# Supplementary material for: Plasma proteomic profiles predict individual future health risk
Source: Nat Commun. 2023 Nov 28;14:7817. doi: 10.1038/s41467-023-43575-7 (PMC10684756; doi:10.1038/s41467-023-43575-7)
Supplement: Supplementary file 4 — Supplementary Dataset 1 [file 41467_2023_43575_MOESM4_ESM.xlsx]

## Sheet: Sheet1
Disease	ICD-10 code	Excluded participants	Available participants	Endpoints (n)	Endpoints (%)	Exclusion criteria
Diseases of Infections	A01-B89	10643	41363	6777	0.1638	Baseline or self-reported disease of infections
Bacterial infections	A01-A79	10643	41363	3911	0.0946	Baseline or self-reported disease of infections
Viral infections	A80-B34	10643	41363	1797	0.0434	Baseline or self-reported disease of infections
Cancer	C00-C97	3425	48581	7654	0.1576	Baseline or self-reported cancer
Lung cancer	C34	3425	48581	478	0.0098	Baseline or self-reported cancer
Breast cancer	C50	25962	26044	936	0.0359	Male and baseline or self-reported cancer
Prostate cancer	C61	29469	22537	1226	0.0544	Female and baseline or self-reported cancer
Leukaemia	C81-C96	3425	48581	519	0.0107	Baseline or self-reported cancer
Blood and immune disorders	D50-D89	3357	48649	5595	0.115	Baseline or self-reported blood and immune disorders
Anemia	D50-D64	3357	48649	4528	0.0931	Baseline or self-reported blood and immune disorders
Endocrine disorders	E00-E90	14843	37163	9349	0.2516	Baseline or self-reported endocrine disorders
Diabetes	E10-E14	14843	37163	1516	0.0408	Baseline or self-reported endocrine disorders
Obesity	E66	14843	37163	2551	0.0686	Baseline or self-reported endocrine disorders
Mental and behavioural disorders	F00-F99	9614	42392	6372	0.1503	Baseline or self-reported mental and behavioural disorders
Dementia	F00-F03, G30, G31	9647	42359	1210	0.0286	Baseline or self-reported mental and behavioural disorders additional with G30 &G31
Mood disorders	F30-F39	9614	42392	1741	0.0411	Baseline or self-reported mental and behavioural disorders
Neurotic disorders	F40-F48	9614	42392	2019	0.0476	Baseline or self-reported mental and behavioural disorders
Nervous system disorders	G00-G99	8832	43174	6842	0.1585	Baseline or self-reported nervous system disorders
Parkinson disease	G20-G22	8832	43174	589	0.0136	Baseline or self-reported nervous system disorders
Sleep disorders	G47	8832	43174	972	0.0225	Baseline or self-reported nervous system disorders
Eye disorders	H00-H59	9207	42799	8654	0.2022	Baseline or self-reported eye disorders
Ear disorders	H60-H99	7171	44835	4869	0.1086	Baseline or self-reported ear disorders
Circulatory system disorders	I00-I99	21226	30780	9451	0.3071	Baseline or self-reported circulatory system disorders
Hypertension	I10-I15	21226	30780	4911	0.1596	Baseline or self-reported circulatory system disorders
Ischemic heart diseases	I20-I25	21226	30780	1850	0.0601	Baseline or self-reported circulatory system disorders
Arrhythmias	I46-I49	21226	30780	1797	0.0584	Baseline or self-reported circulatory system disorders
Heart failure	I50	21226	30780	627	0.0204	Baseline or self-reported circulatory system disorders
Stroke	I60-I61, I63-I64	21226	30780	553	0.018	Baseline or self-reported circulatory system disorders
Peripheral artery diseases	I70-I79	21226	30780	872	0.0283	Baseline or self-reported circulatory system disorders
Respiratory system disorders	J00-J99	20127	31879	7711	0.2419	Baseline or self-reported respiratory system disorders
Chronic obstructive pulmonary disease	J40-J44, J47	20127	31879	1274	0.04	Baseline or self-reported respiratory system disorders
Asthma	J45-J46	20127	31879	822	0.0258	Baseline or self-reported respiratory system disorders
Digestive system disorders	K00-K93	20305	31701	12810	0.4041	Baseline or self-reported digestive system disorders
Inflammatory bowel disease	K50-K52	20305	31701	957	0.0302	Baseline or self-reported digestive system disorders
Liver diseases	K70-K77	20305	31701	877	0.0277	Baseline or self-reported digestive system disorders
Skin disorders	L00-L99	14836	37170	7629	0.2052	Baseline or self-reported skin disorders
Musculoskeletal system disorders	M00-M99	24011	27995	9624	0.3438	Baseline or self-reported musculoskeletal systemdisorders
Osteoarthritis	M15-M19	24011	27995	3334	0.1191	Baseline or self-reported musculoskeletal systemdisorders
Genitourinary system disorders	N00-N99	18010	33996	9128	0.2685	Baseline or self-reported genitourinary system disorders
Renal failure	N17-N19	18010	33996	3007	0.0885	Baseline or self-reported genitourinary system disorders
All-cause mortality	A00-U50	0	52006	5625	0.1082	/
Cancer	C00-C97, D00-4D48	0	52006	2268	0.0436	/
Nervous system	G00-G99	0	52006	628	0.0121	/
Circulatory system	I00-I99	0	52006	1205	0.0232	/
Respiratory system	J00-J99	0	52006	493	0.0095	/
Exclusion criteria to each endpoint was defined as any baseline or self-reported events of its disease category. Excluded participants were not included in further analysis.
