# Supplementary material for: Plasma proteomic profiles predict individual future health risk
Source: Nat Commun. 2023 Nov 28;14:7817. doi: 10.1038/s41467-023-43575-7 (PMC10684756; doi:10.1038/s41467-023-43575-7)
Supplement: Supplementary file 5 — Supplementary Dataset 2 [file 41467_2023_43575_MOESM5_ESM.xlsx]

## Sheet: Sheet1
Category	Predictor	All (N=52006)	Female (N=28056)	Male (N=23950)	Unit	Missingness (n)	Missingness (%)	Imputation methods	Transformation	UKB Field ID	Description
Demographic	Age	58 [50-64]	58 [50-63]	59 [50-64]	Continuous, years	0	0	/	Normalization	21022	Age at recruitment
Demographic	Sex	/	/	/	Binary	0	0	/	/	31	Biological sex
Demographic	Ethnicity (white)	48517 (93.7%)	26204 (93.8%)	22313 (93.7%)	Categorical	254	0.0049	Mode	Dummy	21000
Demographic	Ethnicity (Asian)	1103 (2.1%)	523 (1.9%)	580 (2.4%)	Categorical	254	0.0049	Mode	Dummy	21000
Demographic	Ethnicity (Black)	1185 (2.3%)	646 (2.3%)	539 (2.3%)	Categorical	254	0.0049	Mode	Dummy	21000
Demographic	Ethnicity (Others)	947 (1.8%)	558 (2.0%)	389 (1.6%)	Categorical	254	0.0049	Mode	Dummy	21000
Demographic	Townsend deprivation index	-2.1 [-3.6-0.8]	-2.1 [-3.6-0.7]	-2.1 [-3.6-0.9]	Continuous	63	0.0012	ML-based KNN	Normalization	22189
Demographic	Years of education	11 [10-15]	11 [10-15]	11 [10-15]	Continuous	1706	0.0328	ML-based KNN	Normalization	845; 6138	Education
Lifestyle	Current smoker	5481 (10.6%)	2492 (8.9%)	2989 (12.5%)	Binary	252	0.0048	Mode	/	20116	Current smoker
Lifestyle	Alcohol intake	35615 (68.6%)	17248 (61.6%)	18367 (76.9%)	Binary	122	0.0023	Mode	/	1558	Daily or almost daily alcohol intake
Lifestyle	Physical activity	39548 (78.0%)	21094 (77.2%)	18454 (78.9%)	Binary	1300	0.025	Mode	/	884; 894; 904; 914	Daily moderate to vigorous physical activity
Lifestyle	Healthy diet	31683 (60.9%)	19346 (69.0%)	12337 (51.5%)	Binary	0	0	/	/	1289; 1299; 1309; 1319; 1329; 1339; 1349; 1369; 1379; 1389; 1438; 1448; 1458; 1468	Daily consumption of vegetables and fruit
Lifestyle	Healthy sleep	37664 (72.5%)	20317 (72.5%)	17347 (72.5%)	Binary	60	0.0012	Mode	/	1160	Sleep duration between 7-9 hours/day
Lifestyle	Social acitivity (active)	22675 (44.6%)	12424 (45.3%)	10251 (43.9%)	Ordinal categorical	1206	0.0232	Mode	Dummy	709; 1031; 6160	Frequence of social activities
Lifestyle	Social acitivity (moderate)	20800 (40.9%)	11372 (41.4%)	9428 (40.4%)	Ordinal categorical	1206	0.0232	Mode	Dummy	709; 1031; 6161	Frequence of social activities
Lifestyle	Social acitivity (inactive)	6637 (13.1%)	3367 (12.3%)	3270 (14.0%)	Ordinal categorical	1206	0.0232	Mode	Dummy	709; 1031; 6162	Frequence of social activities
Lifestyle	Social acitivity (isolation)	688 (1.4%)	285 (1.0%)	403 (1.7%)	Ordinal categorical	1206	0.0232	Mode	Dummy	709; 1031; 6163	Frequence of social activities
Physical measurements	Body mass index	26.8 [24.2-29.9]	26.2 [23.5-29.8]	27.3 [25.0-30.0]	Continuous, kg/m^2	255	0.0049	ML-based KNN	Normalization	21001	Body-Mass-Index
Physical measurements	Basal metabolic rate	6360 [5489-7581]	5552 [5184-6000]	7657 [7037-8355]	Continuous, kj	1093	0.021	ML-based KNN	Normalization	23105	Basal metabolic rate
Physical measurements	Weight	76.5 [66.5-87.5]	69.2 [61.7-78.7]	84.1 [76.0-93.6]	Continuous, kg	215	0.0041	ML-based KNN	Normalization	21002	Weight
Physical measurements	Height	168 [162-175]	162 [158-167]	175 [171-180]	Continuous, cm	185	0.0036	ML-based KNN	Normalization	50	Height
Physical measurements	Waist circumference	90 [81-99]	83.0 [76-92]	96 [89-104]	Continuous, cm	132	0.0025	ML-based KNN	Normalization	48	Waist circumference
Physical measurements	Diastolic blood pressure	82 [75-89]	80 [73-88]	83 [77-91]	Continuous, mmHg	47	0.0009	ML-based KNN	Normalization	4079; 94	Diastolic blood pressure
Physical measurements	Systolic blood pressure	138 [126-152]	135 [122-150]	141 [130-154]	Continuous, mmHg	47	0.0009	ML-based KNN	Normalization	4080; 93	Systolic Blood Pressure
Disease history	Long-standing illness/disability	17596 (34.8%)	8775 (32.2%)	8821 (37.7%)	Binary	1406	0.027	Mode	/	2188	Self-reported long-standing illness, disability or infirmity
Disease history	Diabetes	2948 (5.7%)	1098 (3.9%)	1850 (7.7%)	Binary	0	0	/	/	ICD E0-14	History of diabetes
Disease history	Hypertension	14605 (28.1%)	6745 (24.0%)	7860 (32.8%)	Binary	0	0	/	/	ICD10: I10-I15	History of hypertension
Medication history	Cholesterol medications	9678 (18.9%)	3747 (13.5%)	5931 (25.2%)	Binary	694	0.0133	Model	/	31; 6153; 6177	History of cholesterol lowering medication
Medication history	Blood pressure medications	11505 (22.4%)	5227 (18.8%)	6278 (26.6%)	Binary	694	0.0133	Model	/	31; 6153; 6177	History of blood pressure medication
Medication history	Insulin medications	650 (1.3%)	261 (0.9%)	389 (1.7%)	Binary	694	0.0133	Model	/	31; 6153; 6177	History of insulin
Medication history	Number of medications	2 [0-4]	2 [1-4]	2 [0-4]	Continuous	13	0.0002	ML-based KNN	Dummy	137	Number of medications taken
Family history	Diabetes (single parent)	7565 (16.7%)	4293 (17.2%)	3272 (16.1%)	Ordinal categorical	6760	0.13	Mode	Dummy	20107; 20110	Biological parenets history of type 2 diabetes, 0: no incidents, 1: either incidents, 2 both incidents
Family history	Diabetes (both parents)	603 (1.3%)	319 (1.3%)	284 (1.4%)	Ordinal categorical	6760	0.13	Mode	Dummy	20107; 20110	Biological parenets history of type 2 diabetes, 0: no incidents, 1: either incidents, 2 both incidents
Family history	High blood pressure (single parent)	15635 (34.6%)	9133 (36.7%)	6502 (31.9%)	Ordinal categorical	6760	0.13	Mode	Dummy	20107; 20110	Biological parenets history of high blood pressure, 0: no incidents, 1: either incidents, 2 both incidents
Family history	High blood pressure (both parents)	4103 (9.1%)	2527 (10.2%)	1576 (7.7%)	Ordinal categorical	6760	0.13	Mode	Dummy	20107; 20110	Biological parenets history of high blood pressure, 0: no incidents, 1: either incidents, 2 both incidents
Family history	Dementia (single parent)	5421 (12.0%)	3132 (12.6%)	2289 (11.2%)	Ordinal categorical	6760	0.13	Mode	Dummy	20107; 20110	Biological parenets history of dementia, 0: no incidents, 1: either incidents, 2 both incidents
Family history	Dementia (both parents)	222 (0.5%)	121 (0.5%)	101 (0.5%)	Ordinal categorical	6760	0.13	Mode	Dummy	20107; 20110	Biological parenets history of dementia, 0: no incidents, 1: either incidents, 2 both incidents
Family history	Heart disease (single parent)	15968 (35.3%)	9079 (36.5%)	6889 (33.8%)	Ordinal categorical	6760	0.13	Mode	Dummy	20107; 20110	Biological parenets history of heart disease, 0: no incidents, 1: either incidents, 2 both incidents
Family history	Heart disease (both parents)	3459 (7.6%)	2111 (8.5%)	1348 (6.6%)	Ordinal categorical	6760	0.13	Mode	Dummy	20107; 20110	Biological parenets history of heart disease, 0: no incidents, 1: either incidents, 2 both incidents
Serum (Immunometabolic lipids)	Total cholesterol	5.6 [4.9-6.4]	5.8 [5.0-6.6]	5.4 [4.6-6.2]	Continuous, mmol/L	2530	0.0486	ML-based KNN	Normalization	30690	Total Cholesterol
Serum (Immunometabolic lipids)	HDL cholesterol	1.4 [1.2-1.7]	1.5 [1.3-1.8]	1.2 [1.1-1.4]	Continuous, mmol/L	6709	0.129	ML-based KNN	Normalization	30760	HDL Cholesterol
Serum (Immunometabolic lipids)	LDL cholesterol	3.5 [2.9-4.1]	3.5 [3.0-4.2]	3.4 [2.8-4.0]	Continuous, mmol/L	2640	0.0508	ML-based KNN	Normalization	30780	LDL Cholesterol
Serum (Immunometabolic lipids)	Triglycerides	1.5 [1.0-2.1]	1.3 [1.0-1.9]	1.7 [1.2-2.4]	Continuous, mmol/L	2569	0.0494	ML-based KNN	Normalization	30870	Triglycerides
Serum (Immunometabolic glucose)	Glucose	4.9 [4.6-5.3]	4.9 [4.6-5.3]	5.0 [4.6-5.4]	Continuous, mmol/L	6734	0.1295	ML-based KNN	Normalization	30740	Glucose
Serum (Immunometabolic glucose)	HbA1c	35.3 [32.9-38.1]	35.3 [32.9-37.9]	35.4 [32.8-38.3]	Continuous, mmol/mol	2809	0.054	ML-based KNN	Normalization	30750	Glycated hemoglobin
Serum (Immunometabolic inflammation)	C-reactive protein (CRP)	1.4 [0.7-2.8]	1.4 [0.7-3.0]	1.3 [0.7-2.6]	Continuous, mg/L	2678	0.0515	ML-based KNN	Normalization	30710	C-reaktive Protein
Serum (Endocrine)	IGF-1	21.2 [17.4-24.7]	20.6 [16.8-24.4]	21.7 [18.1-25.1]	Continuous, nmol/L	2787	0.0536	ML-based KNN	Normalization	30770	IGF-1
Serum (Endocrine)	SHBG	45.5 [32.6-64.0]	56.5 [40.3-77.4]	37.2 [28.1-48.5]	Continuous, nmol/L	7103	0.1366	ML-based KNN	Normalization	30830	Sex Hormone-Binding Globulin
Serum (Liver)	Alkaline phosphatase (AP)	80.6 [67.1-96.2]	82.0 [67.3-98.6]	79.2 [66.9-93.5]	Continuous, U/L	2541	0.0489	ML-based KNN	Normalization	30610	Alkaline Phosphatase
Serum (Liver)	Alanine aminotransferase (ALT)	20.0 [15.3-27.1]	17.5 [13.9-22.8]	23.4 [18.2-31.4]	Continuous, U/L	2546	0.049	ML-based KNN	Normalization	30620	Alanine Aminotransferase
Serum (Liver)	Aspartate aminotransferase (AST)	24.4 [21.0-28.9]	23.1 [20.1-27.0]	26.1 [22.6-30.9]	Continuous, U/L	2689	0.0517	ML-based KNN	Normalization	30650	Aspartate Aminotransferase
Serum (Liver)	Gamma glutamyltransferase (GGT)	26.4 [18.6-40.9]	21.5 [16.2-32.3]	32.9 [23.7-49.8]	Continuous, U/L	2551	0.0491	ML-based KNN	Normalization	30730	Aspartate Aminotransferase
Serum (Renal)	Albumin	45.1 [43.4-46.9]	44.9 [43.2-46.6]	45.4 [43.7-47.2]	Continuous, g/L	6680	0.1284	ML-based KNN	Normalization	30600	Albumin
Serum (Renal)	Total protein	72.3 [69.7-75.0]	72.2 [69.6-75.0]	72.4 [69.8-75.2]	Continuous, g/L	6716	0.1291	ML-based KNN	Normalization	30860	Total protein
Serum (Renal)	Creatinine	70.7 [61.4-81.4]	63.2 [57.0-70.5]	80.2 [72.6-88.9]	Continuous, umol/L	2550	0.049	ML-based KNN	Normalization	30700	Creatinine
Serum (Renal)	Cystatine C	0.9 [0.8-1.0]	0.9 [0.8-1.0]	0.9 [0.8-1.0]	Continuous, mg/L	2529	0.0486	ML-based KNN	Normalization	30720	Cystatine C
Serum (Renal)	Urea	5.3 [4.5-6.2]	5.1 [4.3-6.0]	5.5 [4.7-6.4]	Continuous, mmol/L	2564	0.0493	ML-based KNN	Normalization	30670	Urea
Serum (Blood count)	Leukocyte count (WBC)	6.6 [5.6-7.9]	6.6 [5.6-7.8]	6.7 [5.6-7.9]	Continuous, 10^9 cells/Litre	1707	0.0328	ML-based KNN	Normalization	30000	Leukocyte Count
Serum (Blood count)	Erythrocyte count (RBC)	4.5 [4.2-4.8]	4.3 [4.1-4.5]	4.7 [4.5-5.0]	Continuous, 10^12 cells/Litre	1706	0.0328	ML-based KNN	Normalization	30010	Erythrocyte Count
Serum (Blood count)	Hemoglobin (Hb)	14.1 [13.3-15.0]	13.5 [12.9-14.1]	15.0 [14.3-15.6]	Continuous, grams/decilitre	1706	0.0328	ML-based KNN	Normalization	30020	Hemoglobin
Serum (Blood count)	Hematocrit (Hct)	41.0 [38.6-43.4]	39.2 [37.4-41.0]	43.3 [41.3-45.2]	Continuous, %	1706	0.0328	ML-based KNN	Normalization	30030	Hematocrit
Serum (Blood count)	Mean corpuscular volume (MCV)	91.2 [88.5-93.9]	91.0 [88.3-93.7]	91.4 [88.8-94.1]	Continuous, femtolitres	1706	0.0328	ML-based KNN	Normalization	30040	Mean Corpuscular Volume
Serum (Blood count)	Mean corpuscular hemoglobin (MCH)	31.5 [30.5-32.5]	31.4 [30.3-32.4]	31.7 [30.6-32.7]	Continuous, picograms	1707	0.0328	ML-based KNN	Normalization	30050	Mean Corpuscular Hemoglobin
Serum (Blood count)	Platelet count (PLT)	248.0 [213.0-287.0]	261.0 [225.2-300.0]	233.2 [201.0-269.0]	Continuous, 10^9 cells/Litre	1706	0.0328	ML-based KNN	Normalization	30080	Platelet Count
Continuous data are described as median [interquartile range], and categorical variables are presented as numbers (percentages).
Abbreviation: ML, machine learning; KNN, K-nearest neighbours
