# Supplementary material for: Plasma proteomic profiles predict individual future health risk
Source: Nat Commun. 2023 Nov 28;14:7817. doi: 10.1038/s41467-023-43575-7 (PMC10684756; doi:10.1038/s41467-023-43575-7)
Supplement: Supplementary file 6 — Supplementary Dataset 3 [file 41467_2023_43575_MOESM6_ESM.xlsx]

## Sheet: Sheet1
Region	Assessment center	Participants	Age (median [IQR])	Female	Male	Death
		(n = 52006)	58 [50-64]	28056 (53.9%)	23950 (46.1%)	5625 (10.8%)
East Midlands		4052 (7.8%)	59 [52-64]	2191 (54.1%)	1861 (45.9%)	470 (11.6%)
East Midlands	Nottingham	4052 (7.8%)	59 [52-64]	2191 (54.1%)	1861 (45.9%)	470 (11.6%)
London		7369 (14.2%)	57 [49-63]	4103 (55.7%)	3266 (44.3%)	610 (8.3%)
London	Barts	1645 (3.2%)	55 [47-62]	918 (55.8%)	727 (44.2%)	142 (8.6%)
London	Croydon	2740 (5.3%)	58 [50-63]	1552 (56.6%)	1188 (43.4%)	224 (8.2%)
London	Hounslow	2984 (5.7%)	58 [49-63]	1633 (54.7%)	1351 (45.3%)	244 (8.2%)
North-East		6165 (11.9%)	59 [50-64]	3332 (54.0%)	2833 (46.0%)	639 (10.4%)
North-East	Middlesborough	2456 (4.7%)	59 [51-64]	1318 (53.7%)	1138 (46.3%)	240 (9.8%)
North-East	Newcastle	3709 (7.1%)	58 [50-64]	2014 (54.3%)	1695 (45.7%)	399 (10.8%)
North-West		8230 (15.8%)	58 [50-64]	4353 (52.9%)	3877 (47.1%)	1014 (12.3%)
North-West	Bury	3225 (6.2%)	59 [51-64]	1727 (53.6%)	1498 (46.4%)	400 (12.4%)
North-West	Liverpool	3087 (5.9%)	59 [51-64]	1612 (52.2%)	1475 (47.8%)	375 (12.1%)
North-West	Manchester	1683 (3.2%)	56 [47-62]	886 (52.6%)	797 (47.4%)	204 (12.1%)
North-West	Stockport	235 (0.5%)	58 [50-63]	128 (54.5%)	107 (45.5%)	35 (14.9%)
Scotland		3653 (7.0%)	58 [50-64]	2004 (54.9%)	1649 (45.1%)	504 (13.8%)
Scotland	Edinburgh	1661 (3.2%)	57 [50-63]	925 (55.7%)	736 (44.3%)	183 (11.0%)
Scotland	Glasgow	1992 (3.8%)	58 [50-64]	1079 (54.2%)	913 (45.8%)	321 (16.1%)
South-East		3871 (7.4%)	58 [51-64]	2150 (55.5%)	1721 (44.5%)	392 (10.1%)
South-East	Oxford	1291 (2.5%)	58 [51-63]	725 (56.2%)	566 (43.8%)	145 (11.2%)
South-East	Reading	2580 (5.0%)	58 [50-64]	1425 (55.2%)	1155 (44.8%)	247 (9.6%)
South-West		3859 (7.4%)	58 [50-64]	2156 (55.9%)	1703 (44.1%)	387 (10.0%)
South-West	Bristol	3859 (7.4%)	58 [50-64]	2156 (55.9%)	1703 (44.1%)	387 (10.0%)
Wales		2134 (4.1%)	58 [50-63]	1142 (53.5%)	992 (46.5%)	247 (11.6%)
Wales	Cardiff	1942 (3.7%)	58 [50-63]	1039 (53.5%)	903 (46.5%)	224 (11.5%)
Wales	Swansea	145 (0.3%)	59 [52-64]	77 (53.1%)	68 (46.9%)	19 (13.1%)
Wales	Wrexham	47 (0.1%)	59 [50-64]	26 (55.3%)	21 (44.7%)	4 (8.5%)
West Midlands		4482 (8.6%)	58 [50-64]	2226 (49.7%)	2256 (50.3%)	491 (11.0%)
West Midlands	Birmingham	2474 (4.8%)	57 [49-63]	1268 (51.3%)	1206 (48.7%)	219 (8.9%)
West Midlands	Stoke	2008 (3.9%)	59 [51-64]	958 (47.7%)	1050 (52.3%)	272 (13.5%)
Yorkshire and Humber		8191 (15.8%)	59 [51-64]	4399 (53.7%)	3792 (46.3%)	871 (10.6%)
Yorkshire and Humber	Leeds	4933 (9.5%)	58 [50-64]	2669 (54.1%)	2264 (45.9%)	560 (11.4%)
Yorkshire and Humber	Sheffield	3258 (6.3%)	59 [51-64]	1730 (53.1%)	1528 (46.9%)	311 (9.5%)
Data were partitioned into ten folds based on geographical locations of 22 assessment centers in the UK.
Participants were reported with number and its proportion over the whole cohort (n=52006).
Female, male and death were reported with number and the proportion within its site.
