# Supplementary material for: Plasma proteomic profiles predict individual future health risk
Source: Nat Commun. 2023 Nov 28;14:7817. doi: 10.1038/s41467-023-43575-7 (PMC10684756; doi:10.1038/s41467-023-43575-7)
Supplement: Supplementary file 7 — Supplementary Dataset 4 [file 41467_2023_43575_MOESM7_ESM.xlsx]

## Sheet: Sheet1
Disease	Age		Sex
	Correlation ([95% CI])	p-value	ProRS [IQR] (All)	ProRS [IQR] (female)	ProRS [IQR] (male)	p-value
Diseases of Infections	0.47 [0.46-0.48]	0	14.3 [10.9-19.3]	14.0 [10.8-18.7]	14.7 [11.0-20.2]	3.92583e-37
Bacterial infections	0.45 [0.45-0.46]	0	7.3 [4.8-11.5]	7.0 [4.7-10.8]	7.7 [5.0-12.4]	3.50011e-63
Viral infections	0.26 [0.25-0.27]	0	4.3 [3.5-5.2]	4.5 [3.7-5.4]	4.0 [3.4-4.9]	1.31255e-200
Cancer	0.70 [0.70-0.71]	0	13.9 [8.9-20.9]	12.1 [8.3-17.3]	17.1 [10.0-25.5]	0
Lung cancer	0.20 [0.19-0.21]	0	0.3 [0.1-0.7]	0.3 [0.1-0.7]	0.3 [0.1-0.8]	1.84587e-20
Breast cancer	0.06 [0.05-0.06]	3.59362e-34	1.2 [0.2-3.2]	3.0 [2.0-4.4]	/	/
Prostate cancer	0.31 [0.31-0.32]	0	0.3 [0.1-3.8]	/	4.2 [1.9-7.9]	/
Leukaemia	0.16 [0.15-0.17]	1.05827e-281	0.5 [0.3-1.1]	0.4 [0.2-0.9]	0.6 [0.3-1.2]	7.06444e-40
Blood and immune disorders	0.38 [0.37-0.39]	0	7.8 [4.8-13.8]	7.8 [5.1-13.3]	7.7 [4.4-14.4]	3.3576e-11
Anemia	0.35 [0.35-0.36]	0	5.7 [3.3-10.8]	5.9 [3.6-10.7]	5.5 [3.0-11.0]	0.00917676
Endocrine disorders	0.50 [0.50-0.51]	0	20.4 [12.0-33.6]	19.5 [11.6-32.0]	21.8 [12.6-35.5]	1.65362e-39
Diabetes	0.14 [0.13-0.15]	1.17241e-164	1.0 [0.4-3.3]	0.8 [0.3-2.2]	1.5 [0.6-4.7]	3.36516e-109
Obesity	0.08 [0.07-0.09]	1.90303e-56	3.3 [1.2-8.8]	3.0 [1.1-8.7]	3.7 [1.5-8.9]	0.031
Mental and behavioural disorders	0.31 [0.30-0.31]	0	11.3 [7.5-17.7]	11.1 [7.7-16.8]	11.5 [7.3-18.8]	2.60603e-23
Dementia	0.48 [0.47-0.49]	0	0.8 [0.2-2.8]	0.7 [0.2-2.2]	1.0 [0.2-3.5]	1.81067e-65
Mood disorders	0.27 [0.26-0.28]	0	3.6 [2.6-5.1]	4.1 [3.0-5.7]	3.1 [2.2-4.3]	0
Neurotic disorders	0.26 [0.25-0.27]	0	4.5 [3.3-5.9]	5.5 [4.4-6.8]	3.4 [2.7-4.3]	0
Nervous system disorders	0.59 [0.59-0.60]	0	13.9 [9.8-20.0]	13.7 [9.9-19.2]	14.3 [9.6-21.0]	1.06737e-26
Parkinson disease	0.43 [0.42-0.43]	0	0.6 [0.2-1.5]	0.4 [0.2-1.0]	0.8 [0.3-2.0]	0
Sleep disorders	0.14 [0.13-0.15]	1.43913e-186	1.7 [1.1-2.8]	1.4 [0.9-2.2]	2.2 [1.4-3.4]	0
Eye disorders	0.78 [0.77-0.78]	0	18.9 [11.3-27.6]	20.1 [11.9-28.8]	17.5 [10.7-26.1]	6.28391e-76
Ear disorders	0.60 [0.59-0.61]	0	10.6 [8.4-13.2]	10.4 [8.1-12.9]	10.9 [8.7-13.6]	1.38205e-69
Circulatory system disorders	0.67 [0.66-0.68]	0	27.1 [16.3-42.1]	23.9 [14.6-37.2]	32.2 [19.5-48.3]	0
Hypertension	0.54 [0.54-0.55]	0	12.0 [5.7-23.0]	10.3 [4.8-20.1]	14.4 [7.1-26.7]	3.84486e-167
Ischemic heart diseases	0.50 [0.49-0.51]	0	4.1 [2.1-7.8]	2.9 [1.5-5.4]	6.3 [3.5-11.3]	0
Arrhythmias	0.59 [0.58-0.59]	0	3.9 [2.0-7.5]	3.1 [1.6-5.8]	5.2 [2.8-10.1]	0
Heart failure	0.41 [0.40-0.42]	0	0.9 [0.4-2.2]	0.8 [0.4-1.7]	1.3 [0.5-3.0]	4.13321e-175
Stroke	0.49 [0.49-0.50]	0	1.4 [0.8-2.3]	1.2 [0.7-1.9]	1.7 [1.0-2.8]	0
Peripheral artery diseases	0.40 [0.39-0.41]	0	1.8 [1.1-3.1]	1.6 [1.0-2.7]	2.1 [1.2-3.8]	1.18971e-177
Respiratory system disorders	0.53 [0.52-0.54]	0	21.3 [15.3-30.3]	19.8 [14.7-27.6]	23.4 [16.3-33.5]	8.56132e-176
Chronic obstructive pulmonary disease	0.27 [0.26-0.28]	0	1.7 [0.8-3.9]	1.6 [0.8-3.5]	1.9 [0.8-4.6]	1.34351e-46
Asthma	0.31 [0.30-0.32]	0	2.3 [1.6-3.3]	2.5 [1.8-3.6]	2.1 [1.5-2.9]	7.57559e-272
Digestive system disorders	0.58 [0.57-0.59]	0	38.8 [32.6-46.2]	36.9 [31.3-43.6]	41.3 [34.5-48.9]	0
Inflammatory bowel disease	0.40 [0.39-0.41]	0	2.7 [2.1-3.7]	2.8 [2.1-3.6]	2.7 [2.0-3.7]	0.81
Liver diseases	0.20 [0.19-0.21]	2.51056e-272	1.8 [1.1-3.1]	1.6 [1.1-2.7]	2.1 [1.3-3.7]	1.90365e-103
Skin disorders	0.59 [0.58-0.59]	0	20.2 [16.6-24.7]	19.7 [16.4-23.7]	20.9 [16.9-25.9]	3.41132e-93
Musculoskeletal system disorders	0.66 [0.66-0.67]	0	33.6 [26.5-42.1]	35.0 [28.1-43.3]	32.0 [24.9-40.4]	1.37517e-102
Osteoarthritis	0.58 [0.57-0.59]	0	9.9 [5.7-16.3]	10.9 [6.2-18.0]	8.9 [5.1-14.6]	1.02875e-123
Genitourinary system disorders	0.52 [0.51-0.53]	0	23.6 [17.3-32.7]	24.5 [19.2-32.0]	22.5 [15.6-33.4]	1.27017e-06
Renal failure	0.45 [0.45-0.46]	0	4.1 [1.8-10.0]	3.4 [1.6-8.1]	4.9 [2.1-11.8]	6.05946e-81
All-cause mortality	0.46 [0.46-0.47]	0	5.0 [2.1-12.4]	4.0 [1.9-9.2]	6.9 [2.6-17.1]	0
Cancer	0.50 [0.49-0.51]	0	2.9 [1.5-5.5]	2.6 [1.4-4.8]	3.3 [1.6-6.5]	1.43993e-205
Nervous system	0.42 [0.41-0.42]	0	0.6 [0.2-1.4]	0.5 [0.2-1.2]	0.7 [0.3-1.7]	5.80431e-100
Circulatory system	0.32 [0.31-0.33]	0	0.7 [0.3-2.0]	0.5 [0.3-1.3]	1.2 [0.5-3.3]	0
Respiratory system	0.19 [0.19-0.20]	0	0.1 [0.0-0.5]	0.1 [0.0-0.3]	0.2 [0.1-0.7]	1.59098e-95
Pearson's correlation was used to calculate corrlations between individual's age and ProRS.
Student t-test was used to test the difference of ProRS between males and females. P-value was derived under two-sided tests. Median and IQR reported for ProRS times 100.
Correlation and summary statistics of ProRS were reported from aggregated data from cross-validation.
Abbreviation: CI, confidence interval; IQR, interquartile range; ProRS, proteomic risk score
