# Supplementary material for: Plasma proteomic profiles predict individual future health risk
Source: Nat Commun. 2023 Nov 28;14:7817. doi: 10.1038/s41467-023-43575-7 (PMC10684756; doi:10.1038/s41467-023-43575-7)
Supplement: Supplementary file 8 — Supplementary Dataset 5 [file 41467_2023_43575_MOESM8_ESM.xlsx]

## Sheet: Sheet1
Disease	Top tertile	Medium tertile	Bottom tertile	Odds ratio
	Proportion [95% CI]	Proportion [95% CI]	Proportion [95% CI]	(Top versus Botton)
Diseases of Infections	7.90% [7.11%-8.68%]	5.16% [4.05%-6.26%]	3.79% [2.71%-4.86%]	2.36 [1.95-2.76]
Bacterial infections	5.15% [4.42%-5.88%]	2.46% [2.00%-2.91%]	1.41% [1.19%-1.64%]	3.83 [3.21-4.44]
Viral infections	1.79% [1.18%-2.40%]	1.59% [1.01%-2.17%]	1.45% [0.91%-1.98%]	1.30 [1.15-1.45]
Cancer	8.19% [7.48%-8.90%]	4.78% [4.34%-5.23%]	2.67% [2.40%-2.93%]	3.11 [2.81-3.41]
Lung cancer	0.79% [0.61%-0.96%]	0.10% [0.06%-0.14%]	0.04% [0.03%-0.06%]	13.72 [11.31-16.12]
Breast cancer	1.44% [1.34%-1.54%]	1.19% [1.03%-1.35%]	0.97% [0.83%-1.10%]	1.56 [1.35-1.77]
Prostate cancer	3.01% [2.65%-3.36%]	1.72% [1.48%-1.97%]	0.70% [0.57%-0.83%]	4.67 [3.60-5.73]
Leukaemia	0.77% [0.71%-0.83%]	0.19% [0.14%-0.24%]	0.12% [0.08%-0.16%]	7.84 [6.04-9.63]
Blood and immune disorders	6.93% [6.17%-7.69%]	2.65% [2.24%-3.07%]	1.37% [1.23%-1.52%]	5.08 [4.66-5.50]
Anemia	5.95% [5.24%-6.66%]	1.92% [1.55%-2.30%]	0.94% [0.83%-1.06%]	6.38 [5.83-6.92]
Endocrine disorders	13.89% [12.46%-15.33%]	7.01% [6.00%-8.03%]	3.38% [2.78%-3.97%]	4.32 [3.78-4.87]
Diabetes	3.43% [3.11%-3.76%]	0.46% [0.37%-0.54%]	0.14% [0.10%-0.18%]	23.58 [19.36-27.79]
Obesity	5.02% [3.75%-6.29%]	1.20% [0.70%-1.70%]	0.29% [0.17%-0.42%]	20.45 [15.00-25.89]
Mental and behavioural disorders	8.15% [7.16%-9.15%]	3.81% [3.09%-4.53%]	2.40% [1.95%-2.86%]	3.65 [3.00-4.31]
Dementia	2.26% [2.00%-2.52%]	0.42% [0.32%-0.51%]	0.07% [0.04%-0.09%]	32.83 [21.18-44.48]
Mood disorders	2.13% [1.89%-2.36%]	1.11% [0.96%-1.27%]	0.80% [0.70%-0.91%]	2.75 [2.32-3.18]
Neurotic disorders	2.06% [1.54%-2.58%]	1.45% [1.05%-1.85%]	1.04% [0.79%-1.30%]	1.94 [1.74-2.15]
Nervous system disorders	8.14% [7.66%-8.61%]	4.58% [4.20%-4.96%]	3.02% [2.62%-3.43%]	2.78 [2.50-3.05]
Parkinson disease	1.01% [0.87%-1.16%]	0.28% [0.23%-0.32%]	0.06% [0.04%-0.08%]	17.25 [11.03-23.47]
Sleep disorders	1.34% [1.14%-1.54%]	0.53% [0.43%-0.63%]	0.38% [0.27%-0.48%]	4.00 [3.09-4.90]
Eye disorders	10.38% [9.69%-11.07%]	6.53% [5.89%-7.17%]	3.34% [2.64%-4.03%]	3.37 [2.85-3.89]
Ear disorders	4.72% [3.70%-5.73%]	3.96% [2.76%-5.17%]	2.99% [1.84%-4.14%]	1.85 [1.52-2.18]
Circulatory system disorders	16.66% [16.00%-17.32%]	8.96% [8.36%-9.56%]	4.72% [4.22%-5.22%]	3.61 [3.32-3.90]
Hypertension	9.91% [9.13%-10.69%]	4.32% [4.03%-4.61%]	1.39% [1.17%-1.61%]	7.46 [6.51-8.41]
Ischemic heart diseases	3.86% [3.47%-4.24%]	1.40% [1.22%-1.58%]	0.52% [0.38%-0.67%]	9.06 [6.30-11.82]
Arrhythmias	3.62% [3.11%-4.12%]	1.44% [1.21%-1.66%]	0.63% [0.53%-0.73%]	6.19 [4.93-7.45]
Heart failure	1.48% [1.31%-1.65%]	0.40% [0.34%-0.47%]	0.13% [0.09%-0.16%]	14.41 [10.08-18.75]
Stroke	1.05% [0.91%-1.18%]	0.56% [0.43%-0.68%]	0.18% [0.13%-0.23%]	8.41 [3.49-13.34]
Peripheral artery diseases	1.74% [1.57%-1.91%]	0.67% [0.56%-0.77%]	0.36% [0.26%-0.46%]	5.80 [4.21-7.40]
Respiratory system disorders	12.24% [11.33%-13.15%]	7.28% [6.33%-8.23%]	5.25% [3.77%-6.72%]	2.69 [2.16-3.22]
Chronic obstructive pulmonary disease	2.90% [2.40%-3.39%]	0.57% [0.42%-0.71%]	0.25% [0.17%-0.32%]	13.20 [8.09-18.30]
Asthma	1.29% [1.07%-1.51%]	0.69% [0.60%-0.79%]	0.49% [0.42%-0.57%]	2.68 [2.33-3.04]
Digestive system disorders	16.50% [15.44%-17.55%]	12.84% [11.99%-13.68%]	10.20% [9.29%-11.10%]	1.65 [1.48-1.82]
Inflammatory bowel disease	1.47% [1.29%-1.65%]	0.93% [0.83%-1.03%]	0.73% [0.57%-0.89%]	2.28 [1.74-2.82]
Liver diseases	1.70% [1.37%-2.02%]	0.61% [0.52%-0.69%]	0.33% [0.23%-0.43%]	5.89 [4.54-7.24]
Skin disorders	9.45% [7.88%-11.03%]	7.15% [5.18%-9.11%]	5.92% [3.94%-7.90%]	1.82 [1.50-2.14]
Musculoskeletal system disorders	15.53% [14.63%-16.43%]	11.46% [10.17%-12.75%]	8.67% [7.06%-10.28%]	1.89 [1.67-2.12]
Osteoarthritis	6.66% [6.00%-7.32%]	3.41% [3.14%-3.69%]	1.61% [1.36%-1.86%]	4.32 [3.70-4.94]
Genitourinary system disorders	13.25% [12.18%-14.32%]	8.13% [7.58%-8.69%]	5.27% [4.72%-5.82%]	2.56 [2.33-2.79]
Renal failure	6.36% [5.16%-7.56%]	1.47% [1.13%-1.81%]	0.49% [0.33%-0.66%]	14.97 [12.36-17.57]
All-cause mortality	8.34% [7.64%-9.05%]	1.88% [1.72%-2.04%]	0.74% [0.62%-0.87%]	11.83 [10.11-13.55]
Cancer	2.89% [2.64%-3.13%]	1.09% [0.95%-1.22%]	0.46% [0.38%-0.54%]	6.74 [5.57-7.90]
Nervous system	0.90% [0.76%-1.05%]	0.25% [0.20%-0.30%]	0.07% [0.05%-0.08%]	15.32 [9.74-20.90]
Circulatory system	1.99% [1.76%-2.23%]	0.30% [0.27%-0.33%]	0.07% [0.05%-0.09%]	29.51 [21.68-37.34]
Respiratory system	0.92% [0.78%-1.07%]	0.03% [0.01%-0.05%]	0.01% [0.00%-0.02%]	53.80 [38.17-69.43]
The table reports the proportion (95% confidence interval) of endpoint incidence under tertle groups of ProRS; odds ratio was calculated based top tertile over bottom tertile.
All metrics were reported with mean and 95% confidence interval derived from cross-validation.
Abbreviation: CI, confidence interval
