# Supplementary material for: Plasma proteomic profiles predict individual future health risk
Source: Nat Commun. 2023 Nov 28;14:7817. doi: 10.1038/s41467-023-43575-7 (PMC10684756; doi:10.1038/s41467-023-43575-7)
Supplement: Supplementary file 9 — Supplementary Dataset 6 [file 41467_2023_43575_MOESM9_ESM.xlsx]

## Sheet: Sheet1
Disease	All incidents					5-year incidents					10-year incidents					Over 10-year incidents
	AUC	Accuracy	Sensitivity	Specificity	APR	AUC	Accuracy	Sensitivity	Specificity	APR	AUC	Accuracy	Sensitivity	Specificity	APR	AUC	Accuracy	Sensitivity	Specificity	APR
Diseases of Infections	0.63 [0.59-0.66]	0.63 [0.57-0.68]	0.55 [0.50-0.60]	0.64 [0.56-0.72]	0.26 [0.24-0.29]	0.59 [0.57-0.62]	0.62 [0.55-0.70]	0.53 [0.47-0.59]	0.62 [0.53-0.71]	0.11 [0.09-0.13]	0.61 [0.58-0.64]	0.62 [0.56-0.69]	0.54 [0.47-0.61]	0.63 [0.54-0.72]	0.21 [0.18-0.23]	0.67 [0.64-0.70]	0.65 [0.59-0.71]	0.59 [0.46-0.72]	0.65 [0.59-0.71]	0.08 [0.06-0.10]
Bacterial infections	0.67 [0.65-0.70]	0.66 [0.64-0.69]	0.59 [0.56-0.63]	0.67 [0.64-0.70]	0.19 [0.16-0.22]	0.67 [0.64-0.71]	0.70 [0.66-0.75]	0.57 [0.50-0.64]	0.71 [0.66-0.76]	0.07 [0.06-0.09]	0.67 [0.64-0.69]	0.68 [0.64-0.71]	0.58 [0.54-0.61]	0.68 [0.65-0.72]	0.14 [0.12-0.17]	0.67 [0.65-0.70]	0.68 [0.59-0.76]	0.59 [0.45-0.72]	0.68 [0.59-0.76]	0.07 [0.05-0.08]
Viral infections	0.53 [0.52-0.55]	0.56 [0.45-0.68]	0.50 [0.38-0.62]	0.57 [0.44-0.69]	0.06 [0.04-0.07]	0.54 [0.52-0.55]	0.52 [0.36-0.68]	0.55 [0.37-0.72]	0.52 [0.34-0.69]	0.03 [0.02-0.04]	0.53 [0.52-0.54]	0.52 [0.41-0.62]	0.56 [0.44-0.67]	0.51 [0.39-0.63]	0.05 [0.03-0.07]	0.56 [0.51-0.62]	0.77 [0.65-0.89]	0.37 [0.21-0.53]	0.77 [0.65-0.89]	0.01 [0.01-0.01]
Cancer	0.66 [0.65-0.67]	0.63 [0.60-0.65]	0.63 [0.58-0.67]	0.62 [0.58-0.66]	0.26 [0.24-0.28]	0.67 [0.66-0.68]	0.64 [0.60-0.67]	0.63 [0.59-0.67]	0.64 [0.60-0.68]	0.12 [0.11-0.13]	0.67 [0.66-0.68]	0.64 [0.61-0.66]	0.61 [0.57-0.66]	0.64 [0.60-0.67]	0.22 [0.21-0.24]	0.62 [0.59-0.65]	0.60 [0.55-0.66]	0.60 [0.51-0.69]	0.60 [0.54-0.66]	0.05 [0.04-0.07]
Lung cancer	0.85 [0.83-0.86]	0.82 [0.78-0.85]	0.74 [0.69-0.78]	0.82 [0.78-0.85]	0.10 [0.07-0.12]	0.87 [0.84-0.91]	0.84 [0.79-0.89]	0.75 [0.66-0.84]	0.84 [0.79-0.89]	0.06 [0.03-0.10]	0.85 [0.83-0.87]	0.82 [0.77-0.86]	0.75 [0.70-0.79]	0.82 [0.77-0.86]	0.09 [0.06-0.12]	0.84 [0.82-0.87]	0.79 [0.72-0.85]	0.73 [0.64-0.81]	0.79 [0.72-0.85]	0.02 [0.01-0.03]
Breast cancer	0.76 [0.75-0.77]	0.54 [0.50-0.58]	0.92 [0.87-0.97]	0.53 [0.49-0.57]	0.05 [0.04-0.05]	0.77 [0.76-0.78]	0.58 [0.52-0.65]	0.88 [0.80-0.96]	0.58 [0.52-0.65]	0.02 [0.02-0.03]	0.76 [0.75-0.77]	0.56 [0.52-0.60]	0.90 [0.84-0.95]	0.56 [0.51-0.60]	0.04 [0.04-0.04]	0.75 [0.73-0.78]	0.58 [0.51-0.65]	0.85 [0.78-0.91]	0.58 [0.51-0.65]	0.01 [0.01-0.01]
Prostate cancer	0.85 [0.84-0.86]	0.68 [0.65-0.70]	0.92 [0.90-0.94]	0.67 [0.64-0.69]	0.10 [0.09-0.11]	0.86 [0.85-0.87]	0.71 [0.68-0.73]	0.90 [0.87-0.93]	0.71 [0.68-0.73]	0.04 [0.04-0.05]	0.85 [0.85-0.86]	0.67 [0.65-0.69]	0.93 [0.91-0.95]	0.67 [0.65-0.69]	0.08 [0.07-0.09]	0.83 [0.81-0.85]	0.69 [0.63-0.74]	0.82 [0.65-0.99]	0.69 [0.63-0.74]	0.02 [0.01-0.03]
Leukaemia	0.77 [0.75-0.79]	0.80 [0.75-0.84]	0.62 [0.58-0.65]	0.80 [0.76-0.84]	0.16 [0.12-0.19]	0.84 [0.81-0.87]	0.86 [0.81-0.90]	0.67 [0.61-0.72]	0.86 [0.81-0.90]	0.20 [0.14-0.26]	0.79 [0.76-0.81]	0.81 [0.77-0.85]	0.62 [0.59-0.65]	0.81 [0.78-0.85]	0.16 [0.12-0.20]	0.70 [0.65-0.75]	0.81 [0.75-0.86]	0.50 [0.40-0.61]	0.81 [0.75-0.86]	0.02 [0.01-0.03]
Blood and immune disorders	0.73 [0.72-0.74]	0.71 [0.68-0.73]	0.63 [0.61-0.66]	0.71 [0.69-0.74]	0.29 [0.27-0.32]	0.76 [0.75-0.78]	0.76 [0.72-0.80]	0.65 [0.59-0.71]	0.76 [0.72-0.80]	0.17 [0.15-0.18]	0.74 [0.73-0.75]	0.73 [0.71-0.75]	0.62 [0.61-0.64]	0.74 [0.72-0.76]	0.25 [0.23-0.27]	0.69 [0.67-0.70]	0.64 [0.60-0.69]	0.64 [0.59-0.69]	0.64 [0.59-0.69]	0.08 [0.06-0.10]
Anemia	0.75 [0.74-0.76]	0.72 [0.70-0.74]	0.66 [0.64-0.68]	0.73 [0.70-0.75]	0.27 [0.25-0.29]	0.80 [0.78-0.82]	0.75 [0.71-0.78]	0.71 [0.66-0.75]	0.75 [0.71-0.78]	0.17 [0.15-0.19]	0.76 [0.75-0.78]	0.73 [0.71-0.76]	0.66 [0.64-0.69]	0.74 [0.71-0.76]	0.23 [0.21-0.25]	0.70 [0.68-0.72]	0.64 [0.59-0.68]	0.68 [0.65-0.70]	0.64 [0.59-0.68]	0.07 [0.05-0.09]
Endocrine disorders	0.72 [0.71-0.73]	0.67 [0.65-0.69]	0.66 [0.62-0.70]	0.67 [0.64-0.71]	0.46 [0.42-0.50]	0.73 [0.71-0.74]	0.69 [0.64-0.74]	0.65 [0.60-0.71]	0.69 [0.63-0.75]	0.20 [0.18-0.23]	0.72 [0.71-0.74]	0.67 [0.65-0.70]	0.66 [0.63-0.69]	0.68 [0.65-0.71]	0.37 [0.34-0.39]	0.69 [0.68-0.71]	0.64 [0.57-0.71]	0.66 [0.59-0.73]	0.64 [0.57-0.72]	0.16 [0.13-0.20]
Diabetes	0.86 [0.85-0.87]	0.82 [0.80-0.85]	0.75 [0.73-0.77]	0.83 [0.81-0.85]	0.30 [0.26-0.33]	0.88 [0.86-0.90]	0.82 [0.79-0.85]	0.82 [0.78-0.85]	0.82 [0.79-0.85]	0.16 [0.11-0.21]	0.87 [0.85-0.88]	0.82 [0.79-0.85]	0.77 [0.75-0.80]	0.82 [0.79-0.85]	0.25 [0.21-0.29]	0.84 [0.83-0.85]	0.82 [0.78-0.86]	0.71 [0.65-0.76]	0.82 [0.78-0.86]	0.10 [0.06-0.13]
Obesity	0.82 [0.81-0.84]	0.74 [0.71-0.76]	0.77 [0.74-0.81]	0.74 [0.71-0.76]	0.26 [0.23-0.28]	0.85 [0.81-0.88]	0.75 [0.70-0.81]	0.81 [0.77-0.86]	0.75 [0.69-0.81]	0.12 [0.10-0.14]	0.83 [0.81-0.86]	0.75 [0.72-0.78]	0.79 [0.74-0.83]	0.75 [0.71-0.78]	0.20 [0.18-0.23]	0.78 [0.76-0.80]	0.69 [0.62-0.76]	0.75 [0.67-0.83]	0.69 [0.61-0.76]	0.09 [0.07-0.11]
Mental and behavioural disorders	0.69 [0.68-0.71]	0.69 [0.65-0.73]	0.59 [0.54-0.64]	0.70 [0.65-0.76]	0.32 [0.29-0.35]	0.69 [0.66-0.72]	0.76 [0.72-0.81]	0.53 [0.49-0.57]	0.78 [0.73-0.82]	0.15 [0.13-0.17]	0.70 [0.68-0.72]	0.72 [0.67-0.76]	0.56 [0.51-0.62]	0.74 [0.68-0.79]	0.27 [0.25-0.29]	0.68 [0.66-0.70]	0.64 [0.59-0.70]	0.64 [0.58-0.70]	0.64 [0.59-0.70]	0.09 [0.06-0.11]
Dementia	0.83 [0.82-0.84]	0.73 [0.70-0.75]	0.79 [0.77-0.82]	0.72 [0.70-0.75]	0.14 [0.12-0.16]	0.86 [0.83-0.89]	0.77 [0.73-0.80]	0.81 [0.74-0.87]	0.77 [0.73-0.80]	0.06 [0.03-0.08]	0.85 [0.84-0.86]	0.77 [0.74-0.80]	0.79 [0.74-0.84]	0.77 [0.74-0.80]	0.11 [0.09-0.12]	0.80 [0.78-0.82]	0.72 [0.69-0.76]	0.75 [0.70-0.79]	0.72 [0.69-0.76]	0.06 [0.05-0.07]
Mood disorders	0.63 [0.61-0.64]	0.66 [0.63-0.70]	0.54 [0.48-0.59]	0.67 [0.63-0.71]	0.07 [0.06-0.08]	0.65 [0.62-0.67]	0.68 [0.64-0.73]	0.55 [0.49-0.61]	0.68 [0.64-0.73]	0.03 [0.03-0.03]	0.64 [0.62-0.66]	0.69 [0.63-0.75]	0.52 [0.44-0.61]	0.69 [0.63-0.76]	0.05 [0.05-0.06]	0.62 [0.57-0.67]	0.68 [0.61-0.76]	0.46 [0.32-0.59]	0.69 [0.61-0.76]	0.02 [0.01-0.03]
Neurotic disorders	0.59 [0.58-0.60]	0.63 [0.57-0.70]	0.52 [0.46-0.57]	0.63 [0.57-0.70]	0.07 [0.05-0.08]	0.56 [0.54-0.58]	0.56 [0.46-0.66]	0.55 [0.45-0.65]	0.56 [0.46-0.66]	0.02 [0.02-0.03]	0.59 [0.58-0.60]	0.64 [0.55-0.72]	0.52 [0.45-0.59]	0.64 [0.55-0.72]	0.05 [0.04-0.06]	0.62 [0.58-0.67]	0.58 [0.47-0.70]	0.53 [0.38-0.68]	0.58 [0.46-0.70]	0.02 [0.02-0.03]
Nervous system disorders	0.65 [0.64-0.66]	0.62 [0.59-0.66]	0.60 [0.55-0.66]	0.63 [0.57-0.68]	0.26 [0.25-0.28]	0.66 [0.63-0.68]	0.68 [0.64-0.72]	0.55 [0.48-0.62]	0.69 [0.65-0.74]	0.12 [0.11-0.14]	0.65 [0.64-0.67]	0.63 [0.59-0.67]	0.60 [0.54-0.65]	0.63 [0.57-0.68]	0.21 [0.20-0.23]	0.66 [0.63-0.69]	0.64 [0.57-0.70]	0.62 [0.53-0.71]	0.64 [0.57-0.71]	0.07 [0.06-0.08]
Parkinson disease	0.78 [0.77-0.80]	0.71 [0.65-0.76]	0.71 [0.66-0.76]	0.71 [0.65-0.76]	0.09 [0.07-0.10]	0.80 [0.79-0.82]	0.75 [0.71-0.80]	0.71 [0.66-0.76]	0.75 [0.71-0.80]	0.06 [0.04-0.07]	0.79 [0.78-0.81]	0.68 [0.63-0.73]	0.77 [0.72-0.82]	0.68 [0.63-0.73]	0.07 [0.06-0.08]	0.75 [0.69-0.81]	0.65 [0.54-0.76]	0.64 [0.48-0.80]	0.65 [0.54-0.76]	0.13 [-0.05-0.32]
Sleep disorders	0.67 [0.65-0.70]	0.71 [0.66-0.76]	0.56 [0.50-0.62]	0.72 [0.66-0.77]	0.06 [0.05-0.07]	0.65 [0.61-0.68]	0.78 [0.72-0.85]	0.47 [0.38-0.55]	0.79 [0.72-0.85]	0.03 [0.02-0.05]	0.67 [0.64-0.69]	0.72 [0.67-0.78]	0.54 [0.48-0.61]	0.73 [0.67-0.78]	0.05 [0.04-0.06]	0.71 [0.64-0.78]	0.68 [0.57-0.78]	0.59 [0.45-0.73]	0.68 [0.57-0.78]	0.02 [0.01-0.03]
Eye disorders	0.67 [0.65-0.69]	0.62 [0.61-0.63]	0.64 [0.59-0.68]	0.62 [0.59-0.64]	0.32 [0.30-0.34]	0.63 [0.61-0.65]	0.60 [0.56-0.64]	0.59 [0.53-0.65]	0.60 [0.56-0.65]	0.12 [0.10-0.15]	0.65 [0.63-0.67]	0.59 [0.54-0.63]	0.65 [0.60-0.70]	0.58 [0.52-0.64]	0.24 [0.22-0.26]	0.68 [0.66-0.70]	0.57 [0.51-0.63]	0.73 [0.69-0.78]	0.56 [0.50-0.62]	0.11 [0.08-0.14]
Ear disorders	0.57 [0.55-0.60]	0.54 [0.48-0.59]	0.60 [0.55-0.66]	0.52 [0.45-0.59]	0.14 [0.11-0.17]	0.55 [0.53-0.57]	0.50 [0.44-0.56]	0.60 [0.52-0.67]	0.49 [0.42-0.57]	0.07 [0.05-0.10]	0.56 [0.54-0.58]	0.50 [0.45-0.55]	0.62 [0.57-0.67]	0.48 [0.42-0.55]	0.12 [0.08-0.15]	0.65 [0.62-0.67]	0.53 [0.45-0.60]	0.69 [0.61-0.77]	0.52 [0.45-0.60]	0.03 [0.03-0.04]
Circulatory system disorders	0.72 [0.71-0.72]	0.66 [0.65-0.68]	0.66 [0.62-0.70]	0.66 [0.63-0.70]	0.53 [0.51-0.55]	0.70 [0.69-0.71]	0.67 [0.63-0.71]	0.63 [0.57-0.69]	0.67 [0.62-0.73]	0.25 [0.22-0.28]	0.70 [0.70-0.71]	0.66 [0.63-0.69]	0.65 [0.60-0.70]	0.66 [0.61-0.71]	0.43 [0.41-0.45]	0.71 [0.69-0.73]	0.65 [0.62-0.67]	0.68 [0.63-0.72]	0.64 [0.61-0.68]	0.20 [0.17-0.23]
Hypertension	0.75 [0.74-0.76]	0.66 [0.64-0.68]	0.74 [0.71-0.76]	0.64 [0.62-0.67]	0.36 [0.33-0.38]	0.76 [0.75-0.78]	0.67 [0.63-0.71]	0.75 [0.72-0.79]	0.66 [0.62-0.71]	0.16 [0.13-0.19]	0.75 [0.75-0.76]	0.65 [0.63-0.67]	0.75 [0.74-0.77]	0.64 [0.61-0.66]	0.28 [0.26-0.30]	0.72 [0.70-0.74]	0.64 [0.61-0.68]	0.71 [0.66-0.76]	0.64 [0.60-0.69]	0.14 [0.11-0.16]
Ischemic heart diseases	0.74 [0.73-0.76]	0.66 [0.63-0.69]	0.72 [0.66-0.77]	0.66 [0.62-0.69]	0.16 [0.15-0.17]	0.78 [0.76-0.80]	0.73 [0.68-0.77]	0.72 [0.66-0.77]	0.73 [0.68-0.77]	0.08 [0.06-0.10]	0.75 [0.74-0.76]	0.67 [0.63-0.71]	0.71 [0.66-0.76]	0.67 [0.63-0.71]	0.13 [0.11-0.14]	0.73 [0.69-0.77]	0.61 [0.57-0.64]	0.75 [0.70-0.80]	0.60 [0.57-0.64]	0.05 [0.04-0.06]
Arrhythmias	0.72 [0.69-0.75]	0.68 [0.64-0.73]	0.64 [0.57-0.72]	0.68 [0.63-0.74]	0.15 [0.13-0.18]	0.70 [0.66-0.75]	0.63 [0.52-0.73]	0.70 [0.64-0.76]	0.62 [0.52-0.73]	0.06 [0.05-0.08]	0.72 [0.69-0.75]	0.72 [0.67-0.76]	0.62 [0.56-0.68]	0.72 [0.67-0.76]	0.12 [0.10-0.14]	0.67 [0.57-0.77]	0.60 [0.51-0.70]	0.62 [0.48-0.76]	0.60 [0.51-0.70]	0.05 [0.04-0.06]
Heart failure	0.78 [0.77-0.79]	0.73 [0.69-0.77]	0.70 [0.67-0.72]	0.73 [0.69-0.77]	0.11 [0.09-0.12]	0.78 [0.75-0.82]	0.77 [0.70-0.84]	0.65 [0.60-0.70]	0.77 [0.70-0.84]	0.08 [0.05-0.11]	0.79 [0.78-0.81]	0.73 [0.67-0.79]	0.71 [0.65-0.77]	0.73 [0.67-0.79]	0.09 [0.07-0.11]	0.78 [0.74-0.82]	0.76 [0.69-0.82]	0.64 [0.56-0.72]	0.76 [0.69-0.82]	0.04 [0.03-0.05]
Stroke	0.70 [0.68-0.72]	0.67 [0.59-0.74]	0.60 [0.53-0.68]	0.67 [0.59-0.74]	0.05 [0.04-0.06]	0.71 [0.67-0.76]	0.67 [0.56-0.79]	0.61 [0.50-0.71]	0.67 [0.56-0.79]	0.02 [0.01-0.03]	0.71 [0.69-0.73]	0.66 [0.58-0.75]	0.64 [0.56-0.72]	0.66 [0.58-0.75]	0.04 [0.03-0.05]	0.68 [0.63-0.73]	0.66 [0.58-0.74]	0.60 [0.52-0.68]	0.66 [0.58-0.74]	0.02 [0.01-0.02]
Peripheral artery diseases	0.71 [0.69-0.73]	0.72 [0.66-0.78]	0.60 [0.54-0.66]	0.72 [0.66-0.78]	0.09 [0.08-0.11]	0.71 [0.67-0.76]	0.72 [0.65-0.78]	0.60 [0.50-0.70]	0.72 [0.65-0.79]	0.04 [0.02-0.05]	0.72 [0.69-0.74]	0.72 [0.66-0.77]	0.62 [0.55-0.69]	0.72 [0.66-0.77]	0.07 [0.05-0.09]	0.71 [0.68-0.73]	0.74 [0.67-0.81]	0.59 [0.51-0.67]	0.74 [0.67-0.81]	0.04 [0.03-0.04]
Respiratory system disorders	0.66 [0.63-0.68]	0.65 [0.62-0.68]	0.56 [0.52-0.60]	0.67 [0.63-0.72]	0.41 [0.38-0.43]	0.62 [0.59-0.66]	0.69 [0.63-0.74]	0.47 [0.37-0.57]	0.72 [0.64-0.80]	0.19 [0.17-0.21]	0.64 [0.61-0.67]	0.65 [0.60-0.69]	0.54 [0.49-0.60]	0.67 [0.61-0.73]	0.33 [0.30-0.35]	0.70 [0.69-0.71]	0.67 [0.63-0.72]	0.65 [0.62-0.67]	0.67 [0.63-0.72]	0.15 [0.13-0.16]
Chronic obstructive pulmonary disease	0.82 [0.80-0.84]	0.79 [0.76-0.82]	0.70 [0.68-0.73]	0.79 [0.76-0.83]	0.23 [0.21-0.26]	0.82 [0.79-0.84]	0.80 [0.74-0.86]	0.73 [0.70-0.76]	0.80 [0.74-0.86]	0.13 [0.07-0.18]	0.82 [0.80-0.85]	0.80 [0.75-0.84]	0.73 [0.69-0.77]	0.80 [0.76-0.84]	0.20 [0.16-0.23]	0.80 [0.78-0.82]	0.67 [0.61-0.74]	0.75 [0.67-0.83]	0.67 [0.61-0.74]	0.08 [0.06-0.10]
Asthma	0.63 [0.62-0.65]	0.67 [0.59-0.76]	0.51 [0.42-0.61]	0.68 [0.59-0.77]	0.05 [0.04-0.06]	0.66 [0.64-0.67]	0.68 [0.61-0.74]	0.57 [0.49-0.65]	0.68 [0.61-0.74]	0.02 [0.02-0.03]	0.63 [0.62-0.65]	0.71 [0.63-0.78]	0.49 [0.40-0.59]	0.71 [0.63-0.79]	0.04 [0.03-0.05]	0.62 [0.58-0.65]	0.69 [0.59-0.79]	0.51 [0.40-0.62]	0.69 [0.59-0.80]	0.01 [0.01-0.02]
Digestive system disorders	0.60 [0.59-0.62]	0.59 [0.58-0.60]	0.54 [0.49-0.59]	0.62 [0.58-0.66]	0.49 [0.46-0.53]	0.60 [0.58-0.62]	0.64 [0.61-0.67]	0.48 [0.42-0.55]	0.68 [0.62-0.73]	0.24 [0.22-0.25]	0.60 [0.58-0.62]	0.61 [0.59-0.62]	0.49 [0.43-0.54]	0.67 [0.62-0.71]	0.41 [0.39-0.43]	0.58 [0.56-0.61]	0.54 [0.49-0.59]	0.62 [0.55-0.68]	0.53 [0.47-0.59]	0.15 [0.12-0.19]
Inflammatory bowel disease	0.60 [0.57-0.63]	0.66 [0.54-0.78]	0.49 [0.36-0.62]	0.66 [0.54-0.79]	0.05 [0.05-0.06]	0.62 [0.58-0.65]	0.63 [0.50-0.77]	0.56 [0.44-0.69]	0.64 [0.50-0.77]	0.03 [0.03-0.04]	0.60 [0.57-0.63]	0.67 [0.54-0.80]	0.50 [0.36-0.63]	0.67 [0.53-0.81]	0.04 [0.04-0.05]	0.59 [0.53-0.65]	0.62 [0.52-0.72]	0.54 [0.45-0.63]	0.62 [0.52-0.73]	0.01 [0.01-0.02]
Liver diseases	0.72 [0.71-0.73]	0.78 [0.72-0.84]	0.57 [0.51-0.63]	0.78 [0.72-0.84]	0.12 [0.11-0.14]	0.76 [0.73-0.79]	0.74 [0.68-0.79]	0.65 [0.59-0.71]	0.74 [0.68-0.79]	0.06 [0.04-0.08]	0.73 [0.70-0.75]	0.77 [0.71-0.84]	0.58 [0.52-0.65]	0.78 [0.71-0.85]	0.10 [0.08-0.12]	0.71 [0.68-0.74]	0.70 [0.64-0.76]	0.58 [0.51-0.66]	0.70 [0.64-0.77]	0.06 [0.04-0.08]
Skin disorders	0.59 [0.56-0.61]	0.61 [0.57-0.64]	0.52 [0.47-0.57]	0.62 [0.56-0.69]	0.30 [0.25-0.34]	0.57 [0.55-0.58]	0.66 [0.59-0.72]	0.43 [0.33-0.54]	0.68 [0.58-0.78]	0.15 [0.11-0.20]	0.58 [0.55-0.60]	0.60 [0.56-0.64]	0.51 [0.45-0.57]	0.61 [0.54-0.68]	0.25 [0.19-0.30]	0.68 [0.62-0.74]	0.65 [0.57-0.74]	0.55 [0.42-0.68]	0.66 [0.57-0.74]	0.08 [0.06-0.09]
Musculoskeletal system disorders	0.62 [0.60-0.64]	0.60 [0.58-0.62]	0.54 [0.50-0.58]	0.64 [0.61-0.68]	0.46 [0.44-0.49]	0.59 [0.57-0.61]	0.64 [0.61-0.67]	0.46 [0.38-0.53]	0.69 [0.64-0.74]	0.23 [0.19-0.27]	0.61 [0.59-0.62]	0.61 [0.59-0.64]	0.50 [0.44-0.56]	0.66 [0.62-0.71]	0.39 [0.35-0.43]	0.63 [0.62-0.65]	0.59 [0.52-0.67]	0.64 [0.54-0.74]	0.59 [0.50-0.68]	0.13 [0.10-0.15]
Osteoarthritis	0.69 [0.68-0.70]	0.65 [0.62-0.68]	0.63 [0.59-0.67]	0.65 [0.62-0.69]	0.23 [0.22-0.24]	0.70 [0.69-0.72]	0.66 [0.63-0.69]	0.67 [0.63-0.71]	0.66 [0.63-0.69]	0.09 [0.07-0.11]	0.69 [0.68-0.70]	0.63 [0.60-0.66]	0.66 [0.62-0.70]	0.63 [0.60-0.66]	0.18 [0.17-0.18]	0.65 [0.62-0.69]	0.55 [0.45-0.65]	0.68 [0.62-0.75]	0.55 [0.45-0.65]	0.07 [0.06-0.09]
Genitourinary system disorders	0.66 [0.64-0.68]	0.63 [0.59-0.67]	0.58 [0.53-0.64]	0.65 [0.58-0.72]	0.43 [0.40-0.47]	0.63 [0.61-0.65]	0.62 [0.55-0.69]	0.57 [0.50-0.64]	0.63 [0.54-0.71]	0.21 [0.18-0.23]	0.65 [0.63-0.67]	0.64 [0.60-0.69]	0.56 [0.51-0.61]	0.66 [0.59-0.73]	0.36 [0.33-0.38]	0.66 [0.65-0.68]	0.63 [0.58-0.67]	0.62 [0.57-0.68]	0.63 [0.57-0.68]	0.13 [0.11-0.16]
Renal failure	0.82 [0.81-0.82]	0.74 [0.71-0.76]	0.75 [0.72-0.79]	0.74 [0.70-0.77]	0.36 [0.30-0.42]	0.84 [0.81-0.87]	0.82 [0.79-0.86]	0.71 [0.64-0.78]	0.82 [0.79-0.86]	0.22 [0.16-0.28]	0.83 [0.82-0.84]	0.82 [0.79-0.85]	0.70 [0.67-0.73]	0.82 [0.79-0.85]	0.32 [0.27-0.37]	0.78 [0.77-0.79]	0.68 [0.65-0.71]	0.78 [0.75-0.81]	0.67 [0.64-0.71]	0.12 [0.09-0.14]
All-cause mortality	0.82 [0.81-0.83]	0.77 [0.75-0.79]	0.71 [0.70-0.73]	0.78 [0.75-0.80]	0.45 [0.43-0.48]	0.82 [0.81-0.84]	0.77 [0.74-0.81]	0.74 [0.70-0.78]	0.77 [0.74-0.81]	0.21 [0.20-0.23]	0.81 [0.80-0.82]	0.76 [0.74-0.79]	0.71 [0.68-0.74]	0.77 [0.74-0.80]	0.33 [0.31-0.34]	0.81 [0.80-0.82]	0.74 [0.72-0.76]	0.74 [0.73-0.76]	0.74 [0.71-0.76]	0.25 [0.21-0.28]
Cancer	0.73 [0.72-0.75]	0.69 [0.65-0.72]	0.66 [0.60-0.72]	0.69 [0.65-0.73]	0.13 [0.12-0.15]	0.79 [0.75-0.82]	0.73 [0.67-0.80]	0.71 [0.65-0.76]	0.73 [0.67-0.80]	0.08 [0.05-0.11]	0.75 [0.73-0.76]	0.67 [0.63-0.72]	0.69 [0.64-0.75]	0.67 [0.63-0.72]	0.10 [0.09-0.12]	0.71 [0.69-0.72]	0.64 [0.59-0.69]	0.69 [0.62-0.75]	0.64 [0.59-0.69]	0.05 [0.04-0.05]
Nervous system	0.79 [0.77-0.80]	0.72 [0.67-0.78]	0.71 [0.67-0.75]	0.72 [0.66-0.78]	0.07 [0.05-0.08]	0.80 [0.75-0.85]	0.76 [0.68-0.84]	0.68 [0.58-0.78]	0.76 [0.68-0.84]	0.06 [0.03-0.10]	0.77 [0.74-0.79]	0.71 [0.65-0.77]	0.69 [0.62-0.77]	0.71 [0.65-0.77]	0.05 [0.03-0.06]	0.81 [0.79-0.83]	0.73 [0.67-0.79]	0.73 [0.68-0.79]	0.73 [0.67-0.79]	0.03 [0.02-0.04]
Circulatory system	0.85 [0.84-0.86]	0.79 [0.75-0.82]	0.76 [0.71-0.81]	0.79 [0.75-0.82]	0.19 [0.17-0.22]	0.89 [0.86-0.91]	0.86 [0.83-0.89]	0.78 [0.72-0.83]	0.86 [0.84-0.89]	0.15 [0.12-0.18]	0.87 [0.85-0.88]	0.83 [0.80-0.86]	0.76 [0.73-0.79]	0.84 [0.80-0.87]	0.18 [0.14-0.21]	0.82 [0.80-0.84]	0.76 [0.72-0.80]	0.74 [0.66-0.82]	0.76 [0.72-0.80]	0.06 [0.05-0.07]
Respiratory system	0.92 [0.91-0.93]	0.85 [0.83-0.87]	0.84 [0.82-0.87]	0.85 [0.83-0.87]	0.22 [0.19-0.26]	0.94 [0.92-0.97]	0.94 [0.91-0.97]	0.77 [0.71-0.83]	0.94 [0.91-0.97]	0.28 [0.17-0.38]	0.93 [0.92-0.94]	0.86 [0.83-0.90]	0.87 [0.84-0.91]	0.86 [0.83-0.90]	0.24 [0.20-0.29]	0.90 [0.89-0.91]	0.82 [0.79-0.84]	0.83 [0.80-0.87]	0.82 [0.79-0.84]	0.05 [0.04-0.07]
The proteomic risk score (ProRS) was initially derived based on all incidents per endpoint, and it was then employed to test its predictive performance under different incident time-windows.
Metrics of accuracy, sensitivity, specificity were derived based on the cut-off upon achievement of the largest Youden index (=sensitivity+specificity-1).
All metrics were reported with mean and 95% confidence interval derived from cross-validation.
Abbreviation: AUC, area under Receiver-Operating-Characteristic (ROC) curve; APR, area under Precision-Recall curve
