# Supplementary material for: Plasma proteomic profiles predict individual future health risk
Source: Nat Commun. 2023 Nov 28;14:7817. doi: 10.1038/s41467-023-43575-7 (PMC10684756; doi:10.1038/s41467-023-43575-7)
Supplement: Supplementary file 10 — Supplementary Dataset 7 [file 41467_2023_43575_MOESM10_ESM.xlsx]

## Sheet: Sheet1
Disease	C-index of ProRS	Age+Sex											Serum											PANEL
		C-index (Age+Sex only)	P-value (ProRS vs Age+Sex)	Direction	Significance	C-index (Age+Sex+ProRS)	P-value (Age+Sex+ProRS vs Age+Sex)	Direction	Significance	P-value (Age+Sex+ProRS vs ProRS)	Direction	Significance	C-index (Serum only)	P-value (ProRS vs Serum)	Direction	Significance	C-index (Serum + ProRS)	P-value (Serum+ProRS vs Serum)	Direction	Significance	P-value (Serum+ProRS vs ProRS)	Direction	Significance	C-index (PANEL only)	P-value (ProRS vs PANEL)	Direction	Significance	C-index (PANEL + ProRS)	P-value (PANEL+ProRS vs PANEL)	Direction	Significance	P-value (PANEL+ProRS vs ProRS)	Direction	Significance
Diseases of Infections	0.62 [0.59-0.65]	0.57 [0.55-0.59]	0	+	***	0.62 [0.59-0.65]	0	+	***	0.590843	+		0.60 [0.59-0.62]	0	+	***	0.62 [0.59-0.65]	0	+	***	0.958685	-		0.61 [0.58-0.63]	3.89e-10	+	***	0.62 [0.59-0.65]	0	+	***	0.622131	+
Bacterial infections	0.68 [0.65-0.70]	0.61 [0.58-0.63]	0	+	***	0.67 [0.65-0.70]	0	+	***	0.708912	-		0.64 [0.62-0.66]	0	+	***	0.68 [0.65-0.70]	0	+	***	0.924374	-		0.66 [0.64-0.68]	1.4e-07	+	***	0.68 [0.65-0.70]	0	+	***	0.105411	+
Viral infections	0.54 [0.52-0.55]	0.53 [0.52-0.54]	2.44997e-06	+	***	0.54 [0.52-0.55]	1.339e-05	+	***	0.0306918	-	*	0.54 [0.54-0.55]	0.000169918	+	***	0.54 [0.53-0.55]	0.000274976	+	***	0.236994	-		0.54 [0.53-0.55]	0.00549996	+	**	0.54 [0.53-0.55]	0.0124215	+	*	0.0147553	+	*
Cancer	0.66 [0.65-0.67]	0.65 [0.64-0.66]	0.0160019	+	*	0.66 [0.65-0.67]	4.42439e-08	+	***	0	+	***	0.60 [0.59-0.60]	0	+	***	0.66 [0.65-0.67]	0	+	***	0.00790095	+	**	0.65 [0.64-0.67]	0.342476	+		0.66 [0.65-0.67]	1.3e-05	+	***	0	+	***
Lung cancer	0.85 [0.84-0.87]	0.70 [0.68-0.72]	0	+	***	0.85 [0.84-0.86]	0	+	***	0.0315352	+	*	0.74 [0.71-0.77]	0	+	***	0.82 [0.80-0.83]	0	+	***	0.0142577	-	*	0.82 [0.80-0.83]	0.141827	+		0.84 [0.83-0.85]	2.28e-05	+	***	0.429804	+
Breast cancer	0.75 [0.75-0.76]	0.75 [0.74-0.75]	0.289997	+		0.76 [0.75-0.76]	0.127266	+		0.000466044	+	***	0.69 [0.68-0.71]	0	+	***	0.74 [0.73-0.75]	0	+	***	0.000131079	-	***	0.72 [0.70-0.73]	0.000433834	+	***	0.74 [0.73-0.76]	0.00356179	+	**	0.00181874	-	**
Prostate cancer	0.85 [0.84-0.86]	0.86 [0.85-0.86]	0.0107816	-	*	0.86 [0.85-0.87]	0.340383	+		0	+	***	0.75 [0.74-0.76]	0	+	***	0.84 [0.83-0.84]	0	+	***	2.06399e-10	-	***	0.83 [0.82-0.84]	0.712671	+		0.85 [0.84-0.86]	0.906563	+		0.581539	+
Leukaemia	0.78 [0.76-0.80]	0.65 [0.62-0.67]	1.98885e-12	+	***	0.76 [0.73-0.78]	0	+	***	0.797843	-		0.62 [0.59-0.65]	0	+	***	0.76 [0.73-0.78]	0	+	***	0	-	***	0.66 [0.63-0.68]	4.94e-09	+	***	0.75 [0.73-0.78]	0.00245129	+	**	0	-	***
Blood and immune disorders	0.73 [0.72-0.74]	0.62 [0.61-0.63]	0	+	***	0.73 [0.72-0.74]	0	+	***	0.049212	-	*	0.68 [0.67-0.69]	0	+	***	0.73 [0.72-0.74]	0	+	***	0.85477	+		0.70 [0.70-0.71]	8.88e-16	+	***	0.73 [0.73-0.74]	0	+	***	0.00098869	+	***
Anemia	0.75 [0.74-0.76]	0.63 [0.62-0.64]	0	+	***	0.75 [0.74-0.76]	0	+	***	0.00116105	-	**	0.70 [0.69-0.71]	0	+	***	0.75 [0.75-0.76]	0	+	***	0.737342	-		0.73 [0.72-0.74]	8.31e-11	+	***	0.76 [0.75-0.77]	0	+	***	0.00304718	+	**
Endocrine disorders	0.71 [0.69-0.72]	0.62 [0.61-0.63]	0	+	***	0.71 [0.70-0.72]	0	+	***	0.00873633	+	**	0.67 [0.66-0.68]	0	+	***	0.71 [0.70-0.72]	0	+	***	0.000360595	+	***	0.71 [0.71-0.72]	0.154897	-		0.72 [0.72-0.73]	0	+	***	0	+	***
Diabetes	0.86 [0.85-0.87]	0.62 [0.61-0.63]	0	+	***	0.84 [0.83-0.85]	0	+	***	9.2e-06	-	***	0.86 [0.85-0.87]	7.46901e-08	+	***	0.87 [0.86-0.88]	3.02565e-08	+	***	3.35953e-05	+	***	0.87 [0.86-0.87]	0.000242726	-	***	0.87 [0.86-0.88]	0.00356076	+	**	4.04e-08	+	***
Obesity	0.82 [0.80-0.84]	0.54 [0.53-0.55]	0	+	***	0.81 [0.79-0.84]	0	+	***	0.0196018	-	*	0.72 [0.70-0.74]	0	+	***	0.81 [0.79-0.83]	0	+	***	0.0177675	-	*	0.85 [0.83-0.87]	0	-	***	0.85 [0.83-0.87]	0.819751	-		0	+	***
Mental and behavioural disorders	0.69 [0.67-0.71]	0.57 [0.56-0.59]	0	+	***	0.69 [0.67-0.71]	0	+	***	0.273205	-		0.63 [0.62-0.65]	0	+	***	0.69 [0.67-0.71]	0	+	***	0.0278394	+	*	0.68 [0.67-0.70]	0.781854	+		0.70 [0.68-0.72]	2e-15	+	***	1.2e-14	+	***
Dementia	0.83 [0.82-0.85]	0.80 [0.79-0.81]	3.47722e-09	+	***	0.84 [0.82-0.85]	0	+	***	0.0061934	+	**	0.68 [0.67-0.70]	0.000270868	+	***	0.83 [0.82-0.84]	0.000337756	+	***	0	-	***	0.80 [0.79-0.81]	7.83e-09	+	***	0.85 [0.83-0.86]	0	+	***	9.5e-05	+	***
Mood disorders	0.63 [0.62-0.65]	0.56 [0.54-0.57]	0	+	***	0.63 [0.62-0.65]	0	+	***	0.364328	-		0.61 [0.60-0.63]	3.04736e-11	+	***	0.64 [0.62-0.65]	0	+	***	0.0156529	+	*	0.65 [0.64-0.67]	0.00864312	-	**	0.66 [0.64-0.68]	0.000656295	+	***	1.06e-10	+	***
Neurotic disorders	0.59 [0.58-0.61]	0.58 [0.57-0.59]	8.66322e-07	+	***	0.59 [0.58-0.60]	4.27526e-06	+	***	0.0286744	-	*	0.58 [0.57-0.59]	5.00999e-12	+	***	0.60 [0.59-0.61]	0	+	***	0.807027	-		0.60 [0.59-0.61]	0.742911	+		0.60 [0.59-0.62]	0.000323424	+	***	0.00061811	+	***
Nervous system disorders	0.65 [0.64-0.66]	0.60 [0.59-0.61]	0	+	***	0.65 [0.64-0.66]	0	+	***	0.642506	+		0.61 [0.60-0.62]	0	+	***	0.65 [0.64-0.66]	0	+	***	0.0524057	+		0.64 [0.63-0.65]	0.00054158	+	***	0.65 [0.64-0.67]	2.22e-16	+	***	1.06e-07	+	***
Parkinson disease	0.79 [0.77-0.80]	0.77 [0.76-0.78]	0.0985339	+		0.80 [0.79-0.81]	4.26326e-13	+	***	0.000185524	+	***	0.63 [0.61-0.64]	0	+	***	0.77 [0.76-0.79]	0	+	***	0.00150525	-	**	0.74 [0.74-0.75]	2.27e-06	+	***	0.80 [0.78-0.81]	0	+	***	0.0398538	+	*
Sleep disorders	0.67 [0.65-0.70]	0.58 [0.55-0.60]	0	+	***	0.67 [0.65-0.70]	0	+	***	0.876138	-		0.65 [0.63-0.68]	6.16507e-09	+	***	0.68 [0.65-0.70]	0	+	***	0.285207	+		0.69 [0.67-0.71]	1.98e-05	-	***	0.69 [0.67-0.72]	0.520962	+		6.94e-08	+	***
Eye disorders	0.66 [0.64-0.67]	0.66 [0.64-0.68]	0.170971	-		0.67 [0.65-0.68]	2.5903e-05	+	***	0	+	***	0.62 [0.61-0.63]	0	+	***	0.66 [0.64-0.68]	0	+	***	1.90932e-07	+	***	0.67 [0.66-0.69]	0	-	***	0.67 [0.65-0.69]	0.432775	-		0	+	***
Ear disorders	0.56 [0.55-0.57]	0.56 [0.55-0.57]	0.12522	+		0.56 [0.55-0.57]	0.0460339	+	*	0.0132637	+	*	0.54 [0.53-0.55]	0	+	***	0.58 [0.55-0.60]	0	+	***	0.249708	-		0.56 [0.55-0.57]	0.536068	-		0.58 [0.56-0.61]	0.287812	+		0.00029229	+	***
Circulatory system disorders	0.69 [0.68-0.69]	0.64 [0.64-0.65]	0	+	***	0.69 [0.68-0.69]	0	+	***	0.134221	+		0.63 [0.62-0.64]	0	+	***	0.69 [0.68-0.69]	0	+	***	0.053962	+		0.69 [0.68-0.70]	0.201414	-		0.70 [0.69-0.71]	0	+	***	0	+	***
Hypertension	0.74 [0.73-0.75]	0.65 [0.64-0.67]	0	+	***	0.74 [0.73-0.75]	0	+	***	0.0592857	+		0.67 [0.66-0.67]	0	+	***	0.74 [0.73-0.75]	0	+	***	0.130774	+		0.78 [0.77-0.79]	0	-	***	0.79 [0.78-0.80]	6.66e-16	+	***	0	+	***
Ischemic heart diseases	0.75 [0.73-0.76]	0.71 [0.69-0.73]	6.66134e-16	+	***	0.75 [0.73-0.77]	0	+	***	0.00725048	+	**	0.70 [0.69-0.72]	0	+	***	0.75 [0.73-0.76]	0	+	***	0.809225	-		0.75 [0.73-0.77]	0.961859	-		0.76 [0.74-0.78]	1.9e-12	+	***	1.18e-07	+	***
Arrhythmias	0.72 [0.69-0.75]	0.70 [0.68-0.72]	1.30864e-07	+	***	0.72 [0.70-0.75]	0	+	***	0.000448452	+	***	0.64 [0.63-0.66]	0	+	***	0.72 [0.69-0.74]	0	+	***	0.766464	-		0.71 [0.69-0.73]	0.0326251	+	*	0.73 [0.70-0.75]	2.99e-13	+	***	1.7e-05	+	***
Heart failure	0.79 [0.77-0.80]	0.73 [0.71-0.75]	7.49398e-08	+	***	0.79 [0.77-0.80]	0	+	***	0.273306	+		0.69 [0.67-0.71]	0	+	***	0.77 [0.75-0.79]	0	+	***	0.210786	-		0.75 [0.74-0.77]	0.000250783	+	***	0.79 [0.77-0.80]	0	+	***	0.19654	+
Stroke	0.71 [0.68-0.73]	0.71 [0.68-0.73]	0.89585	-		0.73 [0.70-0.75]	0.000331945	+	***	5.56e-07	+	***	0.67 [0.65-0.68]	2.98395e-09	+	***	0.70 [0.68-0.72]	1.66809e-08	+	***	0.538872	+		0.72 [0.70-0.74]	0.00625848	-	**	0.73 [0.71-0.75]	0.0210259	+	*	2.4e-07	+	***
Peripheral artery diseases	0.71 [0.69-0.73]	0.66 [0.64-0.68]	7.21312e-08	+	***	0.71 [0.69-0.73]	0.0636915	+		0.747249	+		0.65 [0.63-0.66]	0	+	***	0.70 [0.68-0.73]	0	+	***	1.64624e-12	+	***	0.69 [0.67-0.71]	3.91e-08	-	***	0.71 [0.69-0.74]	3.49e-13	+	***	6.66e-16	+	***
Respiratory system disorders	0.64 [0.61-0.67]	0.59 [0.57-0.61]	0	+	***	0.64 [0.61-0.67]	0	+	***	6.66e-06	+	***	0.61 [0.59-0.63]	0	+	***	0.64 [0.61-0.67]	0	+	***	0.0207925	+	*	0.63 [0.60-0.65]	0.000240539	+	***	0.64 [0.61-0.67]	1.13e-14	+	***	1.94e-07	+	***
Chronic obstructive pulmonary disease	0.82 [0.80-0.84]	0.66 [0.65-0.67]	0	+	***	0.81 [0.80-0.82]	0	+	***	0.963611	+		0.74 [0.72-0.77]	0	+	***	0.81 [0.79-0.84]	0	+	***	0.430379	-		0.79 [0.78-0.81]	0.00267326	+	**	0.82 [0.80-0.84]	0	+	***	0.00135626	+	**
Asthma	0.64 [0.62-0.65]	0.58 [0.56-0.59]	1.46878e-11	+	***	0.64 [0.62-0.65]	8.9706e-14	+	***	0.406404	+		0.60 [0.58-0.62]	3.89697e-10	+	***	0.63 [0.62-0.65]	5.87578e-10	+	***	0.354098	-		0.63 [0.62-0.65]	0.563203	+		0.64 [0.63-0.66]	0.000720832	+	***	0.146619	+
Digestive system disorders	0.59 [0.57-0.61]	0.57 [0.55-0.58]	0	+	***	0.59 [0.57-0.61]	0	+	***	2.35e-07	+	***	0.57 [0.55-0.58]	0	+	***	0.59 [0.57-0.60]	0	+	***	0.682115	-		0.59 [0.57-0.60]	0.801349	+		0.59 [0.58-0.61]	0.000862041	+	***	3.72e-08	+	***
Inflammatory bowel disease	0.60 [0.58-0.63]	0.58 [0.56-0.61]	0.00246503	+	**	0.62 [0.60-0.64]	8.89613e-05	+	***	0.0894299	+		0.60 [0.58-0.61]	0.000314298	+	***	0.62 [0.60-0.63]	0.000580234	+	***	0.294254	+		0.62 [0.60-0.63]	0.779854	-		0.61 [0.58-0.64]	0.0716599	-		0.0361081	+	*
Liver diseases	0.73 [0.71-0.74]	0.58 [0.57-0.60]	0	+	***	0.70 [0.69-0.72]	0	+	***	0.00154088	-	**	0.71 [0.68-0.73]	3.30211e-10	+	***	0.72 [0.70-0.74]	1.03769e-09	+	***	0.342843	-		0.71 [0.69-0.74]	0.0459656	+	*	0.72 [0.70-0.74]	2.43e-08	+	***	0.928578	-
Skin disorders	0.58 [0.56-0.61]	0.57 [0.56-0.59]	3.9804e-06	+	***	0.59 [0.56-0.61]	2.05565e-08	+	***	1.05e-13	+	***	0.57 [0.55-0.59]	9.76996e-15	+	***	0.59 [0.56-0.61]	5.55425e-14	+	***	0.019799	+	*	0.59 [0.57-0.61]	0.10588	-		0.59 [0.57-0.61]	0.347881	+		1.01e-08	+	***
Musculoskeletal system disorders	0.60 [0.58-0.62]	0.58 [0.56-0.59]	0	+	***	0.60 [0.58-0.62]	0	+	***	0.000148634	-	***	0.57 [0.56-0.58]	0	+	***	0.60 [0.58-0.62]	0	+	***	0.407144	+		0.60 [0.58-0.61]	0.106377	+		0.60 [0.59-0.62]	9.89e-05	+	***	5.54e-05	+	***
Osteoarthritis	0.69 [0.67-0.70]	0.64 [0.63-0.66]	0	+	***	0.69 [0.68-0.70]	0	+	***	0.000555427	+	***	0.62 [0.60-0.63]	0	+	***	0.69 [0.67-0.70]	0	+	***	0.543711	+		0.68 [0.66-0.69]	0.0223292	+	*	0.69 [0.68-0.71]	9.14e-13	+	***	1.69e-09	+	***
Genitourinary system disorders	0.64 [0.62-0.66]	0.58 [0.57-0.60]	0	+	***	0.64 [0.62-0.66]	0	+	***	0.0751749	+		0.60 [0.58-0.61]	0	+	***	0.64 [0.62-0.66]	0	+	***	0.647094	-		0.62 [0.60-0.64]	0	+	***	0.64 [0.62-0.66]	0	+	***	0.0291961	+	*
Renal failure	0.82 [0.81-0.82]	0.71 [0.69-0.72]	0	+	***	0.81 [0.80-0.82]	0.297076	+		0	-	***	0.78 [0.77-0.79]	0	+	***	0.81 [0.80-0.82]	0	+	***	0.288412	-		0.81 [0.79-0.82]	0.0211799	+	*	0.82 [0.81-0.83]	0	+	***	0.00092086	+	***
All-cause mortality	0.80 [0.79-0.81]	0.72 [0.71-0.72]	0	+	***	0.80 [0.79-0.81]	0	+	***	0.278716	-		0.72 [0.71-0.73]	0	+	***	0.80 [0.79-0.80]	0	+	***	0.000723342	-	***	0.77 [0.76-0.78]	0	+	***	0.80 [0.79-0.81]	0	+	***	0.474644	+
Cancer	0.74 [0.73-0.76]	0.69 [0.68-0.70]	0	+	***	0.75 [0.73-0.76]	0	+	***	0.0124334	+	*	0.66 [0.65-0.68]	0	+	***	0.74 [0.72-0.75]	0	+	***	0.0161946	-	*	0.71 [0.70-0.72]	2.86e-14	+	***	0.74 [0.73-0.76]	0	+	***	0.194392	+
Nervous system	0.79 [0.77-0.81]	0.74 [0.73-0.75]	9.94893e-08	+	***	0.80 [0.78-0.81]	0	+	***	0.0704572	+		0.60 [0.57-0.63]	0	+	***	0.78 [0.76-0.81]	0	+	***	4.27614e-05	-	***	0.72 [0.71-0.74]	3.55e-12	+	***	0.79 [0.78-0.81]	6.19e-05	+	***	0.00207335	+	**
Circulatory system	0.86 [0.85-0.87]	0.75 [0.73-0.76]	0	+	***	0.84 [0.83-0.85]	3.12491e-05	+	***	0	-	***	0.78 [0.77-0.80]	0	+	***	0.83 [0.82-0.85]	0	+	***	9.05638e-06	-	***	0.82 [0.81-0.84]	4.35e-09	+	***	0.85 [0.83-0.86]	0	+	***	0.756624	-
Respiratory system	0.93 [0.92-0.94]	0.77 [0.75-0.78]	0	+	***	0.90 [0.88-0.92]	0	+	***	3.13148e-09	-	***	0.81 [0.80-0.83]	0	+	***	0.90 [0.89-0.92]	0	+	***	0	-	***	0.85 [0.83-0.87]	1e-08	+	***	0.91 [0.90-0.93]	1.13e-07	+	***	0	-	***
For three covariate sets of Age+Sex, Serum and PANEL, two models were performed: covariate set aloine (only) and combined with ProRS (+ProRS).
C-index statistics were reported with mean and 95% confidence interval derived from cross-validation.
P-values were calculated through R package compareC (V1.3.2) based on aggregated predicted probabilities across all cv-folds and calculated from two-sided tests; significance are marked as: *: <0.05; **: <0.01; ***: <0.001.
Direction indicator represents the direction of C-index between two compared predictions, e.g. ProRS versus covariates or ProRS+covariates versus covariates
Abbreviation: ProRS, proteomic risk score
