# Supplementary material for: Plasma proteomic profiles predict individual future health risk
Source: Nat Commun. 2023 Nov 28;14:7817. doi: 10.1038/s41467-023-43575-7 (PMC10684756; doi:10.1038/s41467-023-43575-7)
Supplement: Supplementary file 11 — Supplementary Dataset 8 [file 41467_2023_43575_MOESM11_ESM.xlsx]

## Sheet: Sheet1
Disease	Univariate CPH		CPH adjusted with Age+Sex		CPH adjusted with Serum		CPH adjusted with PANEL
	HR [95% CI]	P-value	HR [95% CI]	P-value	HR [95% CI]	P-value	HR [95% CI]	P-value
Diseases of Infections	1.48 [1.45-1.50]	0	1.44 [1.41-1.47]	4.49595e-266	1.38 [1.34-1.43]	3.80599e-105	1.31 [1.27-1.35]	1.49071e-62
Bacterial infections	1.66 [1.62-1.69]	0	1.59 [1.56-1.63]	0	1.52 [1.47-1.57]	1.10114e-136	1.42 [1.37-1.47]	1.15124e-81
Viral infections	1.08 [1.04-1.13]	9.01229e-05	1.06 [1.02-1.11]	0.00349066	1.01 [0.96-1.05]	0.826	0.99 [0.95-1.04]	0.82
Cancer	1.62 [1.59-1.65]	0	1.35 [1.32-1.39]	1.08925e-101	1.55 [1.52-1.59]	0	1.28 [1.24-1.32]	4.76188e-56
Lung cancer	1.43 [1.40-1.46]	1.68484e-222	1.41 [1.38-1.44]	4.46812e-194	1.34 [1.30-1.37]	5.95662e-96	1.24 [1.20-1.28]	7.87138e-40
Breast cancer	1.49 [1.44-1.55]	1.50891e-92	1.27 [1.22-1.33]	4.91685e-24	1.32 [1.26-1.38]	1.5666e-32	1.20 [1.14-1.26]	2.26325e-12
Prostate cancer	1.75 [1.70-1.80]	0	1.37 [1.31-1.42]	3.08162e-57	1.55 [1.50-1.60]	1.58737e-136	1.28 [1.23-1.34]	3.53696e-33
Leukaemia	1.23 [1.22-1.24]	2.6329e-256	1.22 [1.21-1.24]	1.04854e-226	1.22 [1.21-1.24]	2.30413e-184	1.22 [1.20-1.24]	1.53673e-159
Blood and immune disorders	1.83 [1.80-1.86]	0	1.77 [1.74-1.80]	0	1.66 [1.62-1.70]	0	1.53 [1.49-1.58]	8.85547e-206
Anemia	1.82 [1.79-1.85]	0	1.76 [1.73-1.79]	0	1.60 [1.56-1.64]	3.56692e-290	1.46 [1.42-1.51]	4.38058e-162
Endocrine disorders	1.88 [1.85-1.91]	0	1.80 [1.77-1.84]	0	1.67 [1.63-1.72]	0	1.37 [1.33-1.42]	6.61793e-85
Diabetes	1.69 [1.66-1.71]	0	1.67 [1.64-1.69]	0	1.25 [1.22-1.29]	3.03006e-56	1.17 [1.14-1.21]	9.32166e-27
Obesity	1.80 [1.77-1.84]	0	1.81 [1.77-1.84]	0	1.64 [1.60-1.68]	4.95524e-308	1.03 [0.99-1.07]	0.107
Mental and behavioural disorders	1.67 [1.65-1.70]	0	1.65 [1.62-1.68]	0	1.57 [1.54-1.60]	0	1.31 [1.28-1.35]	2.48994e-86
Dementia	1.60 [1.57-1.63]	0	1.45 [1.41-1.48]	4.1911e-215	1.53 [1.50-1.57]	4.39437e-302	1.37 [1.34-1.41]	4.34521e-123
Mood disorders	1.38 [1.33-1.42]	2.85064e-84	1.37 [1.32-1.41]	5.3515e-72	1.23 [1.18-1.28]	4.43188e-21	1.13 [1.08-1.18]	2.85488e-07
Neurotic disorders	1.27 [1.23-1.32]	7.25187e-38	1.20 [1.15-1.25]	2.3302e-16	1.18 [1.13-1.23]	1.6182e-13	1.10 [1.04-1.15]	0.000186886
Nervous system disorders	1.58 [1.55-1.61]	0	1.51 [1.47-1.54]	1.90655e-261	1.48 [1.44-1.52]	6.84263e-184	1.33 [1.29-1.38]	1.82297e-68
Parkinson disease	1.39 [1.35-1.42]	5.59277e-170	1.31 [1.28-1.35]	2.46964e-91	1.36 [1.33-1.39]	1.72336e-127	1.29 [1.25-1.33]	1.40481e-66
Sleep disorders	1.43 [1.39-1.48]	2.10901e-94	1.42 [1.37-1.47]	2.25693e-82	1.24 [1.18-1.30]	3.08686e-19	1.07 [1.02-1.13]	0.01
Eye disorders	1.69 [1.65-1.72]	0	1.32 [1.28-1.36]	1.01238e-77	1.57 [1.53-1.61]	2.89261e-287	1.15 [1.11-1.19]	4.21051e-15
Ear disorders	1.20 [1.16-1.23]	2.4504e-41	1.06 [1.03-1.09]	0.000210074	1.11 [1.07-1.14]	5.07723e-11	0.98 [0.94-1.01]	0.203
Circulatory system disorders	1.86 [1.82-1.89]	0	1.73 [1.68-1.77]	0	1.77 [1.73-1.81]	0	1.48 [1.43-1.53]	1.17603e-130
Hypertension	1.92 [1.88-1.96]	0	1.78 [1.73-1.82]	0	1.75 [1.70-1.79]	0	1.35 [1.31-1.40]	2.0419e-72
Ischemic heart diseases	1.66 [1.62-1.71]	5.91363e-294	1.46 [1.41-1.51]	1.2293e-102	1.45 [1.40-1.51]	1.43654e-82	1.26 [1.21-1.32]	1.80169e-24
Arrhythmias	1.65 [1.61-1.69]	0	1.45 [1.40-1.50]	1.70429e-107	1.56 [1.51-1.61]	1.62702e-165	1.36 [1.31-1.41]	3.34745e-55
Heart failure	1.52 [1.48-1.56]	8.71781e-200	1.43 [1.38-1.47]	8.03766e-113	1.42 [1.37-1.47]	1.84284e-79	1.33 [1.28-1.39]	3.48484e-44
Stroke	1.39 [1.34-1.45]	2.5927e-58	1.29 [1.23-1.35]	1.36016e-24	1.24 [1.18-1.31]	4.02573e-16	1.14 [1.08-1.21]	6.67828e-06
Peripheral artery diseases	1.45 [1.41-1.49]	1.11555e-171	1.39 [1.35-1.43]	9.32773e-106	1.34 [1.29-1.39]	1.81675e-57	1.25 [1.20-1.30]	1.42266e-25
Respiratory system disorders	1.60 [1.57-1.63]	0	1.54 [1.51-1.57]	0	1.52 [1.48-1.57]	9.94345e-201	1.41 [1.36-1.46]	4.12221e-94
Chronic obstructive pulmonary disease	1.71 [1.67-1.74]	0	1.66 [1.62-1.70]	0	1.55 [1.51-1.59]	4.29902e-213	1.40 [1.35-1.45]	2.93181e-81
Asthma	1.37 [1.31-1.44]	2.91795e-40	1.34 [1.28-1.41]	9.28211e-32	1.26 [1.19-1.34]	4.48519e-15	1.16 [1.09-1.24]	3.38615e-06
Digestive system disorders	1.38 [1.36-1.40]	0	1.31 [1.29-1.34]	1.20247e-148	1.33 [1.30-1.36]	1.18005e-120	1.22 [1.18-1.26]	2.11858e-39
Inflammatory bowel disease	1.30 [1.24-1.35]	5.20681e-31	1.26 [1.20-1.32]	1.44515e-21	1.16 [1.09-1.23]	6.11101e-07	1.12 [1.06-1.19]	0.00021845
Liver diseases	1.42 [1.39-1.45]	2.34892e-234	1.40 [1.37-1.43]	1.2004e-210	1.22 [1.17-1.27]	2.53478e-23	1.19 [1.15-1.24]	7.92849e-18
Skin disorders	1.32 [1.29-1.34]	7.79504e-160	1.23 [1.20-1.26]	9.33007e-60	1.20 [1.16-1.23]	4.00664e-33	1.07 [1.04-1.11]	3.44687e-05
Musculoskeletal system disorders	1.43 [1.40-1.46]	1.53327e-292	1.35 [1.32-1.39]	5.87953e-122	1.37 [1.34-1.41]	3.00062e-130	1.24 [1.20-1.28]	2.3414e-37
Osteoarthritis	1.66 [1.62-1.71]	0	1.51 [1.46-1.56]	2.08433e-147	1.58 [1.54-1.63]	5.7726e-196	1.35 [1.30-1.40]	9.66378e-55
Genitourinary system disorders	1.64 [1.61-1.66]	0	1.59 [1.56-1.62]	0	1.55 [1.51-1.59]	1.51672e-243	1.45 [1.41-1.50]	1.40853e-134
Renal failure	2.01 [1.98-2.05]	0	1.86 [1.82-1.90]	0	1.60 [1.54-1.66]	2.37462e-140	1.39 [1.34-1.45]	6.19143e-62
All-cause mortality	2.01 [1.98-2.04]	0	1.83 [1.80-1.86]	0	1.88 [1.84-1.91]	0	1.66 [1.62-1.70]	0
Cancer	1.70 [1.67-1.74]	0	1.58 [1.54-1.62]	3.98002e-286	1.58 [1.54-1.63]	9.51934e-218	1.45 [1.41-1.50]	1.28219e-109
Nervous system	1.32 [1.29-1.34]	7.62865e-189	1.28 [1.25-1.31]	8.51899e-124	1.31 [1.29-1.34]	9.48052e-161	1.26 [1.24-1.29]	1.37538e-96
Circulatory system	1.65 [1.62-1.67]	0	1.56 [1.53-1.59]	0	1.42 [1.39-1.46]	2.21375e-153	1.34 [1.31-1.38]	2.89936e-109
Respiratory system	1.46 [1.44-1.48]	0	1.43 [1.41-1.45]	0	1.38 [1.36-1.41]	9.86843e-254	1.36 [1.33-1.38]	8.31902e-205
Serum included 25 covariates derived from serum; PANEL contained all 54 clinical predictors, see ST2 for list of predictors.
Proteomic risk score (ProRS) were normalized when fitting the Cox model. Hazard ratios and confidence intervals were derived based on aggregated data from cross-validation. Corresponding p-values were derived under two-sided tests.
Abbreviation: CI, confidence interval, CPH, Cox proportional hazard regression, HR, hazard ratio
