# Supplementary material for: Plasma proteomic profiles predict individual future health risk
Source: Nat Commun. 2023 Nov 28;14:7817. doi: 10.1038/s41467-023-43575-7 (PMC10684756; doi:10.1038/s41467-023-43575-7)
Supplement: Supplementary file 12 — Supplementary Dataset 9 [file 41467_2023_43575_MOESM12_ESM.xlsx]

## Sheet: Sheet1
Disease	Top-1	Top-2	Top-3	Top-4	Top-5	Top-6	Top-7	Top-8	Top-9	Top-10	Top-11	Top-12	Top-13	Top-14	Top-15
Diseases of Infections	GDF15 (0.063)	TNFRSF10B (0.053)	CXCL17 (0.022)	MEPE (0.018)	TFF1 (0.017)	CDCP1 (0.017)	CA14 (0.016)	ODAM (0.014)	TNFRSF9 (0.013)	ENPP5 (0.013)	TNFRSF4 (0.013)	PTN (0.012)	ACE2 (0.012)	ADM (0.011)	EGFR (0.011)
Bacterial infections	GDF15 (0.090)	TNFRSF10B (0.042)	ADM (0.032)	MEPE (0.029)	WFDC2 (0.018)	ACE2 (0.017)	EGFR (0.016)	REN (0.016)	CA14 (0.015)	BCAN (0.012)	NEFL (0.012)	ODAM (0.011)	BST2 (0.010)	CD302 (0.010)	TFF1 (0.009)
Viral infections	TNFRSF4 (0.018)	FEN1 (0.013)	PECAM1 (0.012)	PLA2G10 (0.012)	ENPP5 (0.011)	SORCS2 (0.011)	CASP8 (0.010)	LY9 (0.009)	OMG (0.009)	CERT (0.009)	OBP2B (0.008)	EDAR (0.006)	GGH (0.006)	ANGPTL3 (0.006)	CD207 (0.006)
Cancer	CXCL14 (0.132)	GDF15 (0.059)	HAVCR1 (0.039)	CDCP1 (0.038)	WFDC2 (0.038)	EDA2R (0.035)	TSPAN1 (0.024)	LTBP2 (0.020)	NEFL (0.020)	ACTA2 (0.018)	RET (0.017)	MMP12 (0.017)	CCDC80 (0.013)	FUT3_FUT5 (0.013)	CXCL17 (0.012)
Lung cancer	CXCL17 (0.077)	CDCP1 (0.023)	WFDC2 (0.022)	GDF15 (0.022)	TNR (0.017)	MMP12 (0.013)	CEACAM5 (0.013)	ALPP (0.013)	MEPE (0.012)	DKK4 (0.012)	FUT3_FUT5 (0.008)	KEL (0.007)	IL6 (0.007)	SCGB1A1 (0.007)	DCN (0.007)
Breast cancer	XG (0.056)	CGA (0.052)	PSPN (0.044)	CRISP2 (0.044)	LEP (0.038)	CD38 (0.035)	CD99 (0.033)	PROK1 (0.028)	MMP3 (0.022)	ENPP5 (0.015)	PAEP (0.011)	IGFBP6 (0.011)	ENPP2 (0.011)	KLK8 (0.010)	WFDC12 (0.010)
Prostate cancer	TSPAN1 (0.155)	MMP3 (0.074)	PROK1 (0.068)	CGA (0.042)	PSPN (0.039)	CDHR2 (0.035)	GP2 (0.029)	LEP (0.026)	XG (0.023)	ENPP2 (0.022)	EDA2R (0.022)	CXCL14 (0.017)	CDCP1 (0.014)	CD99 (0.014)	CALB2 (0.012)
Leukaemia	TNFRSF9 (0.038)	TNFRSF13B (0.020)	LY9 (0.018)	FCRL2 (0.018)	CD79B (0.016)	GDF15 (0.015)	CLC (0.013)	PDCD1 (0.011)	WNT9A (0.009)	CDCP1 (0.009)	PPP1R9B (0.009)	NTproBNP (0.008)	CHGB (0.008)	MMP12 (0.008)	CXCL14 (0.008)
Blood and immune disorders	GDF15 (0.094)	TFRC (0.033)	IL6 (0.029)	TFF1 (0.028)	EGFR (0.022)	MMP12 (0.022)	MEPE (0.021)	LGALS4 (0.021)	ANXA10 (0.021)	CDCP1 (0.021)	HMBS (0.020)	TNFRSF10B (0.020)	CCL2 (0.019)	EPO (0.019)	FGF23 (0.017)
Anemia	GDF15 (0.094)	TFRC (0.046)	TFF1 (0.043)	FGF23 (0.028)	MEPE (0.026)	CCL2 (0.025)	LGALS4 (0.022)	HMBS (0.020)	ANXA10 (0.020)	EPO (0.019)	PLA2G7 (0.018)	MMP12 (0.017)	HAVCR1 (0.016)	IL6 (0.015)	C1QA (0.015)
Endocrine disorders	GDF15 (0.059)	CDCP1 (0.046)	ADM (0.046)	IL6 (0.037)	LDLR (0.030)	HAVCR1 (0.029)	PON3 (0.028)	FURIN (0.025)	CDH2 (0.021)	CA14 (0.020)	EDA2R (0.017)	PLAT (0.017)	TNFRSF10B (0.017)	BCAN (0.016)	TSHB (0.015)
Diabetes	IGSF3 (0.056)	HGF (0.052)	PON3 (0.042)	CDH2 (0.023)	IL6 (0.021)	GDF15 (0.020)	CCL7 (0.018)	PLAT (0.017)	TNFSF12 (0.017)	GUSB (0.015)	FASLG (0.015)	PLA2G1B (0.015)	IGFBP1 (0.014)	RTN4R (0.014)	MATN3 (0.014)
Obesity	LEP (0.074)	FABP4 (0.053)	ADM (0.046)	CHGB (0.042)	CDHR2 (0.019)	SEZ6L (0.018)	IGFBP2 (0.017)	PON3 (0.017)	NCAN (0.017)	MOG (0.016)	OPTC (0.015)	PSPN (0.013)	HSPB6 (0.011)	ADAMTS15 (0.011)	COL6A3 (0.011)
Mental and behavioural disorders	ALPP (0.096)	CXCL17 (0.073)	GDF15 (0.046)	BCAN (0.037)	NEFL (0.035)	PIGR (0.028)	CA14 (0.022)	GFAP (0.019)	TNFRSF10B (0.019)	OMG (0.019)	CHI3L1 (0.019)	SCGB1A1 (0.018)	CST5 (0.016)	PLAUR (0.012)	ITGAM (0.012)
Dementia	NEFL (0.087)	GFAP (0.064)	BCAN (0.062)	GDF15 (0.044)	PTPRN2 (0.032)	LTBP2 (0.029)	EDA2R (0.022)	CDCP1 (0.022)	CA14 (0.021)	ACTA2 (0.013)	NPTXR (0.011)	HAVCR1 (0.011)	NCS1 (0.011)	RGMB (0.010)	EGFR (0.010)
Mood disorders	GDF15 (0.027)	LEP (0.024)	PRDX5 (0.024)	SIT1 (0.017)	CHGB (0.015)	CA14 (0.014)	SCGB1A1 (0.014)	LRRN1 (0.013)	CST5 (0.012)	ENPP5 (0.012)	IL1RN (0.011)	ITGA11 (0.008)	ADAMTS8 (0.008)	ADM (0.007)	PLAUR (0.007)
Neurotic disorders	CA14 (0.021)	CGA (0.016)	RP2 (0.014)	TNFRSF10B (0.014)	SSC5D (0.011)	HMOX2 (0.010)	PLAUR (0.010)	IL6 (0.010)	EGFR (0.009)	CLIP2 (0.008)	YES1 (0.008)	AMY2A (0.008)	CA6 (0.008)	AGRN (0.008)	LEP (0.008)
Nervous system disorders	GDF15 (0.099)	BCAN (0.050)	NEFL (0.042)	CDCP1 (0.040)	EDA2R (0.024)	CA14 (0.020)	ADM (0.016)	NPTXR (0.016)	NELL2 (0.016)	DCN (0.015)	GFAP (0.015)	MEPE (0.015)	ACE2 (0.014)	GZMB (0.012)	TNFRSF10B (0.011)
Parkinson disease	NEFL (0.049)	SCG2 (0.032)	GDF15 (0.026)	BAG3 (0.024)	EDA2R (0.024)	PTPRN2 (0.020)	HSPB6 (0.016)	HNMT (0.015)	LXN (0.015)	ALPP (0.015)	TNXB (0.014)	TPPP3 (0.014)	HPGDS (0.013)	PGF (0.012)	CXCL9 (0.011)
Sleep disorders	COL6A3 (0.015)	CPM (0.015)	PSPN (0.013)	IL18R1 (0.012)	PRSS8 (0.011)	NCAN (0.011)	PON3 (0.011)	RTN4R (0.011)	GFRA1 (0.010)	AGER (0.010)	ADAMTS8 (0.010)	STXBP3 (0.009)	PHOSPHO1 (0.009)	ACAN (0.009)	GFAP (0.008)
Eye disorders	EDA2R (0.072)	CXCL17 (0.069)	GDF15 (0.042)	CDCP1 (0.039)	NEFL (0.038)	HAVCR1 (0.036)	MEPE (0.028)	CGA (0.019)	CXCL9 (0.017)	ACTA2 (0.017)	CDH3 (0.016)	LTBP2 (0.014)	CA14 (0.014)	PAEP (0.012)	IL6 (0.012)
Ear disorders	CXCL14 (0.037)	SKAP1 (0.031)	CPM (0.031)	CXCL17 (0.018)	CDCP1 (0.016)	TFRC (0.013)	GDF15 (0.012)	NEFL (0.012)	GZMH (0.011)	FKBP4 (0.011)	EDA2R (0.010)	AMBP (0.009)	CNTN3 (0.008)	PIK3IP1 (0.008)	OLR1 (0.008)
Circulatory system disorders	GDF15 (0.086)	HAVCR1 (0.045)	IL6 (0.043)	CDCP1 (0.039)	ACTA2 (0.037)	BCAN (0.033)	PLAT (0.027)	REN (0.026)	HSPB6 (0.025)	NTproBNP (0.023)	ADM (0.023)	ADGRG2 (0.022)	CXCL17 (0.020)	ODAM (0.019)	CTSV (0.019)
Hypertension	HAVCR1 (0.071)	REN (0.062)	CDCP1 (0.043)	PLAT (0.043)	ACTA2 (0.042)	GDF15 (0.036)	HSPB6 (0.026)	PRSS8 (0.021)	BCAN (0.021)	FURIN (0.020)	ADGRG2 (0.020)	AGER (0.019)	IL6 (0.019)	ADM (0.018)	CA14 (0.018)
Ischemic heart diseases	PAEP (0.036)	GDF15 (0.036)	HAVCR1 (0.033)	MMP12 (0.031)	CDCP1 (0.025)	BCAN (0.024)	CXCL14 (0.022)	EDA2R (0.020)	PLA2G7 (0.019)	CXCL17 (0.018)	CDHR2 (0.018)	PRSS8 (0.015)	TNFRSF10B (0.014)	CPM (0.012)	CD8A (0.011)
Arrhythmias	GDF15 (0.052)	NTproBNP (0.046)	BCAN (0.037)	PAEP (0.031)	CXCL17 (0.030)	EDA2R (0.025)	NELL2 (0.021)	CDCP1 (0.019)	ACTA2 (0.014)	FUT3_FUT5 (0.013)	HSPB6 (0.012)	PGF (0.012)	LTBP2 (0.012)	NPPB (0.011)	CXCL14 (0.011)
Heart failure	GDF15 (0.048)	EDA2R (0.045)	CDCP1 (0.036)	NTproBNP (0.030)	HAVCR1 (0.023)	BCAN (0.023)	CXCL17 (0.023)	PAEP (0.019)	WFDC2 (0.017)	AGER (0.011)	ACTA2 (0.010)	CEACAM5 (0.009)	ACVRL1 (0.009)	ART3 (0.008)	LAMP3 (0.008)
Stroke	BCAN (0.027)	GDF15 (0.026)	EDA2R (0.023)	PGF (0.019)	LTBP2 (0.017)	FABP4 (0.014)	HAVCR1 (0.013)	WFDC2 (0.010)	CXCL17 (0.010)	CXCL14 (0.010)	WNT9A (0.009)	ACVRL1 (0.009)	ADAMTS13 (0.007)	KRT5 (0.007)	TNFRSF11B (0.007)
Peripheral artery diseases	MMP12 (0.032)	EDA2R (0.027)	WFDC2 (0.027)	IL6 (0.022)	EGFR (0.018)	BCAN (0.015)	SUSD2 (0.013)	GDF15 (0.013)	LRP1 (0.012)	LAMP3 (0.010)	CXCL17 (0.010)	CHI3L1 (0.009)	FUT3_FUT5 (0.008)	HYAL1 (0.007)	IL1RL1 (0.007)
Respiratory system disorders	GDF15 (0.081)	WFDC2 (0.080)	CDCP1 (0.041)	ADM (0.029)	TNFRSF10B (0.028)	NEFL (0.025)	HAVCR1 (0.023)	CA14 (0.022)	ODAM (0.021)	BCAN (0.020)	CXCL17 (0.019)	ACE2 (0.016)	IL6 (0.014)	MMP12 (0.013)	EGFR (0.011)
Chronic obstructive pulmonary disease	CXCL17 (0.058)	WFDC2 (0.038)	GDF15 (0.029)	CA14 (0.022)	ODAM (0.021)	HAVCR1 (0.017)	CDCP1 (0.017)	IL6 (0.016)	MEPE (0.015)	ALPP (0.015)	TNR (0.015)	AGER (0.015)	MMP12 (0.013)	EDA2R (0.013)	TNFRSF10B (0.013)
Asthma	CLC (0.047)	IL6 (0.023)	TNFRSF10B (0.020)	LEP (0.019)	MMP10 (0.012)	CA14 (0.011)	NCAM1 (0.011)	ADM (0.010)	ODAM (0.010)	FUS (0.009)	SPINK5 (0.009)	BACH1 (0.009)	SCRN1 (0.008)	RGMA (0.008)	CHMP1A (0.008)
Digestive system disorders	GDF15 (0.073)	CXCL17 (0.041)	CDCP1 (0.025)	AMBP (0.023)	EGFR (0.017)	ADM (0.015)	MEPE (0.015)	EDA2R (0.015)	TNFRSF10B (0.014)	VSIG4 (0.014)	PLAT (0.013)	CTSV (0.013)	TFF1 (0.013)	HAVCR1 (0.012)	CCL2 (0.011)
Inflammatory bowel disease	GDF15 (0.027)	TANK (0.012)	TFF3 (0.010)	MMP12 (0.010)	TNFRSF4 (0.010)	BCAN (0.009)	IL18 (0.009)	RGMA (0.008)	CCL16 (0.008)	CA14 (0.007)	NFATC1 (0.007)	CCN3 (0.007)	MEPE (0.007)	CRTAC1 (0.006)	AMBP (0.006)
Liver diseases	PIGR (0.023)	KRT18 (0.022)	GGT1 (0.014)	CDHR2 (0.014)	IL6 (0.012)	IGSF3 (0.010)	ADGRG1 (0.010)	NRP1 (0.009)	ENPP5 (0.009)	HGF (0.009)	ADH4 (0.009)	HAVCR1 (0.009)	FASLG (0.009)	PDP1 (0.008)	TNFRSF10A (0.008)
Skin disorders	GDF15 (0.047)	EDA2R (0.032)	IL6 (0.025)	CXCL14 (0.024)	CXCL17 (0.022)	NEFL (0.021)	BCAN (0.017)	CEBPB (0.014)	ACTA2 (0.014)	SKAP1 (0.014)	HAVCR1 (0.011)	RNASET2 (0.011)	HAVCR2 (0.010)	LAMP3 (0.009)	PGF (0.009)
Musculoskeletal system disorders	GDF15 (0.045)	CRTAC1 (0.042)	CXCL17 (0.039)	EDA2R (0.035)	CDCP1 (0.027)	ART3 (0.026)	HAVCR1 (0.026)	ADM (0.022)	CA14 (0.021)	BCAN (0.020)	HSPB6 (0.017)	COMP (0.016)	TNFRSF10B (0.013)	NTproBNP (0.012)	TREM2 (0.012)
Osteoarthritis	CRTAC1 (0.087)	EDA2R (0.042)	COL9A1 (0.033)	GDF15 (0.029)	COMP (0.024)	CXCL14 (0.022)	HSPB6 (0.020)	ADM (0.020)	ART3 (0.018)	CHGB (0.015)	NCAN (0.015)	MLN (0.014)	LEP (0.013)	ACTA2 (0.012)	CGA (0.011)
Genitourinary system disorders	TSPAN1 (0.066)	GDF15 (0.054)	IGFBP4 (0.036)	VSIG4 (0.036)	WFDC2 (0.035)	REN (0.025)	HAVCR1 (0.025)	EDA2R (0.020)	ADGRG1 (0.020)	KLK4 (0.017)	ENPP5 (0.015)	CA14 (0.015)	MMP7 (0.013)	CALCA (0.012)	VWC2 (0.011)
Renal failure	GDF15 (0.077)	IGFBP4 (0.069)	EDA2R (0.043)	REN (0.042)	CDCP1 (0.041)	HAVCR1 (0.028)	ACTA2 (0.023)	HSPB6 (0.020)	TNFRSF10B (0.018)	SCARB2 (0.017)	WFDC2 (0.016)	VSIG4 (0.015)	TFF3 (0.013)	MSR1 (0.012)	DSG4 (0.012)
All-cause mortality	GDF15 (0.100)	WFDC2 (0.096)	NEFL (0.082)	CDCP1 (0.052)	EDA2R (0.039)	AGER (0.038)	BCAN (0.032)	TNFRSF10B (0.031)	MMP12 (0.019)	LTBP2 (0.018)	CXCL17 (0.018)	REN (0.017)	ODAM (0.016)	CA14 (0.015)	HAVCR1 (0.013)
Cancer	GDF15 (0.115)	EDA2R (0.076)	WFDC2 (0.056)	CDCP1 (0.031)	MMP12 (0.018)	CXCL17 (0.016)	NEFL (0.014)	HAVCR1 (0.012)	CEBPB (0.012)	FUT3_FUT5 (0.011)	TNFRSF10B (0.011)	LTBP2 (0.010)	TFF2 (0.010)	CA14 (0.009)	CEACAM5 (0.009)
Nervous system	NEFL (0.091)	GDF15 (0.045)	SCG2 (0.031)	PTPRN2 (0.023)	GFAP (0.016)	RTBDN (0.014)	LTBP2 (0.014)	EDA2R (0.012)	RET (0.012)	CA14 (0.011)	EPS8L2 (0.010)	BAG3 (0.009)	NCAN (0.008)	ITGAM (0.008)	OLR1 (0.008)
Circulatory system	GDF15 (0.054)	WFDC2 (0.047)	NTproBNP (0.027)	BCAN (0.025)	EDA2R (0.024)	MMP12 (0.023)	REN (0.022)	AGER (0.021)	ACE2 (0.017)	TNFRSF10B (0.014)	MZB1 (0.014)	NEFL (0.013)	CDCP1 (0.012)	CXCL17 (0.011)	HPGDS (0.010)
Respiratory system	GDF15 (0.086)	WFDC2 (0.058)	AGER (0.035)	AREG (0.027)	LAMP3 (0.020)	EDA2R (0.014)	CEACAM5 (0.013)	TNFRSF10B (0.013)	SFTPD (0.011)	CCL19 (0.010)	SELPLG (0.010)	DPP4 (0.009)	IL6 (0.009)	CCL17 (0.009)	MEPE (0.009)
The top-15 (1%) proteins were sorted and selected based on SHAP values derived from the endpoint-specific machine learning classifier. Values in the () represent the shap values after dividing the summation of all 1461 proteins.
