# Supplementary material for: Plasma proteomic profiles predict individual future health risk
Source: Nat Commun. 2023 Nov 28;14:7817. doi: 10.1038/s41467-023-43575-7 (PMC10684756; doi:10.1038/s41467-023-43575-7)
Supplement: Supplementary file 13 — Supplementary Dataset 10 [file 41467_2023_43575_MOESM13_ESM.xlsx]

## Sheet: Sheet1
Protein abbreviation	UKB code	Protein definition
AARSD1	3	Alanyl-tRNA editing protein Aarsd1
ABHD14B	5	Protein ABHD14B
ABL1	6	Tyrosine-protein kinase ABL1
ACAA1	9	3-ketoacyl-CoA thiolase, peroxisomal
ACAN	12	Aggrecan core protein
ACE2	14	Angiotensin-converting enzyme 2
ACOX1	17	Peroxisomal acyl-coenzyme A oxidase 1
ACP5	19	Tartrate-resistant acid phosphatase type 5
ACP6	20	Lysophosphatidic acid phosphatase type 6
ACTA2	24	Actin, aortic smooth muscle
ACTN4	26	Alpha-actinin-4
ACVRL1	27	Serine/threonine-protein kinase receptor R3
ACY1	28	Aminoacylase-1
ADA	31	Adenosine deaminase
ADA2	32	Adenosine deaminase 2
ADAM15	34	Disintegrin and metalloproteinase domain-containing protein 15
ADAM22	35	Disintegrin and metalloproteinase domain-containing protein 22
ADAM23	36	Disintegrin and metalloproteinase domain-containing protein 23
ADAM8	37	Disintegrin and metalloproteinase domain-containing protein 8
ADAMTS13	40	A disintegrin and metalloproteinase with thrombospondin motifs 13
ADAMTS15	41	A disintegrin and metalloproteinase with thrombospondin motifs 15
ADAMTS16	42	A disintegrin and metalloproteinase with thrombospondin motifs 16
ADAMTS8	44	A disintegrin and metalloproteinase with thrombospondin motifs 8
ADCYAP1R1	48	Pituitary adenylate cyclase-activating polypeptide type I receptor
ADGRB3	50	Adhesion G protein-coupled receptor B3
ADGRE2	53	Adhesion G protein-coupled receptor E2
ADGRE5	54	Adhesion G protein-coupled receptor E5
ADGRG1	56	Adhesion G-protein coupled receptor G1
ADGRG2	57	Adhesion G-protein coupled receptor G2
ADH4	60	All-trans-retinol dehydrogenase [NAD(+)] ADH4
ADM	62	Pro-adrenomedullin
AFP	66	Alpha-fetoprotein
AGER	68	Advanced glycosylation end product-specific receptor
AGR2	69	Anterior gradient protein 2 homolog
AGR3	70	Anterior gradient protein 3
AGRN	71	Agrin
AGRP	72	Agouti-related protein
AGXT	74	Serine--pyruvate aminotransferase
AHCY	75	Adenosylhomocysteinase
AHSP	80	Alpha-hemoglobin-stabilizing protein
AIF1	82	Allograft inflammatory factor 1
AIFM1	84	Apoptosis-inducing factor 1, mitochondrial
AK1	85	Adenylate kinase isoenzyme 1
AKR1B1	88	Aldo-keto reductase family 1 member B1
AKR1C4	90	Aldo-keto reductase family 1 member C4
AKT1S1	92	Proline-rich AKT1 substrate 1
AKT3	94	RAC-gamma serine/threonine-protein kinase
ALCAM	95	CD166 antigen
ALDH1A1	96	Retinal dehydrogenase 1
ALDH3A1	98	Aldehyde dehydrogenase, dimeric NADP-preferring
ALPP	102	Alkaline phosphatase, placental type
AMBN	103	Ameloblastin
AMBP	104	Protein AMBP
AMFR	106	E3 ubiquitin-protein ligase AMFR
AMIGO2	108	Amphoterin-induced protein 2
AMN	109	Protein amnionless
AMY2A	114	Pancreatic alpha-amylase
AMY2B	115	Alpha-amylase 2B
ANG	116	Angiogenin
ANGPT1	117	Angiopoietin-1
ANGPT2	118	Angiopoietin-2
ANGPTL1	119	Angiopoietin-related protein 1
ANGPTL2	120	Angiopoietin-related protein 2
ANGPTL3	121	Angiopoietin-related protein 3
ANGPTL4	122	Angiopoietin-related protein 4
ANGPTL7	123	Angiopoietin-related protein 7
ANKRD54	127	Ankyrin repeat domain-containing protein 54
ANPEP	129	Aminopeptidase N
ANXA10	131	Annexin A10
ANXA11	132	Annexin A11
ANXA3	134	Annexin A3
ANXA4	135	Annexin A4
ANXA5	136	Annexin A5
AOC1	137	Amiloride-sensitive amine oxidase [copper-containing]
AOC3	138	Membrane primary amine oxidase
APBB1IP	143	Amyloid beta A4 precursor protein-binding family B member 1-interacting protein
APEX1	145	DNA-(apurinic or apyrimidinic site) endonuclease
APLP1	146	Amyloid-like protein 1
APOH	156	Beta-2-glycoprotein 1
APOM	158	Apolipoprotein M
APP	159	Amyloid-beta precursor protein
APRT	161	Adenine phosphoribosyltransferase
AREG	163	Amphiregulin
ARG1	166	Arginase-1
ARHGAP1	168	Rho GTPase-activating protein 1
ARHGAP25	169	Rho GTPase-activating protein 25
ARHGEF12	175	Rho guanine nucleotide exchange factor 12
ARID4B	178	AT-rich interactive domain-containing protein 4B
ARNT	182	Aryl hydrocarbon receptor nuclear translocator
ARSA	184	Arylsulfatase A
ARSB	185	Arylsulfatase B
ART3	186	Ecto-ADP-ribosyltransferase 3
ARTN	188	Artemin
ASAH2	190	Neutral ceramidase
ASGR1	191	Asialoglycoprotein receptor 1
ATF2	197	Cyclic AMP-dependent transcription factor ATF-2
ATG4A	200	Cysteine protease ATG4A
ATOX1	201	Copper transport protein ATOX1
ATP5IF1	208	ATPase inhibitor, mitochondrial
ATP5PO	209	ATP synthase subunit O, mitochondrial
ATP6AP2	210	Renin receptor
ATP6V1D	211	V-type proton ATPase subunit D
ATP6V1F	212	V-type proton ATPase subunit F
ATXN10	217	Ataxin-10
AXIN1	221	Axin-1
AXL	222	Tyrosine-protein kinase receptor UFO
AZU1	224	Azurocidin
B4GALT1	228	Beta-1,4-galactosyltransferase 1
B4GAT1	229	Beta-1,4-glucuronyltransferase 1
BACH1	231	Transcription regulator protein BACH1
BAG3	232	BAG family molecular chaperone regulator 3
BAG6	234	Large proline-rich protein BAG6
BAIAP2	235	Brain-specific angiogenesis inhibitor 1-associated protein 2
BAMBI	236	BMP and activin membrane-bound inhibitor homolog
BANK1	237	B-cell scaffold protein with ankyrin repeats
BAX	240	Apoptosis regulator BAX
BCAM	241	Basal cell adhesion molecule
BCAN	242	Brevican core protein
BCL2L11	248	Bcl-2-like protein 11, Isoform BimL
BCR	252	Breakpoint cluster region protein
BGN	257	Biglycan
BID	260	BH3-interacting domain death agonist
BIN2	261	Bridging integrator 2
BIRC2	262	Baculoviral IAP repeat-containing protein 2
BLMH	263	Bleomycin hydrolase
BLVRB	267	Flavin reductase
BMP4	269	Bone morphogenetic protein 4
BMP6	270	Bone morphogenetic protein 6
BOC	274	Brother of CDO
BPIFB1	278	BPI fold-containing family B member 1
BRK1	285	Protein BRICK1
BSG	288	Basigin
BST1	290	ADP-ribosyl cyclase/cyclic ADP-ribose hydrolase 2
BST2	291	Bone marrow stromal antigen 2
BTC	292	Probetacellulin
BTN2A1	296	Butyrophilin subfamily 2 member A1
BTN3A2	297	Butyrophilin subfamily 3 member A2
C19orf12	299	Protein C19orf12
C1QA	301	Complement C1q subcomponent subunit A
C1QTNF1	304	Complement C1q tumor necrosis factor-related protein 1
C2	311	Complement C2
C2CD2L	312	Phospholipid transfer protein C2CD2L
C4BPB	315	C4b-binding protein beta chain
CA1	322	Carbonic anhydrase 1
CA11	323	Carbonic anhydrase-related protein 11
CA12	324	Carbonic anhydrase 12
CA13	325	Carbonic anhydrase 13
CA14	326	Carbonic anhydrase 14
CA2	327	Carbonic anhydrase 2
CA3	328	Carbonic anhydrase 3
CA4	329	Carbonic anhydrase 4
CA5A	330	Carbonic anhydrase 5A, mitochondrial
CA6	331	Carbonic anhydrase 6
CA9	334	Carbonic anhydrase 9
CALB1	342	Calbindin
CALB2	343	Calretinin
CALCA	344	Calcitonin
CALCOCO1	346	Calcium-binding and coiled-coil domain-containing protein 1
CAMKK1	349	Calcium/calmodulin-dependent protein kinase kinase 1
CANT1	352	Soluble calcium-activated nucleotidase 1
CAPG	353	Macrophage-capping protein
CARHSP1	356	Calcium-regulated heat-stable protein 1
CASP1	358	Caspase-1
CASP10	359	Caspase-10
CASP2	360	Caspase-2
CASP3	361	Caspase-3
CASP8	364	Caspase-8
CBLIF	368	Cobalamin binding intrinsic factor
CBLN4	370	Cerebellin-4
CC2D1A	373	Coiled-coil and C2 domain-containing protein 1A
CCDC80	378	Coiled-coil domain-containing protein 80
CCL11	380	Eotaxin
CCL13	381	C-C motif chemokine 13
CCL14	382	C-C motif chemokine 14
CCL15	383	C-C motif chemokine 15
CCL16	384	C-C motif chemokine 16
CCL17	385	C-C motif chemokine 17
CCL18	386	C-C motif chemokine 18
CCL19	387	C-C motif chemokine 19
CCL2	388	C-C motif chemokine 2
CCL20	389	C-C motif chemokine 20
CCL21	390	C-C motif chemokine 21
CCL22	391	C-C motif chemokine 22
CCL23	392	C-C motif chemokine 23
CCL24	393	C-C motif chemokine 24
CCL25	394	C-C motif chemokine 25
CCL26	395	C-C motif chemokine 26
CCL27	396	C-C motif chemokine 27
CCL28	397	C-C motif chemokine 28
CCL3	398	C-C motif chemokine 3
CCL4	399	C-C motif chemokine 4
CCL5	400	C-C motif chemokine 5
CCL7	401	C-C motif chemokine 7
CCL8	402	C-C motif chemokine 8
CCN1	403	CCN family member 1
CCN2	404	CCN family member 2
CCN3	405	CCN family member 3
CCN4	406	CCN family member 4
CCN5	407	CCN family member 5
CCS	410	Copper chaperone for superoxide dismutase
CCT5	411	T-complex protein 1 subunit epsilon
CD109	413	CD109 antigen
CD14	414	Monocyte differentiation antigen CD14
CD160	415	CD160 antigen
CD163	416	Scavenger receptor cysteine-rich type 1 protein M130
CD164	417	Sialomucin core protein 24
CD177	419	CD177 antigen
CD1C	420	T-cell surface glycoprotein CD1c
CD200	422	OX-2 membrane glycoprotein
CD200R1	423	Cell surface glycoprotein CD200 receptor 1
CD207	424	C-type lectin domain family 4 member K
CD209	425	CD209 antigen
CD22	426	B-cell receptor CD22
CD244	428	Natural killer cell receptor 2B4
CD27	430	CD27 antigen
CD274	431	Programmed cell death 1 ligand 1
CD276	432	CD276 antigen
CD28	433	T-cell-specific surface glycoprotein CD28
CD2AP	434	CD2-associated protein
CD300C	436	CMRF35-like molecule 6
CD300E	437	CMRF35-like molecule 2
CD300LF	438	CMRF35-like molecule 1
CD300LG	439	CMRF35-like molecule 9
CD302	440	CD302 antigen
CD33	441	Myeloid cell surface antigen CD33
CD34	442	Hematopoietic progenitor cell antigen CD34
CD38	444	ADP-ribosyl cyclase/cyclic ADP-ribose hydrolase 1
CD4	448	T-cell surface glycoprotein CD4
CD40	449	Tumor necrosis factor receptor superfamily member 5
CD40LG	450	CD40 ligand
CD46	451	Membrane cofactor protein
CD48	452	CD48 antigen
CD5	453	T-cell surface glycoprotein CD5
CD55	454	Complement decay-accelerating factor
CD58	455	Lymphocyte function-associated antigen 3
CD59	456	CD59 glycoprotein
CD6	458	T-cell differentiation antigen CD6
CD63	459	CD63 antigen
CD69	460	Early activation antigen CD69
CD70	462	CD70 antigen
CD74	464	HLA class II histocompatibility antigen gamma chain
CD79B	465	B-cell antigen receptor complex-associated protein beta chain
CD83	468	CD83 antigen
CD84	469	SLAM family member 5
CD8A	471	T-cell surface glycoprotein CD8 alpha chain
CD93	472	Complement component C1q receptor
CD99	473	CD99 antigen
CD99L2	474	CD99 antigen-like protein 2
CDC27	480	Cell division cycle protein 27 homolog
CDC37	481	Hsp90 co-chaperone Cdc37
CDCP1	483	CUB domain-containing protein 1
CDH1	484	Cadherin-1
CDH15	485	Cadherin-15
CDH17	486	Cadherin-17
CDH2	487	Cadherin-2
CDH3	490	Cadherin-3
CDH5	492	Cadherin-5
CDH6	493	Cadherin-6
CDHR1	494	Cadherin-related family member 1
CDHR2	495	Cadherin-related family member 2
CDHR5	496	Cadherin-related family member 5
CDKN1A	500	Cyclin-dependent kinase inhibitor 1
CDKN2D	501	Cyclin-dependent kinase 4 inhibitor D
CDNF	502	Cerebral dopamine neurotrophic factor
CDON	503	Cell adhesion molecule-related/down-regulated by oncogenes
CDSN	504	Corneodesmosin
CEACAM1	505	Carcinoembryonic antigen-related cell adhesion molecule 1
CEACAM21	510	Carcinoembryonic antigen-related cell adhesion molecule 21
CEACAM3	511	Carcinoembryonic antigen-related cell adhesion molecule 3
CEACAM5	512	Carcinoembryonic antigen-related cell adhesion molecule 5
CEACAM8	514	Carcinoembryonic antigen-related cell adhesion molecule 8
CEBPB	516	CCAAT/enhancer-binding protein beta
CELA3A	518	Chymotrypsin-like elastase family member 3A
CEP164	526	Centrosomal protein of 164 kDa
CEP20	528	Centrosomal protein 20
CEP43	531	Centrosomal protein 43
CEP85	532	Centrosomal protein of 85 kDa
CERT	533	Ceramide transfer protein
CES1	534	Liver carboxylesterase 1
CES2	535	Cocaine esterase
CES3	536	Carboxylesterase 3
CETN2	537	Centrin-2
CFC1	540	Cryptic protein
CGA	548	Glycoprotein hormones alpha chain
CGREF1	551	Cell growth regulator with EF hand domain protein 1
CHAC2	552	Glutathione-specific gamma-glutamylcyclotransferase 2
CHEK2	556	Serine/threonine-protein kinase Chk2
CHGB	558	Secretogranin-1
CHI3L1	559	Chitinase-3-like protein 1
CHIT1	560	Chitotriosidase-1
CHL1	561	Neural cell adhesion molecule L1-like protein
CHMP1A	563	Charged multivesicular body protein 1a
CHRDL1	566	Chordin-like protein 1
CHRDL2	567	Chordin-like protein 2
CIAPIN1	569	Anamorsin
CKAP4	574	Cytoskeleton-associated protein 4
CKMT1A_CKMT1B	576	Creatine kinase U-type, mitochondrial
CLC	578	Galectin-10
CLEC10A	579	C-type lectin domain family 10 member A
CLEC11A	580	C-type lectin domain family 11 member A
CLEC14A	582	C-type lectin domain family 14 member A
CLEC1A	583	C-type lectin domain family 1 member A
CLEC1B	584	C-type lectin domain family 1 member B
CLEC4A	587	C-type lectin domain family 4 member A
CLEC4C	588	C-type lectin domain family 4 member C
CLEC4D	589	C-type lectin domain family 4 member D
CLEC4G	590	C-type lectin domain family 4 member G
CLEC5A	592	C-type lectin domain family 5 member A
CLEC6A	593	C-type lectin domain family 6 member A
CLEC7A	594	C-type lectin domain family 7 member A
CLIP2	598	CAP-Gly domain-containing linker protein 2
CLMP	599	CXADR-like membrane protein
CLPP	601	ATP-dependent Clp protease proteolytic subunit, mitochondrial
CLPS	602	Colipase
CLSPN	603	Claspin
CLSTN1	604	Calsyntenin-1
CLSTN2	605	Calsyntenin-2
CLTA	607	Clathrin light chain A
CLUL1	609	Clusterin-like protein 1
CNDP1	612	Beta-Ala-His dipeptidase
CNPY2	615	Protein canopy homolog 2
CNPY4	616	Protein canopy homolog 4
CNST	617	Consortin
CNTN1	619	Contactin-1
CNTN2	620	Contactin-2
CNTN3	621	Contactin-3
CNTN4	622	Contactin-4
CNTN5	623	Contactin-5
CNTNAP2	624	Contactin-associated protein-like 2
COL18A1	628	Collagen alpha-1(XVIII) chain
COL1A1	629	Collagen alpha-1(I) chain
COL4A1	634	Collagen alpha-1(IV) chain
COL6A3	637	Collagen alpha-3(VI) chain
COL9A1	638	Collagen alpha-1(IX) chain
COLEC12	640	Collectin-12
COMP	643	Cartilage oligomeric matrix protein
COMT	644	Catechol O-methyltransferase
COPE	646	Coatomer subunit epsilon
CORO1A	648	Coronin-1A
COX5B	650	Cytochrome c oxidase subunit 5B, mitochondrial
CPA1	652	Carboxypeptidase A1
CPA2	653	Carboxypeptidase A2
CPB1	655	Carboxypeptidase B
CPE	657	Carboxypeptidase E
CPM	659	Carboxypeptidase M
CPPED1	661	Serine/threonine-protein phosphatase CPPED1
CPVL	664	Probable serine carboxypeptidase CPVL
CPXM1	665	Probable carboxypeptidase X1
CR2	668	Complement receptor type 2
CRACR2A	669	EF-hand calcium-binding domain-containing protein 4B
CRADD	670	Death domain-containing protein CRADD
CREG1	673	Protein CREG1
CRELD2	675	Protein disulfide isomerase CRELD2
CRH	676	Corticoliberin
CRHBP	677	Corticotropin-releasing factor-binding protein
CRHR1	678	Corticotropin-releasing factor receptor 1
CRIM1	679	Cysteine-rich motor neuron 1 protein
CRIP2	680	Cysteine-rich protein 2
CRISP2	681	Cysteine-rich secretory protein 2
CRKL	683	Crk-like protein
CRLF1	684	Cytokine receptor-like factor 1
CRNN	685	Cornulin
CRTAC1	686	Cartilage acidic protein 1
CRTAM	687	Cytotoxic and regulatory T-cell molecule
CRX	689	Cone-rod homeobox protein
CSF1	696	Macrophage colony-stimulating factor 1
CSF2RA	699	Granulocyte-macrophage colony-stimulating factor receptor subunit alpha
CSF3	701	Granulocyte colony-stimulating factor
CST3	710	Cystatin-C
CST5	711	Cystatin-D
CST6	712	Cystatin-M
CST7	713	Cystatin-F
CSTB	714	Cystatin-B
CTF1	717	Cardiotrophin-1
CTRB1	721	Chymotrypsinogen B
CTRC	722	Chymotrypsin-C
CTSB	724	Cathepsin B
CTSC	725	Dipeptidyl peptidase 1
CTSD	726	Cathepsin D
CTSF	728	Cathepsin F
CTSH	729	Pro-cathepsin H
CTSL	730	Cathepsin L1
CTSO	731	Cathepsin O
CTSS	732	Cathepsin S
CTSV	733	Cathepsin L2
CTSZ	734	Cathepsin Z
CX3CL1	737	Fractalkine
CXADR	738	Coxsackievirus and adenovirus receptor
CXCL1	739	Growth-regulated alpha protein
CXCL10	740	C-X-C motif chemokine 10
CXCL11	741	C-X-C motif chemokine 11
CXCL12	742	Stromal cell-derived factor 1
CXCL13	743	C-X-C motif chemokine 13
CXCL14	744	C-X-C motif chemokine 14
CXCL16	745	C-X-C motif chemokine 16
CXCL17	746	C-X-C motif chemokine 17
CXCL3	747	C-X-C motif chemokine 3
CXCL5	748	C-X-C motif chemokine 5
CXCL6	749	C-X-C motif chemokine 6
CXCL8	750	Interleukin-8
CXCL9	751	C-X-C motif chemokine 9
DAB2	758	Disabled homolog 2
DAG1	759	Dystroglycan
DAPP1	762	Dual adapter for phosphotyrosine and 3-phosphotyrosine and 3-phosphoinositide
DARS1	763	Aspartate--tRNA ligase, cytoplasmic
DBI	765	Acyl-CoA-binding protein
DBNL	767	Drebrin-like protein
DCBLD2	768	Discoidin, CUB and LCCL domain-containing protein 2
DCN	772	Decorin
DCTN1	774	Dynactin subunit 1
DCTN2	775	Dynactin subunit 2
DCTN6	776	Dynactin subunit 6
DCTPP1	777	dCTP pyrophosphatase 1
DCXR	780	L-xylulose reductase
DDAH1	782	N(G),N(G)-dimethylarginine dimethylaminohydrolase 1
DDC	783	Aromatic-L-amino-acid decarboxylase
DDR1	786	Epithelial discoidin domain-containing receptor 1
DDX58	793	Antiviral innate immune response receptor RIG-I
DECR1	794	2,4-dienoyl-CoA reductase, mitochondrial
DEFA1_DEFA1B	795	Neutrophil defensin 1
DEFB4A_DEFB4B	800	Beta-defensin 4A
DFFA	803	DNA fragmentation factor subunit alpha
DGKZ	806	Diacylglycerol kinase zeta
DIABLO	810	Diablo homolog, mitochondrial
DKK1	813	Dickkopf-related protein 1
DKK3	814	Dickkopf-related protein 3
DKK4	815	Dickkopf-related protein 4
DKKL1	816	Dickkopf-like protein 1
DLK1	819	Protein delta homolog 1
DLL1	820	Delta-like protein 1
DNAJA2	825	DnaJ homolog subfamily A member 2
DNAJB1	827	DnaJ homolog subfamily B member 1
DNAJB8	831	DnaJ homolog subfamily B member 8
DNER	835	Delta and Notch-like epidermal growth factor-related receptor
DNMBP	839	Dynamin-binding protein
DNPH1	841	2'-deoxynucleoside 5'-phosphate N-hydrolase 1
DOK2	845	Docking protein 2
DPEP1	846	Dipeptidase 1
DPEP2	847	Dipeptidase 2
DPP10	848	Inactive dipeptidyl peptidase 10
DPP4	849	Dipeptidyl peptidase 4
DPP6	850	Dipeptidyl aminopeptidase-like protein 6
DPP7	851	Dipeptidyl peptidase 2
DPT	852	Dermatopontin
DPY30	853	Protein dpy-30 homolog
DRAXIN	854	Draxin
DRG2	855	Developmentally-regulated GTP-binding protein 2
DSC2	856	Desmocollin-2
DSG2	858	Desmoglein-2
DSG3	859	Desmoglein-3
DSG4	860	Desmoglein-4
DTX3	864	Probable E3 ubiquitin-protein ligase DTX3
DUOX2	866	Dual oxidase 2
DUSP3	869	Dual specificity protein phosphatase 3
EBAG9	875	Receptor-binding cancer antigen expressed on SiSo cells
EBI3_IL27	876	Interleukin-27
ECE1	877	Endothelin-converting enzyme 1
EDA2R	883	Tumor necrosis factor receptor superfamily member 27
EDAR	884	Tumor necrosis factor receptor superfamily member EDAR
EDIL3	888	EGF-like repeat and discoidin I-like domain-containing protein 3
EFEMP1	894	EGF-containing fibulin-like extracellular matrix protein 1
EFNA1	896	Ephrin-A1
EFNA4	897	Ephrin-A4
EGF	899	Pro-epidermal growth factor
EGFL7	900	Epidermal growth factor-like protein 7
EGFR	902	Epidermal growth factor receptor
EGLN1	903	Egl nine homolog 1
EIF4B	910	Eukaryotic translation initiation factor 4B
EIF4EBP1	912	Eukaryotic translation initiation factor 4E-binding protein 1
EIF4G1	913	Eukaryotic translation initiation factor 4 gamma 1
EIF5A	916	Eukaryotic translation initiation factor 5A-1
ELOA	920	Elongin-A
ENAH	922	Protein enabled homolog
ENG	924	Endoglin
ENO1	925	Alpha-enolase
ENO2	926	Gamma-enolase
ENPP2	931	Ectonucleotide pyrophosphatase/phosphodiesterase family member 2
ENPP5	932	Ectonucleotide pyrophosphatase/phosphodiesterase family member 5
ENPP7	934	Ectonucleotide pyrophosphatase/phosphodiesterase family member 7
ENTPD2	936	Ectonucleoside triphosphate diphosphohydrolase 2
ENTPD5	937	Ectonucleoside triphosphate diphosphohydrolase 5
ENTPD6	938	Ectonucleoside triphosphate diphosphohydrolase 6
EPCAM	942	Epithelial cell adhesion molecule
EPHA1	944	Ephrin type-A receptor 1
EPHA10	945	Ephrin type-A receptor 10
EPHA2	946	Ephrin type-A receptor 2
EPHB4	948	Ephrin type-B receptor 4
EPHB6	949	Ephrin type-B receptor 6
EPHX2	950	Bifunctional epoxide hydrolase 2
EPO	952	Erythropoietin
EPS8L2	954	Epidermal growth factor receptor kinase substrate 8-like protein 2
ERBB2	955	Receptor tyrosine-protein kinase erbB-2
ERBB3	956	Receptor tyrosine-protein kinase erbB-3
ERBB4	957	Receptor tyrosine-protein kinase erbB-4
ERBIN	958	Erbin
EREG	961	Proepiregulin
ERP44	966	Endoplasmic reticulum resident protein 44
ESAM	968	Endothelial cell-selective adhesion molecule
ESM1	969	Endothelial cell-specific molecule 1
EZR	978	Ezrin
F11R	981	Junctional adhesion molecule A
F2R	985	Proteinase-activated receptor 1
F3	986	Tissue factor
F7	987	Coagulation factor VII
F9	988	Coagulation factor IX
FABP1	989	Fatty acid-binding protein, liver
FABP2	990	Fatty acid-binding protein, intestinal
FABP4	992	Fatty acid-binding protein, adipocyte
FABP5	993	Fatty acid-binding protein 5
FABP6	994	Gastrotropin
FABP9	995	Fatty acid-binding protein 9
FADD	996	FAS-associated death domain protein
FAM3B	1002	Protein FAM3B
FAM3C	1003	Protein FAM3C
FAP	1005	Prolyl endopeptidase FAP
FAS	1007	Tumor necrosis factor receptor superfamily member 6
FASLG	1008	Tumor necrosis factor ligand superfamily member 6
FBP1	1011	Fructose-1,6-bisphosphatase 1
FCAR	1013	Immunoglobulin alpha Fc receptor
FCER2	1015	Low affinity immunoglobulin epsilon Fc receptor
FCGR2A	1016	Low affinity immunoglobulin gamma Fc region receptor II-a
FCGR2B	1017	Low affinity immunoglobulin gamma Fc region receptor II-b
FCGR3B	1018	Low affinity immunoglobulin gamma Fc region receptor III-B
FCN2	1020	Ficolin-2
FCRL1	1021	Fc receptor-like protein 1
FCRL2	1022	Fc receptor-like protein 2
FCRL3	1023	Fc receptor-like protein 3
FCRL5	1024	Fc receptor-like protein 5
FCRL6	1025	Fc receptor-like protein 6
FCRLB	1026	Fc receptor-like B
FEN1	1029	Flap endonuclease 1
FES	1030	Tyrosine-protein kinase Fes/Fps
FETUB	1031	Fetuin-B
FGF19	1036	Fibroblast growth factor 19
FGF2	1037	Fibroblast growth factor 2
FGF21	1039	Fibroblast growth factor 21
FGF23	1040	Fibroblast growth factor 23
FGF5	1042	Fibroblast growth factor 5
FGFBP1	1046	Fibroblast growth factor-binding protein 1
FGFR2	1049	Fibroblast growth factor receptor 2
FGR	1052	Tyrosine-protein kinase Fgr
FHIT	1055	Bis(5'-adenosyl)-triphosphatase
FIS1	1056	Mitochondrial fission 1 protein
FKBP1B	1058	Peptidyl-prolyl cis-trans isomerase FKBP1B
FKBP4	1059	Peptidyl-prolyl cis-trans isomerase FKBP4
FKBP5	1060	Peptidyl-prolyl cis-trans isomerase FKBP5
FKBP7	1061	Peptidyl-prolyl cis-trans isomerase FKBP7
FLI1	1063	Friend leukemia integration 1 transcription factor
FLRT2	1064	Leucine-rich repeat transmembrane protein FLRT2
FLT1	1065	Vascular endothelial growth factor receptor 1
FLT3	1066	Receptor-type tyrosine-protein kinase FLT3
FLT3LG	1067	Fms-related tyrosine kinase 3 ligand
FLT4	1068	Vascular endothelial growth factor receptor 3
FMNL1	1069	Formin-like protein 1
FMR1	1070	Synaptic functional regulator FMR1
FOLR1	1075	Folate receptor alpha
FOLR2	1076	Folate receptor beta
FOLR3	1077	Folate receptor gamma
FOSB	1079	Protein fosB
FOXO1	1081	Forkhead box protein O1
FOXO3	1082	Forkhead box protein O3
FRZB	1085	Secreted frizzled-related protein 3
FST	1087	Follistatin
FSTL3	1089	Follistatin-related protein 3
FUCA1	1091	Tissue alpha-L-fucosidase
FURIN	1093	Furin
FUS	1094	RNA-binding protein FUS
FUT3_FUT5	1096	3-galactosyl-N-acetylglucosaminide 4-alpha-L-fucosyltransferase FUT3_4-galactosyl-N-acetylglucosaminide 3-alpha-L-fucosyltransferase FUT5
FUT8	1097	Alpha-(1,6)-fucosyltransferase
FXN	1098	Frataxin, mitochondrial
FXYD5	1099	FXYD domain-containing ion transport regulator 5
FYB1	1100	FYN-binding protein 1
GAL	1111	Galanin peptides
GALNT10	1112	Polypeptide N-acetylgalactosaminyltransferase 10
GALNT2	1113	Polypeptide N-acetylgalactosaminyltransferase 2
GALNT3	1114	Polypeptide N-acetylgalactosaminyltransferase 3
GALNT7	1116	N-acetylgalactosaminyltransferase 7
GAS6	1121	Growth arrest-specific protein 6
GBP2	1128	Guanylate-binding protein 2
GBP4	1129	Guanylate-binding protein 4
GCG	1133	Pro-glucagon
GCNT1	1136	Beta-1,3-galactosyl-O-glycosyl-glycoprotein beta-1,6-N-acetylglucosaminyltransferase
GDF15	1137	Growth/differentiation factor 15
GDF2	1138	Growth/differentiation factor 2
GDNF	1139	Glial cell line-derived neurotrophic factor
GFAP	1141	Glial fibrillary acidic protein
GFER	1142	FAD-linked sulfhydryl oxidase ALR
GFOD2	1143	Glucose-fructose oxidoreductase domain-containing protein 2
GFRA1	1144	GDNF family receptor alpha-1
GFRA2	1145	GDNF family receptor alpha-2
GFRA3	1146	GDNF family receptor alpha-3
GGA1	1148	ADP-ribosylation factor-binding protein GGA1
GGH	1151	Gamma-glutamyl hydrolase
GGT1	1152	Glutathione hydrolase 1 proenzyme
GGT5	1153	Glutathione hydrolase 5 proenzyme
GH1	1154	Somatotropin
GH2	1155	Growth hormone variant
GHRHR	1157	Growth hormone-releasing hormone receptor
GHRL	1158	Appetite-regulating hormone
GKN1	1169	Gastrokine-1
GLB1	1171	Beta-galactosidase
GLO1	1174	Lactoylglutathione lyase
GLOD4	1175	Glyoxalase domain-containing protein 4
GLRX	1177	Glutaredoxin-1
GLT8D2	1179	Glycosyltransferase 8 domain-containing protein 2
GMPR	1183	GMP reductase 1
GNE	1186	Bifunctional UDP-N-acetylglucosamine 2-epimerase/N-acetylmannosamine kinase
GNLY	1188	Granulysin
GOLM2	1192	Protein GOLM2
GOPC	1193	Golgi-associated PDZ and coiled-coil motif-containing protein
GP1BA	1196	Platelet glycoprotein Ib alpha chain
GP2	1198	Pancreatic secretory granule membrane major glycoprotein GP2
GP6	1200	Platelet glycoprotein VI
GPA33	1201	Cell surface A33 antigen
GPC1	1202	Glypican-1
GPC5	1203	Glypican-5
GPKOW	1208	G-patch domain and KOW motifs-containing protein
GPNMB	1209	Transmembrane glycoprotein NMB
GPR37	1213	Prosaposin receptor GPR37
GRAP2	1215	GRB2-related adapter protein 2
GRK5	1219	G protein-coupled receptor kinase 5
GRN	1220	Progranulin
GRPEL1	1222	GrpE protein homolog 1, mitochondrial
GSAP	1224	Gamma-secretase-activating protein
GSTA1	1227	Glutathione S-transferase A1
GSTA3	1228	Glutathione S-transferase A3
GSTP1	1230	Glutathione S-transferase P
GUCA2A	1234	Guanylin
GUSB	1237	Beta-glucuronidase
GYS1	1238	Glycogen [starch] synthase, muscle
GZMA	1239	Granzyme A
GZMB	1240	Granzyme B
GZMH	1241	Granzyme H
HAGH	1244	Hydroxyacylglutathione hydrolase, mitochondrial
HAO1	1245	Hydroxyacid oxidase 1
HARS1	1246	Histidine--tRNA ligase, cytoplasmic
HAVCR1	1247	Hepatitis A virus cellular receptor 1
HAVCR2	1248	Hepatitis A virus cellular receptor 2
HBEGF	1249	Proheparin-binding EGF-like growth factor
HBQ1	1250	Hemoglobin subunit theta-1
HCLS1	1253	Hematopoietic lineage cell-specific protein
HDGF	1257	Hepatoma-derived growth factor
HEBP1	1259	Heme-binding protein 1
HEXIM1	1263	Protein HEXIM1
HGF	1264	Hepatocyte growth factor
HGS	1266	Hepatocyte growth factor-regulated tyrosine kinase substrate
HK2	1272	Hexokinase-2
HLA-DRA	1274	HLA class II histocompatibility antigen, DR alpha chain
HLA-E	1275	HLA class I histocompatibility antigen, alpha chain E
HMBS	1276	Porphobilinogen deaminase
HMOX1	1281	Heme oxygenase 1
HMOX2	1282	Heme oxygenase 2
HNMT	1284	Histamine N-methyltransferase
HNRNPK	1285	Heterogeneous nuclear ribonucleoprotein K
HPCAL1	1287	Hippocalcin-like protein 1
HPGDS	1288	Hematopoietic prostaglandin D synthase
HS3ST3B1	1294	Heparan sulfate glucosamine 3-O-sulfotransferase 3B1
HS6ST1	1295	Heparan-sulfate 6-O-sulfotransferase 1
HSD11B1	1298	Corticosteroid 11-beta-dehydrogenase isozyme 1
HSP90B1	1302	Endoplasmin
HSPA1A	1303	Heat shock 70 kDa protein 1A
HSPB1	1305	Heat shock protein beta-1
HSPB6	1306	Heat shock protein beta-6
HSPG2	1307	Basement membrane-specific heparan sulfate proteoglycan core protein
HTRA2	1310	Serine protease HTRA2, mitochondrial
HYAL1	1311	Hyaluronidase-1
HYOU1	1312	Hypoxia up-regulated protein 1
ICA1	1313	Islet cell autoantigen 1
ICAM1	1314	Intercellular adhesion molecule 1
ICAM2	1315	Intercellular adhesion molecule 2
ICAM3	1316	Intercellular adhesion molecule 3
ICAM4	1317	Intercellular adhesion molecule 4
ICAM5	1318	Intercellular adhesion molecule 5
ICOSLG	1319	ICOS ligand
IDI2	1321	Isopentenyl-diphosphate delta-isomerase 2
IDS	1323	Iduronate 2-sulfatase
IDUA	1324	Alpha-L-iduronidase
IFNG	1329	Interferon gamma
IFNGR1	1330	Interferon gamma receptor 1
IFNGR2	1331	Interferon gamma receptor 2
IFNL1	1332	Interferon lambda-1
IFNLR1	1334	Interferon lambda receptor 1
IGF1R	1340	Insulin-like growth factor 1 receptor
IGF2R	1342	Cation-independent mannose-6-phosphate receptor
IGFBP1	1343	Insulin-like growth factor-binding protein 1
IGFBP2	1344	Insulin-like growth factor-binding protein 2
IGFBP3	1345	Insulin-like growth factor-binding protein 3
IGFBP4	1346	Insulin-like growth factor-binding protein 4
IGFBP6	1347	Insulin-like growth factor-binding protein 6
IGFBP7	1348	Insulin-like growth factor-binding protein 7
IGFBPL1	1349	Insulin-like growth factor-binding protein-like 1
IGSF3	1355	Immunoglobulin superfamily member 3
IGSF8	1356	Immunoglobulin superfamily member 8
IKBKG	1358	NF-kappa-B essential modulator
IKZF2	1359	Zinc finger protein Helios
IL10	1360	Interleukin-10
IL10RA	1361	Interleukin-10 receptor subunit alpha
IL10RB	1362	Interleukin-10 receptor subunit beta
IL11	1363	Interleukin-11
IL12A_IL12B	1364	Interleukin-12
IL12B	1365	Interleukin-12 subunit beta
IL12RB1	1366	Interleukin-12 receptor subunit beta-1
IL13	1368	Interleukin-13
IL13RA1	1369	Interleukin-13 receptor subunit alpha-1
IL15	1371	Interleukin-15
IL15RA	1372	Interleukin-15 receptor subunit alpha
IL16	1373	Pro-interleukin-16
IL17A	1374	Interleukin-17A
IL17C	1375	Interleukin-17C
IL17D	1376	Interleukin-17D
IL17F	1377	Interleukin-17F
IL17RA	1378	Interleukin-17 receptor A
IL17RB	1379	Interleukin-17 receptor B
IL18	1380	Interleukin-18
IL18BP	1381	Interleukin-18-binding protein
IL18R1	1382	Interleukin-18 receptor 1
IL18RAP	1383	Interleukin-18 receptor accessory protein
IL19	1384	Interleukin-19
IL1A	1385	Interleukin-1 alpha
IL1B	1386	Interleukin-1 beta
IL1R1	1387	Interleukin-1 receptor type 1
IL1R2	1388	Interleukin-1 receptor type 2
IL1RAP	1389	Interleukin-1 receptor accessory protein
IL1RL1	1390	Interleukin-1 receptor-like 1
IL1RL2	1391	Interleukin-1 receptor-like 2
IL1RN	1392	Interleukin-1 receptor antagonist protein
IL2	1393	Interleukin-2
IL20	1394	Interleukin-20
IL20RA	1395	Interleukin-20 receptor subunit alpha
IL22RA1	1399	Interleukin-22 receptor subunit alpha-1
IL24	1400	Interleukin-24
IL2RA	1402	Interleukin-2 receptor subunit alpha
IL2RB	1403	Interleukin-2 receptor subunit beta
IL32	1408	Interleukin-32
IL33	1409	Interleukin-33
IL34	1410	Interleukin-34
IL3RA	1413	Interleukin-3 receptor subunit alpha
IL4	1414	Interleukin-4
IL4R	1415	Interleukin-4 receptor subunit alpha
IL5	1416	Interleukin-5
IL5RA	1417	Interleukin-5 receptor subunit alpha
IL6	1418	Interleukin-6
IL6R	1419	Interleukin-6 receptor subunit alpha
IL6ST	1420	Interleukin-6 receptor subunit beta
IL7	1421	Interleukin-7
IL7R	1422	Interleukin-7 receptor subunit alpha
ILKAP	1424	Integrin-linked kinase-associated serine/threonine phosphatase 2C
IMPA1	1426	Inositol monophosphatase 1
ING1	1429	Inhibitor of growth protein 1
INHBC	1431	Inhibin beta C chain
INPP1	1432	Inositol polyphosphate 1-phosphatase
INPPL1	1435	Phosphatidylinositol 3,4,5-trisphosphate 5-phosphatase 2
IPCEF1	1440	Interactor protein for cytohesin exchange factors 1
IQGAP2	1441	Ras GTPase-activating-like protein IQGAP2
IRAG2	1442	Inositol 1,4,5-triphosphate receptor associated 2
IRAK1	1443	Interleukin-1 receptor-associated kinase 1
IRAK4	1444	Interleukin-1 receptor-associated kinase 4
ISLR2	1445	Immunoglobulin superfamily containing leucine-rich repeat protein 2
ISM1	1446	Isthmin-1
ITGA11	1449	Integrin alpha-11
ITGA5	1451	Integrin alpha-5
ITGA6	1452	Integrin alpha-6
ITGAM	1454	Integrin alpha-M
ITGAV	1455	Integrin alpha-V
ITGB1	1457	Integrin beta-1
ITGB1BP1	1458	Integrin beta-1-binding protein 1
ITGB1BP2	1459	Integrin beta-1-binding protein 2
ITGB2	1460	Integrin beta-2
ITGB5	1461	Integrin beta-5
ITGB6	1462	Integrin beta-6
ITGB7	1463	Integrin beta-7
ITIH3	1466	Inter-alpha-trypsin inhibitor heavy chain H3
ITM2A	1469	Integral membrane protein 2A
IVD	1473	Isovaleryl-CoA dehydrogenase, mitochondrial
JAM2	1475	Junctional adhesion molecule B
JCHAIN	1477	Immunoglobulin J chain
JUN	1480	Transcription factor AP-1
KAZALD1	1481	Kazal-type serine protease inhibitor domain-containing protein 1
KCNIP4	1485	Kv channel-interacting protein 4
KDR	1488	Vascular endothelial growth factor receptor 2
KEL	1489	Kell blood group glycoprotein
KIFBP	1499	KIF-binding protein
KIR2DL3	1501	Killer cell immunoglobulin-like receptor 2DL3
KIR3DL1	1503	Killer cell immunoglobulin-like receptor 3DL1
KIRREL2	1506	Kin of IRRE-like protein 2
KIT	1507	Mast/stem cell growth factor receptor Kit
KITLG	1508	Kit ligand
KLB	1509	Beta-klotho
KLK1	1512	Kallikrein-1
KLK10	1513	Kallikrein-10
KLK11	1514	Kallikrein-11
KLK12	1515	Kallikrein-12
KLK13	1516	Kallikrein-13
KLK14	1517	Kallikrein-14
KLK4	1520	Kallikrein-4
KLK6	1521	Kallikrein-6
KLK8	1523	Kallikrein-8
KLRB1	1525	Killer cell lectin-like receptor subfamily B member 1
KLRD1	1527	Natural killer cells antigen CD94
KRT14	1530	Keratin, type I cytoskeletal 14
KRT18	1532	Keratin, type I cytoskeletal 18
KRT19	1533	Keratin, type I cytoskeletal 19
KRT5	1534	Keratin, type II cytoskeletal 5
KYAT1	1537	Kynurenine--oxoglutarate transaminase 1
KYNU	1538	Kynureninase
L1CAM	1539	Neural cell adhesion molecule L1
LACTB2	1542	Endoribonuclease LACTB2
LAG3	1543	Lymphocyte activation gene 3 protein
LAIR1	1544	Leukocyte-associated immunoglobulin-like receptor 1
LAIR2	1545	Leukocyte-associated immunoglobulin-like receptor 2
LAMA4	1547	Laminin subunit alpha-4
LAMP2	1550	Lysosome-associated membrane glycoprotein 2
LAMP3	1551	Lysosome-associated membrane glycoprotein 3
LAP3	1553	Cytosol aminopeptidase
LAT	1555	Linker for activation of T-cells family member 1
LAT2	1556	Linker for activation of T-cells family member 2
LAYN	1558	Layilin
LBP	1559	Lipopolysaccharide-binding protein
LBR	1560	Delta(14)-sterol reductase LBR
LCN2	1563	Neutrophil gelatinase-associated lipocalin
LDLR	1565	Low-density lipoprotein receptor
LEFTY2	1568	Left-right determination factor 2
LEP	1572	Leptin
LEPR	1573	Leptin receptor
LGALS1	1575	Galectin-1
LGALS3	1576	Galectin-3
LGALS4	1578	Galectin-4
LGALS7_LGALS7B	1579	Galectin-7
LGALS8	1580	Galectin-8
LGALS9	1581	Galectin-9
LGMN	1582	Legumain
LHB	1583	Lutropin subunit beta
LHPP	1584	Phospholysine phosphohistidine inorganic pyrophosphate phosphatase
LIF	1585	Leukemia inhibitory factor
LIFR	1586	Leukemia inhibitory factor receptor
LILRA2	1587	Leukocyte immunoglobulin-like receptor subfamily A member 2
LILRA5	1590	Leukocyte immunoglobulin-like receptor subfamily A member 5
LILRB1	1592	Leukocyte immunoglobulin-like receptor subfamily B member 1
LILRB2	1593	Leukocyte immunoglobulin-like receptor subfamily B member 2
LILRB4	1594	Leukocyte immunoglobulin-like receptor subfamily B member 4
LILRB5	1595	Leukocyte immunoglobulin-like receptor subfamily B member 5
LPCAT2	1603	Lysophosphatidylcholine acyltransferase 2
LPL	1604	Lipoprotein lipase
LPO	1605	Lactoperoxidase
LRIG1	1610	Leucine-rich repeats and immunoglobulin-like domains protein 1
LRP1	1612	Prolow-density lipoprotein receptor-related protein 1
LRP11	1613	Low-density lipoprotein receptor-related protein 11
LRPAP1	1616	Alpha-2-macroglobulin receptor-associated protein
LRRC25	1617	Leucine-rich repeat-containing protein 25
LRRN1	1622	Leucine-rich repeat neuronal protein 1
LSM1	1625	U6 snRNA-associated Sm-like protein LSm1
LSP1	1627	Lymphocyte-specific protein 1
LTA	1628	Lymphotoxin-alpha
LTA4H	1629	Leukotriene A-4 hydrolase
LTBP2	1631	Latent-transforming growth factor beta-binding protein 2
LTBP3	1632	Latent-transforming growth factor beta-binding protein 3
LTBR	1633	Tumor necrosis factor receptor superfamily member 3
LTO1	1634	Protein LTO1 homolog
LXN	1636	Latexin
LY6D	1637	Lymphocyte antigen 6D
LY75	1638	Lymphocyte antigen 75
LY9	1639	T-lymphocyte surface antigen Ly-9
LY96	1640	Lymphocyte antigen 96
LYAR	1641	Cell growth-regulating nucleolar protein
LYN	1642	Tyrosine-protein kinase Lyn
LYPD1	1643	Ly6/PLAUR domain-containing protein 1
LYPD3	1644	Ly6/PLAUR domain-containing protein 3
LYPD8	1645	Ly6/PLAUR domain-containing protein 8
MAD1L1	1652	Mitotic spindle assembly checkpoint protein MAD1
MAEA	1653	E3 ubiquitin-protein transferase MAEA
MAGED1	1656	Melanoma-associated antigen D1
MANF	1662	Mesencephalic astrocyte-derived neurotrophic factor
MANSC1	1663	MANSC domain-containing protein 1
MAP2K6	1669	Dual specificity mitogen-activated protein kinase kinase 6
MAP3K5	1670	Mitogen-activated protein kinase kinase kinase 5
MAP4K5	1671	Mitogen-activated protein kinase kinase kinase kinase 5
MAPK9	1673	Mitogen-activated protein kinase 9
MAPT	1676	Microtubule-associated protein tau
MARCO	1677	Macrophage receptor MARCO
MASP1	1679	Mannan-binding lectin serine protease 1
MATN2	1680	Matrilin-2
MATN3	1681	Matrilin-3
MAVS	1682	Mitochondrial antiviral-signaling protein
MAX	1683	Protein max
MB	1684	Myoglobin
MCAM	1686	Cell surface glycoprotein MUC18
MCFD2	1689	Multiple coagulation factor deficiency protein 2
MDGA1	1691	MAM domain-containing glycosylphosphatidylinositol anchor protein 1
MDK	1693	Midkine
MED18	1696	Mediator of RNA polymerase II transcription subunit 18
MEGF10	1698	Multiple epidermal growth factor-like domains protein 10
MEGF9	1700	Multiple epidermal growth factor-like domains protein 9
MEP1B	1704	Meprin A subunit beta
MEPE	1705	Matrix extracellular phosphoglycoprotein
MERTK	1706	Tyrosine-protein kinase Mer
MESD	1707	LRP chaperone MESD
MET	1708	Hepatocyte growth factor receptor
METAP1	1709	Methionine aminopeptidase 1
METAP1D	1710	Methionine aminopeptidase 1D, mitochondrial
METAP2	1711	Methionine aminopeptidase 2
MFAP3	1712	Microfibril-associated glycoprotein 3
MFAP5	1715	Microfibrillar-associated protein 5
MFGE8	1716	Lactadherin
MGLL	1717	Monoglyceride lipase
MGMT	1718	Methylated-DNA--protein-cysteine methyltransferase
MIA	1719	Melanoma-derived growth regulatory protein
MICB_MICA	1721	MHC class I polypeptide-related sequence A_MHC class I polypeptide-related sequence B
MIF	1722	Macrophage migration inhibitory factor
MILR1	1723	Allergin-1
MITD1	1726	MIT domain-containing protein 1
MLN	1729	Promotilin
MME	1730	Neprilysin
MMP1	1731	Interstitial collagenase
MMP10	1732	Stromelysin-2
MMP12	1733	Macrophage metalloelastase
MMP13	1734	Collagenase 3
MMP3	1736	Stromelysin-1
MMP7	1737	Matrilysin
MMP8	1738	Neutrophil collagenase
MMP9	1739	Matrix metalloproteinase-9
MNDA	1743	Myeloid cell nuclear differentiation antigen
MOG	1745	Myelin-oligodendrocyte glycoprotein
MPHOSPH8	1750	M-phase phosphoprotein 8
MPI	1751	Mannose-6-phosphate isomerase
MPIG6B	1752	Megakaryocyte and platelet inhibitory receptor G6b
MPO	1753	Myeloperoxidase
MRPL46	1759	39S ribosomal protein L46, mitochondrial
MSLN	1763	Mesothelin
MSMB	1765	Beta-microseminoprotein
MSR1	1766	Macrophage scavenger receptor types I and II
MSRA	1767	Mitochondrial peptide methionine sulfoxide reductase
MSTN	1769	Growth/differentiation factor 8
MTPN	1774	Myotrophin
MUC13	1779	Mucin-13
MUC16	1780	Mucin-16
MVK	1783	Mevalonate kinase
MYO9B	1798	Unconventional myosin-IXb
MYOC	1799	Myocilin
MZB1	1803	Marginal zone B- and B1-cell-specific protein
MZT1	1804	Mitotic-spindle organizing protein 1
NAAA	1807	N-acylethanolamine-hydrolyzing acid amidase
NADK	1809	NAD kinase
NAMPT	1813	Nicotinamide phosphoribosyltransferase
NBL1	1817	Neuroblastoma suppressor of tumorigenicity 1
NBN	1818	Nibrin
NCAM1	1819	Neural cell adhesion molecule 1
NCAM2	1820	Neural cell adhesion molecule 2
NCAN	1821	Neurocan core protein
NCF2	1822	Neutrophil cytosol factor 2
NCK2	1823	Cytoplasmic protein NCK2
NCLN	1824	Nicalin
NCR1	1825	Natural cytotoxicity triggering receptor 1
NCS1	1827	Neuronal calcium sensor 1
NDRG1	1828	Protein NDRG1
NDUFS6	1832	NADH dehydrogenase [ubiquinone] iron-sulfur protein 6, mitochondrial
NECTIN2	1836	Nectin-2
NECTIN4	1837	Nectin-4
NEFL	1840	Neurofilament light polypeptide
NELL1	1842	Protein kinase C-binding protein NELL1
NELL2	1843	Protein kinase C-binding protein NELL2
NFASC	1847	Neurofascin
NFATC1	1849	Nuclear factor of activated T-cells, cytoplasmic 1
NFATC3	1850	Nuclear factor of activated T-cells, cytoplasmic 3
NFKBIE	1855	NF-kappa-B inhibitor epsilon
NGF	1859	Beta-nerve growth factor
NID1	1863	Nidogen-1
NID2	1864	Nidogen-2
NINJ1	1865	Ninjurin-1
NME3	1871	Nucleoside diphosphate kinase 3
NMNAT1	1873	Nicotinamide/nicotinic acid mononucleotide adenylyltransferase 1
NOMO1	1876	Nodal modulator 1
NOS1	1878	Nitric oxide synthase, brain
NOS3	1880	Nitric oxide synthase, endothelial
NOTCH1	1881	Neurogenic locus notch homolog protein 1
NOTCH3	1883	Neurogenic locus notch homolog protein 3
NPDC1	1885	Neural proliferation differentiation and control protein 1
NPPB	1890	Natriuretic peptides B
NPPC	1891	C-type natriuretic peptide
NPTN	1893	Neuroplastin
NPTX1	1894	Neuronal pentraxin-1
NPTXR	1896	Neuronal pentraxin receptor
NPY	1897	Pro-neuropeptide Y
NRCAM	1898	Neuronal cell adhesion molecule
NRP1	1901	Neuropilin-1
NRP2	1902	Neuropilin-2
NRTN	1903	Neurturin
NSFL1C	1905	NSFL1 cofactor p47
NT5C3A	1908	Cytosolic 5'-nucleotidase 3A
NT5E	1909	5'-nucleotidase
NTF3	1910	Neurotrophin-3
NTF4	1911	Neurotrophin-4
NTproBNP	1912	N-terminal prohormone of brain natriuretic peptide
NTRK2	1913	BDNF/NT-3 growth factors receptor
NTRK3	1914	NT-3 growth factor receptor
NUB1	1915	NEDD8 ultimate buster 1
NUCB2	1917	Nucleobindin-2
NUDC	1918	Nuclear migration protein nudC
NUDT2	1922	Bis(5'-nucleosyl)-tetraphosphatase [asymmetrical]
NUDT5	1923	ADP-sugar pyrophosphatase
NXPH1	1927	Neurexophilin-1
OBP2B	1929	Odorant-binding protein 2b
ODAM	1931	Odontogenic ameloblast-associated protein
OGFR	1934	Opioid growth factor receptor
OGN	1935	Mimecan
OLR1	1938	Oxidized low-density lipoprotein receptor 1
OMD	1939	Osteomodulin
OMG	1940	Oligodendrocyte-myelin glycoprotein
OPTC	1944	Opticin
OSCAR	1947	Osteoclast-associated immunoglobulin-like receptor
OSM	1948	Oncostatin-M
OSMR	1949	Oncostatin-M-specific receptor subunit beta
OXT	1955	Oxytocin-neurophysin 1
P4HB	1956	Protein disulfide-isomerase
PADI2	1958	Protein-arginine deiminase type-2
PADI4	1959	Protein-arginine deiminase type-4
PAEP	1960	Glycodelin
PAG1	1963	Phosphoprotein associated with glycosphingolipid-enriched microdomains 1
PAK4	1966	Serine/threonine-protein kinase PAK 4
PAM	1971	Peptidyl-glycine alpha-amidating monooxygenase
PAMR1	1972	Inactive serine protease PAMR1
PAPPA	1973	Pappalysin-1
PARK7	1975	Parkinson disease protein 7
PARP1	1976	Poly [ADP-ribose] polymerase 1
PBLD	1979	Phenazine biosynthesis-like domain-containing protein
PCDH1	1984	Protocadherin-1
PCDH17	1986	Protocadherin-17
PCSK9	1993	Proprotein convertase subtilisin/kexin type 9
PDCD1	1996	Programmed cell death protein 1
PDCD1LG2	1997	Programmed cell death 1 ligand 2
PDCD5	1998	Programmed cell death protein 5
PDCD6	1999	Programmed cell death protein 6
PDGFA	2004	Platelet-derived growth factor subunit A
PDGFB	2005	Platelet-derived growth factor subunit B
PDGFC	2006	Platelet-derived growth factor C
PDGFRA	2007	Platelet-derived growth factor receptor alpha
PDGFRB	2008	Platelet-derived growth factor receptor beta
PDLIM7	2014	PDZ and LIM domain protein 7
PDP1	2015	[Pyruvate dehydrogenase [acetyl-transferring]]-phosphatase 1, mitochondrial
PEAR1	2020	Platelet endothelial aggregation receptor 1
PEBP1	2021	Phosphatidylethanolamine-binding protein 1
PECAM1	2022	Platelet endothelial cell adhesion molecule
PFDN2	2028	Prefoldin subunit 2
PFKFB2	2031	6-phosphofructo-2-kinase/fructose-2,6-bisphosphatase 2
PGF	2034	Placenta growth factor
PGLYRP1	2035	Peptidoglycan recognition protein 1
PHOSPHO1	2043	Phosphoethanolamine/phosphocholine phosphatase
PI3	2046	Elafin
PIGR	2048	Polymeric immunoglobulin receptor
PIK3AP1	2049	Phosphoinositide 3-kinase adapter protein 1
PIK3IP1	2050	Phosphoinositide-3-kinase-interacting protein 1
PILRA	2052	Paired immunoglobulin-like type 2 receptor alpha
PILRB	2053	Paired immunoglobulin-like type 2 receptor beta
PKLR	2058	Pyruvate kinase PKLR
PLA2G10	2060	Group 10 secretory phospholipase A2
PLA2G15	2061	Phospholipase A2 group XV
PLA2G1B	2062	Phospholipase A2
PLA2G2A	2063	Phospholipase A2, membrane associated
PLA2G4A	2064	Cytosolic phospholipase A2
PLA2G7	2065	Platelet-activating factor acetylhydrolase
PLAT	2066	Tissue-type plasminogen activator
PLAU	2067	Urokinase-type plasminogen activator
PLAUR	2068	Urokinase plasminogen activator surface receptor
PLIN1	2074	Perilipin-1
PLIN3	2075	Perilipin-3
PLPBP	2076	Pyridoxal phosphate homeostasis protein
PLTP	2078	Phospholipid transfer protein
PLXDC1	2079	Plexin domain-containing protein 1
PLXNA4	2081	Plexin-A4
PLXNB2	2082	Plexin-B2
PLXNB3	2083	Plexin-B3
PM20D1	2084	N-fatty-acyl-amino acid synthase/hydrolase PM20D1
PMVK	2088	Phosphomevalonate kinase
PNLIPRP2	2091	Pancreatic lipase-related protein 2
PNPT1	2094	Polyribonucleotide nucleotidyltransferase 1, mitochondrial
PODXL	2095	Podocalyxin
PODXL2	2096	Podocalyxin-like protein 2
POLR2F	2099	DNA-directed RNA polymerases I, II, and III subunit RPABC2
PON2	2102	Serum paraoxonase/arylesterase 2
PON3	2103	Serum paraoxonase/lactonase 3
PPCDC	2106	Phosphopantothenoylcysteine decarboxylase
PPIB	2107	Peptidyl-prolyl cis-trans isomerase B
PPM1A	2111	Protein phosphatase 1A
PPME1	2114	Protein phosphatase methylesterase 1
PPP1R12A	2116	Protein phosphatase 1 regulatory subunit 12A
PPP1R2	2120	Protein phosphatase inhibitor 2
PPP1R9B	2121	Neurabin-2
PPP3R1	2123	Calcineurin subunit B type 1
PPY	2125	Pancreatic prohormone
PQBP1	2126	Polyglutamine-binding protein 1
PRCP	2130	Lysosomal Pro-X carboxypeptidase
PRDX1	2131	Peroxiredoxin-1
PRDX3	2133	Thioredoxin-dependent peroxide reductase, mitochondrial
PRDX5	2134	Peroxiredoxin-5, mitochondrial
PRDX6	2135	Peroxiredoxin-6
PREB	2136	Prolactin regulatory element-binding protein
PRELP	2137	Prolargin
PRKAB1	2140	5'-AMP-activated protein kinase subunit beta-1
PRKAR1A	2142	cAMP-dependent protein kinase type I-alpha regulatory subunit
PRKCQ	2144	Protein kinase C theta type
PRKRA	2147	Interferon-inducible double-stranded RNA-dependent protein kinase activator A
PRL	2148	Prolactin
PROC	2150	Vitamin K-dependent protein C
PROK1	2152	Prokineticin-1
PRSS2	2157	Trypsin-2
PRSS27	2159	Serine protease 27
PRSS8	2161	Prostasin
PRTFDC1	2162	Phosphoribosyltransferase domain-containing protein 1
PRTG	2163	Protogenin
PRTN3	2164	Myeloblastin
PSG1	2169	Pregnancy-specific beta-1-glycoprotein 1
PSIP1	2170	PC4 and SFRS1-interacting protein
PSMA1	2171	Proteasome subunit alpha type-1
PSMD9	2175	26S proteasome non-ATPase regulatory subunit 9
PSME1	2176	Proteasome activator complex subunit 1
PSME2	2177	Proteasome activator complex subunit 2
PSMG3	2178	Proteasome assembly chaperone 3
PSPN	2180	Persephin
PSRC1	2181	Proline/serine-rich coiled-coil protein 1
PTEN	2183	Phosphatidylinositol 3,4,5-trisphosphate 3-phosphatase and dual-specificity protein phosphatase PTEN
PTGDS	2184	Prostaglandin-H2 D-isomerase
PTH1R	2188	Parathyroid hormone/parathyroid hormone-related peptide receptor
PTK7	2189	Inactive tyrosine-protein kinase 7
PTN	2190	Pleiotrophin
PTPN1	2192	Tyrosine-protein phosphatase non-receptor type 1
PTPN6	2193	Tyrosine-protein phosphatase non-receptor type 6
PTPRF	2197	Receptor-type tyrosine-protein phosphatase F
PTPRM	2200	Receptor-type tyrosine-protein phosphatase mu
PTPRN2	2201	Receptor-type tyrosine-protein phosphatase N2
PTPRS	2203	Receptor-type tyrosine-protein phosphatase S
PTS	2206	6-pyruvoyl tetrahydrobiopterin synthase
PTX3	2208	Pentraxin-related protein PTX3
PVALB	2209	Parvalbumin alpha
PVR	2210	Poliovirus receptor
PXN	2212	Paxillin
QDPR	2216	Dihydropteridine reductase
QPCT	2217	Glutaminyl-peptide cyclotransferase
RAB37	2224	Ras-related protein Rab-37
RAB6A	2228	Ras-related protein Rab-6A
RAB6B	2229	Ras-related protein Rab-6B
RABEPK	2231	Rab9 effector protein with kelch motifs
RABGAP1L	2232	Rab GTPase-activating protein 1-like
RAD23B	2234	UV excision repair protein RAD23 homolog B
RANGAP1	2240	Ran GTPase-activating protein 1
RARRES1	2243	Retinoic acid receptor responder protein 1
RARRES2	2244	Retinoic acid receptor responder protein 2
RASA1	2245	Ras GTPase-activating protein 1
RASSF2	2247	Ras association domain-containing protein 2
RBKS	2249	Ribokinase
RBP2	2254	Retinol-binding protein 2
RBP5	2255	Retinol-binding protein 5
RCOR1	2260	REST corepressor 1
REG1A	2263	Lithostathine-1-alpha
REG1B	2264	Lithostathine-1-beta
REG3A	2265	Regenerating islet-derived protein 3-alpha
REG4	2267	Regenerating islet-derived protein 4
RELT	2269	Tumor necrosis factor receptor superfamily member 19L
REN	2270	Renin
RET	2273	Proto-oncogene tyrosine-protein kinase receptor Ret
RETN	2274	Resistin
RGMA	2279	Repulsive guidance molecule A
RGMB	2280	RGM domain family member B
RGS8	2282	Regulator of G-protein signaling 8
RHOC	2283	Rho-related GTP-binding protein RhoC
RILP	2286	Rab-interacting lysosomal protein
RNASE3	2293	Eosinophil cationic protein
RNASET2	2297	Ribonuclease T2
RNF41	2302	E3 ubiquitin-protein ligase NRDP1
ROBO1	2305	Roundabout homolog 1
ROBO2	2306	Roundabout homolog 2
ROR1	2308	Inactive tyrosine-protein kinase transmembrane receptor ROR1
RP2	2309	Protein XRP2
RRM2	2316	Ribonucleoside-diphosphate reductase subunit M2
RRM2B	2317	Ribonucleoside-diphosphate reductase subunit M2 B
RSPO1	2319	R-spondin-1
RSPO3	2320	R-spondin-3
RTBDN	2321	Retbindin
RTN4R	2324	Reticulon-4 receptor
RUVBL1	2325	RuvB-like 1
RWDD1	2326	RWD domain-containing protein 1
S100A11	2328	Protein S100-A11
S100A12	2329	Protein S100-A12
S100A16	2332	Protein S100-A16
S100A4	2334	Protein S100-A4
S100P	2336	Protein S100-P
SAMD9L	2340	Sterile alpha motif domain-containing protein 9-like
SCAMP3	2348	Secretory carrier-associated membrane protein 3
SCARA5	2349	Scavenger receptor class A member 5
SCARB1	2350	Scavenger receptor class B member 1
SCARB2	2351	Lysosome membrane protein 2
SCARF1	2352	Scavenger receptor class F member 1
SCARF2	2353	Scavenger receptor class F member 2
SCG2	2354	Secretogranin-2
SCG3	2355	Secretogranin-3
SCGB1A1	2356	Uteroglobin
SCGB3A2	2359	Secretoglobin family 3A member 2
SCGN	2360	Secretagogin
SCLY	2362	Selenocysteine lyase
SCP2	2368	Non-specific lipid-transfer protein
SCRN1	2372	Secernin-1
SDC1	2374	Syndecan-1
SDC4	2375	Syndecan-4
SELE	2381	E-selectin
SELP	2384	P-selectin
SELPLG	2385	P-selectin glycoprotein ligand 1
SEMA3F	2386	Semaphorin-3F
SEMA4C	2388	Semaphorin-4C
SEMA4D	2389	Semaphorin-4D
SEMA7A	2391	Semaphorin-7A
SEPTIN9	2395	Septin-9
SERPINA11	2397	Serpin A11
SERPINA12	2398	Serpin A12
SERPINA9	2404	Serpin A9
SERPINB1	2405	Leukocyte elastase inhibitor
SERPINB5	2406	Serpin B5
SERPINB6	2407	Serpin B6
SERPINB8	2408	Serpin B8
SERPINB9	2409	Serpin B9
SERPINE1	2412	Plasminogen activator inhibitor 1
SESTD1	2420	SEC14 domain and spectrin repeat-containing protein 1
SETMAR	2421	Histone-lysine N-methyltransferase SETMAR
SEZ6L	2423	Seizure 6-like protein
SEZ6L2	2424	Seizure 6-like protein 2
SF3B4	2425	Splicing factor 3B subunit 4
SFRP1	2426	Secreted frizzled-related protein 1
SFTPA1	2428	Pulmonary surfactant-associated protein A1
SFTPA2	2429	Pulmonary surfactant-associated protein A2
SFTPD	2430	Pulmonary surfactant-associated protein D
SH2B3	2432	SH2B adapter protein 3
SH2D1A	2433	SH2 domain-containing protein 1A
SHMT1	2443	Serine hydroxymethyltransferase, cytosolic
SIAE	2445	Sialate O-acetylesterase
SIGLEC1	2446	Sialoadhesin
SIGLEC10	2447	Sialic acid-binding Ig-like lectin 10
SIGLEC15	2448	Sialic acid-binding Ig-like lectin 15
SIGLEC5	2449	Sialic acid-binding Ig-like lectin 5
SIGLEC6	2450	Sialic acid-binding Ig-like lectin 6
SIGLEC7	2451	Sialic acid-binding Ig-like lectin 7
SIGLEC9	2453	Sialic acid-binding Ig-like lectin 9
SIRPA	2455	Tyrosine-protein phosphatase non-receptor type substrate 1
SIRPB1	2456	Signal-regulatory protein beta-1
SIRT2	2458	NAD-dependent protein deacetylase sirtuin-2
SIRT5	2459	NAD-dependent protein deacylase sirtuin-5, mitochondrial
SIT1	2460	Signaling threshold-regulating transmembrane adapter 1
SKAP1	2461	Src kinase-associated phosphoprotein 1
SKAP2	2462	Src kinase-associated phosphoprotein 2
SLAMF1	2465	Signaling lymphocytic activation molecule
SLAMF6	2466	SLAM family member 6
SLAMF7	2467	SLAM family member 7
SLAMF8	2468	SLAM family member 8
SLC16A1	2471	Monocarboxylate transporter 1
SLC27A4	2473	Long-chain fatty acid transport protein 4
SLC39A14	2476	Zinc transporter ZIP14
SLC39A5	2477	Zinc transporter ZIP5
SLIT2	2484	Slit homolog 2 protein
SLITRK2	2486	SLIT and NTRK-like protein 2
SLITRK6	2487	SLIT and NTRK-like protein 6
SMAD1	2491	Mothers against decapentaplegic homolog 1
SMAD5	2494	Mothers against decapentaplegic homolog 5
SMARCA2	2495	Probable global transcription activator SNF2L2
SMOC1	2498	SPARC-related modular calcium-binding protein 1
SMOC2	2499	SPARC-related modular calcium-binding protein 2
SMPD1	2500	Sphingomyelin phosphodiesterase
SMPDL3A	2502	Acid sphingomyelinase-like phosphodiesterase 3a
SNAP23	2506	Synaptosomal-associated protein 23
SNAP29	2508	Synaptosomal-associated protein 29
SNCG	2511	Gamma-synuclein
SNX9	2519	Sorting nexin-9
SOD1	2520	Superoxide dismutase [Cu-Zn]
SOD2	2521	Superoxide dismutase [Mn], mitochondrial
SORCS2	2524	VPS10 domain-containing receptor SorCS2
SORD	2525	Sorbitol dehydrogenase
SORT1	2526	Sortilin
SOST	2527	Sclerostin
SPARC	2533	SPARC
SPARCL1	2534	SPARC-like protein 1
SPINK1	2537	Serine protease inhibitor Kazal-type 1
SPINK4	2539	Serine protease inhibitor Kazal-type 4
SPINK5	2540	Serine protease inhibitor Kazal-type 5
SPINK6	2541	Serine protease inhibitor Kazal-type 6
SPINT1	2543	Kunitz-type protease inhibitor 1
SPINT2	2544	Kunitz-type protease inhibitor 2
SPOCK1	2546	Testican-1
SPON1	2547	Spondin-1
SPON2	2548	Spondin-2
SPP1	2549	Osteopontin
SPRY2	2554	Protein sprouty homolog 2
SRC	2557	Proto-oncogene tyrosine-protein kinase Src
SRP14	2558	Signal recognition particle 14 kDa protein
SRPK2	2559	SRSF protein kinase 2
SSB	2561	Lupus La protein
SSC4D	2563	Scavenger receptor cysteine-rich domain-containing group B protein
SSC5D	2564	Soluble scavenger receptor cysteine-rich domain-containing protein SSC5D
ST3GAL1	2568	CMP-N-acetylneuraminate-beta-galactosamide-alpha-2,3-sialyltransferase 1
ST6GAL1	2569	Beta-galactoside alpha-2,6-sialyltransferase 1
STAMBP	2573	STAM-binding protein
STAT5B	2575	Signal transducer and activator of transcription 5B
STC1	2577	Stanniocalcin-1
STC2	2578	Stanniocalcin-2
STIP1	2580	Stress-induced-phosphoprotein 1
STK11	2581	Serine/threonine-protein kinase STK11
STK24	2582	Serine/threonine-protein kinase 24
STK4	2583	Serine/threonine-protein kinase 4
STX16	2585	Syntaxin-16
STX4	2588	Syntaxin-4
STX6	2590	Syntaxin-6
STX8	2592	Syntaxin-8
STXBP3	2594	Syntaxin-binding protein 3
SUGT1	2596	Protein SGT1 homolog
SULT1A1	2597	Sulfotransferase 1A1
SULT2A1	2598	Bile salt sulfotransferase
SUMF2	2600	Inactive C-alpha-formylglycine-generating enzyme 2
SUSD1	2602	Sushi domain-containing protein 1
SUSD2	2603	Sushi domain-containing protein 2
TACC3	2613	Transforming acidic coiled-coil-containing protein 3
TACSTD2	2614	Tumor-associated calcium signal transducer 2
TAFA5	2616	Chemokine-like protein TAFA-5
TANK	2619	TRAF family member-associated NF-kappa-B activator
TARBP2	2621	RISC-loading complex subunit TARBP2
TBC1D17	2625	TBC1 domain family member 17
TBC1D23	2626	TBC1 domain family member 23
TBC1D5	2627	TBC1 domain family member 5
TBCB	2629	Tubulin-folding cofactor B
TBCC	2630	Tubulin-specific chaperone C
TBL1X	2631	F-box-like/WD repeat-containing protein TBL1X
TCL1A	2633	T-cell leukemia/lymphoma protein 1A
TCL1B	2634	T-cell leukemia/lymphoma protein 1B
TCN2	2636	Transcobalamin-2
TDGF1	2640	Teratocarcinoma-derived growth factor 1
TDRKH	2643	Tudor and KH domain-containing protein
TEK	2645	Angiopoietin-1 receptor
TFF1	2652	Trefoil factor 1
TFF2	2653	Trefoil factor 2
TFF3	2654	Trefoil factor 3
TFPI	2655	Tissue factor pathway inhibitor
TFPI2	2656	Tissue factor pathway inhibitor 2
TFRC	2657	Transferrin receptor protein 1
TGFA	2659	Protransforming growth factor alpha
TGFB1	2660	Transforming growth factor beta-1 proprotein
TGFBI	2662	Transforming growth factor-beta-induced protein ig-h3
TGFBR2	2664	TGF-beta receptor type-2
TGFBR3	2665	Transforming growth factor beta receptor type 3
TGM2	2666	Protein-glutamine gamma-glutamyltransferase 2
THBD	2669	Thrombomodulin
THBS2	2670	Thrombospondin-2
THBS4	2671	Thrombospondin-4
THOP1	2672	Thimet oligopeptidase
THPO	2673	Thrombopoietin
THY1	2677	Thy-1 membrane glycoprotein
TIA1	2678	Nucleolysin TIA-1 isoform p40
TIE1	2679	Tyrosine-protein kinase receptor Tie-1
TIGAR	2680	Fructose-2,6-bisphosphatase TIGAR
TIMD4	2682	T-cell immunoglobulin and mucin domain-containing protein 4
TIMP1	2685	Metalloproteinase inhibitor 1
TIMP3	2687	Metalloproteinase inhibitor 3
TIMP4	2688	Metalloproteinase inhibitor 4
TINAGL1	2689	Tubulointerstitial nephritis antigen-like
TJAP1	2690	Tight junction-associated protein 1
TLR3	2695	Toll-like receptor 3
TMPRSS15	2708	Enteropeptidase
TMPRSS5	2709	Transmembrane protease serine 5
TMSB10	2710	Thymosin beta-10
TNC	2711	Tenascin
TNF	2712	Tumor necrosis factor
TNFAIP8	2714	Tumor necrosis factor alpha-induced protein 8
TNFRSF10A	2716	Tumor necrosis factor receptor superfamily member 10A
TNFRSF10B	2717	Tumor necrosis factor receptor superfamily member 10B
TNFRSF10C	2718	Tumor necrosis factor receptor superfamily member 10C
TNFRSF11A	2719	Tumor necrosis factor receptor superfamily member 11A
TNFRSF11B	2720	Tumor necrosis factor receptor superfamily member 11B
TNFRSF12A	2721	Tumor necrosis factor receptor superfamily member 12A
TNFRSF13B	2722	Tumor necrosis factor receptor superfamily member 13B
TNFRSF13C	2723	Tumor necrosis factor receptor superfamily member 13C
TNFRSF14	2724	Tumor necrosis factor receptor superfamily member 14
TNFRSF19	2726	Tumor necrosis factor receptor superfamily member 19
TNFRSF1A	2727	Tumor necrosis factor receptor superfamily member 1A
TNFRSF1B	2728	Tumor necrosis factor receptor superfamily member 1B
TNFRSF21	2729	Tumor necrosis factor receptor superfamily member 21
TNFRSF4	2730	Tumor necrosis factor receptor superfamily member 4
TNFRSF6B	2731	Tumor necrosis factor receptor superfamily member 6B
TNFRSF8	2732	Tumor necrosis factor receptor superfamily member 8
TNFRSF9	2733	Tumor necrosis factor receptor superfamily member 9
TNFSF10	2734	Tumor necrosis factor ligand superfamily member 10
TNFSF11	2735	Tumor necrosis factor ligand superfamily member 11
TNFSF12	2736	Tumor necrosis factor ligand superfamily member 12
TNFSF13	2737	Tumor necrosis factor ligand superfamily member 13
TNFSF13B	2738	Tumor necrosis factor ligand superfamily member 13B
TNFSF14	2739	Tumor necrosis factor ligand superfamily member 14
TNNI3	2743	Troponin I, cardiac muscle
TNR	2745	Tenascin-R
TNXB	2746	Tenascin-X
TP53	2752	Cellular tumor antigen p53
TP53INP1	2755	Tumor protein p53-inducible nuclear protein 1
TPMT	2761	Thiopurine S-methyltransferase
TPP1	2762	Tripeptidyl-peptidase 1
TPPP3	2764	Tubulin polymerization-promoting protein family member 3
TPSAB1	2767	Tryptase alpha/beta-1
TPT1	2770	Translationally-controlled tumor protein
TRAF2	2771	TNF receptor-associated factor 2
TREM2	2776	Triggering receptor expressed on myeloid cells 2
TREML2	2778	Trem-like transcript 2 protein
TRIAP1	2779	TP53-regulated inhibitor of apoptosis 1
TRIM21	2780	E3 ubiquitin-protein ligase TRIM21
TRIM5	2785	Tripartite motif-containing protein 5
TSHB	2790	Thyrotropin subunit beta
TSLP	2791	Thymic stromal lymphopoietin
TSPAN1	2793	Tetraspanin-1
TST	2798	Thiosulfate sulfurtransferase
TXLNA	2805	Alpha-taxilin
TXNDC15	2807	Thioredoxin domain-containing protein 15
TXNDC5	2808	Thioredoxin domain-containing protein 5
TXNRD1	2811	Thioredoxin reductase 1, cytoplasmic
TYMP	2812	Thymidine phosphorylase
TYRO3	2813	Tyrosine-protein kinase receptor TYRO3
UBAC1	2815	Ubiquitin-associated domain-containing protein 1
ULBP2	2824	UL16-binding protein 2
UMOD	2825	Uromodulin
USO1	2834	General vesicular transport factor p115
USP8	2838	Ubiquitin carboxyl-terminal hydrolase 8
UXS1	2839	UDP-glucuronic acid decarboxylase 1
VAMP5	2840	Vesicle-associated membrane protein 5
VASH1	2842	Tubulinyl-Tyr carboxypeptidase 1
VASN	2843	Vasorin
VAT1	2845	Synaptic vesicle membrane protein VAT-1 homolog
VCAM1	2847	Vascular cell adhesion protein 1
VCAN	2848	Versican core protein
VEGFA	2850	Vascular endothelial growth factor A
VEGFC	2852	Vascular endothelial growth factor C
VEGFD	2853	Vascular endothelial growth factor D
VIM	2855	Vimentin
VMO1	2858	Vitelline membrane outer layer protein 1 homolog
VNN2	2860	Vascular non-inflammatory molecule 2
VPS37A	2862	Vacuolar protein sorting-associated protein 37A
VPS53	2864	Vacuolar protein sorting-associated protein 53 homolog
VSIG4	2868	V-set and immunoglobulin domain-containing protein 4
VSIR	2869	V-type immunoglobulin domain-containing suppressor of T-cell activation
VSTM1	2871	V-set and transmembrane domain-containing protein 1
VSTM2L	2873	V-set and transmembrane domain-containing protein 2-like protein
VTA1	2874	Vacuolar protein sorting-associated protein VTA1 homolog
VTCN1	2875	V-set domain-containing T-cell activation inhibitor 1
VWA1	2877	von Willebrand factor A domain-containing protein 1
VWC2	2879	Brorin
VWF	2881	von Willebrand factor
WARS	2882	Tryptophan--tRNA ligase, cytoplasmic
WAS	2883	Wiskott-Aldrich syndrome protein
WASF1	2884	Wiskott-Aldrich syndrome protein family member 1
WASF3	2885	Wiskott-Aldrich syndrome protein family member 3
WFDC12	2890	WAP four-disulfide core domain protein 12
WFDC2	2891	WAP four-disulfide core domain protein 2
WFIKKN1	2892	WAP, Kazal, immunoglobulin, Kunitz and NTR domain-containing protein 1
WFIKKN2	2893	WAP, Kazal, immunoglobulin, Kunitz and NTR domain-containing protein 2
WIF1	2894	Wnt inhibitory factor 1
WNT9A	2895	Protein Wnt-9a
WWP2	2896	NEDD4-like E3 ubiquitin-protein ligase WWP2
XCL1	2897	Lymphotactin
XG	2898	Glycoprotein Xg
XPNPEP2	2900	Xaa-Pro aminopeptidase 2
XRCC4	2901	DNA repair protein XRCC4
YES1	2904	Tyrosine-protein kinase Yes
YTHDF3	2907	YTH domain-containing family protein 3
ZBTB16	2911	Zinc finger and BTB domain-containing protein 16
ZBTB17	2912	Zinc finger and BTB domain-containing protein 17
