# Supplementary material for: Plasma proteomic profiles predict individual future health risk
Source: Nat Commun. 2023 Nov 28;14:7817. doi: 10.1038/s41467-023-43575-7 (PMC10684756; doi:10.1038/s41467-023-43575-7)
Supplement: Supplementary file 15 — Source Data [file 41467_2023_43575_MOESM15_ESM.zip]

Archive with 33 entries (31 files):
- SourceData/
- SourceData/.DS_Store
- __MACOSX/SourceData/._.DS_Store
- SourceData/Source Data Description.docx
- __MACOSX/SourceData/._Source Data Description.docx
- SourceData/Figure6_SourceData.xlsx
- __MACOSX/SourceData/._Figure6_SourceData.xlsx
- SourceData/Figure3_SourceData.xlsx
- __MACOSX/SourceData/._Figure3_SourceData.xlsx
- SourceData/Figure4_SourceData.xlsx
- __MACOSX/SourceData/._Figure4_SourceData.xlsx
- SourceData/Figure5_SourceData.xlsx
- __MACOSX/SourceData/._Figure5_SourceData.xlsx
- SourceData/Figure2_SourceData/
- SourceData/Figure2_SourceData/Mental and behavioural disorders.csv
- SourceData/Figure2_SourceData/Musculoskeletal system disorders.csv
- SourceData/Figure2_SourceData/.DS_Store
- __MACOSX/SourceData/Figure2_SourceData/._.DS_Store
- SourceData/Figure2_SourceData/Endocrine disorders.csv
- SourceData/Figure2_SourceData/Cancer.csv
- SourceData/Figure2_SourceData/Blood and immune disorders.csv
- SourceData/Figure2_SourceData/All-cause mortality.csv
- __MACOSX/SourceData/Figure2_SourceData/._All-cause mortality.csv
- SourceData/Figure2_SourceData/Circulatory system disorders.csv
- SourceData/Figure2_SourceData/Eye disorders.csv
- SourceData/Figure2_SourceData/Genitourinary system disorders.csv
- SourceData/Figure2_SourceData/Skin disorders.csv
- SourceData/Figure2_SourceData/Respiratory system disorders.csv
- SourceData/Figure2_SourceData/Nervous system disorders.csv
- SourceData/Figure2_SourceData/Digestive system disorders.csv
- SourceData/Figure2_SourceData/Diseases of Infections.csv
- __MACOSX/SourceData/Figure2_SourceData/._Diseases of Infections.csv
- SourceData/Figure2_SourceData/Ear disorders.csv
