# Supplementary material for: Plasma proteomic profiles predict individual future health risk
Source: Nat Commun. 2023 Nov 28;14:7817. doi: 10.1038/s41467-023-43575-7 (PMC10684756; doi:10.1038/s41467-023-43575-7)
Supplement: Supplementary file 15 — Source Data [file 41467_2023_43575_MOESM15_ESM.zip › SourceData/Figure6_SourceData.xlsx]

## Sheet: Figure6a&e
incident_event	risk_ProRS	risk_AgeSex	risk_PANEL	risk_ProRS_AgeSex	risk_ProRS_PANEL
0	0.08644	0.11626	0.08455	0.08967	0.08362
0	0.16492	0.14021	0.16109	0.15066	0.17054
0	0.20804	0.13176	0.16387	0.18109	0.18666
0	0.12169	0.17915	0.11692	0.12447	0.10591
1	0.24306	0.2554	0.18248	0.24857	0.19069
0	0.09746	0.08465	0.06019	0.09085	0.07312
0	0.18089	0.1402	0.15607	0.17761	0.16844
0	0.14971	0.28619	0.31314	0.17048	0.19497
0	0.08888	0.09618	0.09825	0.07959	0.08798
0	0.12921	0.05048	0.05382	0.10048	0.09042
0	0.12893	0.14914	0.14972	0.13533	0.13505
0	0.07808	0.06545	0.07422	0.06388	0.0774
0	0.09979	0.13176	0.11588	0.09615	0.10036
0	0.12765	0.22738	0.23329	0.15152	0.16624
0	0.17603	0.2554	0.22979	0.18899	0.19304
0	0.10837	0.09024	0.09319	0.1013	0.0982
0	0.2108	0.14915	0.18535	0.18948	0.19137
0	0.24961	0.1586	0.16435	0.22313	0.20798
0	0.35691	0.30264	0.33357	0.36129	0.35278
0	0.11234	0.14914	0.08017	0.12035	0.09336
0	0.09452	0.05749	0.02668	0.07946	0.04856
0	0.10737	0.0794	0.06926	0.08875	0.08892
0	0.13209	0.14914	0.13955	0.13815	0.13231
0	0.12759	0.14915	0.13707	0.12296	0.13159
0	0.14858	0.27044	0.24669	0.18121	0.20001
0	0.13572	0.10916	0.1062	0.12957	0.11129
0	0.08078	0.10248	0.09482	0.07465	0.07599
0	0.24401	0.24105	0.21532	0.26585	0.24331
0	0.09551	0.05387	0.05405	0.07874	0.07443
0	0.09647	0.10917	0.09712	0.08852	0.08887
0	0.07164	0.0443	0.05024	0.0582	0.06679
1	0.10728	0.21438	0.10363	0.11786	0.0965
0	0.17431	0.09617	0.11668	0.15524	0.15709
0	0.21466	0.24106	0.24252	0.21998	0.22701
1	0.2011	0.30264	0.24231	0.22236	0.21262
0	0.1237	0.12378	0.11709	0.12394	0.1185
0	0.11885	0.1586	0.16037	0.12849	0.13281
0	0.30323	0.22739	0.23146	0.29099	0.26114
0	0.09534	0.04729	0.04905	0.07584	0.07569
1	0.28514	0.27044	0.21652	0.28939	0.24355
0	0.12499	0.27044	0.19985	0.15676	0.14846
0	0.11681	0.14914	0.09218	0.12442	0.08451
1	0.22293	0.21438	0.22174	0.23849	0.22646
0	0.14037	0.06981	0.1036	0.11796	0.11969
0	0.09393	0.12378	0.08934	0.09799	0.08948
0	0.07498	0.05048	0.05346	0.06278	0.06601
0	0.10682	0.13176	0.10935	0.10192	0.10983
0	0.08482	0.09618	0.04553	0.07646	0.05852
0	0.08988	0.05749	0.07353	0.07608	0.08621
0	0.07734	0.06545	0.03076	0.06932	0.0454
0	0.10623	0.24106	0.24431	0.12106	0.15925
1	0.29983	0.30264	0.33497	0.31159	0.33084
0	0.07759	0.09617	0.1095	0.07747	0.08609
0	0.17278	0.20202	0.21224	0.17381	0.18317
0	0.08559	0.08466	0.08233	0.07432	0.07919
0	0.22758	0.19028	0.22709	0.2349	0.22914
0	0.09756	0.08465	0.09497	0.09094	0.09117
0	0.14272	0.19028	0.1967	0.15811	0.15465
0	0.124	0.08466	0.06145	0.10233	0.07711
0	0.15843	0.1402	0.14607	0.15856	0.16027
0	0.09963	0.05387	0.05907	0.08166	0.08453
0	0.28134	0.24106	0.21418	0.27717	0.26441
0	0.09789	0.06545	0.0744	0.08489	0.08823
0	0.07201	0.05387	0.06305	0.06174	0.06791
0	0.08336	0.05387	0.06017	0.07003	0.07429
0	0.07857	0.06981	0.05613	0.07155	0.0683
0	0.0781	0.0443	0.02826	0.0627	0.04645
0	0.39916	0.37566	0.33497	0.42084	0.38239
0	0.30257	0.16859	0.18371	0.26829	0.24259
0	0.08061	0.14021	0.09815	0.08155	0.08512
0	0.1484	0.09024	0.06855	0.13277	0.09964
0	0.16696	0.09024	0.11884	0.147	0.13532
1	0.12671	0.17914	0.17733	0.14049	0.1503
0	0.14836	0.22738	0.22424	0.17199	0.17414
0	0.33837	0.30264	0.25766	0.34525	0.29908
0	0.18714	0.24106	0.28505	0.19574	0.22804
1	0.1681	0.22739	0.20091	0.17567	0.19606
0	0.239	0.31982	0.26616	0.2614	0.24539
0	0.08805	0.05387	0.06669	0.07341	0.07701
0	0.21825	0.22739	0.27454	0.21946	0.23715
0	0.10503	0.17914	0.11859	0.11983	0.09945
0	0.09409	0.04729	0.06498	0.07498	0.07928
0	0.10317	0.10916	0.07571	0.10245	0.08449
1	0.57491	0.33772	0.40147	0.55929	0.52012
0	0.07557	0.06981	0.06126	0.0692	0.06807
0	0.11148	0.06545	0.08839	0.09496	0.10289
0	0.09146	0.05048	0.0544	0.07449	0.07682
0	0.1102	0.10917	0.10646	0.09924	0.10724
0	0.16586	0.19028	0.17802	0.17957	0.17733
0	0.21054	0.19028	0.16483	0.21986	0.19204
0	0.15758	0.24106	0.1977	0.16914	0.17512
0	0.08473	0.08466	0.14461	0.07368	0.09742
0	0.12889	0.20202	0.18882	0.13538	0.15276
1	0.09093	0.16859	0.18137	0.10418	0.12449
1	0.20013	0.30264	0.34283	0.22146	0.24354
0	0.11585	0.1402	0.13021	0.12139	0.1277
0	0.09569	0.09618	0.07525	0.08481	0.07892
0	0.14969	0.13176	0.13089	0.14847	0.15031
0	0.15354	0.30264	0.21054	0.17714	0.17251
0	0.31942	0.33772	0.33256	0.33893	0.31753
0	0.12242	0.19028	0.10027	0.13884	0.1027
0	0.15157	0.08466	0.09377	0.1218	0.11368
0	0.20896	0.27044	0.25539	0.22223	0.22419
1	0.15446	0.33772	0.25954	0.18418	0.18537
0	0.10835	0.0794	0.08784	0.08945	0.09318
0	0.17237	0.22738	0.20603	0.19516	0.1828
0	0.09273	0.08465	0.06059	0.08705	0.06915
0	0.18036	0.0794	0.10086	0.15184	0.14579
0	0.08889	0.05387	0.07462	0.07401	0.07492
0	0.1208	0.0794	0.0862	0.10734	0.10741
0	0.30849	0.19028	0.24532	0.2817	0.29349
0	0.25381	0.21438	0.21714	0.24569	0.22941
0	0.07749	0.08466	0.09776	0.06823	0.08668
0	0.15354	0.22738	0.17283	0.17704	0.17239
0	0.10948	0.08465	0.10347	0.10039	0.10598
0	0.08004	0.07446	0.06136	0.07402	0.07197
0	0.08932	0.20202	0.13816	0.10823	0.09749
0	0.22418	0.24105	0.268	0.24755	0.24497
0	0.11987	0.10917	0.14941	0.1067	0.12817
0	0.51484	0.28619	0.28464	0.4888	0.42135
0	0.16033	0.21438	0.18487	0.18052	0.17552
0	0.1084	0.13176	0.13382	0.1127	0.11821
0	0.26165	0.2554	0.22338	0.26469	0.24768
1	0.16255	0.20202	0.10055	0.16498	0.12058
0	0.17377	0.17915	0.08873	0.1688	0.12336
1	0.07927	0.05048	0.06505	0.06585	0.07278
0	0.11335	0.10916	0.09864	0.11104	0.10938
0	0.07858	0.0794	0.07991	0.06782	0.07557
0	0.08122	0.05749	0.04924	0.06973	0.06125
0	0.1763	0.27044	0.23481	0.19245	0.19915
0	0.15718	0.24106	0.23015	0.16878	0.17691
0	0.14826	0.12378	0.14069	0.14472	0.14425
0	0.072	0.12379	0.08217	0.07142	0.07956
0	0.11231	0.20202	0.16905	0.13135	0.13759
0	0.27759	0.20202	0.24488	0.26116	0.27431
0	0.19015	0.27044	0.28747	0.22279	0.20416
0	0.08012	0.06981	0.0655	0.0665	0.07191
0	0.20302	0.35633	0.16938	0.23548	0.16768
0	0.07161	0.05048	0.04498	0.06034	0.05876
0	0.26008	0.27044	0.2223	0.26759	0.24453
0	0.22318	0.35633	0.3058	0.25489	0.25388
0	0.19418	0.24106	0.23247	0.20198	0.2109
0	0.10753	0.09617	0.09611	0.10243	0.09877
0	0.07549	0.11626	0.10709	0.07303	0.08411
0	0.13282	0.19028	0.12557	0.13648	0.11672
1	0.17248	0.17914	0.19727	0.18252	0.19304
1	0.17016	0.21438	0.19069	0.17451	0.18081
0	0.14665	0.2554	0.23458	0.17622	0.18231
0	0.46227	0.30264	0.26664	0.451	0.38939
0	0.07068	0.06545	0.04906	0.05863	0.05701
0	0.17568	0.1402	0.15512	0.17322	0.17104
0	0.10994	0.0794	0.04494	0.09898	0.06907
0	0.26067	0.22739	0.33544	0.25549	0.28665
1	0.25636	0.27044	0.23639	0.26433	0.24454
0	0.16594	0.19028	0.18045	0.16506	0.16456
1	0.255	0.21438	0.23699	0.26723	0.2617
0	0.13605	0.22739	0.22158	0.14676	0.15651
1	0.25015	0.27044	0.28915	0.25888	0.26876
1	0.19366	0.17915	0.16363	0.18527	0.17822
0	0.1146	0.14914	0.09146	0.12241	0.09697
0	0.21888	0.20202	0.18981	0.21282	0.20552
0	0.14874	0.09024	0.12362	0.12195	0.13391
0	0.06609	0.06134	0.04912	0.05948	0.05885
0	0.37109	0.2554	0.29852	0.38439	0.36012
0	0.07287	0.10247	0.04912	0.07476	0.05282
0	0.10326	0.20202	0.22439	0.1121	0.13803
0	0.12673	0.17914	0.15961	0.14052	0.15386
0	0.08834	0.05048	0.05809	0.0723	0.07731
0	0.24072	0.2554	0.24452	0.24653	0.24491
0	0.12381	0.09024	0.09408	0.11359	0.10317
1	0.2884	0.31982	0.2775	0.30623	0.28847
1	0.09026	0.14915	0.08553	0.09145	0.0876
0	0.10834	0.12378	0.11103	0.11067	0.11918
0	0.15289	0.21438	0.18493	0.17342	0.16216
0	0.17202	0.27044	0.23224	0.20487	0.19731
0	0.14337	0.2554	0.21605	0.17291	0.16969
0	0.09895	0.04729	0.05757	0.07831	0.07682
1	0.16712	0.21438	0.1817	0.18695	0.18694
1	0.09322	0.11626	0.11405	0.08751	0.09948
0	0.0941	0.1586	0.11195	0.09647	0.08617
0	0.1151	0.08465	0.09127	0.10481	0.10189
0	0.28515	0.22739	0.21064	0.27597	0.25735
0	0.10245	0.05387	0.05426	0.08366	0.07648
0	0.32344	0.37566	0.44645	0.35297	0.36644
0	0.1056	0.14914	0.14719	0.11418	0.12411
0	0.26236	0.27044	0.20164	0.29165	0.24723
0	0.10132	0.09618	0.09009	0.08908	0.09496
0	0.10073	0.16859	0.10054	0.11363	0.0864
0	0.07441	0.0443	0.05273	0.06013	0.06228
0	0.10059	0.14021	0.12848	0.09855	0.10932
0	0.15814	0.14021	0.14099	0.1453	0.15182
0	0.20239	0.28619	0.28111	0.21991	0.23043
0	0.07122	0.04729	0.04011	0.05898	0.04854
0	0.09548	0.06981	0.05292	0.08459	0.07313
0	0.14812	0.17914	0.18325	0.16038	0.15571
0	0.15137	0.14914	0.14386	0.15515	0.13584
0	0.18214	0.16859	0.20742	0.18797	0.20123
1	0.25619	0.24106	0.29426	0.25581	0.27295
0	0.18916	0.20202	0.18887	0.18781	0.18524
1	0.12167	0.22739	0.16288	0.13348	0.12965
1	0.08889	0.10917	0.11203	0.08252	0.09385
0	0.1451	0.21438	0.20282	0.16594	0.16649
0	0.06991	0.09024	0.06825	0.06959	0.06886
0	0.10088	0.16859	0.13576	0.11378	0.11107
0	0.20844	0.28619	0.31744	0.22545	0.24044
0	0.144	0.09024	0.12997	0.12936	0.14268
0	0.24131	0.21438	0.25917	0.23526	0.23236
0	0.17793	0.17915	0.24725	0.17226	0.19926
0	0.226	0.19028	0.19701	0.23351	0.22553
1	0.23472	0.10916	0.12633	0.20789	0.18375
0	0.2034	0.20202	0.19729	0.21708	0.20884
0	0.08955	0.09024	0.08477	0.08602	0.09313
0	0.14929	0.28619	0.18046	0.17008	0.13719
0	0.26769	0.20202	0.2443	0.27408	0.27353
0	0.19437	0.20202	0.20158	0.19222	0.19862
0	0.07992	0.0794	0.03224	0.06881	0.04287
0	0.11395	0.1586	0.17137	0.1136	0.1192
0	0.57138	0.30264	0.36642	0.54281	0.50015
0	0.12207	0.12378	0.12806	0.12255	0.12688
1	0.13462	0.31982	0.30012	0.16131	0.18636
0	0.12041	0.24106	0.20911	0.13463	0.14525
0	0.10449	0.10916	0.10955	0.10357	0.10963
0	0.13095	0.13176	0.1156	0.13243	0.13338
0	0.10022	0.22738	0.17318	0.12356	0.12231
0	0.16647	0.2554	0.27629	0.18025	0.20855
0	0.12679	0.10917	0.14111	0.11198	0.12628
0	0.11903	0.20202	0.13124	0.13797	0.12689
1	0.70421	0.24106	0.37319	0.62855	0.52381
0	0.08674	0.10248	0.09904	0.07936	0.09447
0	0.08696	0.1402	0.12415	0.09508	0.09419
0	0.18772	0.30264	0.22689	0.20983	0.19812
0	0.12069	0.21438	0.20918	0.14204	0.15133
0	0.12669	0.19028	0.13418	0.13109	0.11706
0	0.08518	0.09024	0.06867	0.08242	0.07552
0	0.17997	0.22738	0.19006	0.20238	0.19167
1	0.09014	0.10247	0.11326	0.08966	0.10468
0	0.11436	0.1402	0.09536	0.12007	0.10378
0	0.10361	0.10916	0.06822	0.10282	0.08754
0	0.08116	0.06134	0.0652	0.07095	0.07614
0	0.19829	0.20202	0.21381	0.21245	0.21782
0	0.07531	0.0794	0.04456	0.06539	0.06044
1	0.16487	0.31982	0.3252	0.1913	0.21427
0	0.17089	0.22739	0.12405	0.17815	0.14193
0	0.16555	0.14021	0.19452	0.15115	0.16822
1	0.23211	0.22739	0.24361	0.23132	0.24723
0	0.27064	0.31982	0.38346	0.29025	0.35089
0	0.08248	0.06134	0.03419	0.07195	0.05384
0	0.07597	0.06981	0.06932	0.06951	0.07171
0	0.0768	0.08466	0.07646	0.06771	0.07064
0	0.14167	0.10247	0.11924	0.1321	0.13076
0	0.18982	0.27044	0.25824	0.20486	0.21317
0	0.09439	0.11626	0.09747	0.08844	0.07668
1	0.17952	0.19028	0.20306	0.19204	0.19855
0	0.14637	0.1586	0.13808	0.1534	0.14665
0	0.09085	0.10247	0.1096	0.09027	0.10382
0	0.12668	0.06981	0.07699	0.10794	0.1042
0	0.093	0.11626	0.12778	0.09544	0.10826
1	0.26797	0.22738	0.21645	0.28317	0.26059
0	0.08616	0.09617	0.09932	0.08473	0.09338
0	0.35127	0.31982	0.33704	0.36177	0.34746
1	0.19461	0.20202	0.21379	0.20911	0.20161
0	0.16599	0.14915	0.16226	0.15414	0.16734
0	0.1271	0.27044	0.15617	0.14593	0.12728
0	0.23799	0.2554	0.31512	0.24415	0.2573
0	0.08903	0.0794	0.06813	0.07551	0.06977
0	0.17084	0.14914	0.16572	0.17204	0.16402
0	0.18773	0.17914	0.1952	0.19615	0.20657
0	0.27565	0.1586	0.13395	0.24331	0.20201
1	0.16959	0.16859	0.15931	0.16251	0.15901
0	0.10023	0.16859	0.21246	0.10363	0.12827
0	0.07823	0.0443	0.059	0.06279	0.06858
0	0.14585	0.13176	0.12505	0.13319	0.13681
0	0.11565	0.07446	0.08477	0.10157	0.1032
0	0.08359	0.17914	0.1232	0.09874	0.09241
0	0.0807	0.10247	0.0925	0.08157	0.08226
0	0.09182	0.05048	0.05326	0.07475	0.07067
0	0.10713	0.20202	0.12889	0.11566	0.11627
0	0.29972	0.21438	0.21161	0.30652	0.27517
0	0.15085	0.21438	0.18185	0.17146	0.16028
1	0.40816	0.2554	0.24421	0.38801	0.36008
1	0.14536	0.19028	0.19331	0.14741	0.17094
0	0.0865	0.09024	0.10126	0.08351	0.09036
0	0.09763	0.12379	0.14222	0.09269	0.11387
1	0.26702	0.17915	0.21571	0.24448	0.23367
0	0.15108	0.2554	0.29945	0.18067	0.20305
0	0.14928	0.27044	0.23724	0.18193	0.18366
1	0.39039	0.22739	0.10573	0.3624	0.21781
1	0.15317	0.17915	0.18942	0.15151	0.16222
0	0.15471	0.21438	0.1227	0.17517	0.12186
0	0.0883	0.08466	0.08105	0.07634	0.08302
0	0.08361	0.10247	0.0936	0.08408	0.08533
0	0.16946	0.11626	0.12258	0.14644	0.14408
0	0.26036	0.35633	0.1984	0.28995	0.2073
0	0.42493	0.31982	0.35444	0.42537	0.40155
0	0.09428	0.17914	0.08544	0.10935	0.08191
0	0.15997	0.24106	0.26133	0.17132	0.1919
1	0.09984	0.05749	0.09208	0.0833	0.09205
0	0.42655	0.21438	0.28515	0.41466	0.3875
1	0.44471	0.28619	0.23988	0.43013	0.3567
0	0.29746	0.2554	0.26472	0.29535	0.28732
1	0.10213	0.05749	0.08791	0.08494	0.09445
0	0.09687	0.13176	0.07505	0.09373	0.07792
0	0.07965	0.0794	0.07542	0.06861	0.07525
1	0.09171	0.07446	0.08003	0.08319	0.08723
0	0.0766	0.0794	0.0431	0.07258	0.06127
0	0.14762	0.11626	0.09871	0.12996	0.1166
0	0.08096	0.10247	0.07932	0.0818	0.08134
0	0.0877	0.06545	0.07843	0.07722	0.08175
0	0.0915	0.04729	0.05695	0.07319	0.07519
0	0.27246	0.28619	0.30427	0.28283	0.27376
0	0.13199	0.19028	0.1089	0.14798	0.11624
0	0.08072	0.06545	0.04805	0.07192	0.05816
0	0.08376	0.06134	0.08779	0.07291	0.08161
0	0.26678	0.1586	0.20199	0.23645	0.25126
0	0.07634	0.06981	0.04915	0.0638	0.0663
0	0.11025	0.1586	0.15384	0.12055	0.13341
0	0.24287	0.31982	0.33152	0.26496	0.24655
0	0.07518	0.06981	0.06901	0.06296	0.06501
0	0.0896	0.06134	0.08527	0.07726	0.0833
0	0.17607	0.09617	0.1467	0.1566	0.15047
0	0.1388	0.21438	0.19508	0.15983	0.15946
0	0.13763	0.12379	0.11811	0.1245	0.11976
1	0.08344	0.08465	0.07865	0.07953	0.07763
0	0.12932	0.1402	0.13501	0.13332	0.13144
0	0.11578	0.09024	0.13588	0.09817	0.12096
0	0.12019	0.05387	0.05047	0.09606	0.07348
0	0.29159	0.30264	0.30937	0.30432	0.29189
0	0.14604	0.17915	0.24369	0.14545	0.17272
0	0.13301	0.16859	0.09436	0.13196	0.1082
0	0.09748	0.06545	0.07476	0.07736	0.08068
0	0.11085	0.16859	0.16418	0.11293	0.1172
0	0.4639	0.35633	0.29807	0.47114	0.39239
1	0.14557	0.16859	0.17767	0.14256	0.16163
1	0.32197	0.33772	0.35841	0.3412	0.34062
0	0.19847	0.1586	0.19539	0.19888	0.20202
1	0.1257	0.12378	0.11274	0.12566	0.12601
0	0.08185	0.05749	0.06859	0.07019	0.07799
0	0.13718	0.16859	0.14613	0.1477	0.1465
0	0.06954	0.06981	0.03904	0.05888	0.05265
0	0.3554	0.24106	0.26767	0.33899	0.33491
0	0.08602	0.0794	0.08701	0.08018	0.08892
0	0.08847	0.06981	0.06387	0.07243	0.07387
0	0.20935	0.2554	0.21585	0.21893	0.2187
0	0.19641	0.17914	0.14965	0.20383	0.17737
0	0.09834	0.0794	0.0908	0.08993	0.09638
0	0.08488	0.0794	0.08739	0.07247	0.08937
0	0.13275	0.13176	0.11324	0.12282	0.12541
0	0.14728	0.19028	0.14048	0.16238	0.14353
0	0.12744	0.14914	0.18175	0.13399	0.14726
0	0.08489	0.06134	0.0748	0.07375	0.07855
0	0.20221	0.31982	0.16699	0.22712	0.16964
0	0.087	0.17915	0.07586	0.0935	0.07341
0	0.1573	0.19028	0.17081	0.15769	0.16899
0	0.07111	0.10917	0.06786	0.06815	0.06269
0	0.30613	0.27044	0.18361	0.30746	0.26137
0	0.09288	0.0794	0.04947	0.08563	0.06728
0	0.08376	0.04729	0.02275	0.06781	0.0443
1	0.19672	0.21438	0.19822	0.21456	0.2064
0	0.13754	0.17914	0.09189	0.15062	0.11038
0	0.1379	0.05387	0.07722	0.10823	0.10574
0	0.1194	0.08465	0.09245	0.10817	0.11695
0	0.19635	0.17914	0.17046	0.20378	0.18368
0	0.23415	0.2554	0.29751	0.26094	0.27795
0	0.28767	0.27044	0.26174	0.31502	0.31522
1	0.31769	0.21438	0.2066	0.29824	0.26242
0	0.19495	0.17914	0.18084	0.20254	0.1752
0	0.11201	0.05048	0.07517	0.08877	0.09532
0	0.10122	0.10248	0.14888	0.09062	0.10767
0	0.13616	0.1586	0.15029	0.1323	0.14398
0	0.38908	0.2554	0.24653	0.3722	0.29308
0	0.09907	0.05749	0.09047	0.08274	0.08966
0	0.10296	0.11626	0.10512	0.09529	0.10438
0	0.25171	0.24106	0.24073	0.25199	0.25222
0	0.11523	0.2554	0.20212	0.14391	0.1453
0	0.09689	0.07446	0.07681	0.08722	0.08838
0	0.0728	0.10917	0.09989	0.06953	0.07784
0	0.24341	0.10248	0.1216	0.19423	0.18049
0	0.08806	0.07446	0.04821	0.07346	0.06196
0	0.66263	0.31982	0.3511	0.62714	0.55981
1	0.15838	0.19028	0.21582	0.17269	0.18886
0	0.11185	0.12378	0.11035	0.11373	0.11509
1	0.37054	0.2554	0.19565	0.35678	0.29186
1	0.11785	0.20202	0.1698	0.12544	0.13255
0	0.08101	0.06981	0.0567	0.07345	0.0693
0	0.23797	0.28619	0.27198	0.25218	0.25277
0	0.07025	0.09024	0.05162	0.06387	0.05483
1	0.26176	0.2554	0.23647	0.26479	0.25646
0	0.12159	0.12379	0.1113	0.1119	0.11454
0	0.10115	0.12378	0.13237	0.10438	0.11209
0	0.19008	0.20202	0.25375	0.20497	0.20862
1	0.1564	0.27044	0.2876	0.1739	0.19139
1	0.19217	0.21438	0.2211	0.21037	0.21783
0	0.0938	0.08466	0.04201	0.08042	0.05866
0	0.10387	0.11626	0.10373	0.09602	0.10048
0	0.12009	0.16859	0.17528	0.13192	0.14366
0	0.16955	0.2554	0.24471	0.19904	0.19554
1	0.06636	0.0794	0.0452	0.0642	0.05101
0	0.18663	0.20202	0.20006	0.20183	0.18934
0	0.19633	0.16859	0.16124	0.20038	0.19634
0	0.09821	0.08466	0.04363	0.08367	0.06792
0	0.16002	0.30264	0.30809	0.18342	0.20663
0	0.20576	0.2554	0.24293	0.23413	0.21425
0	0.10783	0.12378	0.05854	0.11023	0.0732
0	0.0703	0.10248	0.04283	0.06627	0.05042
0	0.34141	0.30264	0.33497	0.34789	0.34419
0	0.08587	0.04729	0.05319	0.06929	0.07028
0	0.09677	0.06981	0.08001	0.07827	0.09348
1	0.33995	0.16859	0.20283	0.32106	0.28719
0	0.08956	0.09024	0.09856	0.07868	0.08848
1	0.39391	0.24106	0.30391	0.37071	0.35273
0	0.09808	0.09618	0.09398	0.08662	0.09044
0	0.11709	0.08465	0.09431	0.10636	0.10575
1	0.19383	0.28619	0.2284	0.21202	0.20358
0	0.07489	0.0794	0.04393	0.06507	0.05023
1	0.3738	0.37566	0.35486	0.39834	0.37448
1	0.13738	0.17914	0.19599	0.15047	0.16347
0	0.14115	0.20202	0.20144	0.15936	0.1568
0	0.07833	0.09024	0.08098	0.07671	0.08188
0	0.13269	0.0794	0.09977	0.11639	0.11353
0	0.22541	0.19028	0.17014	0.23299	0.21065
0	0.16636	0.16859	0.11483	0.15985	0.11709
0	0.13302	0.1586	0.11001	0.14141	0.10912
0	0.1546	0.2554	0.25315	0.1693	0.18058
0	0.40949	0.28619	0.23157	0.40051	0.32837
0	0.17972	0.30264	0.29388	0.20227	0.20435
0	0.14388	0.22739	0.19627	0.1539	0.15849
0	0.10859	0.24105	0.22032	0.13454	0.14464
0	0.0687	0.06135	0.05201	0.05618	0.05853
0	0.10252	0.08465	0.05929	0.09488	0.07288
0	0.08563	0.09024	0.09377	0.08279	0.0887
0	0.18336	0.22739	0.16586	0.18916	0.16847
0	0.09234	0.08465	0.10617	0.08674	0.09541
0	0.09136	0.09618	0.11587	0.0815	0.09573
0	0.09349	0.20202	0.16265	0.11248	0.11784
0	0.11216	0.17914	0.10559	0.12669	0.10018
0	0.28744	0.28619	0.25705	0.29598	0.26966
0	0.14562	0.07446	0.07571	0.12393	0.11419
0	0.13852	0.24106	0.27869	0.15162	0.18455
0	0.08339	0.04729	0.06899	0.06756	0.07758
0	0.10338	0.16859	0.09363	0.11617	0.09094
0	0.09146	0.06134	0.0533	0.07864	0.06879
0	0.11613	0.09024	0.09115	0.1075	0.10708
0	0.1046	0.13176	0.12026	0.10933	0.10833
0	0.0909	0.10917	0.09104	0.08411	0.08643
0	0.16072	0.20202	0.20916	0.1634	0.17842
0	0.13555	0.11626	0.13977	0.12073	0.13323
0	0.08018	0.0794	0.0776	0.069	0.07615
0	0.09662	0.16859	0.15857	0.10969	0.1252
0	0.10094	0.08465	0.09436	0.09363	0.09483
0	0.07014	0.08466	0.05255	0.06264	0.06262
0	0.12256	0.14914	0.13219	0.12961	0.12533
0	0.17617	0.21438	0.17075	0.19547	0.17629
0	0.0898	0.04729	0.05859	0.07202	0.07449
0	0.09998	0.05387	0.03684	0.08191	0.06014
0	0.10525	0.10917	0.10406	0.09539	0.08781
0	0.22857	0.16859	0.17572	0.21016	0.20435
0	0.11999	0.17914	0.17641	0.13415	0.14358
0	0.13726	0.06134	0.08682	0.11168	0.11648
0	0.2159	0.20202	0.21651	0.22833	0.20799
0	0.07659	0.06981	0.08763	0.07	0.07616
0	0.18606	0.1586	0.18395	0.18821	0.22655
0	0.2206	0.28619	0.27792	0.23652	0.23715
0	0.18824	0.19028	0.18884	0.19992	0.20555
0	0.088	0.12379	0.13799	0.0848	0.10176
0	0.14994	0.08466	0.08998	0.12067	0.12647
0	0.27976	0.27044	0.18119	0.28472	0.21036
0	0.09976	0.05387	0.07536	0.08176	0.0877
0	0.09734	0.09024	0.11017	0.09239	0.10517
1	0.10934	0.16859	0.13168	0.12183	0.11997
0	0.08226	0.0794	0.07606	0.07054	0.08276
0	0.1934	0.28619	0.25899	0.21162	0.21642
0	0.24255	0.27044	0.24679	0.2731	0.24737
0	0.07673	0.06135	0.07772	0.06179	0.07285
0	0.11511	0.16859	0.14684	0.12726	0.12853
0	0.20813	0.24106	0.26359	0.21427	0.24159
0	0.08145	0.16859	0.07447	0.08683	0.06312
1	0.09761	0.07446	0.05663	0.08777	0.07535
0	0.09469	0.06981	0.07407	0.07681	0.08225
0	0.09526	0.08466	0.07031	0.0815	0.07334
0	0.09788	0.11626	0.12522	0.0997	0.10406
0	0.30924	0.35633	0.26835	0.33487	0.25396
0	0.14772	0.14021	0.15064	0.13703	0.14723
0	0.15035	0.17914	0.23178	0.16243	0.19285
0	0.15105	0.20202	0.20625	0.16875	0.1693
0	0.13261	0.1402	0.15848	0.13622	0.15044
1	0.18775	0.24105	0.25244	0.21325	0.20318
0	0.15096	0.2554	0.11978	0.16591	0.11801
0	0.20445	0.22738	0.10475	0.22535	0.14188
0	0.108	0.05048	0.06994	0.08601	0.08899
0	0.08051	0.17915	0.0733	0.08753	0.06308
0	0.20648	0.35633	0.21076	0.23883	0.16874
0	0.12024	0.22739	0.12042	0.13215	0.10522
0	0.20991	0.14914	0.18345	0.2052	0.19917
0	0.26884	0.35633	0.29399	0.29783	0.27956
0	0.1028	0.06545	0.09798	0.08854	0.10021
0	0.08029	0.10916	0.09849	0.08269	0.08027
0	0.35106	0.2554	0.30844	0.36681	0.33815
0	0.08047	0.20202	0.14407	0.09909	0.10068
0	0.0837	0.07446	0.0505	0.07692	0.05928
0	0.08492	0.13176	0.13449	0.09153	0.10888
0	0.08936	0.10917	0.08801	0.08289	0.08477
0	0.08779	0.12379	0.12894	0.08463	0.09221
0	0.09049	0.09024	0.08427	0.07939	0.08742
0	0.11435	0.10916	0.1428	0.11187	0.12556
0	0.09427	0.09617	0.08327	0.09152	0.08603
0	0.0873	0.10247	0.096	0.08724	0.09591
0	0.07205	0.06981	0.06858	0.06642	0.07098
0	0.27612	0.31982	0.28339	0.2952	0.2779
0	0.20794	0.2554	0.24625	0.23621	0.25565
0	0.14866	0.17914	0.17871	0.16088	0.17588
0	0.20214	0.19028	0.19752	0.21239	0.20362
0	0.15392	0.17914	0.15015	0.1657	0.157
0	0.14655	0.10247	0.09276	0.136	0.12836
1	0.16453	0.16859	0.22042	0.17239	0.20321
1	0.21854	0.27044	0.26041	0.2503	0.247
0	0.11681	0.14915	0.12539	0.11401	0.11313
0	0.1952	0.24105	0.2163	0.22034	0.20333
1	0.57712	0.33772	0.40111	0.56117	0.4938
0	0.09908	0.10917	0.09236	0.09057	0.08697
0	0.08088	0.05387	0.06324	0.06823	0.06638
0	0.08311	0.09024	0.11024	0.07379	0.08815
0	0.22427	0.21438	0.27956	0.22094	0.22013
0	0.07603	0.05048	0.08608	0.06353	0.08705
0	0.17707	0.27044	0.20934	0.20989	0.17971
1	0.11047	0.11626	0.12879	0.10124	0.11284
0	0.08636	0.05749	0.05515	0.07351	0.06826
0	0.11543	0.08465	0.05983	0.10507	0.08579
0	0.16664	0.24106	0.25142	0.17736	0.19382
1	0.0961	0.12378	0.11659	0.09992	0.10258
0	0.07507	0.09024	0.06252	0.07397	0.06939
0	0.10171	0.13176	0.07146	0.10675	0.08045
0	0.06914	0.05749	0.0481	0.06071	0.05941
0	0.11787	0.13176	0.16959	0.1109	0.12618
0	0.08832	0.06981	0.06758	0.07911	0.0742
0	0.15917	0.22739	0.17818	0.1677	0.16222
0	0.11923	0.14915	0.13027	0.11602	0.12012
0	0.08115	0.09024	0.06775	0.07229	0.07096
0	0.17912	0.24105	0.20336	0.20498	0.18217
0	0.15471	0.20202	0.18302	0.17221	0.16839
1	0.1895	0.17914	0.15334	0.19772	0.16688
0	0.08414	0.09617	0.07196	0.08303	0.07163
0	0.20837	0.2554	0.30909	0.21807	0.24424
0	0.14961	0.07446	0.06544	0.11626	0.10318
0	0.11412	0.21438	0.11804	0.13548	0.10981
0	0.08322	0.09024	0.10292	0.08079	0.09072
0	0.1012	0.09024	0.09652	0.09553	0.10219
0	0.10503	0.12379	0.12442	0.09868	0.10891
0	0.08921	0.06545	0.09369	0.07837	0.09326
0	0.18745	0.16859	0.17787	0.17711	0.184
0	0.50928	0.27044	0.28801	0.47776	0.42788
0	0.1177	0.16859	0.16286	0.12969	0.1462
0	0.25631	0.17914	0.22025	0.25577	0.21958
0	0.08044	0.09618	0.05235	0.07305	0.06503
0	0.08404	0.0794	0.06486	0.07859	0.07337
0	0.16361	0.22738	0.16449	0.18677	0.17109
0	0.18021	0.13176	0.1351	0.17405	0.16011
0	0.09017	0.07446	0.07801	0.08199	0.07967
0	0.10483	0.06981	0.07151	0.09168	0.08658
0	0.09359	0.10916	0.11184	0.09426	0.09959
0	0.07302	0.0794	0.04511	0.06367	0.05543
0	0.07768	0.09024	0.0648	0.07616	0.07307
0	0.07381	0.08466	0.06365	0.06544	0.06286
0	0.19852	0.2554	0.25155	0.2272	0.21495
0	0.1047	0.07446	0.08605	0.0853	0.09968
0	0.11186	0.09617	0.10258	0.10596	0.1141
0	0.09832	0.11626	0.14248	0.10008	0.11791
0	0.28366	0.22739	0.27411	0.27473	0.2696
0	0.08848	0.0794	0.08246	0.08214	0.08552
1	0.39545	0.22739	0.22778	0.36651	0.33232
0	0.08415	0.10917	0.12514	0.07872	0.09591
1	0.17844	0.24106	0.23504	0.18798	0.19776
1	0.131	0.22739	0.17525	0.14212	0.13255
0	0.08399	0.04729	0.03868	0.06797	0.0655
0	0.14683	0.13176	0.14438	0.14604	0.1483
0	0.08426	0.04729	0.06297	0.06816	0.07644
1	0.08562	0.06981	0.08851	0.07703	0.08665
0	0.2815	0.30264	0.28272	0.29538	0.28313
0	0.12126	0.1402	0.14629	0.12621	0.13247
1	0.21513	0.27044	0.30362	0.24703	0.25769
0	0.07626	0.05048	0.04491	0.0637	0.05569
1	0.42203	0.31982	0.27411	0.42288	0.36688
1	0.17498	0.24105	0.24228	0.20099	0.21472
0	0.21866	0.31982	0.27977	0.24255	0.24486
0	0.28502	0.2554	0.23881	0.30779	0.26985
0	0.07651	0.07446	0.0663	0.06509	0.07275
0	0.19523	0.22738	0.22637	0.21675	0.22022
0	0.07467	0.1402	0.06176	0.08352	0.06325
0	0.1876	0.22738	0.21142	0.20959	0.20288
0	0.11135	0.24105	0.20639	0.13742	0.15024
0	0.11201	0.21438	0.12444	0.12226	0.10622
0	0.2823	0.19028	0.29325	0.26077	0.31322
0	0.09252	0.09617	0.10866	0.09006	0.09546
1	0.1634	0.21438	0.18674	0.18344	0.17862
0	0.16144	0.19028	0.19979	0.17551	0.18647
0	0.08921	0.05749	0.07889	0.0756	0.08134
0	0.2489	0.27044	0.32395	0.25778	0.27694
0	0.1388	0.14021	0.16043	0.12988	0.14531
0	0.08087	0.05048	0.08236	0.067	0.08064
0	0.1466	0.14914	0.17774	0.15098	0.16046
1	0.11592	0.09024	0.11839	0.10733	0.11833
0	0.11675	0.16859	0.18341	0.1288	0.15102
0	0.45698	0.20202	0.3706	0.40472	0.45057
0	0.14917	0.1586	0.1476	0.1559	0.15237
0	0.09797	0.13176	0.13719	0.10339	0.11636
1	0.26963	0.28619	0.26573	0.28034	0.26167
0	0.08002	0.05749	0.07279	0.06884	0.07294
0	0.10896	0.04729	0.0631	0.08513	0.08982
0	0.12452	0.14914	0.19497	0.13137	0.155
0	0.08451	0.10247	0.08666	0.08485	0.07777
0	0.12881	0.16859	0.18432	0.12839	0.14358
0	0.08922	0.09024	0.09264	0.08575	0.09474
0	0.07155	0.05749	0.04575	0.06253	0.05869
0	0.14496	0.17915	0.17195	0.14454	0.14827
0	0.11553	0.22739	0.18444	0.12774	0.13071
1	0.51891	0.35633	0.37051	0.51832	0.45077
1	0.36437	0.21438	0.2566	0.33608	0.31093
0	0.07675	0.05387	0.05928	0.06522	0.06954
0	0.09215	0.06134	0.04402	0.07915	0.06241
0	0.30335	0.35633	0.31732	0.32952	0.30274
0	0.06842	0.06135	0.04734	0.05598	0.05918
0	0.16839	0.11626	0.12981	0.14564	0.14718
1	0.13591	0.21438	0.19679	0.15702	0.16354
0	0.08243	0.06545	0.05989	0.07322	0.06705
0	0.21628	0.19028	0.22613	0.20717	0.20896
0	0.11076	0.14914	0.12278	0.11891	0.10946
0	0.23378	0.12378	0.11223	0.21418	0.18019
0	0.08022	0.04729	0.06504	0.06534	0.07356
0	0.12908	0.16859	0.16324	0.12862	0.13939
0	0.23523	0.19028	0.23148	0.2416	0.22675
0	0.08717	0.0794	0.10169	0.07415	0.09811
0	0.12501	0.16859	0.17876	0.12515	0.14513
0	0.08868	0.20202	0.10984	0.10757	0.08568
0	0.20053	0.24105	0.26708	0.22539	0.22042
0	0.19546	0.11626	0.14053	0.18041	0.17624
0	0.10284	0.10247	0.127	0.10036	0.11404
0	0.60445	0.28619	0.35309	0.56391	0.51379
0	0.12887	0.14914	0.19976	0.13527	0.15548
0	0.10285	0.13176	0.11743	0.10777	0.11271
0	0.07273	0.05387	0.06391	0.06227	0.07341
0	0.10098	0.08466	0.07048	0.0857	0.08805
1	0.38142	0.28619	0.28484	0.37679	0.36044
0	0.30224	0.17914	0.15894	0.29459	0.2562
0	0.1078	0.17914	0.16959	0.1225	0.1287
0	0.11361	0.2554	0.19593	0.13042	0.14777
0	0.08054	0.08466	0.07894	0.07053	0.07784
1	0.75147	0.35633	0.57946	0.71805	0.64785
0	0.08346	0.0794	0.07363	0.07143	0.07803
0	0.31878	0.30264	0.32285	0.3282	0.32442
1	0.09578	0.21438	0.20491	0.10704	0.12942
0	0.10368	0.0794	0.06948	0.09411	0.08455
0	0.08656	0.04729	0.0532	0.06977	0.07687
1	0.29526	0.28619	0.31233	0.30281	0.31337
0	0.15401	0.19028	0.15872	0.15487	0.14174
0	0.08151	0.06545	0.06706	0.06628	0.07685
0	0.09779	0.22739	0.11546	0.11089	0.0935
0	0.09458	0.10916	0.05823	0.09511	0.06915
0	0.09418	0.10916	0.12595	0.09477	0.10325
1	0.11715	0.14021	0.15206	0.11229	0.12133
0	0.07958	0.1586	0.11995	0.09139	0.0924
1	0.09594	0.12379	0.13186	0.09131	0.11117
0	0.16446	0.19028	0.20509	0.17829	0.19391
0	0.07005	0.05749	0.04609	0.0614	0.06073
0	0.08231	0.08466	0.09825	0.07187	0.09033
0	0.06412	0.06545	0.05138	0.05391	0.05718
0	0.0857	0.09024	0.1001	0.08285	0.09195
0	0.06722	0.10247	0.07016	0.06978	0.06637
0	0.20178	0.33772	0.18756	0.23046	0.17596
0	0.12005	0.1586	0.10943	0.1296	0.11588
0	0.08745	0.08466	0.06584	0.07571	0.07735
0	0.16736	0.28618	0.33638	0.20359	0.23117
0	0.09393	0.13176	0.07588	0.09129	0.08283
0	0.34077	0.27044	0.18777	0.36308	0.28015
0	0.19091	0.14915	0.16167	0.1739	0.17684
0	0.35666	0.31982	0.44617	0.36647	0.39584
0	0.08018	0.10917	0.08435	0.07553	0.06961
0	0.09313	0.04729	0.04683	0.07431	0.06719
0	0.13945	0.09617	0.12092	0.12806	0.13706
1	0.1553	0.1402	0.16967	0.15588	0.15896
0	0.08685	0.13176	0.07726	0.08536	0.0749
0	0.06665	0.06981	0.04012	0.05676	0.04989
0	0.08294	0.06135	0.07265	0.06608	0.07556
0	0.27275	0.24106	0.21242	0.26991	0.24381
0	0.09265	0.10248	0.08564	0.08398	0.08816
0	0.07384	0.05387	0.06805	0.06309	0.06824
0	0.09898	0.10916	0.05028	0.09888	0.06671
0	0.19716	0.19028	0.09627	0.19134	0.13197
0	0.24887	0.24105	0.22615	0.2703	0.25494
0	0.07776	0.0794	0.0752	0.07352	0.08058
0	0.14338	0.31982	0.25479	0.17009	0.16517
0	0.08002	0.06981	0.06314	0.07268	0.0746
0	0.19845	0.30264	0.28209	0.2199	0.23604
0	0.09349	0.12379	0.07616	0.08931	0.08111
0	0.07981	0.08466	0.08309	0.06999	0.08031
0	0.10348	0.06134	0.06604	0.08746	0.08938
0	0.11723	0.10247	0.1028	0.11228	0.11034
0	0.10759	0.09024	0.09408	0.10068	0.10246
0	0.07647	0.05387	0.04669	0.06501	0.0569
0	0.10029	0.06134	0.06579	0.08513	0.08264
1	0.18959	0.27044	0.26794	0.20466	0.21758
0	0.07247	0.06981	0.06179	0.061	0.06897
0	0.09327	0.1586	0.14115	0.10458	0.11271
0	0.18194	0.13176	0.13436	0.17548	0.16837
0	0.08947	0.08465	0.07475	0.08442	0.08361
0	0.185	0.19028	0.23282	0.197	0.22419
0	0.19253	0.1586	0.16352	0.19378	0.18465
1	0.25973	0.24106	0.21617	0.25883	0.23543
0	0.10075	0.14914	0.16766	0.10971	0.12216
0	0.1938	0.13176	0.13823	0.17028	0.17095
0	0.14085	0.14915	0.15515	0.13385	0.14696
0	0.0969	0.06545	0.08077	0.08415	0.09049
0	0.21748	0.28618	0.26107	0.25335	0.24932
0	0.24329	0.31982	0.32638	0.26535	0.27828
0	0.09431	0.1586	0.07419	0.09664	0.07906
0	0.09998	0.10917	0.09211	0.09128	0.09076
0	0.08752	0.08466	0.08134	0.07576	0.07934
0	0.09965	0.21438	0.1624	0.1107	0.12076
0	0.10148	0.10916	0.12338	0.10101	0.10915
0	0.11692	0.08465	0.08372	0.10623	0.09833
0	0.09643	0.0794	0.08425	0.08843	0.08615
1	0.34079	0.06545	0.05491	0.25395	0.16199
0	0.07318	0.04729	0.02571	0.06037	0.04383
0	0.13375	0.22738	0.20194	0.1576	0.15961
0	0.09303	0.05749	0.06678	0.07837	0.08121
1	0.14423	0.1402	0.15778	0.14634	0.161
0	0.12756	0.0794	0.07728	0.10303	0.10092
0	0.16198	0.13176	0.12688	0.15884	0.14404
0	0.17737	0.0794	0.13422	0.14965	0.16164
0	0.08334	0.0794	0.08446	0.07803	0.08294
0	0.1666	0.24105	0.26676	0.19286	0.21762
1	0.33152	0.30264	0.30724	0.33931	0.32403
0	0.14866	0.17914	0.1679	0.16089	0.16513
0	0.108	0.14914	0.13767	0.11639	0.11582
0	0.14072	0.20202	0.23628	0.14589	0.16393
0	0.22649	0.19028	0.19668	0.23394	0.22812
1	0.15372	0.22739	0.22275	0.1628	0.17567
0	0.08925	0.06981	0.04579	0.07299	0.06269
1	0.1067	0.1586	0.13741	0.11725	0.12007
0	0.14083	0.12379	0.13724	0.12699	0.14403
0	0.16467	0.33772	0.16939	0.19434	0.15382
0	0.11776	0.0794	0.04609	0.10501	0.07616
0	0.08732	0.22738	0.1501	0.11	0.11158
0	0.45261	0.2554	0.26524	0.42471	0.39276
0	0.0862	0.05749	0.06135	0.07339	0.07552
0	0.13095	0.1402	0.14652	0.13476	0.13941
0	0.11222	0.0794	0.09889	0.09221	0.09557
1	0.21172	0.31982	0.2426	0.23606	0.21721
0	0.0747	0.09617	0.04269	0.07499	0.0516
0	0.27152	0.17914	0.24248	0.26871	0.28026
0	0.08425	0.12378	0.11792	0.0893	0.09757
0	0.0694	0.06981	0.06845	0.05877	0.06739
0	0.07372	0.0443	0.04243	0.05966	0.05674
0	0.31446	0.22739	0.27067	0.30027	0.28069
0	0.23494	0.33772	0.31751	0.26184	0.30347
1	0.12046	0.22738	0.12111	0.1443	0.11932
0	0.07997	0.06981	0.07703	0.07265	0.07802
0	0.08441	0.11626	0.09027	0.08786	0.08699
1	0.12198	0.05749	0.07238	0.09904	0.10311
0	0.23629	0.2554	0.1487	0.24267	0.16896
1	0.134	0.22739	0.20194	0.14488	0.15615
0	0.09112	0.09618	0.08242	0.08131	0.08299
0	0.12637	0.14915	0.13458	0.12195	0.12664
0	0.21325	0.2554	0.23052	0.24126	0.21875
1	0.24177	0.28619	0.32833	0.25559	0.27836
1	0.27705	0.24106	0.28379	0.27354	0.31804
0	0.07354	0.05048	0.05979	0.06174	0.06744
1	0.73359	0.2554	0.42688	0.66134	0.57095
0	0.11411	0.09024	0.06928	0.09694	0.08683
0	0.07882	0.14021	0.08777	0.07999	0.07536
0	0.12851	0.1402	0.13828	0.13261	0.13185
0	0.10224	0.06981	0.03456	0.08972	0.05837
0	0.13829	0.08465	0.12244	0.12276	0.12211
0	0.18153	0.14914	0.13064	0.1812	0.15791
0	0.08881	0.07446	0.05426	0.08093	0.06506
0	0.11334	0.12378	0.15288	0.11502	0.12241
0	0.0971	0.05387	0.06328	0.07987	0.08004
0	0.08494	0.06545	0.07808	0.07513	0.07858
0	0.215	0.22739	0.20899	0.21666	0.21177
0	0.2842	0.22739	0.28036	0.27518	0.27756
1	0.11031	0.06981	0.09002	0.09579	0.10447
0	0.11242	0.19028	0.09345	0.12918	0.09447
0	0.08466	0.21438	0.13719	0.09638	0.0892
0	0.07709	0.07446	0.08073	0.06551	0.07664
0	0.0797	0.05749	0.05041	0.0686	0.05889
0	0.19485	0.28619	0.31237	0.21297	0.24759
0	0.09918	0.06981	0.08134	0.0874	0.09578
0	0.11355	0.13176	0.1775	0.1074	0.13473
0	0.24323	0.17914	0.17599	0.24458	0.21849
0	0.07565	0.10917	0.06828	0.07186	0.06995
0	0.12504	0.16859	0.09914	0.13652	0.10903
0	0.18494	0.09024	0.09875	0.14744	0.13891
0	0.17754	0.28619	0.16952	0.19687	0.15085
0	0.15295	0.13176	0.12335	0.15123	0.15343
0	0.09189	0.05387	0.03497	0.07616	0.05596
0	0.11336	0.19028	0.21559	0.1301	0.15528
0	0.07737	0.06981	0.07616	0.06454	0.07681
0	0.20919	0.20202	0.221	0.2223	0.21631
1	0.3439	0.21438	0.26217	0.31953	0.31645
0	0.09623	0.12378	0.14324	0.10002	0.11453
0	0.1129	0.16859	0.17607	0.11471	0.11784
0	0.26816	0.30264	0.24101	0.2835	0.22227
0	0.06394	0.06545	0.02915	0.05379	0.04134
0	0.14588	0.16859	0.17994	0.15563	0.15458
0	0.09675	0.16859	0.08303	0.10981	0.08268
0	0.08842	0.0794	0.03833	0.08209	0.05678
0	0.09481	0.13176	0.08009	0.10054	0.08341
0	0.09789	0.09618	0.10753	0.08648	0.09636
0	0.1098	0.11626	0.15449	0.10998	0.11982
0	0.19469	0.19028	0.20618	0.18928	0.19452
1	0.09695	0.1402	0.10959	0.10431	0.09502
1	0.45681	0.27044	0.39819	0.43419	0.44096
0	0.11517	0.10916	0.10534	0.11256	0.11196
1	0.08914	0.06134	0.06974	0.07692	0.07903
0	0.09643	0.21438	0.18036	0.11752	0.12904
0	0.12834	0.2554	0.21931	0.15755	0.16818
0	0.11196	0.11626	0.10541	0.11183	0.11213
1	0.2937	0.24106	0.25381	0.28759	0.27417
0	0.47367	0.37566	0.33068	0.48595	0.40294
0	0.16674	0.24105	0.13744	0.193	0.14264
0	0.14235	0.1586	0.13708	0.14981	0.14553
1	0.09074	0.08465	0.07684	0.08545	0.0848
0	0.08839	0.0794	0.10424	0.07505	0.0927
1	0.30741	0.09024	0.13043	0.2509	0.21914
0	0.1418	0.1586	0.10104	0.14931	0.13008
0	0.10196	0.09024	0.09176	0.09614	0.10753
1	0.31806	0.21438	0.202	0.29854	0.26595
0	0.08835	0.10248	0.06033	0.08062	0.0741
0	0.0977	0.16859	0.1116	0.1014	0.09199
0	0.12319	0.14915	0.13591	0.11932	0.12971
0	0.23438	0.1586	0.08606	0.21125	0.12119
0	0.27297	0.17914	0.24966	0.26994	0.26334
1	0.10022	0.07446	0.08084	0.08979	0.09902
1	0.25099	0.30264	0.24965	0.26808	0.25302
0	0.08101	0.09024	0.09711	0.07895	0.09577
0	0.08777	0.04729	0.02593	0.07061	0.0492
0	0.10286	0.09024	0.10889	0.09687	0.10877
0	0.18284	0.1402	0.2029	0.17925	0.19161
0	0.15286	0.19028	0.19772	0.16757	0.18653
1	0.08805	0.09618	0.14231	0.07895	0.10543
0	0.28763	0.2554	0.23124	0.28698	0.24294
0	0.11644	0.11626	0.11816	0.10592	0.12023
0	0.33291	0.33772	0.41049	0.35094	0.35429
0	0.0981	0.19028	0.09633	0.11511	0.08705
0	0.08642	0.10248	0.07583	0.07911	0.08206
0	0.30868	0.21438	0.2802	0.3143	0.32936
0	0.25058	0.21438	0.21414	0.243	0.23188
0	0.2108	0.22738	0.21923	0.23124	0.1968
0	0.11096	0.11626	0.10962	0.10162	0.10821
0	0.10625	0.10916	0.07817	0.10505	0.09349
0	0.08542	0.06981	0.07027	0.07028	0.07354
0	0.13499	0.10247	0.1092	0.12673	0.11578
1	0.19459	0.28619	0.272	0.21272	0.22199
1	0.53958	0.31982	0.38686	0.52266	0.48541
0	0.13072	0.33772	0.2096	0.1601	0.15044
1	0.35516	0.24105	0.2335	0.36497	0.33291
0	0.08784	0.09024	0.06259	0.07739	0.07338
0	0.3816	0.19028	0.18409	0.33957	0.28459
0	0.08399	0.10247	0.07059	0.0844	0.07671
0	0.1931	0.2554	0.21772	0.22199	0.20898
0	0.14852	0.19028	0.21089	0.16353	0.17867
0	0.09239	0.10247	0.09132	0.09157	0.0934
1	0.19719	0.17915	0.22871	0.18816	0.20428
0	0.12139	0.09024	0.09005	0.10227	0.11648
0	0.21311	0.21438	0.23756	0.22958	0.22992
0	0.09046	0.12378	0.05724	0.09489	0.0703
0	0.09374	0.17914	0.14566	0.10882	0.10008
0	0.11454	0.10917	0.09112	0.1026	0.10449
0	0.07548	0.10247	0.05847	0.07705	0.05927
0	0.42172	0.2554	0.28653	0.39922	0.33868
0	0.08458	0.06545	0.0354	0.06843	0.05631
0	0.12195	0.11626	0.13744	0.12032	0.13748
0	0.32684	0.35633	0.30592	0.35077	0.30847
1	0.25182	0.28619	0.40615	0.26456	0.29498
0	0.11815	0.06981	0.07164	0.10163	0.09493
0	0.10711	0.10917	0.10002	0.09685	0.1
0	0.10543	0.10916	0.1205	0.10437	0.10762
0	0.16994	0.16859	0.24746	0.1628	0.1992
1	0.20057	0.1586	0.12957	0.18459	0.15124
1	0.10928	0.1586	0.15682	0.11965	0.12104
0	0.11803	0.2554	0.22516	0.13471	0.15541
0	0.14589	0.12379	0.1395	0.13091	0.14236
0	0.10628	0.09024	0.09622	0.09118	0.09325
0	0.09967	0.27044	0.13907	0.12963	0.10344
1	0.16695	0.17915	0.15396	0.1631	0.16565
0	0.15514	0.1586	0.15051	0.14797	0.15394
0	0.14063	0.1402	0.16134	0.14321	0.15533
0	0.29777	0.17914	0.22601	0.29085	0.27426
0	0.0972	0.08466	0.0545	0.08293	0.07078
0	0.24395	0.24105	0.23443	0.2658	0.24271
0	0.09516	0.21438	0.1831	0.10645	0.11417
1	0.09689	0.14915	0.127	0.09715	0.10525
0	0.16553	0.2554	0.20807	0.17938	0.17916
0	0.07478	0.13176	0.05892	0.08214	0.05778
0	0.12054	0.09617	0.14404	0.11298	0.12369
0	0.22132	0.27044	0.25339	0.23332	0.22217
0	0.19239	0.13176	0.15737	0.1692	0.17338
0	0.14861	0.20202	0.21456	0.15284	0.17675
0	0.29378	0.30264	0.32379	0.30625	0.30981
0	0.41409	0.27044	0.33526	0.42777	0.42279
0	0.24684	0.2554	0.24851	0.27277	0.26022
0	0.0869	0.06981	0.0811	0.07132	0.08334
1	0.41867	0.28619	0.27881	0.40825	0.37836
0	0.08863	0.0794	0.03991	0.08225	0.05877
1	0.10504	0.12379	0.12086	0.09869	0.10593
0	0.11158	0.13176	0.12371	0.11551	0.11487
0	0.13164	0.14021	0.16929	0.1241	0.14427
0	0.12538	0.0794	0.09209	0.1015	0.1045
0	0.14715	0.07446	0.05445	0.12506	0.08654
0	0.07319	0.08466	0.05118	0.06497	0.05835
0	0.11489	0.11626	0.10759	0.11433	0.11043
0	0.17304	0.20202	0.192	0.18931	0.18408
0	0.11371	0.14021	0.14672	0.10945	0.11898
0	0.07123	0.05048	0.06675	0.06007	0.06936
0	0.10762	0.06981	0.06317	0.0858	0.08698
0	0.15842	0.19028	0.19066	0.17273	0.18103
1	0.43537	0.31982	0.3037	0.43429	0.40614
0	0.08416	0.09618	0.09672	0.07595	0.08685
1	0.28199	0.27044	0.30384	0.28666	0.30177
0	0.16	0.2554	0.19989	0.18959	0.16591
0	0.19112	0.21438	0.21897	0.19269	0.20041
0	0.30864	0.30264	0.32119	0.31933	0.32093
0	0.09415	0.04729	0.05734	0.07502	0.07521
0	0.20273	0.16859	0.1547	0.20594	0.19555
0	0.08798	0.12379	0.11234	0.08478	0.09919
1	0.46927	0.33772	0.3647	0.46944	0.44928
0	0.10539	0.09617	0.06027	0.10068	0.07655
1	0.21014	0.11626	0.10888	0.19207	0.16406
1	0.54934	0.22738	0.33443	0.52402	0.48663
0	0.09083	0.10247	0.07515	0.09025	0.07728
0	0.26231	0.20202	0.25062	0.24869	0.26444
0	0.10828	0.09024	0.11972	0.09266	0.11208
0	0.45679	0.28619	0.28958	0.44025	0.41072
0	0.10156	0.11626	0.10722	0.09418	0.09962
0	0.13796	0.2554	0.22241	0.15372	0.16314
0	0.09957	0.05749	0.06026	0.0831	0.07735
0	0.17181	0.17915	0.19001	0.16717	0.17238
0	0.19949	0.30264	0.24092	0.22087	0.20513
0	0.11953	0.16859	0.13593	0.12044	0.12567
0	0.07725	0.06545	0.04981	0.06925	0.05614
0	0.09428	0.07446	0.08663	0.08519	0.08601
0	0.10221	0.14021	0.14654	0.0999	0.11641
0	0.07442	0.05048	0.04952	0.06237	0.06085
0	0.10248	0.09617	0.088	0.0983	0.08961
0	0.12854	0.1402	0.13491	0.13264	0.13298
0	0.21965	0.19028	0.18096	0.22792	0.22222
0	0.09276	0.05387	0.06219	0.07678	0.07658
0	0.08332	0.13176	0.08167	0.08239	0.07692
0	0.24466	0.21438	0.18043	0.23806	0.21887
0	0.15117	0.14914	0.17401	0.15498	0.16512
0	0.11728	0.09024	0.11916	0.09927	0.11094
0	0.11209	0.06545	0.03565	0.0954	0.06515
0	0.11123	0.24106	0.17109	0.12588	0.13513
0	0.13165	0.09024	0.08135	0.11975	0.11574
1	0.21723	0.16859	0.16856	0.21845	0.20323
0	0.45215	0.27044	0.29869	0.43032	0.35044
1	0.1145	0.09618	0.07819	0.09898	0.0887
0	0.15668	0.1586	0.13214	0.16256	0.15166
0	0.17952	0.21438	0.17388	0.1986	0.1821
0	0.08303	0.06981	0.0544	0.06858	0.06764
0	0.07381	0.06545	0.05182	0.06659	0.06814
0	0.19612	0.24106	0.18357	0.20369	0.19276
0	0.08951	0.07446	0.07913	0.08148	0.08589
0	0.08745	0.06981	0.07494	0.07844	0.07948
0	0.25616	0.24106	0.23015	0.25579	0.241
0	0.20645	0.27044	0.25051	0.21997	0.23158
1	0.26185	0.31982	0.21694	0.28229	0.24408
0	0.21473	0.17914	0.15386	0.21991	0.19799
0	0.1226	0.1586	0.18753	0.13193	0.16682
0	0.22078	0.1402	0.14281	0.21075	0.18527
0	0.15364	0.19028	0.16282	0.1683	0.16449
0	0.1715	0.17914	0.17382	0.18163	0.17661
0	0.08284	0.06545	0.06608	0.06722	0.0709
0	0.11659	0.13176	0.1247	0.11992	0.12506
0	0.18461	0.14915	0.091	0.16893	0.13224
0	0.0907	0.04729	0.05195	0.07264	0.07008
0	0.08651	0.06981	0.06433	0.07771	0.07424
0	0.07828	0.06981	0.07056	0.06519	0.07531
0	0.09577	0.08466	0.10057	0.08187	0.09547
0	0.10403	0.11626	0.12652	0.09615	0.11519
1	0.12543	0.12378	0.13509	0.12542	0.12956
0	0.16851	0.27044	0.25042	0.20136	0.20211
0	0.07805	0.06545	0.04233	0.06385	0.05835
1	0.14301	0.21438	0.22186	0.15049	0.17119
0	0.08177	0.06545	0.07282	0.07272	0.07526
1	0.11605	0.17914	0.18293	0.13041	0.14462
0	0.40516	0.28619	0.18365	0.39686	0.26154
0	0.27706	0.1586	0.23925	0.2444	0.26027
0	0.24611	0.17914	0.13894	0.24705	0.19815
0	0.09412	0.0794	0.09221	0.07921	0.08756
0	0.12177	0.13176	0.1643	0.11405	0.13861
0	0.08717	0.13176	0.13421	0.0936	0.10052
0	0.16542	0.17914	0.20754	0.17615	0.17464
0	0.17925	0.19028	0.21174	0.17634	0.19499
0	0.13303	0.06134	0.06396	0.10869	0.09417
0	0.08041	0.1586	0.10292	0.0922	0.08182
0	0.22093	0.27044	0.1908	0.25259	0.20189
0	0.08227	0.06545	0.07604	0.06682	0.07757
0	0.09207	0.09024	0.06916	0.08058	0.07597
1	0.4609	0.35633	0.33215	0.46855	0.40471
0	0.12751	0.13176	0.12019	0.12945	0.13739
0	0.09218	0.06545	0.06001	0.07371	0.07145
0	0.09847	0.04729	0.03044	0.07798	0.05828
0	0.12466	0.16859	0.14848	0.13617	0.13254
0	0.0799	0.04729	0.06819	0.06512	0.0816
1	0.09755	0.05048	0.07973	0.07876	0.09515
0	0.1511	0.17915	0.17395	0.14976	0.15819
0	0.28384	0.24106	0.19967	0.27928	0.2335
0	0.09949	0.08466	0.09369	0.0846	0.09721
0	0.09946	0.20202	0.15157	0.11852	0.12001
0	0.09256	0.10248	0.09983	0.08391	0.08991
0	0.06987	0.06545	0.08643	0.05805	0.07974
0	0.1415	0.16859	0.14325	0.13914	0.14159
0	0.07883	0.05048	0.06236	0.06554	0.06817
0	0.08811	0.05749	0.04484	0.07479	0.06779
1	0.24436	0.21438	0.21772	0.23781	0.23473
0	0.33698	0.28619	0.24916	0.33889	0.30016
0	0.18864	0.27044	0.256	0.22131	0.21449
1	0.13961	0.21438	0.21936	0.14744	0.16801
0	0.11597	0.13176	0.12968	0.11939	0.11798
1	0.10576	0.14915	0.15291	0.10471	0.12521
0	0.08855	0.09024	0.10485	0.08519	0.09659
0	0.1161	0.17914	0.16314	0.13046	0.14012
0	0.09371	0.10916	0.12467	0.09437	0.10713
0	0.10382	0.07446	0.07692	0.08468	0.08764
0	0.07429	0.04729	0.05216	0.06115	0.06667
0	0.07554	0.09617	0.0891	0.07572	0.08098
0	0.09018	0.09024	0.09131	0.07915	0.08516
0	0.08499	0.13176	0.14968	0.0838	0.09839
0	0.08078	0.08465	0.06214	0.07735	0.0718
0	0.09796	0.06545	0.08656	0.08494	0.08708
0	0.1185	0.14914	0.15262	0.12595	0.13514
0	0.19676	0.30264	0.29397	0.21832	0.22458
0	0.0781	0.04729	0.03356	0.06385	0.04947
0	0.15984	0.14914	0.13859	0.16254	0.15793
0	0.12025	0.07446	0.08006	0.10504	0.10561
0	0.09966	0.12379	0.06083	0.09434	0.07386
0	0.09834	0.0794	0.07911	0.08993	0.08908
0	0.27837	0.35633	0.32942	0.30664	0.30832
0	0.12742	0.11626	0.12928	0.12492	0.13288
0	0.13619	0.22739	0.17516	0.14688	0.14608
0	0.36032	0.28619	0.2424	0.35885	0.32565
0	0.08852	0.12378	0.0959	0.09315	0.09075
0	0.11593	0.07446	0.0918	0.09316	0.10018
0	0.11134	0.04729	0.07077	0.08673	0.08905
0	0.09314	0.0794	0.05311	0.08584	0.07416
0	0.07907	0.06981	0.08323	0.06576	0.07979
0	0.70749	0.27044	0.31477	0.64522	0.56035
0	0.08029	0.06981	0.06544	0.06662	0.07449
0	0.10614	0.20202	0.1266	0.12523	0.10926
0	0.07296	0.08465	0.04814	0.07089	0.06097
0	0.07443	0.07446	0.04058	0.06356	0.05158
0	0.14864	0.16859	0.1677	0.15812	0.14766
0	0.11844	0.14914	0.11843	0.12589	0.12018
0	0.12464	0.2554	0.14282	0.14107	0.11369
0	0.08221	0.09618	0.06865	0.07443	0.07535
0	0.07874	0.10247	0.08834	0.07987	0.07854
0	0.10802	0.19028	0.17302	0.12489	0.1401
0	0.08464	0.14914	0.06907	0.0946	0.0675
0	0.33373	0.17915	0.17431	0.29707	0.27471
0	0.09447	0.10917	0.09525	0.08694	0.09025
0	0.09881	0.10916	0.11163	0.09873	0.09797
0	0.09204	0.10916	0.11322	0.09293	0.10701
0	0.08488	0.05387	0.04017	0.07113	0.05404
1	0.40631	0.35633	0.3242	0.42119	0.38193
0	0.10098	0.2554	0.14704	0.12879	0.11343
1	0.3526	0.28619	0.31831	0.35227	0.34548
0	0.07466	0.07446	0.07698	0.06373	0.07447
0	0.09724	0.14914	0.16956	0.10645	0.12838
0	0.14483	0.22738	0.22327	0.16853	0.17346
1	0.122	0.19028	0.16563	0.12694	0.13393
0	0.14021	0.09024	0.08342	0.11586	0.10607
0	0.20334	0.31982	0.3624	0.22818	0.24795
0	0.11842	0.1586	0.13804	0.1281	0.12275
1	0.25118	0.21438	0.23443	0.2435	0.24171
0	0.18395	0.1586	0.15146	0.18638	0.17298
0	0.0952	0.20202	0.11615	0.11422	0.09694
0	0.11993	0.1586	0.15199	0.12948	0.14538
0	0.23184	0.21438	0.23451	0.22731	0.23314
0	0.08334	0.10248	0.10377	0.07668	0.08876
0	0.10324	0.16859	0.15873	0.11603	0.12421
0	0.34901	0.30264	0.30879	0.35447	0.32616
0	0.08351	0.12378	0.13287	0.08863	0.10111
0	0.07838	0.0794	0.07108	0.07402	0.07979
0	0.09806	0.12379	0.1257	0.09304	0.10719
0	0.46272	0.35633	0.34577	0.47013	0.417
0	0.10561	0.16859	0.13418	0.11829	0.12169
0	0.19794	0.22739	0.19244	0.2019	0.1899
0	0.33364	0.30264	0.28916	0.34115	0.32055
1	0.14948	0.22739	0.25378	0.15898	0.17555
0	0.16865	0.12378	0.07351	0.16163	0.11078
0	0.11702	0.27044	0.15266	0.13608	0.11805
0	0.09536	0.10917	0.04292	0.08764	0.05887
1	0.3825	0.22739	0.34727	0.35599	0.35517
0	0.07878	0.05387	0.03595	0.0667	0.05107
0	0.32732	0.21438	0.18177	0.30607	0.2643
0	0.137	0.27044	0.28311	0.15548	0.18625
0	0.21481	0.2554	0.27876	0.22378	0.22891
0	0.43447	0.35633	0.38627	0.4457	0.42067
0	0.08263	0.13176	0.1049	0.08181	0.08747
0	0.17399	0.22739	0.20101	0.1809	0.17365
0	0.10301	0.12379	0.11295	0.09705	0.10273
0	0.12212	0.24105	0.24114	0.14852	0.16169
0	0.1037	0.11626	0.1604	0.10474	0.12285
0	0.09191	0.13176	0.08394	0.09791	0.0931
0	0.26848	0.27044	0.24287	0.27493	0.25925
0	0.11427	0.19028	0.1509	0.12006	0.12412
0	0.08441	0.06981	0.05562	0.07609	0.06947
0	0.11165	0.16859	0.16841	0.124	0.13612
0	0.07534	0.05387	0.06388	0.06419	0.06965
0	0.20057	0.30264	0.31719	0.22187	0.24267
0	0.1917	0.2554	0.28531	0.20316	0.22357
0	0.11382	0.24105	0.19253	0.13998	0.13703
0	0.16208	0.2554	0.23123	0.19165	0.19703
1	0.11703	0.13176	0.13115	0.11022	0.11853
0	0.16625	0.19028	0.23804	0.16534	0.19446
0	0.14363	0.16859	0.18051	0.15358	0.15379
0	0.23471	0.21438	0.30976	0.22972	0.26926
0	0.08344	0.08465	0.04798	0.07952	0.06027
0	0.18421	0.1586	0.17085	0.18661	0.1773
0	0.09504	0.09618	0.12088	0.08431	0.10235
0	0.11542	0.22738	0.12154	0.13918	0.1189
0	0.09669	0.13176	0.11947	0.10224	0.10891
0	0.07997	0.10917	0.10037	0.07536	0.08572
0	0.1949	0.2554	0.19106	0.20604	0.18681
0	0.08556	0.10916	0.06809	0.0873	0.065
1	0.41047	0.35633	0.29213	0.42482	0.38178
0	0.06583	0.06981	0.05923	0.06147	0.06125
0	0.08058	0.0794	0.07208	0.0693	0.06731
0	0.07549	0.04729	0.04791	0.062	0.06099
1	0.2585	0.2554	0.24056	0.28354	0.26558
0	0.14467	0.06134	0.06574	0.11689	0.10384
1	0.47392	0.33772	0.42118	0.47341	0.46037
0	0.09729	0.09617	0.09778	0.09401	0.09789
0	0.1005	0.10247	0.09225	0.09841	0.09511
1	0.08043	0.05387	0.06291	0.0679	0.0742
0	0.08982	0.16859	0.15143	0.1031	0.11841
0	0.14256	0.14914	0.16502	0.14742	0.15216
0	0.14218	0.19028	0.09197	0.1576	0.11028
0	0.63837	0.37566	0.40133	0.62708	0.53369
0	0.09313	0.12379	0.15334	0.08902	0.10796
0	0.21024	0.20202	0.18384	0.22325	0.20587
0	0.25041	0.2554	0.24506	0.27607	0.22813
1	0.09565	0.08465	0.03932	0.0894	0.06207
0	0.07876	0.10917	0.07555	0.07439	0.07013
0	0.40737	0.31982	0.32756	0.41032	0.3947
0	0.11289	0.19028	0.17546	0.12964	0.14264
0	0.20887	0.12378	0.17865	0.1943	0.17864
0	0.13812	0.13176	0.15618	0.12709	0.14111
1	0.09782	0.21438	0.17322	0.10897	0.12127
0	0.08574	0.10916	0.10195	0.08746	0.09472
0	0.07977	0.20202	0.10409	0.09	0.07929
0	0.1229	0.0794	0.0834	0.10895	0.11071
0	0.14738	0.19028	0.0963	0.16248	0.12177
0	0.11875	0.12378	0.13598	0.1197	0.14743
0	0.08027	0.09024	0.05833	0.07162	0.05864
0	0.14154	0.13176	0.11996	0.14152	0.13903
1	0.24277	0.21438	0.25021	0.25633	0.25984
0	0.08849	0.05749	0.08859	0.07507	0.08373
0	0.10811	0.12378	0.1255	0.11048	0.11732
0	0.08606	0.09617	0.10745	0.08465	0.08876
0	0.08718	0.17914	0.16726	0.10233	0.1201
0	0.14237	0.16859	0.14267	0.13987	0.14572
0	0.0945	0.10247	0.11919	0.09336	0.09608
0	0.12365	0.21438	0.16987	0.14497	0.13596
0	0.17179	0.1586	0.18248	0.17582	0.17731
0	0.17122	0.22738	0.20529	0.19406	0.18425
0	0.07739	0.06545	0.06351	0.06936	0.0699
0	0.08721	0.09617	0.07876	0.08562	0.08213
0	0.62823	0.33772	0.48831	0.60463	0.58992
0	0.10611	0.13176	0.07697	0.11067	0.08342
0	0.1231	0.12379	0.11793	0.1131	0.11698
1	0.37712	0.21438	0.22177	0.34636	0.31643
0	0.20651	0.19028	0.21107	0.21628	0.2035
0	0.194	0.31982	0.2196	0.21933	0.19094
0	0.15193	0.13176	0.16924	0.15036	0.1642
0	0.14146	0.16859	0.20851	0.15161	0.16214
0	0.12472	0.14914	0.15067	0.13156	0.13542
0	0.09959	0.17914	0.14265	0.11455	0.12043
0	0.10265	0.12378	0.0951	0.1057	0.10012
0	0.08533	0.11626	0.06675	0.08868	0.0718
1	0.08558	0.09617	0.11407	0.08424	0.0979
0	0.12744	0.16859	0.12829	0.13875	0.13268
0	0.11231	0.1402	0.13221	0.11823	0.11844
0	0.11658	0.1402	0.12844	0.12205	0.12368
0	0.41091	0.2554	0.34637	0.39029	0.38134
0	0.10857	0.19028	0.19267	0.12543	0.1359
0	0.13056	0.28618	0.27282	0.16541	0.18225
0	0.08083	0.07446	0.05325	0.06824	0.06878
0	0.28406	0.24105	0.32248	0.30217	0.27976
0	0.21451	0.28619	0.29814	0.23098	0.23108
0	0.27317	0.2554	0.14923	0.2746	0.19503
0	0.21268	0.31982	0.20147	0.23696	0.18757
1	0.1674	0.21438	0.2157	0.17209	0.18392
0	0.12362	0.1402	0.13006	0.1283	0.1351
0	0.11317	0.1402	0.14516	0.11899	0.13239
0	0.13762	0.1586	0.17182	0.14556	0.15248
0	0.17352	0.09618	0.09235	0.1419	0.13296
0	0.14148	0.16859	0.16334	0.13912	0.14894
0	0.14342	0.21438	0.19559	0.15086	0.15434
0	0.07996	0.1586	0.06507	0.08395	0.06666
0	0.11545	0.1586	0.1552	0.12537	0.13392
1	0.12717	0.1402	0.13592	0.13143	0.12632
0	0.12476	0.1402	0.14901	0.12931	0.14127
0	0.11688	0.2554	0.16944	0.13359	0.13114
0	0.11602	0.06981	0.07336	0.10005	0.09213
0	0.21494	0.19028	0.20063	0.22375	0.22042
0	0.19911	0.20202	0.18198	0.21319	0.1968
0	0.14404	0.10916	0.10343	0.13636	0.13007
1	0.41121	0.2554	0.44297	0.39053	0.40886
1	0.14395	0.13176	0.14569	0.14358	0.1505
0	0.18941	0.13176	0.13893	0.18165	0.16563
0	0.07185	0.05749	0.03569	0.06275	0.05085
1	0.11621	0.19028	0.18396	0.13286	0.13158
1	0.17436	0.1402	0.18796	0.1721	0.18626
0	0.0962	0.06134	0.1188	0.08213	0.10785
0	0.20095	0.16859	0.19885	0.18805	0.19159
1	0.15469	0.20202	0.17002	0.17219	0.1638
0	0.0745	0.09024	0.0528	0.06717	0.06421
0	0.13059	0.24105	0.20673	0.15714	0.16019
0	0.10021	0.14914	0.15781	0.10921	0.12445
1	0.37964	0.33772	0.45071	0.39207	0.38864
0	0.10075	0.13176	0.12739	0.10588	0.11627
0	0.19629	0.27044	0.28899	0.22879	0.21694
1	0.09995	0.10248	0.1282	0.08963	0.10742
0	0.1188	0.19028	0.16003	0.13536	0.13636
0	0.15114	0.10916	0.09169	0.14211	0.13333
0	0.29316	0.27044	0.30222	0.2963	0.29776
1	0.22384	0.24106	0.24477	0.22797	0.23297
0	0.08433	0.10247	0.09479	0.0847	0.08615
0	0.09908	0.13176	0.13271	0.09556	0.10796
0	0.10759	0.13176	0.14999	0.10255	0.11774
0	0.2604	0.30264	0.27735	0.27655	0.27167
0	0.1653	0.05387	0.08051	0.12677	0.12106
1	0.09185	0.13176	0.1034	0.09786	0.10006
1	0.26107	0.21438	0.19449	0.25173	0.24372
0	0.10997	0.21438	0.18644	0.13131	0.14707
0	0.24296	0.22739	0.2307	0.24054	0.24706
0	0.12902	0.1402	0.13923	0.13306	0.14193
0	0.11109	0.13176	0.12088	0.1054	0.11409
0	0.13383	0.31982	0.2553	0.16051	0.18168
0	0.41282	0.10916	0.1428	0.3428	0.27384
1	0.11631	0.17914	0.16094	0.13065	0.13625
0	0.11933	0.10916	0.11954	0.11603	0.12609
0	0.10714	0.11626	0.16251	0.09861	0.12048
0	0.18866	0.22739	0.17364	0.1938	0.18859
0	0.10095	0.12378	0.1512	0.1042	0.12722
0	0.08501	0.10248	0.11333	0.078	0.09433
1	0.23106	0.2554	0.22946	0.25805	0.23496
0	0.08504	0.11626	0.04459	0.08842	0.06114
0	0.22074	0.35633	0.21433	0.25256	0.20544
0	0.12685	0.17914	0.18064	0.14062	0.13869
0	0.1373	0.08465	0.0896	0.122	0.11471
0	0.08731	0.11626	0.1206	0.08273	0.09775
0	0.15287	0.31982	0.21902	0.17952	0.17093
0	0.07977	0.06981	0.07914	0.06625	0.08034
0	0.09217	0.06545	0.07329	0.0806	0.08556
0	0.0947	0.10916	0.13098	0.09522	0.11068
0	0.08591	0.09024	0.08813	0.08302	0.08646
0	0.08926	0.09024	0.07525	0.07846	0.07818
0	0.07825	0.05387	0.0596	0.06632	0.07049
0	0.07519	0.09618	0.08198	0.06894	0.0731
0	0.18431	0.13176	0.15559	0.17744	0.17687
0	0.08595	0.09617	0.09603	0.08456	0.08777
0	0.12623	0.10917	0.13735	0.11156	0.12942
0	0.07976	0.05749	0.07377	0.06865	0.08141
0	0.09622	0.12378	0.08442	0.10001	0.09308
1	0.13893	0.14915	0.13053	0.13227	0.13176
0	0.15891	0.22739	0.20528	0.16746	0.16679
0	0.06904	0.05387	0.03815	0.05954	0.05478
0	0.1269	0.12379	0.09619	0.11609	0.10512
0	0.24719	0.27044	0.20257	0.27747	0.22937
0	0.12715	0.10247	0.10917	0.12038	0.12118
0	0.15788	0.19028	0.18864	0.17223	0.16826
0	0.07645	0.0443	0.04306	0.06155	0.05856
0	0.12397	0.10917	0.12758	0.10983	0.11911
1	0.08506	0.06134	0.06926	0.07388	0.07352
0	0.09595	0.09618	0.10642	0.085	0.09975
1	0.20872	0.20202	0.18858	0.20431	0.19917
0	0.09811	0.27044	0.12741	0.12792	0.10151
1	0.32499	0.20202	0.21048	0.3234	0.28397
0	0.10254	0.07446	0.08615	0.09157	0.0944
0	0.24524	0.24105	0.28363	0.26698	0.27874
0	0.08237	0.06134	0.07374	0.07186	0.08226
0	0.15963	0.09024	0.16487	0.1414	0.15524
0	0.07582	0.05048	0.0254	0.06338	0.04218
0	0.2087	0.13176	0.1674	0.19745	0.20312
1	0.2069	0.1586	0.09142	0.18962	0.1425
0	0.07336	0.07446	0.03389	0.06278	0.04805
0	0.11532	0.09617	0.09917	0.10877	0.11737
0	0.07062	0.07446	0.05749	0.06075	0.06437
0	0.26122	0.14021	0.17061	0.22464	0.22965
0	0.08967	0.10917	0.05503	0.08314	0.06728
0	0.10807	0.11626	0.10333	0.09934	0.10448
0	0.08705	0.11626	0.13929	0.0902	0.10852
1	0.19037	0.24105	0.24011	0.21575	0.20891
0	0.1616	0.22739	0.21053	0.16987	0.17701
0	0.08738	0.13176	0.1027	0.09379	0.09231
0	0.12682	0.09024	0.06331	0.11596	0.08813
0	0.30554	0.19028	0.26498	0.27935	0.29743
0	0.41941	0.27044	0.30504	0.40307	0.34681
0	0.13471	0.1586	0.18124	0.14293	0.14974
0	0.12406	0.10916	0.07096	0.11996	0.08253
0	0.07926	0.1586	0.12555	0.08333	0.09582
1	0.50191	0.33772	0.42894	0.49728	0.49789
0	0.09016	0.07446	0.09013	0.08199	0.09487
0	0.10966	0.06134	0.06678	0.09196	0.09652
0	0.08238	0.12378	0.06777	0.08761	0.07043
0	0.09293	0.10247	0.09759	0.09203	0.09182
1	0.11895	0.09617	0.11824	0.1117	0.11215
0	0.54363	0.31982	0.32402	0.52608	0.43297
0	0.08431	0.05048	0.05686	0.06945	0.07397
0	0.11667	0.1402	0.14681	0.12212	0.13663
0	0.1114	0.11626	0.11962	0.11136	0.11494
0	0.07236	0.10247	0.05246	0.07432	0.05666
0	0.16373	0.16859	0.17746	0.17168	0.17242
1	0.20732	0.2554	0.25512	0.21713	0.21757
0	0.46371	0.21438	0.24906	0.41595	0.37177
0	0.07573	0.06134	0.07009	0.06686	0.07529
1	0.11076	0.1586	0.08647	0.11088	0.09382
0	0.09974	0.16859	0.13571	0.11269	0.10316
0	0.1848	0.17914	0.14011	0.19354	0.16327
0	0.08436	0.05749	0.08438	0.07204	0.07943
1	0.0836	0.09617	0.0992	0.08257	0.08625
0	0.09935	0.16859	0.07817	0.10285	0.0832
0	0.17225	0.27044	0.25741	0.20509	0.21485
0	0.30323	0.35633	0.26849	0.32941	0.30679
0	0.11231	0.08465	0.08516	0.10262	0.10105
0	0.12279	0.19028	0.08649	0.1392	0.09406
0	0.35548	0.2554	0.26348	0.34423	0.32675
0	0.12578	0.16859	0.13416	0.12581	0.12936
0	0.27533	0.24106	0.15989	0.27209	0.20384
0	0.21776	0.27044	0.29166	0.23014	0.23774
0	0.07811	0.05048	0.03216	0.06502	0.04971
0	0.1037	0.06981	0.04408	0.09082	0.06658
0	0.09405	0.10917	0.13441	0.08661	0.10468
0	0.08096	0.04729	0.05119	0.06586	0.06542
0	0.16679	0.33772	0.28502	0.19644	0.19561
0	0.23739	0.2554	0.22393	0.24363	0.22681
0	0.09126	0.12378	0.07834	0.09561	0.07907
0	0.16507	0.19028	0.19287	0.17885	0.18413
0	0.07909	0.09618	0.09395	0.072	0.08313
0	0.11149	0.16859	0.14115	0.12385	0.12016
0	0.10191	0.07446	0.09098	0.09108	0.09568
1	0.22553	0.17915	0.28933	0.21123	0.2358
0	0.32561	0.27044	0.38559	0.32411	0.32287
0	0.09494	0.0794	0.10202	0.07981	0.09565
0	0.45145	0.24106	0.33948	0.41781	0.38857
0	0.0959	0.10916	0.09499	0.09624	0.10038
0	0.13574	0.16859	0.17455	0.14639	0.15164
0	0.09233	0.09617	0.08982	0.0899	0.09182
0	0.1187	0.09024	0.08803	0.10955	0.10184
0	0.14759	0.09617	0.0715	0.13447	0.11287
0	0.08244	0.11626	0.06698	0.07876	0.0736
0	0.13974	0.14914	0.15228	0.14493	0.14155
0	0.17308	0.22738	0.2178	0.19584	0.20092
0	0.10855	0.10247	0.0965	0.10512	0.10222
0	0.15942	0.1586	0.16503	0.16498	0.16319
0	0.15245	0.20202	0.20576	0.17007	0.19482
0	0.08166	0.06545	0.04431	0.07263	0.05588
0	0.3576	0.33772	0.35099	0.37276	0.36613
0	0.12555	0.21438	0.22035	0.13471	0.15974
0	0.13299	0.21438	0.17416	0.15417	0.1529
0	0.0814	0.22738	0.11935	0.10367	0.0912
0	0.0757	0.08465	0.08957	0.07316	0.08289
0	0.08079	0.1402	0.13092	0.08932	0.09298
0	0.1313	0.16859	0.13045	0.1423	0.12761
1	0.33994	0.27044	0.218	0.33629	0.27545
0	0.30341	0.27044	0.23651	0.30513	0.23145
0	0.09654	0.22738	0.10982	0.11973	0.08874
0	0.08795	0.05387	0.08259	0.07333	0.08235
0	0.15695	0.20202	0.13639	0.17431	0.13582
0	0.23053	0.2554	0.32352	0.23763	0.26897
0	0.22154	0.2554	0.2418	0.24911	0.23108
0	0.08339	0.07446	0.07827	0.07667	0.08154
0	0.20054	0.27044	0.32266	0.23293	0.26316
0	0.11618	0.10916	0.06551	0.11341	0.09067
0	0.13629	0.17915	0.16799	0.13711	0.1541
1	0.13188	0.14914	0.15244	0.13796	0.13461
0	0.08571	0.09617	0.12052	0.08435	0.09876
0	0.0996	0.19028	0.10598	0.1166	0.09574
0	0.15465	0.22739	0.244	0.16365	0.18731
0	0.14211	0.22739	0.19158	0.15229	0.1543
0	0.10782	0.1402	0.12718	0.11419	0.11625
0	0.12485	0.06545	0.05957	0.10471	0.09383
0	0.1032	0.08465	0.04126	0.09542	0.06514
0	0.1139	0.17914	0.15382	0.12836	0.12241
0	0.18654	0.19028	0.18115	0.19839	0.19356
0	0.08922	0.06545	0.06597	0.07166	0.08112
0	0.24609	0.19028	0.21325	0.25107	0.21673
0	0.11978	0.11626	0.10269	0.11848	0.1114
0	0.1227	0.1586	0.14036	0.12102	0.12987
0	0.07486	0.06134	0.07056	0.0662	0.07182
0	0.28977	0.27044	0.25036	0.29338	0.27286
0	0.09805	0.09617	0.05392	0.09465	0.06762
0	0.0813	0.06981	0.03138	0.06735	0.04853
0	0.15105	0.20202	0.17256	0.15498	0.1614
0	0.08017	0.04729	0.0263	0.06531	0.04618
0	0.1643	0.19028	0.21509	0.17814	0.19667
0	0.09672	0.13176	0.07648	0.09361	0.07998
0	0.26978	0.10247	0.13236	0.23095	0.21182
0	0.08854	0.07446	0.07936	0.08072	0.08122
1	0.11535	0.14021	0.10594	0.11081	0.103
0	0.15001	0.16859	0.18771	0.15936	0.17034
0	0.12592	0.1586	0.14939	0.13496	0.14201
0	0.09125	0.1402	0.0843	0.09907	0.07888
0	0.08742	0.1586	0.14494	0.09899	0.10014
1	0.17976	0.22738	0.32055	0.20219	0.23354
0	0.07612	0.09024	0.05462	0.07485	0.05908
1	0.23216	0.20202	0.19353	0.22387	0.22432
1	0.24975	0.20202	0.18826	0.25838	0.23083
0	0.11091	0.0794	0.10435	0.09973	0.10351
0	0.11778	0.10247	0.12611	0.11274	0.12323
1	0.09052	0.08465	0.08215	0.08528	0.08433
0	0.14953	0.1586	0.15996	0.15622	0.15533
0	0.1068	0.0794	0.08111	0.09654	0.0945
0	0.08004	0.09024	0.07792	0.07813	0.08346
0	0.11029	0.16859	0.13067	0.12272	0.11861
0	0.30087	0.22738	0.26279	0.31232	0.29261
0	0.07765	0.06981	0.07315	0.07083	0.0785
0	0.08009	0.13176	0.04819	0.07965	0.05667
0	0.12587	0.06545	0.10049	0.09654	0.11177
0	0.36875	0.28619	0.23953	0.36603	0.32708
0	0.24804	0.22739	0.22202	0.24484	0.24809
1	0.30156	0.21438	0.26993	0.28507	0.29065
1	0.23124	0.33772	0.29948	0.25837	0.25638
0	0.0878	0.12379	0.05955	0.08463	0.06237
0	0.07715	0.05048	0.03831	0.06434	0.05854
0	0.08995	0.05749	0.07645	0.07613	0.09004
0	0.24457	0.2554	0.23708	0.27066	0.26646
0	0.11001	0.08465	0.0963	0.10081	0.10153
1	0.32988	0.21438	0.27151	0.30815	0.30294
0	0.32252	0.28619	0.29083	0.32645	0.30571
0	0.15281	0.17914	0.16713	0.16468	0.16793
1	0.37486	0.28619	0.25395	0.37122	0.32723
0	0.16357	0.19028	0.15373	0.16305	0.16475
0	0.21016	0.16859	0.17371	0.19545	0.19893
0	0.09006	0.1586	0.13529	0.10151	0.10825
0	0.10355	0.06135	0.08667	0.08005	0.0995
0	0.1892	0.17914	0.19059	0.19745	0.19305
0	0.07841	0.0443	0.04857	0.06291	0.06626
0	0.36822	0.28619	0.31508	0.36557	0.35655
0	0.1302	0.14914	0.16166	0.13646	0.13709
0	0.08758	0.04729	0.06614	0.07048	0.06996
0	0.0894	0.06545	0.04629	0.07179	0.06444
0	0.10998	0.1586	0.14682	0.1203	0.12353
0	0.12832	0.14914	0.16993	0.13478	0.14875
0	0.21065	0.1586	0.18082	0.20927	0.20218
0	0.12059	0.08466	0.11559	0.09989	0.11511
0	0.15566	0.11626	0.1102	0.13605	0.11588
0	0.11701	0.13176	0.11219	0.1203	0.13095
0	0.08746	0.09024	0.07919	0.0771	0.08477
0	0.17577	0.10248	0.10243	0.14601	0.13341
0	0.11903	0.14915	0.14934	0.11586	0.12378
0	0.1689	0.1586	0.19825	0.1733	0.17603
0	0.09469	0.11626	0.15171	0.08869	0.112
0	0.13797	0.1586	0.16035	0.14588	0.14637
0	0.13696	0.13176	0.10978	0.12617	0.1237
0	0.08514	0.08466	0.07131	0.07399	0.08047
0	0.0671	0.05749	0.05111	0.05918	0.06117
0	0.50085	0.14021	0.26061	0.40406	0.36679
0	0.09968	0.09617	0.09045	0.096	0.09407
1	0.11002	0.16859	0.14796	0.11221	0.12048
0	0.09931	0.14914	0.13887	0.10837	0.11168
0	0.14438	0.19028	0.20021	0.14656	0.17054
0	0.16574	0.20202	0.19699	0.16774	0.16202
0	0.14941	0.24105	0.12358	0.17599	0.11944
0	0.16187	0.10917	0.11697	0.13831	0.14336
0	0.11404	0.0794	0.09091	0.0935	0.09588
0	0.09052	0.16859	0.13403	0.10378	0.10539
0	0.07654	0.08466	0.0603	0.06752	0.06935
0	0.12574	0.10916	0.09161	0.12135	0.11107
0	0.2012	0.27044	0.2183	0.21522	0.21078
0	0.11118	0.14915	0.14019	0.10928	0.11007
0	0.06526	0.06135	0.04331	0.05375	0.05504
1	0.16617	0.24105	0.25324	0.19245	0.21238
0	0.06917	0.0443	0.02898	0.05647	0.04667
0	0.14079	0.21438	0.1969	0.1485	0.15791
0	0.112	0.05387	0.07185	0.09036	0.08867
1	0.13224	0.17914	0.19231	0.14568	0.16101
0	0.15314	0.19028	0.2181	0.16783	0.18079
0	0.12179	0.14021	0.1212	0.11609	0.11862
0	0.17352	0.2554	0.21726	0.18669	0.19488
0	0.0782	0.08465	0.07788	0.07523	0.07799
0	0.10731	0.11626	0.11732	0.10785	0.11588
0	0.08875	0.08466	0.05956	0.07668	0.07124
0	0.07983	0.04729	0.04261	0.06507	0.06336
0	0.07716	0.09618	0.07448	0.07049	0.07308
0	0.19086	0.11626	0.16954	0.16238	0.17892
0	0.08087	0.06545	0.06912	0.07203	0.07813
0	0.2309	0.13176	0.14963	0.21544	0.20552
0	0.12284	0.22739	0.18626	0.13456	0.14018
0	0.08161	0.09024	0.08374	0.07265	0.07817
0	0.14254	0.22739	0.23867	0.15268	0.17538
0	0.41847	0.28619	0.26676	0.40808	0.38238
0	0.13776	0.1586	0.13848	0.14568	0.13266
0	0.11006	0.14021	0.13919	0.10644	0.12426
0	0.15617	0.10916	0.14635	0.14617	0.15028
0	0.07949	0.05749	0.04009	0.06845	0.05902
0	0.13169	0.14915	0.18171	0.12634	0.14448
0	0.08709	0.09618	0.05165	0.07821	0.062
0	0.10697	0.05749	0.0642	0.08841	0.08506
0	0.07573	0.06135	0.04608	0.06109	0.05742
0	0.08596	0.09618	0.10124	0.07734	0.08772
0	0.08655	0.13176	0.05212	0.09303	0.06154
0	0.07477	0.08465	0.04788	0.07239	0.0578
0	0.105	0.10917	0.12343	0.0952	0.10421
0	0.16039	0.14915	0.17752	0.14966	0.16154
0	0.13739	0.20202	0.0988	0.15576	0.10882
0	0.08091	0.07446	0.0695	0.07471	0.07773
0	0.12416	0.16859	0.17689	0.13571	0.14409
0	0.22605	0.21438	0.2661	0.24132	0.23042
0	0.13666	0.2554	0.18122	0.16609	0.14945
1	0.0899	0.06134	0.07097	0.07748	0.08261
0	0.13331	0.10247	0.14662	0.12537	0.142
0	0.08393	0.12378	0.08963	0.08902	0.08928
0	0.1166	0.17914	0.16566	0.13093	0.14181
0	0.0858	0.06981	0.07354	0.07055	0.07509
0	0.09932	0.16859	0.13313	0.10282	0.10699
0	0.15203	0.20202	0.1005	0.16968	0.11921
0	0.15417	0.27044	0.26603	0.1718	0.19252
0	0.13156	0.1402	0.12735	0.13529	0.12979
0	0.15094	0.06981	0.08855	0.12562	0.1196
0	0.09972	0.0794	0.10851	0.08327	0.09713
0	0.1387	0.16859	0.19395	0.13678	0.15673
0	0.31221	0.35633	0.29709	0.33756	0.30639
0	0.07097	0.04729	0.03806	0.0588	0.05506
0	0.11019	0.09024	0.10085	0.09407	0.10752
0	0.2045	0.2554	0.2379	0.21462	0.21709
0	0.09563	0.10247	0.06765	0.09431	0.07288
0	0.1514	0.17914	0.15944	0.16339	0.15493
0	0.13407	0.28619	0.24614	0.15532	0.15897
0	0.10113	0.14021	0.12853	0.099	0.10301
0	0.08257	0.08465	0.07184	0.07882	0.07623
0	0.17464	0.16859	0.18898	0.18136	0.15455
0	0.1686	0.14915	0.13712	0.15623	0.15591
0	0.09548	0.0794	0.08733	0.08768	0.09209
0	0.09366	0.07446	0.06922	0.07748	0.07812
0	0.07878	0.13176	0.07014	0.07854	0.06733
0	0.16751	0.16859	0.13678	0.1608	0.154
0	0.09351	0.14915	0.17564	0.09425	0.11962
0	0.27677	0.22739	0.22218	0.26898	0.26377
0	0.08019	0.06545	0.0583	0.0715	0.06605
0	0.11095	0.09024	0.10003	0.10338	0.11657
0	0.25647	0.35633	0.20896	0.28632	0.21571
0	0.11946	0.24106	0.11314	0.13373	0.09999
0	0.19099	0.17914	0.1711	0.19904	0.18612
0	0.09958	0.09024	0.07084	0.09421	0.07529
0	0.19608	0.17915	0.24054	0.18725	0.2051
0	0.07456	0.05387	0.05197	0.06361	0.06494
0	0.21306	0.16859	0.17682	0.21486	0.19656
1	0.09586	0.06545	0.09271	0.07624	0.09383
0	0.13407	0.2554	0.131	0.16343	0.12517
0	0.09248	0.08465	0.10789	0.08685	0.09926
0	0.33123	0.16859	0.21245	0.29051	0.27572
0	0.09056	0.19028	0.08538	0.09849	0.07259
1	0.09503	0.06545	0.08586	0.08275	0.0938
0	0.30092	0.24106	0.25247	0.29365	0.27011
1	0.54498	0.35633	0.36954	0.54058	0.50099
0	0.10268	0.06545	0.03669	0.08846	0.06274
0	0.18022	0.27044	0.2455	0.21301	0.20529
0	0.33779	0.20202	0.28707	0.33429	0.2906
0	0.13371	0.17914	0.08446	0.14705	0.09158
0	0.14606	0.20202	0.1811	0.16403	0.1577
0	0.11066	0.24105	0.22279	0.1367	0.1466
0	0.14766	0.1402	0.12831	0.1493	0.15189
0	0.49249	0.35633	0.32538	0.49572	0.40535
0	0.14045	0.1586	0.16304	0.1481	0.15579
0	0.17498	0.19028	0.18043	0.18791	0.17872
0	0.11297	0.17914	0.13967	0.12746	0.11925
0	0.59493	0.37566	0.4035	0.58999	0.51361
0	0.28051	0.24105	0.27374	0.29898	0.28461
0	0.10421	0.17914	0.17855	0.11904	0.1329
1	0.31112	0.21438	0.22526	0.31641	0.29784
0	0.11724	0.11626	0.1148	0.10655	0.11794
0	0.18207	0.30264	0.26314	0.20449	0.21462
0	0.15186	0.07446	0.09236	0.12852	0.12504
0	0.22264	0.21438	0.18709	0.23823	0.19745
0	0.22891	0.27044	0.30212	0.2401	0.2521
0	0.2042	0.19028	0.26671	0.19719	0.22861
0	0.10767	0.11626	0.13713	0.10816	0.11501
1	0.21052	0.1586	0.14162	0.20916	0.17076
0	0.21456	0.21438	0.23192	0.23089	0.22371
0	0.09064	0.0794	0.07918	0.08385	0.08526
0	0.09928	0.21438	0.15099	0.12045	0.11368
0	0.07475	0.06981	0.05364	0.06265	0.06325
0	0.23068	0.20202	0.22373	0.24153	0.22059
1	0.0951	0.07446	0.10292	0.0785	0.09201
0	0.09293	0.09618	0.10783	0.0827	0.10523
0	0.21707	0.20202	0.1676	0.22939	0.20111
0	0.48666	0.37566	0.42616	0.49718	0.4428
0	0.10348	0.10247	0.06309	0.1009	0.07626
0	0.22138	0.20202	0.11055	0.21491	0.14114
0	0.08452	0.14021	0.09531	0.08492	0.07831
0	0.0922	0.10248	0.09056	0.08363	0.08949
0	0.18501	0.31982	0.30104	0.21075	0.22924
0	0.22022	0.31982	0.26981	0.24401	0.23091
0	0.07119	0.05387	0.05363	0.06114	0.06751
0	0.08929	0.13176	0.11471	0.09553	0.08754
0	0.17856	0.20202	0.21869	0.19442	0.20123
0	0.0917	0.04729	0.04934	0.07333	0.07178
0	0.08512	0.07446	0.0788	0.07135	0.08444
0	0.1	0.10916	0.10032	0.09975	0.10316
0	0.15775	0.17915	0.18708	0.15537	0.16593
0	0.12092	0.16859	0.15823	0.1327	0.12115
0	0.20865	0.14021	0.12468	0.18466	0.16862
0	0.07475	0.07446	0.04131	0.0638	0.05257
0	0.16878	0.22738	0.18971	0.19173	0.18339
1	0.12499	0.1402	0.16162	0.12951	0.15168
0	0.08945	0.09024	0.04645	0.08594	0.06229
0	0.06735	0.0794	0.04018	0.06501	0.04797
0	0.08337	0.05749	0.0883	0.07132	0.08282
0	0.20262	0.10916	0.06811	0.18298	0.11436
0	0.11906	0.16859	0.17343	0.13096	0.14254
0	0.08977	0.06545	0.08698	0.07879	0.09339
0	0.09669	0.08465	0.08138	0.09024	0.09015
0	0.12836	0.17914	0.21406	0.14204	0.16145
0	0.09764	0.17914	0.16883	0.11265	0.12312
0	0.08966	0.14914	0.13137	0.09934	0.10441
1	0.45053	0.27044	0.28957	0.42898	0.38079
0	0.09277	0.09618	0.11211	0.08258	0.09602
0	0.1277	0.06545	0.06026	0.10678	0.09516
1	0.0894	0.14914	0.13955	0.09911	0.11008
0	0.18234	0.20202	0.19686	0.19789	0.19819
0	0.19717	0.12378	0.11718	0.18488	0.16202
0	0.08604	0.09024	0.05519	0.07602	0.06316
1	0.14125	0.1586	0.16176	0.14882	0.15142
1	0.12678	0.16859	0.16877	0.13814	0.14701
1	0.15806	0.10916	0.16073	0.14769	0.15325
0	0.08944	0.06545	0.05883	0.07854	0.07006
0	0.13452	0.24106	0.21234	0.1479	0.15837
0	0.09264	0.12378	0.09752	0.09683	0.10316
0	0.10539	0.0794	0.08613	0.08734	0.08672
0	0.08239	0.0794	0.08692	0.07727	0.08111
0	0.07875	0.14021	0.08745	0.07994	0.07739
1	0.62749	0.33772	0.40853	0.604	0.52457
0	0.13649	0.10917	0.12279	0.11934	0.13533
0	0.16775	0.21438	0.19328	0.18755	0.18067
0	0.08354	0.0794	0.06892	0.07819	0.07635
0	0.1378	0.09617	0.12078	0.12676	0.13749
0	0.14934	0.20202	0.19935	0.16714	0.17116
0	0.10338	0.06981	0.09102	0.09058	0.09281
0	0.08934	0.09024	0.08072	0.08585	0.08583
0	0.13096	0.13176	0.12953	0.13244	0.12786
0	0.16596	0.2554	0.21132	0.17977	0.18198
0	0.09795	0.09024	0.09126	0.09289	0.09328
1	0.12862	0.09024	0.0899	0.11737	0.10813
1	0.12381	0.19028	0.09137	0.12855	0.09693
0	0.09045	0.06981	0.10026	0.08074	0.08527
1	0.14162	0.19028	0.16646	0.14416	0.15143
1	0.13357	0.12378	0.14164	0.13236	0.13384
0	0.305	0.20202	0.17495	0.30632	0.24721
0	0.18578	0.19028	0.17735	0.1977	0.17241
0	0.07978	0.0794	0.04945	0.07516	0.06242
0	0.13742	0.10916	0.13981	0.13096	0.138
1	0.12465	0.17914	0.18095	0.13855	0.15391
0	0.08488	0.08466	0.08615	0.0738	0.08049
1	0.32766	0.22738	0.31613	0.33576	0.31576
1	0.22473	0.12378	0.22535	0.20699	0.22922
1	0.36144	0.27044	0.31223	0.35448	0.35228
0	0.07021	0.05749	0.03222	0.06152	0.04398
0	0.08703	0.12378	0.09649	0.09181	0.09384
0	0.08616	0.11626	0.07636	0.08179	0.07805
0	0.09658	0.09024	0.10155	0.09177	0.09948
0	0.13846	0.05749	0.08855	0.11055	0.12471
0	0.23336	0.28618	0.27757	0.26869	0.26868
0	0.07684	0.11626	0.09898	0.0811	0.07755
0	0.29651	0.31982	0.3431	0.31348	0.32012
1	0.11754	0.22738	0.28111	0.14134	0.15621
0	0.09666	0.06545	0.04365	0.08397	0.05764
0	0.23351	0.20202	0.23772	0.22498	0.24327
0	0.08321	0.09618	0.09943	0.07521	0.09066
0	0.08793	0.06134	0.07092	0.07602	0.07906
0	0.1002	0.05048	0.07033	0.08061	0.08901
1	0.10571	0.08465	0.06102	0.09742	0.08036
0	0.07878	0.06545	0.06371	0.06437	0.07305
0	0.4967	0.33772	0.39809	0.49285	0.44576
0	0.10736	0.14914	0.15409	0.1158	0.11829
0	0.08005	0.0443	0.05819	0.06404	0.0738
1	0.29729	0.27044	0.27032	0.32382	0.30003
0	0.07282	0.06545	0.04849	0.06015	0.0542
0	0.10934	0.10917	0.12238	0.09858	0.11256
0	0.1116	0.20202	0.10429	0.11975	0.08889
0	0.10868	0.05387	0.06423	0.08804	0.08754
0	0.1071	0.14915	0.14473	0.10585	0.11994
0	0.09051	0.0794	0.10942	0.07659	0.08956
0	0.09012	0.04729	0.05729	0.07224	0.07684
0	0.20101	0.22738	0.24615	0.22215	0.22824
1	0.20231	0.22739	0.21726	0.2057	0.19931
0	0.13185	0.14021	0.15292	0.12427	0.14343
1	0.25225	0.19028	0.20982	0.25641	0.23059
0	0.08807	0.06545	0.08235	0.07751	0.08662
1	0.31403	0.21438	0.22802	0.29526	0.26577
0	0.4347	0.35633	0.35182	0.4459	0.39982
0	0.09746	0.14914	0.10982	0.10665	0.10577
0	0.15083	0.1586	0.14167	0.14443	0.15524
0	0.08579	0.05749	0.07514	0.07309	0.08267
0	0.07741	0.0794	0.09339	0.07324	0.08029
0	0.1432	0.24106	0.18792	0.15595	0.15617
0	0.10969	0.10248	0.06012	0.0971	0.07472
0	0.20304	0.21438	0.20737	0.20291	0.20914
0	0.1041	0.2554	0.20249	0.13213	0.14164
0	0.09246	0.09617	0.10945	0.09001	0.10148
0	0.22032	0.24105	0.27613	0.24395	0.26427
0	0.17555	0.1586	0.14824	0.16456	0.17275
1	0.21297	0.20202	0.19603	0.2257	0.20804
0	0.11402	0.14914	0.15318	0.12188	0.13419
0	0.10785	0.09618	0.05815	0.09401	0.06709
0	0.09196	0.05048	0.06837	0.07485	0.08256
0	0.09604	0.06981	0.04791	0.08502	0.0627
1	0.33019	0.27044	0.33393	0.3536	0.33619
0	0.14218	0.20202	0.18548	0.16034	0.16855
0	0.21593	0.22739	0.26251	0.21746	0.23581
1	0.21485	0.2554	0.20417	0.22381	0.20693
0	0.11917	0.24105	0.20023	0.14549	0.15161
0	0.08356	0.08466	0.04895	0.0728	0.06899
0	0.27887	0.17915	0.22767	0.25389	0.26656
1	0.19801	0.27044	0.23862	0.21232	0.21871
0	0.18279	0.21438	0.28834	0.20165	0.20968
0	0.19284	0.14021	0.17151	0.17246	0.18577
0	0.11109	0.1586	0.14351	0.12133	0.13277
0	0.16135	0.1586	0.15467	0.15305	0.15433
0	0.13621	0.14914	0.17838	0.14181	0.16314
0	0.13005	0.14914	0.15017	0.13633	0.14152
0	0.09076	0.06545	0.06869	0.07272	0.07815
0	0.07973	0.06981	0.03978	0.07245	0.05731
0	0.12744	0.10247	0.10964	0.12062	0.12507
0	0.07718	0.09024	0.04574	0.06924	0.0627
0	0.18843	0.17915	0.20037	0.18095	0.18763
0	0.12585	0.09024	0.09588	0.10551	0.11229
0	0.15518	0.16859	0.18254	0.16402	0.16625
0	0.11084	0.12379	0.0598	0.10335	0.0757
0	0.12783	0.21438	0.22579	0.13679	0.15406
0	0.08746	0.04729	0.05609	0.07039	0.07291
0	0.09339	0.16859	0.08009	0.09756	0.07434
0	0.09322	0.11626	0.08075	0.08751	0.09071
0	0.07831	0.06981	0.05507	0.06521	0.06385
1	0.09073	0.12378	0.15447	0.09513	0.11532
0	0.08762	0.10248	0.05952	0.08005	0.06746
0	0.07927	0.06134	0.03692	0.06953	0.05295
0	0.08149	0.09024	0.08227	0.07935	0.08461
0	0.12294	0.14021	0.15913	0.11703	0.13141
0	0.15145	0.19028	0.17349	0.16626	0.17817
0	0.092	0.06545	0.07283	0.07359	0.07979
0	0.08951	0.08465	0.07017	0.08446	0.0862
0	0.17048	0.14915	0.12224	0.15772	0.14957
0	0.09443	0.06981	0.08229	0.08379	0.08363
0	0.15165	0.12378	0.17811	0.14756	0.1696
0	0.09399	0.16859	0.10678	0.0981	0.08918
0	0.08014	0.1402	0.13762	0.0887	0.10089
0	0.33317	0.24106	0.31018	0.32057	0.33294
0	0.12327	0.08465	0.08302	0.11117	0.10171
0	0.09344	0.06134	0.06902	0.0801	0.07933
0	0.12616	0.17915	0.21643	0.12836	0.15642
0	0.27258	0.19028	0.20278	0.25297	0.22611
0	0.07991	0.10247	0.08634	0.08089	0.08611
1	0.65018	0.24106	0.25498	0.58209	0.49617
0	0.08977	0.09024	0.06349	0.07884	0.06584
0	0.18765	0.24106	0.20562	0.19619	0.18136
0	0.0732	0.06981	0.05069	0.06153	0.06298
0	0.3978	0.30264	0.33185	0.39634	0.36088
0	0.09628	0.06545	0.07351	0.08369	0.08635
0	0.11295	0.1586	0.14494	0.12306	0.12388
0	0.07776	0.06134	0.05087	0.0684	0.06704
0	0.09265	0.13176	0.06366	0.09022	0.07163
0	0.203	0.27044	0.25178	0.21684	0.22432
0	0.40085	0.35633	0.35532	0.41641	0.38314
0	0.11498	0.10247	0.06375	0.11043	0.0851
0	0.28123	0.27044	0.3493	0.286	0.31742
0	0.08591	0.06981	0.03603	0.07725	0.05244
1	0.41899	0.31982	0.35592	0.42028	0.39777
0	0.20673	0.21438	0.20353	0.20606	0.20037
0	0.24066	0.28619	0.29829	0.2546	0.24264
0	0.08806	0.05749	0.07225	0.07476	0.08677
0	0.3167	0.35633	0.32414	0.34163	0.32841
0	0.27539	0.21438	0.19691	0.26357	0.2408
0	0.2835	0.30264	0.29623	0.29716	0.28617
0	0.08809	0.05387	0.08833	0.07344	0.08844
1	0.22659	0.19028	0.26026	0.23402	0.22125
0	0.19074	0.19028	0.17255	0.18598	0.18998
0	0.0766	0.05749	0.06497	0.0663	0.07193
0	0.10147	0.12378	0.15162	0.10465	0.11641
0	0.12841	0.1586	0.08425	0.13723	0.10014
0	0.36553	0.20202	0.23318	0.33193	0.2743
0	0.14381	0.16859	0.14709	0.15375	0.14754
0	0.11134	0.19028	0.14806	0.11743	0.12267
0	0.2018	0.33772	0.36481	0.23048	0.25433
0	0.29925	0.24105	0.32805	0.31575	0.30803
0	0.08083	0.08466	0.06609	0.07076	0.07244
1	0.15806	0.21438	0.19937	0.17836	0.17224
0	0.11959	0.10247	0.14719	0.11422	0.1327
0	0.13123	0.13176	0.16676	0.12161	0.14716
0	0.09422	0.14915	0.14039	0.09486	0.10936
0	0.0981	0.0794	0.09277	0.08975	0.08903
0	0.18229	0.16859	0.16608	0.17291	0.18006
0	0.09279	0.12379	0.09918	0.08874	0.09676
0	0.28986	0.33772	0.387	0.31234	0.32596
0	0.09064	0.05387	0.04937	0.07527	0.07258
0	0.37869	0.35633	0.30019	0.39694	0.3482
0	0.10667	0.0794	0.10412	0.09644	0.10538
0	0.08007	0.06981	0.06069	0.07272	0.06994
0	0.07936	0.07446	0.05061	0.06717	0.06674
0	0.13877	0.20202	0.09906	0.14417	0.10747
0	0.10247	0.16859	0.16005	0.1153	0.12517
0	0.11216	0.06134	0.06208	0.09377	0.0862
1	0.08223	0.05048	0.06527	0.06797	0.07722
0	0.12795	0.22738	0.20497	0.15182	0.15388
1	0.16267	0.1402	0.12812	0.16218	0.15855
0	0.08907	0.06134	0.04769	0.07686	0.0596
0	0.09546	0.1586	0.10148	0.10666	0.09412
0	0.65116	0.35633	0.36058	0.63112	0.56465
0	0.08109	0.13176	0.09184	0.0805	0.07313
0	0.2708	0.21438	0.21265	0.25978	0.26115
0	0.13531	0.07446	0.123	0.1163	0.12595
0	0.11244	0.16859	0.15542	0.12476	0.12972
0	0.10719	0.10916	0.08895	0.10586	0.09879
1	0.2314	0.28618	0.25176	0.26681	0.23238
1	0.46143	0.33772	0.40098	0.46273	0.46149
0	0.08164	0.08466	0.0578	0.07136	0.07054
1	0.29804	0.24106	0.15712	0.29124	0.21714
0	0.15046	0.28618	0.16793	0.18626	0.16
0	0.30848	0.2554	0.22214	0.32894	0.28323
0	0.28658	0.28618	0.26035	0.31891	0.27881
0	0.09593	0.06981	0.10361	0.07768	0.09791
0	0.17907	0.22739	0.20981	0.18538	0.17364
0	0.07804	0.05048	0.03498	0.06498	0.05459
1	0.19223	0.17914	0.16751	0.20014	0.18051
0	0.08093	0.10248	0.05268	0.07478	0.06149
0	0.08245	0.12378	0.09052	0.08768	0.08225
0	0.09389	0.11626	0.05567	0.08804	0.06774
0	0.11007	0.13176	0.09227	0.10458	0.08794
0	0.15151	0.12378	0.0905	0.14744	0.13213
0	0.09613	0.19028	0.20044	0.10363	0.12566
0	0.07551	0.06981	0.06871	0.0632	0.07065
0	0.10849	0.05048	0.05922	0.08635	0.07782
0	0.10051	0.09024	0.12364	0.09497	0.1042
0	0.10024	0.17914	0.09133	0.11518	0.08613
0	0.21488	0.17914	0.19182	0.22004	0.21268
0	0.07279	0.09024	0.05416	0.07204	0.06621
0	0.16731	0.28619	0.22073	0.18724	0.18547
0	0.08307	0.0794	0.05561	0.07781	0.07717
0	0.27846	0.20202	0.22704	0.26187	0.27353
0	0.18212	0.20202	0.18867	0.19769	0.19027
1	0.15229	0.19028	0.17331	0.16704	0.15234
0	0.10676	0.06981	0.08703	0.09312	0.1016
1	0.35693	0.2554	0.26261	0.37197	0.32923
0	0.07944	0.1586	0.10114	0.08348	0.08547
0	0.12798	0.20202	0.14615	0.14669	0.13427
0	0.18018	0.14914	0.15678	0.18004	0.17091
0	0.09923	0.09618	0.11643	0.0875	0.10003
0	0.09429	0.06134	0.05548	0.08073	0.07635
0	0.07325	0.09024	0.03545	0.07243	0.04765
0	0.12273	0.06545	0.05415	0.10318	0.08961
0	0.08323	0.06981	0.0359	0.06873	0.05023
0	0.17158	0.2554	0.27621	0.18492	0.21333
0	0.20884	0.27044	0.24481	0.24097	0.22189
0	0.10976	0.0794	0.07242	0.09884	0.09398
0	0.44235	0.16859	0.31422	0.37625	0.34992
0	0.11471	0.14914	0.17192	0.12251	0.13622
0	0.07628	0.14021	0.06266	0.07779	0.05949
0	0.09115	0.09024	0.10717	0.07989	0.09351
0	0.14181	0.22739	0.15237	0.15202	0.12847
0	0.50645	0.27044	0.26143	0.4754	0.33391
0	0.10671	0.07446	0.09181	0.09476	0.10252
0	0.19596	0.14915	0.18136	0.17788	0.18398
0	0.12423	0.1402	0.13799	0.12884	0.12831
0	0.13894	0.17914	0.1546	0.15191	0.14473
0	0.26581	0.2554	0.23806	0.29026	0.2603
0	0.18924	0.30264	0.12834	0.21126	0.14251
0	0.07635	0.04729	0.05227	0.06261	0.06522
0	0.09299	0.12379	0.13759	0.0889	0.10105
0	0.07611	0.06545	0.06035	0.06248	0.06468
0	0.17868	0.24106	0.22361	0.18819	0.20096
0	0.43856	0.2554	0.31479	0.44288	0.40923
0	0.10351	0.17914	0.17507	0.11836	0.13232
0	0.07844	0.07446	0.07933	0.07275	0.08531
0	0.2181	0.1586	0.13059	0.2156	0.18427
0	0.10384	0.09024	0.09438	0.09766	0.10099
0	0.16035	0.13176	0.11627	0.15747	0.1457
0	0.11522	0.1586	0.17221	0.12515	0.13423
0	0.10206	0.14021	0.16633	0.09978	0.1234
0	0.08099	0.04729	0.0447	0.06587	0.06564
0	0.08883	0.06545	0.06848	0.07808	0.07729
1	0.27951	0.30264	0.35384	0.29361	0.30458
0	0.09346	0.12379	0.09626	0.08929	0.08227
0	0.14164	0.1586	0.12297	0.14917	0.13257
1	0.13548	0.1586	0.08008	0.13174	0.09375
0	0.22718	0.10916	0.10935	0.20208	0.18078
0	0.18705	0.35633	0.23887	0.21988	0.1996
0	0.07383	0.06981	0.07121	0.06783	0.07255
0	0.09614	0.09024	0.09547	0.09142	0.09971
0	0.31063	0.31982	0.29576	0.32604	0.30654
0	0.16744	0.19028	0.17773	0.18102	0.17492
0	0.25634	0.27044	0.2733	0.28604	0.27783
0	0.08296	0.0443	0.03642	0.06605	0.05372
0	0.14116	0.1586	0.18913	0.14874	0.16589
0	0.07113	0.0443	0.05977	0.05785	0.06494
0	0.0788	0.06981	0.07479	0.07173	0.07821
0	0.18318	0.2554	0.2191	0.21238	0.20481
0	0.09996	0.14915	0.13443	0.09978	0.10967
0	0.09248	0.08466	0.09019	0.07944	0.08606
0	0.3107	0.33772	0.34621	0.33112	0.2957
0	0.14403	0.14914	0.21943	0.14872	0.15862
0	0.18677	0.17914	0.18798	0.19529	0.18733
0	0.27251	0.33772	0.41423	0.29655	0.3196
0	0.11026	0.17915	0.14766	0.11443	0.11626
0	0.08796	0.09618	0.04676	0.07888	0.05912
0	0.12746	0.16859	0.15968	0.13876	0.13555
0	0.0922	0.12379	0.09825	0.08826	0.08627
0	0.26685	0.27044	0.23062	0.2735	0.26594
0	0.34176	0.22739	0.21661	0.32272	0.29879
0	0.12569	0.09617	0.1154	0.11712	0.11867
0	0.11313	0.11626	0.11945	0.11283	0.12395
0	0.48653	0.22739	0.22885	0.44037	0.38903
0	0.12717	0.13176	0.17258	0.11837	0.12933
0	0.15947	0.14914	0.15343	0.16221	0.14884
0	0.50603	0.33772	0.27181	0.50078	0.42863
0	0.08635	0.06981	0.04302	0.07759	0.06791
0	0.08411	0.1402	0.09326	0.09243	0.07872
0	0.17411	0.19028	0.22885	0.18712	0.20059
1	0.19688	0.2554	0.32101	0.2078	0.23516
0	0.09534	0.12378	0.12406	0.09924	0.10655
0	0.08099	0.09617	0.0423	0.08037	0.05538
0	0.08589	0.06981	0.10667	0.07061	0.09606
0	0.11388	0.07446	0.09276	0.09173	0.10834
0	0.10224	0.09024	0.08022	0.09637	0.09252
1	0.21578	0.22738	0.24511	0.23584	0.23375
0	0.25153	0.28619	0.1214	0.2643	0.16431
0	0.31498	0.24106	0.32137	0.30542	0.32469
0	0.07334	0.0443	0.05738	0.05939	0.06898
0	0.15036	0.21438	0.2095	0.171	0.18073
0	0.10179	0.12378	0.08775	0.10494	0.08759
0	0.14636	0.19028	0.15195	0.16152	0.15743
0	0.3569	0.13176	0.18984	0.31501	0.27771
0	0.17714	0.12378	0.12726	0.1686	0.15591
0	0.13731	0.12378	0.11865	0.13552	0.12729
0	0.09347	0.11626	0.10967	0.09585	0.08669
1	0.29944	0.22738	0.20844	0.31107	0.27299
0	0.12026	0.09617	0.13725	0.11276	0.12596
0	0.08201	0.08465	0.07334	0.07835	0.07789
0	0.08268	0.09618	0.10538	0.0748	0.09255
0	0.11566	0.14021	0.07462	0.11106	0.08998
0	0.1023	0.17914	0.10094	0.11719	0.09663
0	0.17236	0.27044	0.16855	0.20521	0.15344
0	0.1022	0.12378	0.12953	0.10529	0.1126
1	0.13497	0.1402	0.13346	0.13828	0.13314
0	0.12767	0.22739	0.27982	0.13905	0.17116
0	0.16272	0.22738	0.24488	0.18591	0.20434
0	0.18367	0.22739	0.19236	0.18943	0.18768
1	0.13516	0.24106	0.1023	0.14849	0.1083
0	0.33777	0.24105	0.22337	0.34977	0.28816
0	0.11203	0.10247	0.10203	0.108	0.10437
0	0.10085	0.1586	0.16055	0.11175	0.12186
0	0.08231	0.0794	0.04259	0.07058	0.05631
0	0.08726	0.05048	0.05011	0.07154	0.06794
1	0.19705	0.10917	0.15507	0.16412	0.16917
0	0.73268	0.35633	0.39824	0.70155	0.57619
0	0.32975	0.33772	0.20019	0.34813	0.23892
0	0.11868	0.14915	0.14255	0.11556	0.13273
0	0.15311	0.2554	0.1286	0.18272	0.12946
0	0.18627	0.14914	0.17516	0.18524	0.19191
0	0.10592	0.12379	0.10624	0.0994	0.10086
0	0.14509	0.1586	0.19783	0.15226	0.16624
0	0.0805	0.07446	0.08255	0.07439	0.08228
1	0.15874	0.20202	0.2562	0.176	0.18538
0	0.13441	0.10916	0.10361	0.1285	0.1289
1	0.10168	0.10916	0.09166	0.10118	0.09333
0	0.19822	0.24106	0.21714	0.20555	0.20439
0	0.10806	0.13176	0.10406	0.10293	0.09508
0	0.28901	0.21438	0.22696	0.29719	0.26708
0	0.13295	0.1586	0.08944	0.12963	0.09874
0	0.10553	0.06981	0.09165	0.08436	0.09563
1	0.12015	0.1402	0.13993	0.12522	0.12799
0	0.1525	0.17914	0.15352	0.1644	0.15269
1	0.12146	0.13176	0.15301	0.12419	0.13481
0	0.08998	0.10916	0.12208	0.09115	0.10666
0	0.08115	0.21438	0.0984	0.10158	0.08312
0	0.10078	0.11626	0.10764	0.09356	0.10045
0	0.1187	0.1586	0.17273	0.12835	0.14457
0	0.08178	0.06545	0.06007	0.07273	0.07248
0	0.26737	0.30264	0.26952	0.28279	0.24407
0	0.0824	0.10247	0.06832	0.08304	0.06821
0	0.26101	0.31982	0.32828	0.28152	0.29562
0	0.07926	0.06545	0.05301	0.06471	0.06699
0	0.20293	0.2554	0.19496	0.21322	0.20152
0	0.07768	0.05749	0.05516	0.06711	0.06793
0	0.11983	0.11626	0.11706	0.11852	0.11568
0	0.10175	0.16859	0.16341	0.11461	0.12459
0	0.14191	0.14915	0.13518	0.13471	0.14224
0	0.10589	0.0794	0.07008	0.09583	0.09282
0	0.07556	0.06545	0.05894	0.06209	0.06475
0	0.08772	0.06545	0.0649	0.07062	0.06395
0	0.14062	0.21438	0.09619	0.14835	0.10617
0	0.10748	0.05749	0.0853	0.08877	0.09392
0	0.09211	0.09617	0.08552	0.08971	0.09172
0	0.07324	0.06981	0.04762	0.06156	0.06003
0	0.08529	0.04729	0.04785	0.06889	0.06973
0	0.11163	0.1586	0.1539	0.12183	0.13025
0	0.07975	0.07446	0.06378	0.07379	0.06421
1	0.40156	0.27044	0.29894	0.41682	0.35197
0	0.10062	0.17914	0.07769	0.11556	0.0821
[truncated: 46,582 more rows]

## Sheet: Figure6b&f
incident_event	risk_ProRS	risk_AgeSex	risk_PANEL	risk_ProRS_AgeSex	risk_ProRS_PANEL
0	0.01691	0.00767	0.02027	0.01229	0.01484
0	0.019	0.00653	0.01967	0.01398	0.01596
0	0.01797	0.01468	0.01394	0.01681	0.01206
0	0.01995	0.00278	0.03298	0.01062	0.02269
0	0.0232	0.01408	0.03472	0.01939	0.0228
0	0.01694	0.00193	0.01858	0.00888	0.01412
0	0.01713	0.00055	0.01221	0.00579	0.00995
0	0.01755	0.01723	0.0212	0.01605	0.01394
0	0.01679	0.00057	0.01256	0.00619	0.01081
0	0.02473	0.06968	0.04684	0.03269	0.03649
0	0.02566	0.0489	0.04088	0.03268	0.02855
0	0.02156	0.0489	0.03497	0.02803	0.02727
0	0.01791	0.00341	0.01843	0.01023	0.01232
0	0.02437	0.0098	0.01824	0.0196	0.01708
0	0.03857	0.08819	0.08238	0.05564	0.06533
0	0.01934	0.01723	0.02096	0.01749	0.01575
0	0.01675	0.00082	0.01499	0.00639	0.01186
0	0.01761	0.00105	0.00975	0.00771	0.00945
0	0.01691	0.01723	0.02555	0.01552	0.01487
0	0.01774	0.008	0.01653	0.01394	0.01504
0	0.02233	0.12452	0.0448	0.03554	0.03124
0	0.08268	0.15632	0.05282	0.1281	0.09474
0	0.01699	0.00626	0.02167	0.01164	0.01415
0	0.01678	0.00237	0.0167	0.00934	0.01208
0	0.03697	0.08472	0.03698	0.04936	0.03991
0	0.01684	0.00067	0.01119	0.00605	0.00983
0	0.01838	0.0029	0.02375	0.01074	0.01676
0	0.01694	0.00036	0.01003	0.0051	0.00998
0	0.01718	0.02686	0.03399	0.01925	0.02018
0	0.01755	0.00417	0.01384	0.01065	0.01237
0	0.01728	0.05722	0.04398	0.02247	0.02601
0	0.0471	0.08819	0.04359	0.06631	0.05112
0	0.01706	0.0094	0.02282	0.01313	0.0148
0	0.01954	0.02108	0.02736	0.01872	0.01851
0	0.0597	0.03283	0.06457	0.06144	0.07478
0	0.0169	0.00045	0.01237	0.0054	0.01001
0	0.0232	0.0596	0.04207	0.03169	0.0313
0	0.02917	0.12452	0.08574	0.04496	0.06158
0	0.01832	0.01723	0.0388	0.01667	0.02025
1	0.0293	0.05722	0.03291	0.03583	0.02838
0	0.01704	0.0094	0.03156	0.01312	0.01844
0	0.02162	0.0315	0.02868	0.023	0.02216
0	0.01675	0.00055	0.01377	0.00568	0.01327
0	0.01691	0.00533	0.00973	0.01189	0.01035
0	0.01688	0.00193	0.00862	0.00885	0.00884
0	0.01676	0.00082	0.01113	0.00639	0.00964
0	0.01675	0.00123	0.00955	0.00719	0.00803
0	0.01718	0.04008	0.06568	0.02163	0.03514
0	0.03088	0.08819	0.04172	0.04576	0.03511
0	0.01696	0.00417	0.01827	0.01033	0.01449
0	0.01793	0.02197	0.03318	0.01886	0.02012
0	0.01683	0.00129	0.0146	0.00785	0.01089
0	0.04041	0.03847	0.04735	0.04241	0.04561
1	0.02256	0.05722	0.0608	0.02844	0.04323
0	0.01696	0.00278	0.02106	0.00919	0.0131
0	0.02509	0.03847	0.07055	0.02782	0.03734
0	0.0169	0.00129	0.01665	0.00788	0.01298
0	0.01788	0.01408	0.03809	0.01539	0.02141
0	0.01694	0.00067	0.01332	0.00609	0.01151
0	0.02424	0.04008	0.03982	0.02933	0.03438
0	0.01699	0.00123	0.0167	0.00728	0.01357
0	0.01668	0.00067	0.01605	0.006	0.01283
0	0.01684	0.00067	0.00964	0.00605	0.00878
0	0.01677	0.00151	0.00991	0.00763	0.00893
0	0.01685	0.00036	0.00723	0.00508	0.00749
0	0.07249	0.18807	0.04342	0.12084	0.07488
0	0.02212	0.01199	0.02385	0.01907	0.01903
0	0.0177	0.00653	0.02749	0.01312	0.01825
0	0.01754	0.00341	0.01692	0.01004	0.01181
0	0.01939	0.00341	0.03482	0.01097	0.0198
0	0.02129	0.0315	0.03595	0.02269	0.02417
0	0.04283	0.06968	0.03468	0.05305	0.04118
0	0.03476	0.08819	0.05982	0.05078	0.05536
0	0.03211	0.04008	0.03395	0.0376	0.03494
0	0.01714	0.01408	0.02218	0.01482	0.01696
0	0.01878	0.03283	0.02366	0.02208	0.01996
0	0.02431	0.10699	0.0386	0.03928	0.0298
0	0.02211	0.03283	0.05262	0.02551	0.03131
0	0.01816	0.0315	0.03751	0.01971	0.02205
0	0.01675	0.00045	0.0143	0.00536	0.01056
0	0.01739	0.00626	0.03111	0.01188	0.01854
0	0.07306	0.1295	0.06784	0.10888	0.10315
0	0.01702	0.00151	0.01704	0.00773	0.01302
0	0.02396	0.01723	0.03977	0.02115	0.02593
0	0.01699	0.00055	0.00788	0.00575	0.00815
0	0.01693	0.0029	0.01224	0.00998	0.01045
0	0.01783	0.03847	0.03808	0.02055	0.02077
0	0.01818	0.04008	0.0343	0.02274	0.02288
0	0.01707	0.00129	0.01736	0.00795	0.01234
0	0.02107	0.02197	0.02196	0.02176	0.01775
0	0.01709	0.02577	0.0559	0.01762	0.02784
0	0.03783	0.08819	0.05823	0.0547	0.05219
0	0.01704	0.01408	0.03186	0.01474	0.01911
0	0.01686	0.00193	0.03128	0.00884	0.01729
0	0.01781	0.0115	0.01741	0.01446	0.01375
0	0.01975	0.08819	0.04169	0.03087	0.03069
0	0.03711	0.10282	0.0725	0.05246	0.06262
0	0.03359	0.1295	0.05566	0.05527	0.0444
0	0.01796	0.03847	0.01566	0.02069	0.0134
0	0.02034	0.0596	0.03671	0.02821	0.02499
0	0.01789	0.00105	0.01538	0.00782	0.01087
0	0.0217	0.06968	0.04014	0.02913	0.02598
0	0.01687	0.00278	0.0112	0.00914	0.00896
1	0.05099	0.00227	0.02745	0.02317	0.04675
0	0.04111	0.01796	0.07725	0.03714	0.06836
0	0.01689	0.00129	0.01052	0.00788	0.01117
0	0.01698	0.00278	0.0204	0.0092	0.01458
0	0.01686	0.00185	0.01659	0.00813	0.01208
0	0.01826	0.04694	0.06027	0.02226	0.0348
0	0.01757	0.0029	0.01751	0.01031	0.01263
0	0.0307	0.07256	0.04433	0.04298	0.03838
0	0.02313	0.008	0.01844	0.01765	0.01862
0	0.0186	0.05722	0.03782	0.02398	0.02267
0	0.01724	0.0115	0.02836	0.01405	0.01845
0	0.02262	0.0489	0.03787	0.02924	0.02574
0	0.01779	0.02197	0.02035	0.01873	0.01462
0	0.03205	0.01468	0.01691	0.0281	0.02161
0	0.01673	0.00055	0.0123	0.00567	0.00995
0	0.01771	0.1504	0.0447	0.03071	0.02463
0	0.01739	0.00626	0.02007	0.01188	0.0132
0	0.01682	0.00105	0.01348	0.0074	0.01131
0	0.01712	0.00082	0.01443	0.00652	0.01165
0	0.02071	0.0596	0.04268	0.02867	0.03176
0	0.02024	0.0315	0.03428	0.02169	0.02119
0	0.01726	0.0094	0.0315	0.01327	0.01875
0	0.01673	0.00435	0.01955	0.01111	0.0154
0	0.01759	0.04694	0.0351	0.02153	0.02321
0	0.04907	0.02197	0.04379	0.04604	0.05608
0	0.01684	0.0007	0.01227	0.00659	0.01141
0	0.03835	0.15632	0.0706	0.06571	0.05934
0	0.01672	0.00055	0.00999	0.00567	0.00821
0	0.03189	0.0596	0.03002	0.04195	0.02966
0	0.03165	0.15632	0.05423	0.05556	0.04584
0	0.03368	0.04008	0.04807	0.03922	0.04705
0	0.01678	0.00417	0.02425	0.01024	0.01448
0	0.01686	0.00355	0.01727	0.01055	0.01415
0	0.01728	0.01796	0.02499	0.01722	0.0166
0	0.017	0.0315	0.03742	0.01859	0.02318
0	0.02022	0.02686	0.02679	0.02223	0.02142
0	0.02435	0.08819	0.04071	0.03713	0.03048
0	0.01674	0.00057	0.00772	0.00618	0.00872
0	0.01695	0.00227	0.01446	0.00866	0.01139
0	0.02314	0.03283	0.0498	0.02656	0.03129
0	0.03902	0.0596	0.0376	0.05011	0.04361
0	0.02091	0.01796	0.0268	0.02038	0.02063
0	0.01868	0.03283	0.03224	0.02198	0.02303
0	0.01804	0.0596	0.03621	0.02538	0.02635
0	0.01708	0.01468	0.02037	0.01607	0.01497
0	0.01969	0.01723	0.02998	0.01777	0.019
0	0.03304	0.02197	0.03243	0.03242	0.03402
0	0.01681	0.00101	0.01877	0.0068	0.01433
0	0.05564	0.10282	0.13951	0.07485	0.11499
0	0.0168	0.00511	0.02057	0.01086	0.01202
0	0.02151	0.02197	0.02724	0.02216	0.02009
0	0.02069	0.0315	0.04356	0.02212	0.03027
0	0.03045	0.0489	0.02226	0.03802	0.02438
0	0.01899	0.10699	0.03949	0.03161	0.02562
0	0.0169	0.008	0.01203	0.01336	0.01126
0	0.02796	0.0094	0.04946	0.02037	0.04159
0	0.02048	0.05722	0.0342	0.02611	0.02134
0	0.03466	0.12452	0.06732	0.05231	0.05506
0	0.04497	0.10282	0.04528	0.0621	0.0545
0	0.01671	0.00045	0.01172	0.00534	0.00874
1	0.12508	0.05722	0.05585	0.12907	0.13404
0	0.01698	0.00355	0.01826	0.01061	0.01398
0	0.01725	0.0098	0.014	0.01442	0.01044
0	0.01909	0.03283	0.03335	0.0224	0.02169
0	0.01712	0.00067	0.00876	0.00614	0.00732
0	0.05244	0.18807	0.12747	0.09131	0.10858
0	0.01792	0.01723	0.0237	0.01635	0.01637
0	0.01827	0.00193	0.01541	0.0095	0.01393
0	0.02015	0.02577	0.03129	0.02039	0.02175
0	0.01669	0.00036	0.01237	0.00503	0.00993
0	0.01829	0.00653	0.02103	0.01351	0.0151
0	0.01805	0.00626	0.02219	0.01228	0.01723
0	0.03045	0.07256	0.03677	0.04267	0.03328
0	0.01691	0.00045	0.01152	0.0054	0.00982
0	0.01678	0.00151	0.01084	0.00763	0.00869
0	0.02758	0.0315	0.03624	0.02854	0.03105
0	0.01702	0.01723	0.03188	0.01562	0.01981
0	0.02271	0.02577	0.03057	0.02266	0.02259
0	0.01842	0.04008	0.04292	0.023	0.02722
0	0.01744	0.02197	0.0361	0.0184	0.0224
0	0.01878	0.03283	0.02543	0.02208	0.0195
0	0.01691	0.0029	0.0165	0.00997	0.01158
0	0.02224	0.05722	0.0625	0.02808	0.03695
0	0.01672	0.00341	0.0175	0.00962	0.0121
0	0.0172	0.02577	0.02332	0.01772	0.01908
0	0.02765	0.07256	0.05639	0.03919	0.04476
0	0.01748	0.00341	0.03657	0.01001	0.02027
0	0.02187	0.02686	0.09415	0.02383	0.04219
0	0.01774	0.01468	0.05486	0.01662	0.02838
0	0.0236	0.03847	0.05866	0.02634	0.03676
0	0.0289	0.04694	0.03771	0.0334	0.03931
0	0.01714	0.00341	0.00827	0.00984	0.00888
0	0.03414	0.07256	0.04141	0.04719	0.03467
0	0.01915	0.02197	0.02222	0.01999	0.01692
0	0.01668	0.00105	0.00876	0.00735	0.00809
0	0.01702	0.0098	0.03063	0.01425	0.02023
0	0.01748	0.0094	0.03338	0.01342	0.02
0	0.1042	0.10699	0.04714	0.14025	0.09791
0	0.01766	0.04008	0.03579	0.02217	0.02324
0	0.01682	0.00626	0.01619	0.01153	0.01053
0	0.05803	0.10699	0.07604	0.08424	0.07916
0	0.02008	0.0115	0.02229	0.01609	0.01791
0	0.01796	0.06968	0.0265	0.02464	0.0178
0	0.01707	0.0489	0.03762	0.0228	0.02325
0	0.0171	0.00511	0.02385	0.01104	0.01836
0	0.01751	0.0029	0.01897	0.01028	0.01486
0	0.0214	0.04694	0.03981	0.02561	0.033
0	0.01676	0.00237	0.02438	0.00933	0.01875
1	0.02457	0.08819	0.04442	0.03742	0.02783
0	0.01791	0.05722	0.04804	0.02319	0.02644
0	0.01689	0.00341	0.01989	0.00971	0.01374
0	0.01782	0.06968	0.03596	0.02448	0.02253
0	0.01684	0.00511	0.01812	0.01089	0.01505
0	0.01803	0.01408	0.03896	0.0155	0.02382
0	0.01785	0.00626	0.0334	0.01216	0.02036
0	0.01672	0.00101	0.01236	0.00676	0.01039
0	0.01684	0.00105	0.01135	0.00741	0.01036
0	0.02034	0.03283	0.03383	0.0237	0.02338
0	0.01982	0.00653	0.03125	0.01451	0.02227
0	0.01752	0.03283	0.04136	0.02077	0.02417
0	0.0256	0.10699	0.09667	0.04111	0.06255
0	0.01677	0.00101	0.00858	0.00678	0.00783
0	0.01682	0.00151	0.01737	0.00765	0.0135
0	0.01683	0.00129	0.01207	0.00785	0.01118
0	0.01874	0.00511	0.01583	0.01197	0.01409
0	0.01819	0.00355	0.03539	0.01128	0.01898
0	0.02162	0.02108	0.02652	0.02047	0.02064
0	0.01683	0.00511	0.02213	0.01088	0.01734
0	0.01729	0.00767	0.02892	0.01253	0.01982
0	0.0217	0.06968	0.02957	0.02912	0.02143
0	0.01705	0.00417	0.0196	0.01038	0.01592
0	0.03089	0.10699	0.05426	0.04849	0.0437
0	0.49032	0.04694	0.03828	0.42114	0.29041
0	0.02775	0.01408	0.02804	0.02274	0.0292
0	0.01798	0.008	0.02025	0.01412	0.01625
0	0.01922	0.0596	0.02206	0.02684	0.01806
0	0.02576	0.0489	0.06217	0.0328	0.03884
0	0.03249	0.01723	0.04432	0.02772	0.03521
0	0.01785	0.0315	0.02609	0.01941	0.01907
0	0.01833	0.01199	0.02471	0.01614	0.01725
0	0.01716	0.01199	0.01589	0.01522	0.01196
0	0.01674	0.00036	0.01078	0.00505	0.00882
0	0.0199	0.00533	0.02136	0.01374	0.01827
0	0.01869	0.00185	0.01573	0.00891	0.01356
1	0.0204	0.0315	0.04192	0.02184	0.02419
0	0.01704	0.00511	0.01866	0.011	0.01356
0	0.01668	0.00055	0.01561	0.00566	0.01145
0	0.01976	0.02197	0.02103	0.02055	0.01778
0	0.02109	0.05722	0.02763	0.0268	0.01919
0	0.02278	0.0489	0.02989	0.02942	0.02341
0	0.01924	0.01796	0.02809	0.01893	0.02114
0	0.01691	0.00341	0.02632	0.00972	0.01785
0	0.01696	0.00435	0.01575	0.01124	0.01273
0	0.02077	0.10282	0.05894	0.03147	0.03641
1	0.06189	0.12452	0.05293	0.08694	0.07169
0	0.08493	0.03283	0.03473	0.08396	0.07379
0	0.0179	0.01468	0.01947	0.01675	0.01466
0	0.0215	0.05722	0.03105	0.02725	0.02055
0	0.01669	0.00129	0.01025	0.00779	0.00954
0	0.01695	0.00511	0.03733	0.01095	0.02052
0	0.01774	0.00355	0.01676	0.01103	0.01371
0	0.05697	0.15632	0.04019	0.09277	0.05588
0	0.0181	0.0315	0.02879	0.01965	0.01895
0	0.02519	0.04008	0.03246	0.03034	0.02567
0	0.03639	0.0596	0.03465	0.04713	0.03503
0	0.01717	0.00082	0.01556	0.00653	0.01238
0	0.10093	0.05722	0.04723	0.10678	0.08764
0	0.12776	0.07256	0.05638	0.15023	0.13388
0	0.01822	0.0489	0.03682	0.02415	0.02262
0	0.01674	0.00082	0.01479	0.00639	0.0111
0	0.0168	0.00533	0.00981	0.01182	0.00906
0	0.01687	0.00105	0.01176	0.00742	0.00957
0	0.01693	0.00185	0.02109	0.00816	0.01322
0	0.01725	0.00227	0.01254	0.0088	0.01039
0	0.02192	0.00355	0.01761	0.01332	0.01889
0	0.01678	0.00511	0.01565	0.01085	0.01325
0	0.0167	0.00123	0.01537	0.00717	0.01211
0	0.01685	0.00045	0.01399	0.00539	0.01098
0	0.02982	0.07256	0.09852	0.04189	0.06429
0	0.02362	0.03847	0.0349	0.02637	0.02784
0	0.01692	0.00123	0.00936	0.00725	0.00822
0	0.01731	0.00101	0.01153	0.00698	0.01006
0	0.02562	0.0098	0.04667	0.0205	0.03591
0	0.01678	0.0007	0.00798	0.00657	0.00866
0	0.01783	0.02108	0.02557	0.01726	0.01824
0	0.03239	0.10699	0.13831	0.05054	0.07398
0	0.01709	0.0007	0.01292	0.00667	0.01151
0	0.0168	0.00101	0.01864	0.0068	0.01303
0	0.02747	0.05722	0.04709	0.03384	0.0359
0	0.01753	0.00435	0.01936	0.01158	0.01362
0	0.01694	0.00278	0.0257	0.00918	0.0171
0	0.01822	0.01408	0.0306	0.01565	0.01936
0	0.01682	0.00067	0.01221	0.00605	0.00962
0	0.04729	0.08819	0.03567	0.06653	0.04293
0	0.0173	0.01468	0.02103	0.01625	0.01448
0	0.01891	0.01199	0.01726	0.01659	0.01491
0	0.01717	0.00057	0.01398	0.00632	0.01192
0	0.01685	0.01199	0.03018	0.01498	0.01779
0	0.10138	0.15632	0.08804	0.15271	0.1299
0	0.01705	0.01199	0.02917	0.01513	0.01814
0	0.02568	0.1295	0.06473	0.04366	0.04198
0	0.01846	0.0094	0.02579	0.01408	0.01932
1	0.01887	0.0315	0.047	0.02039	0.02281
0	0.02078	0.02577	0.02864	0.02095	0.02182
0	0.01667	0.0007	0.01339	0.00653	0.01254
0	0.01698	0.00227	0.01979	0.00867	0.01404
0	0.01687	0.0007	0.01337	0.0066	0.0113
0	0.02699	0.0489	0.05291	0.03418	0.04104
0	0.01893	0.0315	0.02644	0.02045	0.01723
0	0.01683	0.00227	0.01909	0.00861	0.01243
0	0.01672	0.00105	0.01039	0.00736	0.01028
0	0.01988	0.00533	0.01571	0.01373	0.01539
0	0.02414	0.03847	0.02873	0.02688	0.026
0	0.01956	0.01723	0.03971	0.01767	0.02415
0	0.01677	0.00101	0.01737	0.00678	0.01171
0	0.02247	0.10699	0.04203	0.03665	0.02634
0	0.01709	0.01468	0.01363	0.01608	0.012
0	0.02224	0.01796	0.03573	0.02154	0.02712
0	0.01686	0.0029	0.0131	0.00995	0.01299
0	0.01682	0.00045	0.00753	0.00538	0.00817
0	0.01917	0.05722	0.04401	0.02463	0.02833
0	0.01885	0.0315	0.0397	0.02037	0.02302
0	0.01776	0.00067	0.01564	0.00635	0.01079
0	0.01678	0.00278	0.01071	0.0091	0.01035
0	0.02585	0.0315	0.04223	0.02694	0.03261
0	0.04092	0.10282	0.05032	0.05716	0.04912
0	0.05874	0.12452	0.07843	0.08306	0.09262
0	0.0212	0.02686	0.03975	0.02319	0.02912
0	0.02012	0.0315	0.0532	0.02158	0.02528
0	0.01675	0.00055	0.01189	0.00568	0.00982
0	0.02935	0.0098	0.027	0.02313	0.02895
0	0.05675	0.0489	0.07047	0.06584	0.08169
0	0.01694	0.00082	0.01405	0.00645	0.00993
0	0.01739	0.00355	0.01474	0.01084	0.0133
0	0.05881	0.04008	0.05597	0.06419	0.07563
0	0.01707	0.00227	0.01702	0.00872	0.01186
1	0.02861	0.10282	0.06109	0.04172	0.0417
0	0.0169	0.00185	0.01567	0.00815	0.01207
0	0.01668	0.0029	0.01992	0.00985	0.01496
0	0.02175	0.00237	0.0172	0.01176	0.01655
0	0.01753	0.00086	0.00792	0.00724	0.00852
0	0.03878	0.10699	0.06171	0.0592	0.05692
0	0.01705	0.03847	0.04052	0.01976	0.02281
0	0.01764	0.0094	0.01686	0.01353	0.01439
0	0.02303	0.0489	0.03196	0.02971	0.02521
0	0.01945	0.02197	0.03397	0.02027	0.02284
0	0.01709	0.00151	0.03867	0.00776	0.01945
0	0.02178	0.10699	0.03105	0.03567	0.02341
0	0.01671	0.00158	0.00896	0.00827	0.00837
0	0.02289	0.0489	0.0377	0.02954	0.02925
0	0.01964	0.00435	0.01756	0.01281	0.01523
0	0.0168	0.0094	0.02966	0.01295	0.01799
0	0.01902	0.04694	0.03348	0.02307	0.02023
0	0.01888	0.0596	0.03899	0.02642	0.02233
0	0.01944	0.05722	0.03042	0.02493	0.02149
0	0.01728	0.00129	0.01236	0.00804	0.01069
0	0.01749	0.00355	0.01407	0.01089	0.01221
0	0.01694	0.00101	0.0154	0.00684	0.01124
0	0.0299	0.02577	0.02545	0.02892	0.02552
0	0.02354	0.10282	0.05639	0.03514	0.03573
0	0.01682	0.00227	0.01924	0.0086	0.01224
0	0.01948	0.04694	0.04474	0.02357	0.02598
0	0.02819	0.02577	0.03389	0.02745	0.02796
0	0.01679	0.00129	0.01116	0.00783	0.01058
0	0.01775	0.08819	0.03977	0.0281	0.02198
0	0.02229	0.0489	0.05899	0.02886	0.03868
0	0.06461	0.10282	0.08057	0.08533	0.08999
0	0.0195	0.0094	0.01554	0.01478	0.01175
0	0.01673	0.00237	0.01231	0.00931	0.01062
0	0.01674	0.00045	0.01151	0.00535	0.00962
0	0.03239	0.1295	0.07146	0.05354	0.05549
0	0.01712	0.0007	0.01014	0.00668	0.0098
0	0.02459	0.02577	0.05393	0.02432	0.03437
0	0.01797	0.00158	0.05475	0.00883	0.02609
0	0.01717	0.00193	0.01403	0.00899	0.0111
0	0.01698	0.00105	0.01118	0.00746	0.01082
0	0.01837	0.18807	0.04228	0.03653	0.02316
0	0.02385	0.0315	0.03617	0.02509	0.02963
0	0.02571	0.04694	0.05115	0.03012	0.03054
0	0.01689	0.00341	0.01966	0.00971	0.01636
0	0.01873	0.00227	0.021	0.00947	0.01675
0	0.01881	0.0315	0.03423	0.02033	0.0239
0	0.03074	0.02108	0.03961	0.02797	0.03399
0	0.03008	0.07256	0.06708	0.04222	0.0463
0	0.0242	0.08819	0.03726	0.03693	0.02886
0	0.01964	0.03283	0.0994	0.02298	0.04014
0	0.01676	0.00278	0.01483	0.00909	0.01015
0	0.01783	0.00341	0.01641	0.01019	0.01418
0	0.02211	0.03283	0.02376	0.02551	0.01842
0	0.01701	0.00278	0.02542	0.00921	0.0163
0	0.03327	0.06968	0.04423	0.04246	0.03874
0	0.01674	0.00193	0.01346	0.00879	0.0103
0	0.01808	0.04694	0.03536	0.02206	0.0215
0	0.03308	0.0315	0.02761	0.03353	0.03161
0	0.04295	0.07256	0.03751	0.05775	0.04213
0	0.01746	0.00185	0.01591	0.00839	0.01249
0	0.0181	0.04008	0.04754	0.02266	0.02947
0	0.01672	0.00045	0.00733	0.00535	0.00703
0	0.02497	0.02577	0.04006	0.02466	0.0281
0	0.01705	0.00341	0.0161	0.00979	0.01272
0	0.01719	0.00082	0.02264	0.00654	0.01456
0	0.01679	0.0115	0.02455	0.01372	0.01457
0	0.01688	0.0029	0.01655	0.00996	0.01289
0	0.0196	0.02197	0.02984	0.02041	0.02131
0	0.01789	0.00355	0.01576	0.01111	0.01314
0	0.01679	0.00105	0.01485	0.00739	0.01149
0	0.0172	0.02577	0.03236	0.01772	0.0198
0	0.01673	0.00129	0.01211	0.00781	0.01147
0	0.0172	0.01723	0.02912	0.01576	0.01713
0	0.01878	0.05722	0.02626	0.02419	0.02024
0	0.01697	0.00045	0.0093	0.00542	0.008
0	0.01681	0.00067	0.01002	0.00604	0.00848
0	0.01771	0.0029	0.0391	0.01039	0.02159
0	0.03155	0.01199	0.02941	0.02614	0.0318
0	0.01908	0.0315	0.03725	0.02059	0.02517
0	0.01744	0.00101	0.01884	0.00702	0.01396
0	0.02096	0.04694	0.03706	0.02514	0.02567
0	0.01679	0.00151	0.01264	0.00763	0.00986
0	0.02138	0.02108	0.05351	0.02027	0.04376
0	0.02381	0.07256	0.04047	0.03436	0.02802
0	0.02023	0.03847	0.03431	0.02299	0.02233
0	0.0171	0.00435	0.02283	0.01132	0.01487
0	0.0175	0.00129	0.01285	0.00813	0.01281
0	0.04191	0.0596	0.09034	0.05338	0.06394
0	0.01716	0.00067	0.01161	0.00616	0.00915
0	0.01728	0.00341	0.02007	0.00991	0.01417
0	0.01705	0.02577	0.03222	0.01758	0.0209
0	0.01681	0.00105	0.01155	0.0074	0.01068
0	0.02066	0.07256	0.03812	0.03031	0.0273
0	0.0189	0.08819	0.05117	0.0297	0.02901
0	0.01972	0.04694	0.05836	0.02382	0.03184
0	0.02252	0.12452	0.04161	0.0358	0.02386
0	0.01686	0.00047	0.01383	0.00586	0.01172
0	0.04495	0.08819	0.0295	0.06364	0.03895
0	0.02005	0.02577	0.05553	0.0203	0.03276
0	0.03653	0.04008	0.03673	0.04214	0.04064
0	0.01731	0.01199	0.02273	0.01534	0.0174
0	0.01686	0.00185	0.01412	0.00813	0.01125
0	0.01679	0.0007	0.01119	0.00657	0.00952
0	0.01688	0.00129	0.0132	0.00787	0.0115
0	0.01688	0.00767	0.01501	0.01227	0.01157
0	0.0195	0.15632	0.08903	0.03633	0.03585
0	0.0918	0.0596	0.02978	0.1064	0.07393
0	0.01933	0.0315	0.03516	0.02083	0.02576
0	0.04102	0.15632	0.04651	0.06968	0.05043
0	0.01968	0.04694	0.03201	0.02378	0.02226
0	0.01719	0.01408	0.0271	0.01486	0.01767
0	0.03076	0.0489	0.06189	0.03836	0.04339
0	0.02126	0.06968	0.04095	0.0286	0.026
0	0.01674	0.00055	0.01451	0.00568	0.01184
0	0.0168	0.01468	0.02013	0.01584	0.01386
0	0.03325	0.15632	0.117	0.058	0.06755
0	0.01745	0.03283	0.02036	0.02069	0.01529
0	0.02964	0.01723	0.04711	0.02555	0.0353
0	0.0167	0.00123	0.01394	0.00717	0.01182
0	0.02937	0.10282	0.08178	0.04269	0.05382
0	0.01701	0.04694	0.03478	0.0209	0.02223
0	0.0167	0.0115	0.02129	0.01366	0.01552
0	0.01678	0.0029	0.01258	0.0099	0.01174
0	0.01717	0.00435	0.01705	0.01136	0.01174
0	0.01683	0.00158	0.01494	0.00832	0.0134
0	0.01723	0.00626	0.0231	0.01178	0.01609
0	0.01949	0.00417	0.02113	0.01169	0.01556
0	0.01744	0.00511	0.02589	0.01123	0.01832
0	0.01678	0.00151	0.01687	0.00763	0.01377
0	0.02092	0.10699	0.04488	0.03442	0.03216
0	0.04013	0.10282	0.09639	0.05618	0.08644
0	0.01899	0.0315	0.02593	0.02051	0.0202
0	0.04102	0.03847	0.0276	0.04297	0.03501
0	0.01817	0.0315	0.03377	0.01972	0.02567
0	0.01837	0.02577	0.03161	0.01879	0.02343
1	0.03163	0.12452	0.06955	0.04827	0.06357
0	0.01739	0.008	0.02664	0.0137	0.0168
0	0.02014	0.08472	0.05178	0.02889	0.02994
0	0.01724	0.008	0.02875	0.0136	0.02095
0	0.35017	0.1295	0.15437	0.41587	0.41826
0	0.01698	0.0029	0.02976	0.01001	0.02015
0	0.01689	0.00158	0.01345	0.00835	0.01097
0	0.01751	0.02577	0.02963	0.018	0.01849
0	0.01689	0.00055	0.01624	0.00572	0.01365
0	0.0619	0.12452	0.10286	0.08696	0.10342
0	0.01696	0.00355	0.01684	0.0106	0.01347
0	0.01675	0.00082	0.01666	0.00639	0.01286
0	0.01709	0.00278	0.02185	0.00925	0.01421
0	0.02041	0.04008	0.03827	0.02519	0.024
0	0.0167	0.00341	0.01869	0.00961	0.0134
0	0.0205	0.0115	0.02291	0.01639	0.02056
0	0.01731	0.00533	0.01892	0.01214	0.01344
0	0.01686	0.00151	0.01481	0.00766	0.01024
0	0.02202	0.03283	0.02688	0.02542	0.02453
0	0.01689	0.01199	0.0244	0.01501	0.02178
0	0.01689	0.00158	0.01368	0.00835	0.01155
0	0.02823	0.08472	0.04688	0.03892	0.03673
0	0.02086	0.04694	0.03428	0.02503	0.02376
0	0.01813	0.0315	0.02397	0.01968	0.01636
0	0.01876	0.00417	0.01898	0.0113	0.01574
0	0.02038	0.0489	0.06622	0.02666	0.03561
0	0.01739	0.00086	0.00894	0.00719	0.01024
0	0.01833	0.05722	0.0389	0.02367	0.02167
0	0.01689	0.00341	0.01966	0.00971	0.01466
0	0.01845	0.00435	0.0162	0.01211	0.01346
0	0.01714	0.00123	0.01197	0.00733	0.01034
0	0.02129	0.01199	0.05903	0.01843	0.03317
0	0.03649	0.0596	0.07259	0.04724	0.05331
0	0.01784	0.02577	0.03643	0.0183	0.02398
0	0.16628	0.0315	0.14495	0.14116	0.24188
0	0.01677	0.00193	0.01409	0.0088	0.01198
0	0.01677	0.00227	0.02053	0.00858	0.01457
0	0.02568	0.06968	0.0408	0.03378	0.03712
0	0.018	0.0115	0.01987	0.0146	0.01553
0	0.01694	0.00185	0.02228	0.00816	0.01505
0	0.01706	0.00626	0.01966	0.01168	0.0141
0	0.01684	0.00105	0.00861	0.00741	0.00898
0	0.01679	0.00341	0.01765	0.00966	0.01321
0	0.01669	0.00129	0.01615	0.00779	0.0125
0	0.07128	0.10282	0.05995	0.093	0.07662
0	0.01671	0.00086	0.00898	0.00694	0.0094
0	0.01695	0.00417	0.02319	0.01032	0.01469
0	0.01686	0.00767	0.02194	0.01225	0.01579
0	0.01672	0.00227	0.01363	0.00855	0.01092
0	0.02929	0.03283	0.03003	0.03272	0.02827
0	0.01676	0.0029	0.01554	0.00989	0.01251
0	0.02184	0.04008	0.03801	0.02675	0.02605
0	0.03078	0.03283	0.03025	0.03419	0.03378
0	0.01845	0.0115	0.01963	0.01492	0.01454
0	0.01672	0.00045	0.01024	0.00535	0.00891
0	0.01715	0.00151	0.01513	0.00778	0.01348
0	0.01798	0.08819	0.03425	0.02842	0.02098
0	0.01815	0.01408	0.0249	0.0156	0.01696
0	0.03299	0.12452	0.04675	0.05009	0.04063
0	0.01678	0.00055	0.01806	0.00569	0.01328
0	0.04565	0.10699	0.04654	0.06829	0.05539
0	0.01785	0.08472	0.04614	0.02598	0.02917
0	0.01979	0.10699	0.03518	0.03278	0.02523
0	0.05785	0.10282	0.0778	0.07745	0.08703
0	0.01677	0.00237	0.01725	0.00933	0.01387
0	0.03348	0.02577	0.06327	0.03197	0.05336
0	0.0168	0.00086	0.01142	0.00697	0.0108
0	0.02142	0.06968	0.03747	0.02879	0.02403
0	0.0207	0.08472	0.04031	0.0296	0.0287
0	0.02206	0.02686	0.0258	0.02402	0.02051
0	0.01911	0.01796	0.048	0.01882	0.02494
0	0.01786	0.00417	0.0171	0.01082	0.01206
0	0.01845	0.05722	0.02982	0.02381	0.02023
0	0.0357	0.03847	0.04656	0.038	0.04433
0	0.01688	0.00082	0.01364	0.00643	0.01041
0	0.19156	0.0596	0.05619	0.20312	0.16766
0	0.02324	0.01723	0.02263	0.02059	0.02027
0	0.01684	0.00341	0.02114	0.00968	0.01473
0	0.02003	0.02577	0.05862	0.02028	0.0353
0	0.01818	0.02108	0.03037	0.01756	0.01951
0	0.01733	0.0115	0.03577	0.01411	0.01954
1	0.05164	0.07256	0.04448	0.0679	0.05682
0	0.01667	0.00082	0.01823	0.00636	0.01124
0	0.01704	0.00045	0.01083	0.00544	0.00913
0	0.0172	0.01723	0.04242	0.01576	0.02446
0	0.0172	0.00511	0.03221	0.01109	0.01921
0	0.02048	0.01199	0.0284	0.01781	0.02369
0	0.01694	0.00341	0.01546	0.00974	0.01423
0	0.01674	0.00082	0.01098	0.00638	0.00889
0	0.0185	0.01468	0.02941	0.01725	0.02038
0	0.01851	0.03283	0.03433	0.02179	0.02304
0	0.02345	0.15632	0.04504	0.04271	0.03023
0	0.02926	0.02686	0.07069	0.03084	0.05348
0	0.01676	0.00067	0.01178	0.00603	0.01082
0	0.01693	0.00101	0.01179	0.00684	0.00976
1	0.06829	0.15632	0.03312	0.10857	0.05833
0	0.01733	0.00355	0.02725	0.01081	0.02002
0	0.02167	0.05722	0.03669	0.02745	0.02613
0	0.01671	0.00123	0.01278	0.00717	0.0112
0	0.01873	0.01796	0.03668	0.01849	0.02382
0	0.01716	0.01723	0.02526	0.01573	0.01736
0	0.01735	0.0094	0.02896	0.01333	0.01928
0	0.01684	0.00045	0.01057	0.00538	0.00866
0	0.01719	0.01199	0.02742	0.01524	0.01824
0	0.02114	0.03847	0.07507	0.0239	0.0379
0	0.01693	0.00105	0.02035	0.00744	0.01555
0	0.01689	0.04694	0.02829	0.02077	0.01828
1	0.06515	0.08472	0.0999	0.08125	0.11102
0	0.01685	0.00767	0.02852	0.01225	0.01717
0	0.01681	0.00511	0.02222	0.01087	0.01377
0	0.019	0.01723	0.17475	0.01722	0.06953
0	0.01758	0.0115	0.02505	0.0143	0.01754
0	0.01672	0.00067	0.0084	0.00602	0.00791
1	0.03123	0.03847	0.04962	0.03376	0.04451
0	0.01704	0.00129	0.00958	0.00794	0.01112
0	0.03123	0.07256	0.03303	0.04363	0.03423
0	0.01738	0.0315	0.02718	0.01896	0.0181
0	0.01796	0.0489	0.02494	0.02384	0.02068
0	0.01672	0.00129	0.01208	0.0078	0.01134
0	0.05579	0.15632	0.24568	0.09109	0.14247
0	0.0345	0.08819	0.04477	0.05045	0.04206
0	0.01871	0.02686	0.02261	0.02076	0.01733
0	0.01731	0.00227	0.01981	0.00882	0.01373
0	0.01675	0.00045	0.0118	0.00536	0.00999
0	0.02153	0.07256	0.05039	0.03144	0.03159
0	0.01849	0.01796	0.02214	0.01828	0.01682
0	0.01673	0.00057	0.00685	0.00617	0.00716
0	0.01744	0.03283	0.03275	0.02068	0.02164
0	0.01884	0.00626	0.01564	0.01275	0.01241
0	0.01862	0.00626	0.01783	0.01262	0.01404
0	0.01753	0.00653	0.02582	0.01301	0.01729
0	0.01696	0.00435	0.02142	0.01124	0.01556
0	0.02301	0.03847	0.04661	0.02576	0.03403
0	0.01671	0.00082	0.01117	0.00637	0.00999
0	0.01773	0.00129	0.01239	0.00822	0.01195
0	0.01667	0.00057	0.01174	0.00616	0.01002
0	0.01726	0.00341	0.01967	0.0099	0.01327
0	0.01671	0.00511	0.0223	0.01081	0.01472
0	0.03426	0.1295	0.02993	0.05623	0.02924
0	0.02035	0.02108	0.02761	0.0194	0.02102
0	0.01727	0.00129	0.01261	0.00803	0.01195
0	0.02125	0.00533	0.04538	0.01457	0.02949
0	0.35214	0.12452	0.04492	0.39167	0.25622
0	0.01685	0.0029	0.01507	0.00994	0.01283
0	0.01702	0.00045	0.00919	0.00543	0.00773
0	0.16654	0.01408	0.06807	0.11342	0.18709
0	0.01818	0.00533	0.01842	0.01268	0.01671
0	0.01668	0.0007	0.01143	0.00653	0.01075
0	0.01704	0.00047	0.0128	0.00592	0.00992
1	0.06496	0.04008	0.02246	0.07009	0.04409
0	0.01685	0.00185	0.02155	0.00812	0.01519
0	0.01715	0.00237	0.01526	0.00952	0.01441
0	0.01678	0.00067	0.01246	0.00603	0.00986
0	0.01749	0.00626	0.01384	0.01194	0.01119
0	0.01879	0.01796	0.03538	0.01854	0.02058
0	0.0341	0.08472	0.03142	0.04597	0.0339
0	0.01683	0.00227	0.01878	0.0086	0.01405
0	0.01693	0.00151	0.01447	0.00769	0.01218
0	0.02756	0.08819	0.05673	0.0414	0.04658
0	0.01762	0.00435	0.0217	0.01163	0.01869
1	0.02901	0.08472	0.10987	0.03987	0.0653
0	0.01683	0.00129	0.01457	0.00785	0.01154
0	0.01725	0.00101	0.01183	0.00695	0.00992
0	0.01698	0.00511	0.02149	0.01097	0.01445
0	0.01751	0.00341	0.01463	0.01002	0.01172
0	0.01702	0.00101	0.01371	0.00687	0.01029
0	0.03368	0.0596	0.06184	0.04402	0.05291
0	0.01678	0.0007	0.0085	0.00657	0.00912
0	0.01811	0.02108	0.02684	0.0175	0.01811
0	0.01816	0.0115	0.03104	0.01472	0.01993
0	0.01715	0.00278	0.02019	0.00928	0.01411
0	0.02803	0.03847	0.03224	0.03068	0.03081
0	0.032	0.02108	0.02433	0.02898	0.02518
0	0.01901	0.04008	0.04066	0.02366	0.02339
0	0.0192	0.00533	0.01591	0.01331	0.01337
0	0.0179	0.008	0.02285	0.01406	0.01594
0	0.01714	0.00123	0.01422	0.00733	0.01051
0	0.02369	0.1504	0.06718	0.03966	0.04075
0	0.01867	0.10699	0.04032	0.03114	0.02517
0	0.01694	0.0098	0.01674	0.01419	0.01276
0	0.01678	0.00129	0.01122	0.00783	0.0112
0	0.01901	0.02686	0.04309	0.02106	0.02595
0	0.01913	0.00626	0.0283	0.01293	0.01724
0	0.01689	0.00227	0.01864	0.00863	0.01191
0	0.01737	0.00123	0.03064	0.00742	0.01951
0	0.01669	0.00045	0.00864	0.00534	0.00773
0	0.02342	0.06968	0.03166	0.03115	0.0259
0	0.01677	0.00082	0.01118	0.0064	0.00977
0	0.01825	0.01408	0.02006	0.01567	0.01537
0	0.01682	0.00105	0.01388	0.0074	0.0114
0	0.01672	0.00227	0.02375	0.00856	0.01509
0	0.01719	0.00227	0.01813	0.00877	0.01304
1	0.0441	0.08472	0.04152	0.05765	0.04885
0	0.01915	0.08819	0.06284	0.03005	0.03467
0	0.01835	0.0315	0.03248	0.01989	0.02174
0	0.01749	0.02197	0.03546	0.01845	0.01979
0	0.02231	0.03847	0.0328	0.02507	0.02276
0	0.04467	0.08472	0.0509	0.0583	0.06574
0	0.01748	0.0007	0.00682	0.00681	0.00741
0	0.01689	0.02108	0.02461	0.01644	0.01621
0	0.01712	0.00435	0.0181	0.01134	0.01538
0	0.01854	0.1295	0.02292	0.03279	0.01731
0	0.01733	0.00227	0.01412	0.00884	0.01022
0	0.10528	0.0489	0.04222	0.11356	0.09872
0	0.01868	0.00082	0.01245	0.00704	0.01184
0	0.02333	0.01408	0.0213	0.01949	0.01848
0	0.01911	0.03283	0.0219	0.02243	0.02086
0	0.0171	0.00105	0.01416	0.00751	0.01058
0	0.01776	0.02686	0.03071	0.01982	0.01952
1	0.04083	0.10699	0.05355	0.06192	0.04918
0	0.01683	0.00417	0.01662	0.01026	0.01137
0	0.01676	0.0094	0.03	0.01293	0.01944
0	0.0167	0.0007	0.01379	0.00654	0.01131
0	0.01669	0.00036	0.01385	0.00503	0.01087
0	0.02838	0.03283	0.07102	0.03182	0.04755
0	0.02955	0.1295	0.09165	0.04939	0.07608
0	0.01806	0.06968	0.03513	0.02477	0.0258
0	0.0168	0.00151	0.01234	0.00764	0.01017
0	0.01719	0.00767	0.01779	0.01247	0.01457
0	0.017	0.00082	0.01381	0.00647	0.01102
0	0.02201	0.0489	0.04958	0.02854	0.02799
0	0.01814	0.03283	0.03537	0.02141	0.02839
0	0.01675	0.00193	0.01857	0.00879	0.01315
0	0.0175	0.008	0.01801	0.01378	0.0131
0	0.02316	0.10282	0.05308	0.03464	0.03211
0	0.01925	0.07256	0.04883	0.02848	0.0297
0	0.02269	0.04008	0.06115	0.02767	0.04033
0	0.0167	0.00055	0.01093	0.00567	0.00861
0	0.10934	0.0489	0.095	0.11741	0.14979
0	0.01802	0.00158	0.02389	0.00885	0.01715
0	0.01697	0.00653	0.01543	0.01265	0.01077
0	0.01687	0.00151	0.01208	0.00767	0.01089
0	0.01734	0.00278	0.02197	0.00937	0.01397
0	0.03952	0.01723	0.03572	0.03299	0.04495
0	0.01676	0.00185	0.01478	0.00808	0.01102
0	0.01683	0.00123	0.01224	0.00722	0.0094
0	0.02282	0.03283	0.0265	0.02624	0.02189
0	0.02135	0.03283	0.09464	0.02473	0.03994
0	0.01678	0.00151	0.0208	0.00763	0.01403
0	0.01722	0.03847	0.02459	0.01994	0.01781
0	0.01735	0.02686	0.05714	0.01942	0.02711
0	0.01673	0.00086	0.01635	0.00694	0.01431
0	0.04691	0.04008	0.0699	0.05256	0.07795
0	0.03128	0.07256	0.04252	0.04369	0.03607
0	0.01709	0.00151	0.01139	0.00776	0.0112
0	0.01777	0.00533	0.04793	0.01242	0.02683
1	0.03524	0.0315	0.04344	0.03546	0.03799
0	0.02409	0.02577	0.06138	0.02388	0.03768
1	0.02409	0.07256	0.06235	0.0347	0.03835
0	0.01792	0.0115	0.02344	0.01455	0.01828
0	0.02214	0.03847	0.03678	0.0249	0.029
0	0.01671	0.0007	0.01059	0.00654	0.01021
0	0.06509	0.04694	0.08486	0.06849	0.10141
0	0.05104	0.02686	0.03201	0.0505	0.04139
0	0.01706	0.0094	0.02288	0.01313	0.01555
0	0.01669	0.00057	0.01293	0.00616	0.01321
0	0.02085	0.02577	0.05323	0.02101	0.027
0	0.01799	0.02577	0.02912	0.01844	0.01745
0	0.0169	0.00227	0.00982	0.00864	0.00857
0	0.01834	0.0115	0.02305	0.01484	0.01576
0	0.01711	0.00767	0.02372	0.01241	0.01538
0	0.01739	0.00626	0.02542	0.01188	0.016
0	0.01679	0.00101	0.01622	0.00679	0.01246
0	0.01729	0.05722	0.0373	0.02247	0.02509
0	0.01942	0.10282	0.04666	0.02966	0.02823
0	0.01688	0.00767	0.02035	0.01227	0.01588
0	0.13067	0.04008	0.03655	0.13008	0.11224
0	0.18422	0.18807	0.15744	0.2674	0.33494
0	0.01975	0.08472	0.05774	0.0284	0.03001
0	0.01747	0.02108	0.0234	0.01695	0.01943
0	0.01704	0.00278	0.01083	0.00923	0.00974
0	0.01675	0.00105	0.01206	0.00737	0.00953
0	0.03009	0.02108	0.02	0.02745	0.02401
0	0.01686	0.00341	0.0115	0.00969	0.0107
0	0.01672	0.00237	0.01056	0.00931	0.01041
0	0.01811	0.01199	0.04436	0.01597	0.02127
0	0.01746	0.008	0.0164	0.01375	0.01472
0	0.01808	0.0098	0.08057	0.01504	0.03269
0	0.02075	0.08819	0.036	0.03224	0.02472
0	0.01717	0.00341	0.02931	0.00985	0.01963
0	0.01702	0.00045	0.00895	0.00543	0.00786
0	0.01731	0.00341	0.02859	0.00992	0.019
0	0.03373	0.01408	0.06952	0.02705	0.05264
0	0.02468	0.03847	0.01896	0.02741	0.01954
0	0.01727	0.00193	0.0173	0.00903	0.01399
0	0.02432	0.0489	0.07886	0.03117	0.04436
0	0.04494	0.1295	0.10145	0.07129	0.08221
0	0.01908	0.03847	0.03149	0.02182	0.02032
0	0.0169	0.00237	0.0132	0.0094	0.01148
0	0.10468	0.05722	0.04817	0.11027	0.12187
0	0.01903	0.02686	0.02882	0.02107	0.0212
0	0.04385	0.06968	0.05058	0.05417	0.05091
0	0.01739	0.00355	0.01294	0.01084	0.01189
0	0.01891	0.00626	0.0265	0.0128	0.02297
0	0.01675	0.0007	0.01066	0.00656	0.00966
0	0.02756	0.07256	0.03915	0.03908	0.03219
0	0.26153	0.10699	0.05867	0.30998	0.23999
0	0.01708	0.1295	0.06506	0.03051	0.03237
0	0.05708	0.08472	0.05253	0.07233	0.07039
0	0.01673	0.00158	0.01409	0.00828	0.0136
0	0.02102	0.01796	0.07959	0.02048	0.04845
0	0.01701	0.00511	0.01147	0.01098	0.00946
0	0.03214	0.10282	0.0318	0.04622	0.03041
0	0.06029	0.03847	0.06268	0.06045	0.07147
0	0.01696	0.00511	0.02241	0.01096	0.01623
0	0.01731	0.01468	0.02703	0.01627	0.01822
0	0.0169	0.00158	0.01472	0.00836	0.015
0	0.02651	0.05722	0.04587	0.0328	0.03461
0	0.01682	0.0094	0.01806	0.01296	0.0145
0	0.02052	0.0315	0.09972	0.02196	0.03951
0	0.01892	0.0029	0.02179	0.01102	0.01688
0	0.01687	0.00511	0.01732	0.01091	0.01232
0	0.07188	0.0489	0.07101	0.08111	0.10372
0	0.01696	0.00057	0.00864	0.00625	0.00887
0	0.01749	0.00767	0.02847	0.01266	0.0162
0	0.01984	0.10282	0.05392	0.03022	0.02863
0	0.08707	0.15632	0.08183	0.13395	0.14279
0	0.01831	0.00151	0.01477	0.00825	0.01158
0	0.01683	0.0029	0.01954	0.00993	0.01495
0	0.01702	0.00626	0.03061	0.01165	0.01921
0	0.01729	0.01199	0.03273	0.01532	0.02315
0	0.02164	0.0098	0.02965	0.01764	0.02173
1	0.02227	0.04008	0.10329	0.02721	0.05709
0	0.02936	0.02108	0.07445	0.02685	0.05422
0	0.02079	0.0489	0.02741	0.02714	0.02345
0	0.01791	0.00435	0.01598	0.0118	0.01226
0	0.01766	0.00158	0.01647	0.00869	0.01204
0	0.0178	0.12452	0.0402	0.02911	0.02364
0	0.01914	0.01468	0.01696	0.01778	0.01521
0	0.01702	0.01408	0.02643	0.01473	0.01525
0	0.01762	0.00129	0.00678	0.00818	0.00722
0	0.0216	0.08472	0.03816	0.03074	0.0262
0	0.01719	0.008	0.01978	0.01356	0.01522
0	0.03588	0.0489	0.03444	0.04394	0.0391
0	0.01692	0.0115	0.01708	0.01382	0.0122
0	0.01833	0.00417	0.01701	0.01107	0.01316
0	0.01725	0.03283	0.03202	0.02048	0.02054
0	0.06623	0.0596	0.07145	0.07985	0.08688
0	0.01793	0.00533	0.0239	0.01252	0.01843
0	0.02234	0.02197	0.02644	0.02292	0.0225
1	0.48739	0.12452	0.05389	0.51738	0.37201
0	0.0334	0.10282	0.07701	0.04781	0.05224
0	0.01697	0.0007	0.01488	0.00663	0.01435
0	0.03852	0.07256	0.03513	0.05247	0.04056
0	0.01669	0.00227	0.00797	0.00854	0.0084
0	0.01779	0.00435	0.02433	0.01173	0.01775
0	0.01915	0.0115	0.03395	0.01543	0.02335
0	0.01841	0.00653	0.02269	0.0136	0.01629
0	0.01691	0.00105	0.01397	0.00743	0.01076
0	0.01715	0.00185	0.01108	0.00825	0.00895
0	0.0168	0.00129	0.01355	0.00784	0.01202
0	0.01795	0.00767	0.02291	0.01296	0.01623
0	0.01775	0.04694	0.04656	0.0217	0.02647
0	0.01703	0.00653	0.02825	0.01268	0.01719
0	0.01667	0.00055	0.01327	0.00566	0.01053
0	0.01753	0.0489	0.02838	0.02335	0.0179
0	0.01876	0.0007	0.01248	0.00725	0.013
0	0.02067	0.03847	0.04088	0.02343	0.02665
0	0.03476	0.10699	0.03564	0.05377	0.04061
0	0.01683	0.00193	0.01967	0.00883	0.01494
0	0.02124	0.0596	0.06328	0.02931	0.04148
1	0.72122	0.10282	0.09625	0.70466	0.59421
0	0.01937	0.02686	0.03617	0.02141	0.02234
0	0.0241	0.08819	0.05057	0.0368	0.03659
0	0.01724	0.00045	0.01063	0.0055	0.0084
0	0.03886	0.02577	0.03599	0.0365	0.04219
0	0.01687	0.00435	0.01641	0.01119	0.01351
0	0.03431	0.1295	0.06306	0.05631	0.0541
0	0.01684	0.00417	0.01973	0.01027	0.01374
1	0.01673	0.00511	0.02407	0.01082	0.01501
0	0.01684	0.00158	0.01844	0.00833	0.01564
0	0.02584	0.07256	0.05023	0.03692	0.04234
0	0.01692	0.00355	0.01582	0.01058	0.01303
0	0.01721	0.0489	0.05306	0.02297	0.02815
0	0.01678	0.00082	0.01181	0.0064	0.00904
0	0.01789	0.08819	0.04987	0.02829	0.0324
0	0.01748	0.01199	0.01962	0.01547	0.01608
0	0.01726	0.00123	0.00872	0.00738	0.00722
0	0.01716	0.00185	0.01731	0.00826	0.01134
0	0.01809	0.00653	0.01773	0.01339	0.01374
0	0.01852	0.00417	0.02265	0.01117	0.01629
0	0.02112	0.06968	0.05987	0.02843	0.03066
0	0.01809	0.01408	0.03099	0.01555	0.01993
0	0.03315	0.03847	0.03568	0.03559	0.03879
0	0.01733	0.01723	0.02373	0.01587	0.01723
0	0.01686	0.00067	0.01336	0.00606	0.00949
0	0.01729	0.00533	0.02244	0.01212	0.01525
0	0.02935	0.01723	0.02733	0.02533	0.02934
0	0.01722	0.00158	0.01664	0.0085	0.01191
0	0.01714	0.00123	0.00988	0.00733	0.00964
0	0.0173	0.04008	0.02901	0.02176	0.02114
0	0.01796	0.00341	0.01254	0.01025	0.01092
0	0.04202	0.02577	0.0398	0.03912	0.04683
0	0.02088	0.0596	0.22673	0.02888	0.07232
1	0.01906	0.00193	0.03168	0.00986	0.02
0	0.03462	0.02108	0.03079	0.03109	0.03437
0	0.02369	0.05722	0.03689	0.0297	0.02853
0	0.01682	0.00123	0.01441	0.00721	0.01363
0	0.02719	0.04008	0.06347	0.03246	0.04004
0	0.01717	0.00185	0.02181	0.00826	0.01551
0	0.01752	0.00151	0.01778	0.00793	0.01357
0	0.0578	0.06968	0.042	0.0691	0.05096
0	0.01792	0.04008	0.03901	0.02246	0.02348
0	0.02334	0.0596	0.03322	0.03186	0.02799
0	0.04411	0.10699	0.04422	0.06627	0.05996
0	0.02457	0.0315	0.03079	0.02576	0.0246
0	0.02521	0.0315	0.02839	0.02636	0.02347
0	0.01694	0.00057	0.0123	0.00625	0.01043
0	0.01714	0.0115	0.02968	0.01398	0.02094
0	0.01793	0.008	0.01595	0.01408	0.01396
0	0.01669	0.00045	0.0106	0.00534	0.00852
0	0.01715	0.00151	0.01171	0.00778	0.00934
0	0.01674	0.0007	0.01123	0.00655	0.01054
0	0.01693	0.00129	0.01035	0.00789	0.00951
0	0.01707	0.00355	0.02039	0.01066	0.01565
0	0.01729	0.0094	0.02071	0.01329	0.01324
0	0.01671	0.00057	0.00888	0.00617	0.00817
0	0.01729	0.02686	0.03232	0.01936	0.0207
0	0.01667	0.00123	0.01526	0.00715	0.01132
0	0.01799	0.0315	0.03057	0.01955	0.02017
0	0.02726	0.07256	0.08369	0.0387	0.04114
0	0.01803	0.0098	0.03142	0.015	0.02387
0	0.06221	0.0315	0.03062	0.0587	0.05122
0	0.01695	0.03283	0.02522	0.02016	0.01865
0	0.01696	0.00105	0.01279	0.00746	0.01053
0	0.0169	0.00533	0.01566	0.01188	0.01291
0	0.01718	0.0115	0.02686	0.01401	0.01701
0	0.01957	0.0315	0.04174	0.02106	0.02619
0	0.01746	0.01796	0.01912	0.01738	0.01783
0	0.02875	0.1295	0.04046	0.04822	0.03348
0	0.01755	0.02108	0.04656	0.01701	0.02626
0	0.01767	0.00158	0.01867	0.0087	0.01377
0	0.01771	0.0115	0.02212	0.01439	0.01685
0	0.01694	0.00057	0.01077	0.00624	0.0094
0	0.01688	0.00045	0.00709	0.00539	0.00727
0	0.01811	0.02577	0.02856	0.01855	0.01885
0	0.01673	0.00045	0.00907	0.00535	0.00907
0	0.01687	0.00055	0.01448	0.00572	0.01218
0	0.01746	0.01468	0.02491	0.01639	0.01904
0	0.02151	0.04008	0.03298	0.02639	0.02408
0	0.017	0.00129	0.01662	0.00792	0.01435
0	0.01804	0.04694	0.08311	0.02202	0.04206
0	0.0169	0.00237	0.0173	0.0094	0.01324
0	0.01668	0.00057	0.01192	0.00616	0.01212
0	0.01696	0.01199	0.02458	0.01507	0.01914
0	0.01698	0.00055	0.01546	0.00575	0.01067
0	0.01678	0.00082	0.01117	0.0064	0.00932
0	0.03439	0.02686	0.02493	0.03559	0.03183
0	0.02185	0.07256	0.03815	0.03185	0.02635
0	0.02231	0.12452	0.06026	0.03552	0.03477
0	0.01897	0.02686	0.02017	0.02102	0.01595
0	0.01894	0.0115	0.02755	0.01528	0.01777
0	0.01819	0.008	0.02248	0.01426	0.01718
0	0.01693	0.00341	0.01383	0.00973	0.01167
0	0.0171	0.0315	0.02521	0.01869	0.01854
0	0.01906	0.00626	0.02483	0.01289	0.01891
0	0.0168	0.00086	0.01314	0.00697	0.0105
0	0.01711	0.00417	0.01643	0.01041	0.01239
0	0.01678	0.00158	0.01867	0.00831	0.0142
0	0.03052	0.10282	0.05514	0.04416	0.04541
1	0.01683	0.00533	0.01858	0.01184	0.01496
0	0.01669	0.00278	0.01861	0.00906	0.01448
0	0.01811	0.00123	0.01727	0.0077	0.01356
0	0.01888	0.01723	0.02135	0.01712	0.01752
0	0.05165	0.08819	0.07574	0.07189	0.08015
0	0.01679	0.00045	0.00924	0.00537	0.00784
0	0.01843	0.01723	0.02984	0.01676	0.02053
0	0.01697	0.00185	0.01366	0.00818	0.01125
0	0.01825	0.00435	0.01642	0.012	0.01364
0	0.01691	0.00227	0.01336	0.00864	0.01082
0	0.09843	0.15632	0.04625	0.14888	0.11237
0	0.0171	0.00767	0.02969	0.01241	0.01816
0	0.02046	0.08819	0.02999	0.03185	0.02233
0	0.01701	0.03283	0.03105	0.02023	0.02113
0	0.02987	0.07256	0.02249	0.04195	0.02582
0	0.01684	0.00045	0.0142	0.00538	0.0116
0	0.01708	0.00227	0.02158	0.00872	0.01619
0	0.44763	0.0596	0.14976	0.43103	0.55414
0	0.01673	0.0007	0.00715	0.00655	0.00808
0	0.02025	0.04694	0.03159	0.02439	0.02118
0	0.01705	0.00278	0.01261	0.00923	0.01165
0	0.01976	0.02577	0.05094	0.02004	0.02975
0	0.01915	0.01723	0.02186	0.01734	0.01687
0	0.01971	0.0489	0.01853	0.02589	0.01428
0	0.01727	0.00193	0.01185	0.00903	0.01066
0	0.02362	0.08819	0.04248	0.03615	0.02988
0	0.01707	0.00511	0.02703	0.01102	0.01695
0	0.01712	0.01723	0.02545	0.0157	0.0149
0	0.03047	0.01468	0.03221	0.02686	0.0307
0	0.01702	0.0029	0.01586	0.01003	0.01157
0	0.01704	0.00626	0.01467	0.01167	0.01308
0	0.01782	0.00067	0.01408	0.00637	0.01253
0	0.01947	0.10282	0.06686	0.02973	0.03579
0	0.05485	0.07256	0.07667	0.0716	0.08386
0	0.02624	0.03847	0.05916	0.02894	0.0429
0	0.01691	0.00086	0.01081	0.00701	0.00959
0	0.01729	0.01723	0.03725	0.01584	0.02267
0	0.01719	0.01796	0.01901	0.01714	0.01477
0	0.02074	0.10699	0.03509	0.03415	0.02232
0	0.02532	0.02108	0.02495	0.02355	0.0237
0	0.0368	0.02686	0.04008	0.03779	0.03884
0	0.02272	0.02108	0.03044	0.02139	0.02472
0	0.0209	0.04694	0.04491	0.02507	0.0246
0	0.01912	0.02686	0.02552	0.02116	0.02062
0	0.01677	0.00237	0.01264	0.00933	0.0106
0	0.01752	0.02577	0.03703	0.01801	0.02376
0	0.02096	0.08819	0.05505	0.03254	0.03344
0	0.01683	0.00227	0.01304	0.00861	0.01295
0	0.01715	0.00435	0.01467	0.01135	0.01235
0	0.02303	0.15632	0.06722	0.04205	0.03936
0	0.01698	0.02577	0.03021	0.01751	0.01878
0	0.01776	0.03283	0.03283	0.02102	0.0223
0	0.02471	0.08819	0.05139	0.0376	0.03774
0	0.01924	0.03283	0.03748	0.02256	0.02433
0	0.02027	0.0596	0.02643	0.02812	0.01953
0	0.01708	0.0029	0.01289	0.01006	0.01193
0	0.01678	0.00067	0.01182	0.00603	0.00973
0	0.08215	0.02686	0.03259	0.07704	0.07191
0	0.01769	0.0596	0.033	0.02494	0.01958
0	0.02749	0.0489	0.05912	0.03474	0.03894
0	0.02775	0.15632	0.07449	0.04951	0.04889
0	0.01675	0.00123	0.01607	0.00718	0.01168
0	0.01673	0.00533	0.02094	0.01178	0.01509
0	0.01761	0.00435	0.01866	0.01162	0.01456
0	0.01891	0.08472	0.03679	0.02734	0.02327
0	0.02104	0.0596	0.05083	0.02906	0.03354
0	0.01701	0.01796	0.02011	0.01698	0.01441
0	0.01672	0.00151	0.01385	0.00761	0.01171
0	0.01777	0.02577	0.05262	0.01824	0.02935
0	0.01667	0.00067	0.01431	0.006	0.0118
0	0.02775	0.08819	0.03785	0.04166	0.03183
0	0.19599	0.08472	0.06489	0.21343	0.19116
0	0.02406	0.10282	0.03554	0.03582	0.03145
0	0.0169	0.00533	0.02347	0.01188	0.01665
0	0.01732	0.01796	0.02634	0.01725	0.01882
0	0.02133	0.02577	0.02458	0.02144	0.02143
0	0.01709	0.00278	0.01657	0.00925	0.01352
0	0.01851	0.02108	0.02615	0.01783	0.01714
0	0.01674	0.00193	0.01975	0.00879	0.01462
0	0.03371	0.06968	0.0234	0.04296	0.02852
0	0.01939	0.0115	0.02974	0.0156	0.02302
0	0.01708	0.0029	0.01628	0.01006	0.01381
0	0.02272	0.0489	0.03851	0.02935	0.02621
0	0.01709	0.00626	0.01732	0.0117	0.01162
0	0.01816	0.15632	0.04326	0.03412	0.02765
0	0.01675	0.00151	0.0114	0.00762	0.00952
0	0.01671	0.00045	0.01023	0.00534	0.00836
0	0.0179	0.00101	0.01797	0.00719	0.01332
0	0.01683	0.00417	0.01835	0.01026	0.01337
0	0.0182	0.00511	0.02288	0.01167	0.01706
0	0.01673	0.00067	0.01209	0.00602	0.00974
0	0.01884	0.02577	0.03774	0.01921	0.0273
0	0.01976	0.01723	0.06882	0.01783	0.0358
1	0.99637	0.18807	0.08292	0.99723	0.94931
0	0.01854	0.00435	0.08108	0.01217	0.0423
0	0.03383	0.04694	0.03314	0.03839	0.03281
0	0.12753	0.10282	0.19002	0.15463	0.27589
0	0.01706	0.00278	0.00996	0.00924	0.00898
0	0.01673	0.0029	0.02122	0.00988	0.01437
0	0.02227	0.10699	0.04966	0.03636	0.0296
0	0.01705	0.03847	0.03413	0.01976	0.02244
0	0.02528	0.0094	0.09951	0.01862	0.04616
0	0.01828	0.00533	0.02854	0.01274	0.02026
0	0.01675	0.02686	0.02815	0.01882	0.01801
0	0.01681	0.00626	0.02376	0.01153	0.01469
0	0.01872	0.02197	0.02963	0.01959	0.01978
0	0.01871	0.03847	0.0513	0.02146	0.02986
0	0.01733	0.0094	0.03868	0.01331	0.02695
0	0.0171	0.00158	0.01065	0.00844	0.00936
0	0.02096	0.0115	0.02493	0.01672	0.02282
0	0.01962	0.10699	0.03854	0.03252	0.02724
0	0.02189	0.05722	0.044	0.02769	0.0289
0	0.0169	0.00082	0.02644	0.00644	0.01942
0	0.01689	0.0094	0.02379	0.01302	0.016
0	0.23122	0.1295	0.06827	0.29314	0.23067
0	0.01697	0.00417	0.02523	0.01034	0.01642
0	0.01742	0.0315	0.02759	0.01899	0.02049
0	0.01724	0.01199	0.02017	0.01528	0.01696
0	0.01736	0.00511	0.02871	0.01118	0.01624
0	0.01769	0.05722	0.02796	0.02294	0.01781
0	0.01786	0.02108	0.03225	0.01728	0.02091
0	0.01771	0.06968	0.04606	0.02434	0.02536
0	0.01687	0.00123	0.01118	0.00723	0.00943
0	0.01676	0.00417	0.01731	0.01022	0.01223
0	0.14084	0.1295	0.07631	0.192	0.18303
0	0.01913	0.0115	0.02088	0.01541	0.01463
0	0.01689	0.00435	0.02099	0.0112	0.01674
0	0.04105	0.02686	0.02824	0.04163	0.03287
0	0.02564	0.03847	0.04765	0.02835	0.0363
0	0.02592	0.10699	0.04869	0.04156	0.03913
0	0.01877	0.02577	0.03607	0.01915	0.01988
0	0.01727	0.01723	0.02622	0.01582	0.01698
0	0.01793	0.0315	0.03346	0.01949	0.02174
0	0.01793	0.0094	0.03247	0.01372	0.01867
0	0.01727	0.00767	0.01891	0.01252	0.01417
0	0.01995	0.02577	0.02568	0.02021	0.0186
0	0.01971	0.01408	0.03186	0.01678	0.02356
0	0.02016	0.01408	0.01888	0.01712	0.01604
1	0.23767	0.0489	0.06219	0.23332	0.21037
0	0.02552	0.03847	0.08443	0.02823	0.04681
0	0.01753	0.1504	0.05824	0.03044	0.02887
0	0.01681	0.00086	0.01308	0.00698	0.01087
0	0.04938	0.08472	0.08861	0.06368	0.07757
0	0.0221	0.00151	0.02827	0.00976	0.02331
0	0.02465	0.07256	0.05704	0.03542	0.03751
0	0.02947	0.0489	0.07858	0.03693	0.04805
0	0.01935	0.10699	0.03849	0.03214	0.02493
0	0.01777	0.02686	0.02924	0.01983	0.02072
0	0.01785	0.01408	0.03721	0.01537	0.02036
0	0.01705	0.01408	0.02058	0.01475	0.01563
0	0.03604	0.02108	0.02358	0.03221	0.02846
0	0.01716	0.00193	0.01763	0.00898	0.01355
0	0.01821	0.01199	0.0251	0.01605	0.01748
0	0.01813	0.02686	0.03479	0.02019	0.02092
0	0.01726	0.0098	0.01642	0.01443	0.01291
0	0.01757	0.02108	0.0423	0.01703	0.02429
0	0.01889	0.01408	0.06035	0.01616	0.02885
0	0.01763	0.0489	0.03077	0.02346	0.01854
0	0.02329	0.03847	0.03541	0.02604	0.02763
0	0.01861	0.04694	0.03718	0.02263	0.0219
0	0.01698	0.00626	0.0197	0.01163	0.0127
0	0.02024	0.0489	0.12256	0.02651	0.05777
0	0.01794	0.0115	0.0232	0.01456	0.0165
0	0.01716	0.0115	0.01999	0.014	0.01285
0	0.01676	0.00082	0.00955	0.00639	0.00953
0	0.01921	0.03847	0.03697	0.02196	0.02058
0	0.02489	0.01408	0.03672	0.02064	0.03143
0	0.01872	0.00101	0.03231	0.00748	0.02337
0	0.02916	0.01199	0.04373	0.02437	0.03373
0	0.02194	0.04694	0.03467	0.02618	0.02442
0	0.01677	0.00158	0.01072	0.0083	0.01027
0	0.04942	0.01723	0.02346	0.04026	0.03618
0	0.02087	0.08472	0.05372	0.02982	0.03197
0	0.01816	0.01723	0.02561	0.01654	0.0195
0	0.05578	0.1295	0.13529	0.0861	0.10337
0	0.01724	0.0115	0.03046	0.01405	0.0206
0	0.06539	0.12452	0.12986	0.09123	0.11819
0	0.01919	0.03847	0.02346	0.02194	0.01647
0	0.01686	0.00626	0.02004	0.01155	0.01489
0	0.02301	0.0596	0.05643	0.03146	0.03767
0	0.0192	0.04008	0.03083	0.02387	0.02219
0	0.01681	0.00511	0.02199	0.01087	0.01538
0	0.01675	0.00533	0.01674	0.01179	0.01306
0	0.01758	0.00533	0.01497	0.01231	0.01308
0	0.01812	0.08819	0.03208	0.02862	0.02046
0	0.01707	0.0115	0.02458	0.01393	0.01734
0	0.0187	0.03283	0.02933	0.022	0.02208
0	0.02056	0.02686	0.04868	0.02257	0.03026
0	0.02043	0.05722	0.05717	0.02606	0.03482
0	0.0192	0.03283	0.03224	0.02251	0.02496
0	0.01753	0.01408	0.02857	0.01512	0.02087
0	0.01679	0.00533	0.02468	0.01181	0.01584
0	0.02319	0.10699	0.04855	0.03768	0.03893
0	0.24949	0.00626	0.05363	0.13262	0.2006
0	0.017	0.04694	0.0535	0.0209	0.02741
0	0.01713	0.0315	0.02494	0.01871	0.01609
0	0.01742	0.00626	0.03905	0.0119	0.0218
0	0.01706	0.00355	0.02337	0.01066	0.01722
0	0.01714	0.0094	0.02057	0.01318	0.01443
0	0.01689	0.00237	0.01581	0.00939	0.01263
0	0.01683	0.00767	0.01369	0.01224	0.01211
0	0.03221	0.15632	0.03474	0.05641	0.03255
0	0.01805	0.0315	0.03777	0.01961	0.0225
0	0.03696	0.07256	0.02371	0.0506	0.03091
0	0.01757	0.00355	0.01964	0.01094	0.0156
0	0.017	0.10699	0.11238	0.02867	0.04206
0	0.01848	0.00626	0.02852	0.01254	0.01969
0	0.01682	0.00341	0.01684	0.00967	0.0128
0	0.01703	0.00158	0.01502	0.00842	0.01362
0	0.01682	0.00067	0.01143	0.00605	0.00969
0	0.01677	0.00193	0.01633	0.0088	0.01282
0	0.01854	0.0115	0.03005	0.01499	0.0236
0	0.01678	0.00417	0.0184	0.01023	0.0129
0	0.01759	0.0029	0.01578	0.01033	0.01265
0	0.01788	0.008	0.01725	0.01405	0.01434
0	0.01726	0.03283	0.04004	0.02049	0.02548
0	0.01672	0.00067	0.01245	0.00602	0.01085
0	0.01748	0.00435	0.02505	0.01155	0.0181
0	0.06919	0.12452	0.04275	0.09584	0.0745
0	0.01757	0.00511	0.01925	0.01131	0.01227
0	0.01839	0.03847	0.03842	0.02113	0.02414
0	0.01732	0.00036	0.00931	0.0052	0.00887
0	0.0168	0.0029	0.02137	0.00991	0.01472
0	0.01674	0.00101	0.01294	0.00677	0.00953
0	0.01683	0.00193	0.0122	0.00883	0.01239
0	0.0185	0.02197	0.02234	0.01939	0.01619
0	0.0288	0.04694	0.03383	0.0333	0.03209
0	0.08795	0.08472	0.09371	0.10573	0.13249
0	0.01682	0.00055	0.01131	0.0057	0.00907
0	0.01966	0.01796	0.05787	0.0193	0.03038
0	0.0231	0.0115	0.045	0.01822	0.03031
0	0.01722	0.0098	0.01246	0.0144	0.01108
0	0.01679	0.00086	0.0097	0.00697	0.01
0	0.02375	0.00417	0.01579	0.01394	0.01558
0	0.02017	0.0315	0.03441	0.02163	0.02286
0	0.01724	0.0029	0.00975	0.01014	0.00862
0	0.04352	0.08472	0.09035	0.05699	0.07712
0	0.01942	0.03283	0.03622	0.02274	0.0232
0	0.01689	0.0115	0.03076	0.0138	0.02038
0	0.01953	0.00341	0.01651	0.01105	0.01443
0	0.03689	0.01796	0.05518	0.03373	0.05656
1	0.01902	0.02108	0.03688	0.01827	0.02347
0	0.0203	0.00626	0.04231	0.01363	0.02336
0	0.01686	0.0098	0.01959	0.01413	0.01578
1	0.37153	0.1295	0.07062	0.43696	0.31701
0	0.01678	0.00185	0.01336	0.0081	0.01127
0	0.01674	0.00101	0.01001	0.00677	0.00899
0	0.01708	0.0094	0.02502	0.01314	0.01718
0	0.0168	0.00511	0.01735	0.01086	0.01337
0	0.01691	0.00417	0.02451	0.0103	0.0164
0	0.01677	0.00055	0.01009	0.00569	0.00859
0	0.01751	0.00626	0.0201	0.01195	0.01481
0	0.01785	0.01408	0.03968	0.01536	0.0271
0	0.01714	0.00767	0.01878	0.01243	0.01323
0	0.017	0.00511	0.01672	0.01098	0.01222
0	0.02143	0.0489	0.04523	0.02788	0.02967
0	0.06355	0.02686	0.09481	0.06134	0.09247
0	0.01674	0.00101	0.01344	0.00677	0.01106
0	0.01863	0.0098	0.05572	0.01544	0.0304
0	0.01741	0.02577	0.04113	0.01791	0.02422
0	0.01676	0.00082	0.01279	0.00639	0.00991
0	0.01692	0.00417	0.016	0.01031	0.01148
0	0.01706	0.01199	0.01381	0.01514	0.01376
1	0.14086	0.12452	0.10283	0.17791	0.19791
0	0.02122	0.15632	0.03706	0.03912	0.02879
0	0.01764	0.00278	0.01886	0.00951	0.01552
0	0.01786	0.03847	0.03046	0.02059	0.01827
0	0.01796	0.01199	0.0209	0.01585	0.01688
0	0.02609	0.04008	0.07105	0.0313	0.03964
0	0.02285	0.0596	0.05616	0.03126	0.0349
0	0.03178	0.10699	0.04145	0.04971	0.03976
0	0.01795	0.00055	0.00934	0.00604	0.00932
0	0.01714	0.00151	0.04923	0.00778	0.02812
0	0.0169	0.0029	0.0126	0.00997	0.01073
0	0.01669	0.00045	0.01042	0.00534	0.00886
0	0.02187	0.1295	0.03792	0.03793	0.02649
0	0.0186	0.03847	0.03782	0.02134	0.02457
0	0.01674	0.00193	0.01784	0.00879	0.01432
0	0.01758	0.02577	0.03514	0.01806	0.02197
0	0.01685	0.00185	0.01848	0.00812	0.01508
0	0.02065	0.01468	0.08657	0.01902	0.04762
0	0.01713	0.00237	0.01088	0.00951	0.009
0	0.01681	0.00105	0.01233	0.0074	0.01231
0	0.14011	0.04008	0.19382	0.13838	0.2469
0	0.01706	0.00626	0.02164	0.01168	0.01621
0	0.01993	0.02577	0.0275	0.02019	0.0197
0	0.01683	0.00417	0.01787	0.01026	0.01388
0	0.01817	0.00341	0.0206	0.01036	0.01476
0	0.02176	0.02108	0.02737	0.02059	0.02169
0	0.01718	0.00417	0.01605	0.01045	0.01257
0	0.01685	0.00355	0.02445	0.01054	0.01517
0	0.02928	0.01723	0.05221	0.02527	0.04449
0	0.01806	0.00511	0.02239	0.01159	0.01455
0	0.01789	0.02108	0.02131	0.0173	0.01654
0	0.01669	0.00123	0.01504	0.00716	0.01039
0	0.01677	0.00341	0.01302	0.00965	0.0109
0	0.04378	0.1295	0.04174	0.06968	0.048
0	0.01726	0.02686	0.03815	0.01933	0.02468
0	0.01788	0.05722	0.03588	0.02316	0.02369
0	0.01677	0.06968	0.04004	0.0232	0.02422
0	0.01687	0.00278	0.01703	0.00914	0.0136
0	0.01775	0.01408	0.0245	0.01529	0.01677
0	0.02475	0.02577	0.02561	0.02446	0.02048
0	0.01998	0.0596	0.03218	0.02777	0.0257
0	0.01746	0.06968	0.04044	0.02403	0.024
0	0.01683	0.00067	0.01705	0.00605	0.01282
0	0.01979	0.04694	0.04969	0.0239	0.02901
0	0.03357	0.0489	0.04471	0.04143	0.03828
0	0.06289	0.10282	0.04244	0.08334	0.06635
0	0.01897	0.12452	0.05799	0.03078	0.02949
0	0.01761	0.00626	0.01737	0.01201	0.01358
0	0.01973	0.01468	0.02746	0.01826	0.02209
0	0.02035	0.01723	0.02517	0.0183	0.01808
0	0.01675	0.00417	0.01961	0.01022	0.01397
0	0.01871	0.03847	0.02498	0.02146	0.01868
0	0.02276	0.03283	0.02577	0.02617	0.02108
0	0.01939	0.03283	0.02338	0.02272	0.01607
0	0.01684	0.01408	0.03234	0.01459	0.01969
0	0.01689	0.00123	0.01732	0.00724	0.01301
0	0.02014	0.00278	0.01413	0.01071	0.01338
0	0.03174	0.0315	0.0347	0.03232	0.03164
0	0.01782	0.0315	0.0345	0.01938	0.02538
0	0.01738	0.03847	0.03821	0.0201	0.02222
0	0.01741	0.00057	0.00926	0.0064	0.00994
0	0.06796	0.03847	0.06004	0.06722	0.07924
0	0.01689	0.00767	0.01718	0.01227	0.01211
0	0.01681	0.0098	0.02037	0.0141	0.01603
0	0.01672	0.00101	0.01503	0.00676	0.0118
0	0.02812	0.0596	0.08561	0.03755	0.05411
0	0.01669	0.00417	0.01142	0.01019	0.00959
0	0.05087	0.02577	0.04004	0.04636	0.05452
0	0.01963	0.02197	0.02132	0.02044	0.01805
0	0.01683	0.00045	0.00817	0.00538	0.00742
0	0.01785	0.03847	0.02789	0.02057	0.01902
0	0.01805	0.00533	0.04505	0.0126	0.02221
0	0.01756	0.00185	0.01391	0.00843	0.0121
0	0.01726	0.00653	0.02113	0.01284	0.01454
0	0.01721	0.02577	0.02791	0.01773	0.01716
0	0.01771	0.02108	0.04025	0.01715	0.02468
0	0.01675	0.01408	0.02135	0.01452	0.01344
0	0.01686	0.00047	0.01618	0.00586	0.01288
0	0.01709	0.02108	0.03916	0.01662	0.02293
0	0.0997	0.12452	0.05276	0.13178	0.10501
0	0.01678	0.00341	0.01524	0.00965	0.01231
0	0.02841	0.04694	0.05506	0.0329	0.04039
0	0.01695	0.00227	0.0203	0.00866	0.01446
0	0.01724	0.00511	0.02158	0.01112	0.01584
0	0.03663	0.07256	0.06806	0.0502	0.05861
0	0.01831	0.02108	0.04651	0.01767	0.02633
0	0.01682	0.00278	0.01184	0.00912	0.00981
0	0.01737	0.02108	0.03452	0.01686	0.0218
0	0.01674	0.00227	0.01225	0.00856	0.00993
0	0.01842	0.00341	0.02704	0.01048	0.02007
0	0.01895	0.02577	0.03493	0.01931	0.02281
1	0.02186	0.06968	0.06828	0.02931	0.04027
0	0.01666	0.00151	0.0129	0.00758	0.01062
0	0.01743	0.00057	0.0144	0.0064	0.01418
0	0.05775	0.07256	0.07424	0.07491	0.08215
0	0.02012	0.03283	0.02554	0.02347	0.02034
0	0.03004	0.02686	0.06773	0.03157	0.04593
0	0.0168	0.00435	0.01728	0.01114	0.01329
0	0.01681	0.00055	0.01247	0.0057	0.00934
0	0.01683	0.00082	0.01335	0.00642	0.012
0	0.038	0.10282	0.04941	0.05355	0.05349
0	0.01805	0.02686	0.03682	0.02011	0.02231
0	0.0567	0.07256	0.04454	0.07371	0.05818
0	0.01784	0.0315	0.02947	0.0194	0.01857
0	0.03863	0.07256	0.03206	0.05261	0.03808
0	0.01733	0.01796	0.02799	0.01726	0.02076
0	0.01818	0.01199	0.03018	0.01602	0.02049
0	0.01714	0.02108	0.02582	0.01666	0.01709
0	0.0196	0.00047	0.00999	0.00671	0.01065
0	0.03745	0.0315	0.04955	0.03742	0.04961
0	0.01668	0.00036	0.00884	0.00503	0.00812
0	0.03518	0.07256	0.0603	0.04846	0.05406
0	0.01821	0.01723	0.02417	0.01658	0.01647
0	0.01934	0.01723	0.02428	0.01749	0.01636
0	0.01673	0.00045	0.01632	0.00535	0.01291
0	0.01675	0.00057	0.01341	0.00618	0.01177
0	0.01764	0.02108	0.03244	0.01709	0.02091
0	0.01782	0.01723	0.02238	0.01626	0.01573
0	0.02514	0.02108	0.04015	0.0234	0.03557
0	0.01861	0.00129	0.01374	0.00859	0.01374
0	0.03567	0.10282	0.09534	0.05066	0.05896
0	0.01737	0.0115	0.02195	0.01414	0.0176
0	0.01726	0.00158	0.01117	0.00852	0.01133
0	0.01854	0.00237	0.01735	0.01021	0.01324
0	0.01814	0.008	0.02259	0.01422	0.01668
0	0.02905	0.04008	0.03704	0.03442	0.02853
0	0.02343	0.02108	0.02629	0.02198	0.02094
0	0.01736	0.00533	0.01632	0.01217	0.01371
0	0.01676	0.00129	0.01712	0.00782	0.01371
0	0.01683	0.00082	0.00895	0.00641	0.0096
0	0.09524	0.00653	0.17638	0.05906	0.19173
0	0.02634	0.00417	0.01701	0.01529	0.01607
0	0.01791	0.01199	0.02405	0.01581	0.01777
0	0.01687	0.01723	0.02723	0.0155	0.01721
0	0.02188	0.01796	0.0751	0.02122	0.03626
0	0.01886	0.02197	0.0559	0.01973	0.031
0	0.04052	0.08472	0.06606	0.05351	0.05297
0	0.01798	0.0029	0.01355	0.01053	0.01218
0	0.01701	0.02577	0.04157	0.01755	0.0251
0	0.01676	0.00129	0.01544	0.00782	0.01255
0	0.01882	0.00626	0.023	0.01274	0.01545
0	0.02084	0.0596	0.02749	0.02882	0.02275
0	0.01899	0.008	0.09699	0.01481	0.04597
0	0.01669	0.00047	0.00635	0.00581	0.0076
0	0.02232	0.08472	0.04922	0.03164	0.03441
0	0.01668	0.00036	0.00703	0.00503	0.00715
0	0.01778	0.02686	0.05365	0.01984	0.03141
0	0.01689	0.00067	0.0096	0.00607	0.00808
1	0.02104	0.03847	0.03977	0.02381	0.02768
0	0.01784	0.00653	0.01877	0.01322	0.01495
0	0.02092	0.0489	0.02481	0.02729	0.01947
0	0.01877	0.00278	0.02052	0.01006	0.01556
0	0.017	0.00767	0.01636	0.01234	0.01278
0	0.01708	0.00129	0.02324	0.00796	0.01894
0	0.01688	0.00193	0.01258	0.00885	0.01256
0	0.01688	0.00123	0.01088	0.00724	0.00957
0	0.03937	0.0115	0.03142	0.02928	0.03716
0	0.01923	0.03283	0.03475	0.02255	0.02385
0	0.01779	0.03283	0.03682	0.02105	0.02569
0	0.05716	0.07256	0.02431	0.07424	0.04618
0	0.03185	0.04008	0.10637	0.03733	0.06128
0	0.01985	0.02108	0.0284	0.01898	0.02015
0	0.01724	0.00653	0.02141	0.01282	0.01624
0	0.01796	0.00626	0.02452	0.01223	0.01688
0	0.01682	0.00082	0.01134	0.00641	0.00958
0	0.01755	0.008	0.02131	0.01381	0.01521
0	0.01667	0.00193	0.01453	0.00876	0.01115
0	0.01673	0.00082	0.0145	0.00638	0.01077
0	0.01677	0.00341	0.01239	0.00965	0.01038
0	0.01693	0.00193	0.02014	0.00887	0.01443
0	0.01675	0.0115	0.01599	0.0137	0.01149
0	0.01671	0.00278	0.01998	0.00907	0.01421
0	0.01698	0.0029	0.02495	0.01001	0.01945
0	0.02004	0.008	0.04481	0.01554	0.03252
0	0.01884	0.04694	0.04972	0.02288	0.0264
0	0.01879	0.02577	0.03411	0.01916	0.02414
0	0.01993	0.05722	0.08207	0.02549	0.04199
0	0.01973	0.10282	0.04653	0.03008	0.02664
0	0.01699	0.00101	0.01345	0.00686	0.01066
0	0.02262	0.00511	0.03722	0.01416	0.02974
0	0.01742	0.0094	0.02175	0.01337	0.01563
0	0.01802	0.0098	0.01951	0.01499	0.01585
0	0.01669	0.0007	0.01263	0.00653	0.01072
0	0.01723	0.01199	0.02486	0.01528	0.016
0	0.01795	0.04694	0.02803	0.02192	0.0183
0	0.02287	0.0596	0.03884	0.03129	0.0311
0	0.02088	0.01408	0.02212	0.01766	0.01769
0	0.01681	0.00151	0.01678	0.00764	0.01298
0	0.01715	0.00105	0.01777	0.00753	0.0128
0	0.02194	0.06968	0.05017	0.02941	0.03127
0	0.03561	0.15632	0.07438	0.06158	0.0533
0	0.0168	0.00045	0.01121	0.00537	0.01018
0	0.01674	0.00158	0.01256	0.00829	0.01006
0	0.03331	0.04008	0.06097	0.03884	0.05294
0	0.02456	0.0489	0.02869	0.03144	0.0251
0	0.01674	0.00511	0.02541	0.01083	0.01674
0	0.01858	0.0315	0.04328	0.02011	0.02586
0	0.01721	0.07256	0.08498	0.02581	0.03712
0	0.01773	0.00653	0.02087	0.01314	0.01574
0	0.0186	0.00278	0.04895	0.00997	0.02462
0	0.01738	0.00086	0.01446	0.00718	0.01246
0	0.01713	0.00341	0.01692	0.00983	0.0129
0	0.0167	0.00533	0.01095	0.01176	0.01065
0	0.0171	0.008	0.01684	0.0135	0.01329
0	0.01908	0.03283	0.03858	0.02239	0.02426
0	0.01708	0.00123	0.01697	0.00731	0.01277
0	0.01835	0.00341	0.01545	0.01045	0.01455
0	0.03006	0.15632	0.07557	0.0531	0.04852
0	0.02314	0.04008	0.04999	0.02815	0.03158
0	0.01751	0.00341	0.01492	0.01002	0.01066
0	0.01816	0.01468	0.03824	0.01697	0.02591
0	0.01682	0.00067	0.00804	0.00605	0.00825
0	0.01861	0.02577	0.0547	0.019	0.02506
0	0.0552	0.10699	0.06501	0.08064	0.08277
0	0.01684	0.00057	0.00941	0.00621	0.00831
0	0.0218	0.10282	0.03741	0.03284	0.02364
0	0.01672	0.00278	0.01605	0.00907	0.01237
0	0.03282	0.01199	0.04605	0.02707	0.04811
0	0.01955	0.01796	0.02775	0.01921	0.0178
0	0.01893	0.00123	0.01669	0.00801	0.01616
0	0.08374	0.04008	0.06455	0.08773	0.09625
0	0.11782	0.15632	0.0738	0.17375	0.15341
0	0.01679	0.00123	0.01336	0.0072	0.01077
0	0.02337	0.06968	0.03865	0.03109	0.02998
0	0.04993	0.12452	0.0488	0.07205	0.0549
0	0.01963	0.0315	0.02947	0.02112	0.02088
0	0.02076	0.04694	0.03444	0.02493	0.02255
0	0.04651	0.08472	0.03837	0.06041	0.0477
0	0.05688	0.15632	0.1579	0.09264	0.13958
0	0.02017	0.02108	0.03308	0.01925	0.02479
0	0.02962	0.03847	0.03374	0.03221	0.03417
0	0.02099	0.0315	0.04407	0.0224	0.02934
0	0.04053	0.08472	0.06774	0.05353	0.05647
0	0.01886	0.0315	0.02966	0.02038	0.0199
0	0.05274	0.05722	0.04016	0.06021	0.05312
0	0.01707	0.00355	0.01647	0.01066	0.01422
0	0.02455	0.08819	0.05678	0.03739	0.04231
0	0.01722	0.00185	0.01493	0.00828	0.0107
0	0.0287	0.07256	0.06411	0.0405	0.05459
0	0.01902	0.05722	0.04393	0.02445	0.02478
0	0.02786	0.0596	0.07964	0.03724	0.04853
0	0.01792	0.05722	0.05608	0.0232	0.02943
0	0.01679	0.00227	0.01302	0.00859	0.01159
0	0.02597	0.05722	0.0455	0.03221	0.03298
0	0.01669	0.0007	0.0175	0.00653	0.01436
0	0.02009	0.04694	0.05621	0.02422	0.034
0	0.0315	0.04694	0.04562	0.03604	0.03488
0	0.22222	0.18807	0.12766	0.3127	0.29194
0	0.0168	0.00511	0.01391	0.01086	0.01088
0	0.06053	0.02197	0.02341	0.05547	0.03498
0	0.0177	0.04694	0.03405	0.02166	0.02019
0	0.0168	0.00653	0.01587	0.01253	0.01185
0	0.01677	0.00237	0.01333	0.00933	0.01189
0	0.02801	0.10699	0.04617	0.04449	0.03677
0	0.02181	0.10699	0.03731	0.03571	0.02642
0	0.01668	0.00067	0.01044	0.006	0.01003
0	0.01712	0.0115	0.03114	0.01397	0.01846
0	0.02775	0.04694	0.04298	0.03222	0.03295
0	0.02038	0.02686	0.01869	0.0224	0.0164
0	0.01671	0.00045	0.00795	0.00535	0.00756
0	0.01675	0.00086	0.01104	0.00695	0.01123
0	0.01746	0.00626	0.01827	0.01192	0.01425
0	0.01754	0.01468	0.06237	0.01646	0.0288
0	0.02047	0.02577	0.02758	0.02067	0.01839
0	0.01733	0.00653	0.01716	0.01288	0.01408
0	0.01673	0.00086	0.01497	0.00694	0.01275
0	0.01842	0.06968	0.05239	0.0252	0.02787
0	0.01697	0.01408	0.03715	0.0147	0.02277
0	0.03467	0.00341	0.03876	0.01843	0.03382
0	0.01667	0.00227	0.01582	0.00853	0.01347
0	0.01701	0.00082	0.01371	0.00648	0.01142
0	0.02595	0.00626	0.02943	0.01696	0.0251
0	0.01858	0.02577	0.03427	0.01897	0.02182
0	0.01671	0.00123	0.0164	0.00717	0.01334
0	0.02103	0.02108	0.05161	0.01997	0.02941
0	0.0167	0.00278	0.01184	0.00906	0.00972
0	0.01869	0.0315	0.02762	0.02022	0.01921
0	0.01789	0.01723	0.03078	0.01632	0.01942
0	0.04596	0.0596	0.05945	0.05789	0.05563
0	0.01674	0.00193	0.01658	0.00879	0.01283
1	0.99709	0.10282	0.07446	0.99081	0.94804
0	0.01696	0.01723	0.0267	0.01557	0.01845
0	0.01816	0.0094	0.02088	0.01388	0.01471
0	0.01739	0.00158	0.01603	0.00857	0.01133
0	0.01698	0.02577	0.03405	0.01752	0.02108
0	0.01702	0.00123	0.01561	0.00729	0.01191
0	0.01972	0.04008	0.0377	0.02444	0.02392
0	0.01697	0.00653	0.01939	0.01265	0.01628
0	0.01728	0.0094	0.04881	0.01328	0.02729
0	0.01707	0.00105	0.03423	0.0075	0.01696
0	0.01706	0.00227	0.0152	0.00871	0.01108
0	0.01679	0.00653	0.01914	0.01253	0.01458
0	0.21265	0.1295	0.1076	0.27303	0.27265
0	0.01711	0.0029	0.01849	0.01008	0.01432
0	0.03559	0.05722	0.04573	0.04254	0.04418
0	0.01673	0.00227	0.02031	0.00856	0.0152
0	0.01726	0.00417	0.02185	0.0105	0.01437
0	0.01916	0.04694	0.03677	0.02322	0.02168
0	0.0173	0.00341	0.02197	0.00992	0.01637
0	0.02314	0.0489	0.07426	0.02983	0.0434
0	0.01729	0.00341	0.02583	0.00991	0.01602
0	0.01839	0.01796	0.0186	0.01819	0.0149
0	0.01821	0.01796	0.03872	0.01804	0.0227
0	0.0323	0.04694	0.03329	0.03685	0.03068
0	0.04652	0.03847	0.1194	0.04804	0.09881
0	0.01679	0.00227	0.01463	0.00859	0.01131
0	0.01742	0.00626	0.03223	0.0119	0.02
0	0.01996	0.0315	0.02738	0.02143	0.0213
0	0.01671	0.00129	0.01535	0.0078	0.01128
0	0.09095	0.06968	0.08488	0.10299	0.13072
0	0.03011	0.0596	0.05843	0.03988	0.04248
0	0.01666	0.00082	0.00846	0.00636	0.00807
0	0.01718	0.07256	0.04349	0.02577	0.02451
0	0.01801	0.06968	0.05869	0.02471	0.02857
0	0.01825	0.0094	0.01778	0.01394	0.01478
0	0.01713	0.00355	0.01239	0.01069	0.01128
0	0.01676	0.00341	0.02094	0.00964	0.01535
0	0.01766	0.00082	0.01753	0.0067	0.01399
0	0.03188	0.1504	0.0574	0.05148	0.05054
0	0.01693	0.00767	0.03146	0.0123	0.01841
0	0.19615	0.10699	0.09351	0.24223	0.22571
0	0.01937	0.06968	0.07233	0.02635	0.03576
0	0.01702	0.00123	0.01391	0.00729	0.01117
0	0.09436	0.02197	0.03522	0.08237	0.07916
0	0.01679	0.00193	0.01904	0.00881	0.01357
0	0.01678	0.00101	0.01441	0.00679	0.01049
0	0.01672	0.00055	0.01123	0.00567	0.00882
0	0.021	0.00278	0.04804	0.01112	0.03031
0	0.01693	0.00057	0.00831	0.00624	0.00916
1	0.65531	0.1295	0.13049	0.69839	0.62192
0	0.0187	0.04694	0.03104	0.02273	0.02068
0	0.01756	0.01723	0.05202	0.01606	0.02592
0	0.01669	0.00036	0.01059	0.00503	0.00895
0	0.67191	0.12452	0.04373	0.68221	0.44557
0	0.01669	0.00057	0.00529	0.00616	0.0065
0	0.01691	0.0029	0.01435	0.00997	0.01197
0	0.01726	0.02197	0.02364	0.01823	0.01541
0	0.01682	0.00067	0.01439	0.00605	0.01152
0	0.01733	0.008	0.02949	0.01366	0.02078
0	0.01687	0.00105	0.01965	0.00742	0.01329
0	0.01677	0.00045	0.01364	0.00536	0.01009
0	0.02327	0.06968	0.0652	0.03097	0.03872
0	0.01816	0.03283	0.04141	0.02143	0.02794
0	0.01674	0.00653	0.02022	0.01249	0.01533
0	0.02871	0.02686	0.04367	0.03033	0.03489
0	0.02196	0.15632	0.07227	0.04032	0.04159
0	0.01818	0.0098	0.02066	0.01511	0.01652
0	0.01678	0.00227	0.01754	0.00858	0.0119
0	0.01998	0.04008	0.02351	0.02472	0.01948
0	0.0174	0.00237	0.01007	0.00964	0.00865
0	0.0198	0.02686	0.03241	0.02183	0.02309
0	0.0188	0.10282	0.0385	0.02882	0.02387
0	0.01688	0.00417	0.01778	0.01029	0.0133
0	0.03397	0.08472	0.05508	0.04582	0.04645
0	0.01809	0.0098	0.03614	0.01504	0.02499
0	0.02067	0.04694	0.04547	0.02483	0.02941
0	0.01809	0.01723	0.02897	0.01648	0.01766
0	0.01709	0.00193	0.02284	0.00895	0.01474
0	0.03561	0.12452	0.07861	0.05357	0.05996
0	0.01785	0.04694	0.02797	0.02182	0.01983
0	0.01846	0.03283	0.03306	0.02174	0.02425
0	0.02007	0.0489	0.03774	0.02631	0.02651
1	0.08378	0.15632	0.0578	0.12957	0.10007
0	0.01771	0.08472	0.04788	0.0258	0.02451
0	0.15904	0.01468	0.03614	0.11777	0.11586
0	0.02186	0.0596	0.05028	0.03006	0.03383
0	0.04076	0.05722	0.10758	0.04795	0.09373
0	0.02439	0.05722	0.03909	0.03047	0.03
0	0.01725	0.02108	0.02711	0.01675	0.0182
0	0.01736	0.00123	0.00983	0.00742	0.00906
0	0.0173	0.0098	0.01825	0.01446	0.01472
0	0.01796	0.01723	0.02565	0.01638	0.01907
0	0.01784	0.01723	0.03101	0.01628	0.02242
0	0.01676	0.00057	0.01311	0.00618	0.01019
0	0.01758	0.00511	0.02418	0.01131	0.01799
0	0.01707	0.00158	0.00933	0.00843	0.01054
0	0.01992	0.01468	0.03991	0.01842	0.02487
0	0.01715	0.00158	0.01573	0.00847	0.01271
0	0.02241	0.02577	0.03901	0.0224	0.03259
0	0.01683	0.00435	0.01224	0.01117	0.01061
0	0.01812	0.02686	0.04682	0.02018	0.02489
0	0.01697	0.00045	0.01299	0.00542	0.01028
0	0.0168	0.01199	0.02025	0.01494	0.01407
0	0.01728	0.00355	0.01782	0.01078	0.01454
0	0.03365	0.15632	0.05534	0.05861	0.05034
0	0.01673	0.0007	0.01203	0.00655	0.01037
0	0.01791	0.0094	0.02923	0.01371	0.01842
0	0.01676	0.00237	0.00842	0.00933	0.00843
0	0.01692	0.00101	0.00704	0.00684	0.00764
0	0.01788	0.00653	0.02736	0.01325	0.01893
0	0.01799	0.03847	0.03921	0.02072	0.0259
0	0.01785	0.00278	0.02453	0.00962	0.01761
0	0.01842	0.008	0.01684	0.01442	0.01427
0	0.01686	0.00151	0.0159	0.00767	0.01373
0	0.02678	0.0094	0.03937	0.0196	0.03025
0	0.01778	0.01199	0.06849	0.01571	0.02899
0	0.01711	0.01408	0.03686	0.0148	0.02034
0	0.03376	0.04008	0.05175	0.0393	0.04542
0	0.02004	0.00278	0.02103	0.01066	0.0157
0	0.01702	0.00101	0.01261	0.00687	0.0103
0	0.01844	0.01468	0.02509	0.0172	0.01787
0	0.01753	0.01796	0.02276	0.01744	0.01444
0	0.01704	0.00511	0.01936	0.011	0.01448
0	0.02506	0.04008	0.05164	0.03021	0.03433
0	0.01695	0.00158	0.0127	0.00838	0.00972
0	0.02008	0.04008	0.05366	0.02483	0.03028
0	0.01677	0.0007	0.00954	0.00656	0.00874
0	0.03777	0.04694	0.05828	0.04232	0.05289
0	0.11173	0.08819	0.12162	0.1411	0.17792
0	0.01699	0.00123	0.01613	0.00728	0.01162
0	0.01695	0.02108	0.02635	0.0165	0.01668
0	0.01671	0.00101	0.01201	0.00676	0.01091
0	0.01674	0.00533	0.02602	0.01178	0.01758
0	0.02046	0.0596	0.03456	0.02836	0.02486
0	0.02567	0.15632	0.03949	0.04624	0.02885
0	0.01752	0.00511	0.01804	0.01128	0.01454
0	0.01778	0.0596	0.04227	0.02505	0.02534
0	0.0168	0.00151	0.01144	0.00764	0.00999
0	0.03814	0.10699	0.04382	0.05834	0.04604
0	0.01757	0.02686	0.06171	0.01963	0.02993
0	0.01923	0.07256	0.03675	0.02846	0.02399
0	0.01681	0.00082	0.01013	0.00641	0.00948
0	0.04929	0.15632	0.12472	0.08179	0.10424
0	0.06352	0.02686	0.04654	0.06131	0.07565
0	0.06975	0.08819	0.05982	0.09352	0.07251
0	0.02697	0.01796	0.03778	0.02555	0.03141
0	0.01676	0.00082	0.01556	0.00639	0.01163
0	0.01784	0.0094	0.02472	0.01366	0.01769
0	0.0193	0.02108	0.0196	0.01851	0.01823
0	0.05266	0.15632	0.03875	0.08663	0.04817
0	0.02384	0.02577	0.03003	0.02366	0.02399
0	0.01751	0.01796	0.01993	0.01742	0.01507
0	0.04028	0.08472	0.04972	0.05323	0.05509
1	0.05273	0.1295	0.05931	0.08198	0.07135
0	0.29468	0.08472	0.15156	0.30524	0.39133
0	0.01667	0.00129	0.01139	0.00778	0.01065
0	0.01979	0.05722	0.03729	0.02533	0.02083
0	0.01727	0.00511	0.0273	0.01114	0.01962
0	0.01823	0.00533	0.0172	0.01271	0.01439
0	0.01722	0.008	0.01771	0.01359	0.01473
0	0.01862	0.01199	0.01722	0.01636	0.01516
0	0.01698	0.00435	0.04959	0.01126	0.02697
0	0.03112	0.1295	0.095	0.05168	0.06255
0	0.01706	0.00067	0.01096	0.00612	0.00991
0	0.02331	0.15632	0.04879	0.04249	0.03157
0	0.01692	0.00227	0.01579	0.00865	0.01132
0	0.01671	0.00151	0.01117	0.0076	0.00912
0	0.0168	0.00086	0.01479	0.00697	0.01196
0	0.01718	0.02577	0.02464	0.0177	0.01753
0	0.01683	0.00055	0.01149	0.00571	0.00987
0	0.02369	0.06968	0.04878	0.03147	0.0331
0	0.02092	0.01408	0.02041	0.01769	0.01754
0	0.01685	0.00101	0.01021	0.00681	0.00872
0	0.01979	0.02108	0.0407	0.01893	0.02407
0	0.03829	0.15632	0.05809	0.06561	0.05605
0	0.01688	0.00533	0.01985	0.01187	0.01473
0	0.01812	0.02686	0.03078	0.02018	0.02011
0	0.01753	0.02577	0.02355	0.01802	0.01613
0	0.01695	0.00626	0.02342	0.01161	0.01625
0	0.02016	0.1504	0.05162	0.03443	0.02856
0	0.02692	0.1295	0.07223	0.04551	0.0453
0	0.02031	0.04008	0.03125	0.02508	0.01939
0	0.12991	0.1504	0.05087	0.17498	0.13795
0	0.05636	0.10282	0.03453	0.0757	0.04972
1	0.16643	0.1504	0.05476	0.21655	0.17547
0	0.02929	0.03283	0.03205	0.03271	0.02992
0	0.01671	0.00055	0.01153	0.00567	0.00945
0	0.0202	0.0315	0.0401	0.02166	0.02348
0	0.01674	0.00237	0.01115	0.00932	0.01035
0	0.01715	0.0094	0.02024	0.01319	0.0138
0	0.01707	0.00533	0.03671	0.01199	0.02364
0	0.01728	0.01796	0.02397	0.01721	0.01716
0	0.01689	0.00055	0.01653	0.00572	0.01262
0	0.01705	0.0315	0.02755	0.01864	0.01608
0	0.01948	0.0315	0.03695	0.02097	0.0234
0	0.01808	0.01796	0.03489	0.01792	0.02007
0	0.0168	0.00341	0.01229	0.00966	0.01177
0	0.04819	0.15632	0.05173	0.0802	0.05663
0	0.01702	0.00227	0.01785	0.00869	0.01521
0	0.04122	0.02197	0.08645	0.03944	0.07654
1	0.01906	0.04694	0.04827	0.02312	0.02468
0	0.02066	0.03847	0.04782	0.02342	0.02663
0	0.04766	0.10282	0.11419	0.06535	0.08794
0	0.01696	0.0098	0.0233	0.0142	0.01886
0	0.02287	0.04694	0.04546	0.02716	0.03092
0	0.01847	0.01723	0.02903	0.01679	0.01859
0	0.01673	0.00193	0.01566	0.00878	0.01349
0	0.01672	0.00101	0.01099	0.00676	0.01061
0	0.01676	0.00341	0.01145	0.00964	0.00937
0	0.02349	0.00123	0.01455	0.00971	0.01562
0	0.01674	0.0007	0.00682	0.00655	0.00778
0	0.01859	0.0489	0.0443	0.02458	0.02473
0	0.0228	0.05722	0.04356	0.02871	0.02787
0	0.04616	0.12452	0.08131	0.06726	0.07195
0	0.01705	0.00227	0.02108	0.00871	0.01598
0	0.02055	0.01723	0.03425	0.01846	0.02248
0	0.01682	0.00653	0.01686	0.01255	0.0129
0	0.01841	0.008	0.02255	0.01441	0.01764
0	0.01685	0.00158	0.01621	0.00834	0.01266
0	0.02304	0.03283	0.05988	0.02646	0.03414
0	0.04144	0.0596	0.22457	0.05284	0.11097
0	0.01832	0.0315	0.04071	0.01986	0.02817
0	0.03495	0.10282	0.06952	0.04976	0.05983
0	0.0192	0.08819	0.0319	0.03011	0.02143
0	0.01669	0.00045	0.01045	0.00534	0.0092
0	0.01674	0.00435	0.01806	0.01111	0.01661
0	0.0168	0.00057	0.01236	0.0062	0.01181
0	0.02258	0.04008	0.03256	0.02754	0.02864
0	0.57564	0.10282	0.0685	0.57532	0.47463
0	0.01699	0.0315	0.03584	0.01858	0.02003
0	0.01726	0.00185	0.02819	0.0083	0.02032
0	0.03346	0.02108	0.03605	0.03016	0.03988
0	0.01931	0.00341	0.01991	0.01094	0.01755
0	0.04858	0.0115	0.01473	0.03532	0.02514
0	0.01717	0.02108	0.02775	0.01669	0.01639
0	0.02211	0.03847	0.03504	0.02486	0.02494
0	0.01683	0.00653	0.0225	0.01255	0.01755
0	0.01685	0.00045	0.00872	0.00538	0.00992
0	0.0169	0.00123	0.01932	0.00724	0.01307
0	0.02224	0.08819	0.06675	0.03428	0.03946
0	0.0178	0.00435	0.0409	0.01173	0.02146
0	0.02144	0.02108	0.04421	0.02032	0.02783
0	0.01961	0.0098	0.02646	0.01616	0.01968
0	0.02731	0.00626	0.01931	0.01775	0.0203
0	0.02174	0.15632	0.06218	0.03996	0.03775
0	0.01676	0.00151	0.01466	0.00763	0.01206
0	0.08964	0.10699	0.04743	0.12307	0.09805
0	0.02566	0.03847	0.041	0.02837	0.02974
0	0.01954	0.12452	0.04552	0.03161	0.02791
0	0.01671	0.00036	0.00739	0.00504	0.00645
0	0.01683	0.02108	0.03317	0.01639	0.0225
0	0.01667	0.00036	0.0116	0.00503	0.00956
0	0.01687	0.00151	0.01271	0.00767	0.01301
0	0.02028	0.10282	0.05607	0.03081	0.03217
0	0.01695	0.008	0.02444	0.01339	0.01823
0	0.01684	0.00129	0.02712	0.00785	0.01532
1	0.05356	0.1295	0.17213	0.0831	0.12361
0	0.01883	0.0315	0.03443	0.02036	0.02307
1	0.03094	0.1295	0.07515	0.05142	0.05004
0	0.01688	0.01468	0.02607	0.0159	0.0159
0	0.01712	0.00193	0.01442	0.00897	0.01247
0	0.01739	0.00435	0.02514	0.01149	0.02019
0	0.01921	0.0596	0.03343	0.02682	0.02392
0	0.01806	0.03283	0.04652	0.02133	0.02562
0	0.01753	0.00417	0.02599	0.01064	0.01666
0	0.01763	0.00767	0.02198	0.01275	0.01515
0	0.02376	0.03283	0.02692	0.02719	0.02372
0	0.01689	0.00533	0.03543	0.01188	0.01958
0	0.01812	0.01723	0.02763	0.01651	0.01871
0	0.01683	0.00151	0.01181	0.00765	0.01125
0	0.01927	0.01408	0.027	0.01645	0.01972
0	0.03821	0.0489	0.07818	0.04645	0.06303
0	0.01959	0.0094	0.03022	0.01485	0.02091
0	0.01672	0.00417	0.01154	0.0102	0.00914
0	0.01684	0.0007	0.01642	0.00659	0.01218
0	0.01669	0.00086	0.01645	0.00693	0.01465
0	0.01699	0.00341	0.02648	0.00976	0.01885
0	0.06128	0.06968	0.04626	0.07275	0.06553
0	0.01859	0.07256	0.03219	0.02762	0.02011
0	0.04874	0.04008	0.05671	0.05437	0.06201
0	0.01669	0.00036	0.01173	0.00503	0.01071
0	0.01722	0.0094	0.02544	0.01324	0.01608
0	0.0181	0.03847	0.04243	0.02083	0.02413
0	0.0182	0.0094	0.02096	0.01391	0.01644
0	0.01694	0.0094	0.01971	0.01305	0.01347
0	0.017	0.00767	0.03678	0.01235	0.02184
0	0.02144	0.06968	0.02865	0.02881	0.02272
0	0.01762	0.00417	0.04949	0.01069	0.02625
0	0.01683	0.00067	0.0147	0.00605	0.01058
0	0.01713	0.00278	0.01539	0.00927	0.01341
0	0.01673	0.00193	0.01546	0.00878	0.01339
0	0.01733	0.00653	0.02048	0.01288	0.01478
0	0.01824	0.0315	0.03056	0.01978	0.01963
0	0.05729	0.12452	0.04955	0.08127	0.06266
0	0.01721	0.0094	0.02566	0.01323	0.0166
0	0.01744	0.01408	0.02368	0.01505	0.0157
0	0.01751	0.03283	0.03623	0.02075	0.02398
0	0.02043	0.03283	0.02459	0.02378	0.01909
0	0.01729	0.04008	0.03769	0.02176	0.01994
0	0.62903	0.08472	0.06636	0.60096	0.53013
0	0.01768	0.00511	0.02028	0.01137	0.01599
0	0.01726	0.02108	0.03115	0.01676	0.02033
0	0.01677	0.00105	0.00941	0.00738	0.00878
0	0.01678	0.00055	0.01089	0.00569	0.00984
0	0.01771	0.0029	0.03017	0.01039	0.01829
0	0.17749	0.15632	0.0885	0.24635	0.21019
0	0.39062	0.1295	0.03932	0.45561	0.24412
0	0.01804	0.008	0.01586	0.01415	0.01437
0	0.02992	0.10282	0.04153	0.0434	0.03022
0	0.0297	0.01723	0.03401	0.0256	0.03536
0	0.02018	0.00435	0.03873	0.01312	0.02313
0	0.02189	0.02108	0.03743	0.0207	0.0272
0	0.0167	0.00185	0.014	0.00806	0.01016
0	0.01901	0.04694	0.05239	0.02306	0.02505
0	0.02061	0.00626	0.01705	0.01382	0.01621
0	0.0188	0.00626	0.02199	0.01273	0.01505
0	0.02642	0.04008	0.04862	0.03165	0.03124
0	0.01683	0.00533	0.01984	0.01184	0.01432
0	0.02802	0.05722	0.05059	0.03444	0.04006
0	0.01738	0.0098	0.02771	0.01452	0.01719
0	0.02	0.01408	0.02658	0.01699	0.01899
0	0.01745	0.0315	0.03784	0.01903	0.0221
0	0.01754	0.0115	0.02227	0.01427	0.01559
0	0.01676	0.00626	0.01933	0.01149	0.01476
0	0.01732	0.05722	0.05047	0.02251	0.02705
0	0.02233	0.02108	0.02843	0.02106	0.02109
0	0.01688	0.00123	0.01813	0.00723	0.01288
0	0.02015	0.08819	0.09658	0.03142	0.04413
0	0.0169	0.00511	0.01906	0.01092	0.01255
0	0.02482	0.10699	0.05539	0.04	0.03346
0	0.01673	0.00057	0.0123	0.00618	0.0108
0	0.02787	0.0489	0.02973	0.03515	0.02905
0	0.01689	0.00082	0.00978	0.00644	0.00797
0	0.01778	0.00767	0.0281	0.01285	0.01749
0	0.01737	0.02577	0.0241	0.01787	0.01552
0	0.01749	0.008	0.02458	0.01377	0.0188
0	0.01695	0.00227	0.01324	0.00866	0.01098
0	0.01679	0.00057	0.00666	0.00619	0.00787
0	0.01694	0.00057	0.0102	0.00624	0.00766
0	0.0189	0.02686	0.02345	0.02094	0.01646
0	0.01696	0.00082	0.01431	0.00646	0.01126
0	0.01998	0.00417	0.01751	0.01195	0.015
0	0.01676	0.0007	0.01324	0.00656	0.01145
0	0.01679	0.00045	0.00771	0.00537	0.00776
0	0.02578	0.02108	0.03114	0.02393	0.0293
0	0.01669	0.00185	0.01526	0.00806	0.01216
0	0.01807	0.0315	0.0342	0.01962	0.02142
0	0.019	0.02108	0.02871	0.01825	0.01932
0	0.09089	0.0489	0.07049	0.09975	0.10869
0	0.01672	0.00067	0.0089	0.00601	0.00897
0	0.01673	0.00067	0.01125	0.00602	0.01094
0	0.01862	0.00355	0.02353	0.01152	0.01871
0	0.02485	0.03847	0.03325	0.02757	0.03271
0	0.01686	0.01199	0.02578	0.01499	0.01927
0	0.01806	0.0094	0.02355	0.01381	0.01664
0	0.0306	0.06968	0.04526	0.03945	0.03975
0	0.01681	0.00341	0.01535	0.00967	0.01157
0	0.02536	0.02577	0.02464	0.025	0.02274
0	0.05708	0.05722	0.06521	0.06455	0.07096
0	0.0167	0.00227	0.01739	0.00855	0.01121
0	0.0191	0.00435	0.02246	0.01249	0.01675
1	0.02366	0.03847	0.03959	0.0264	0.02817
0	0.01703	0.00435	0.01634	0.01128	0.01279
0	0.01874	0.05722	0.04802	0.02414	0.02608
0	0.01747	0.00341	0.01705	0.01001	0.01292
0	0.04827	0.05722	0.06344	0.05567	0.06537
0	0.01672	0.0007	0.01456	0.00655	0.01216
0	0.02382	0.10699	0.03892	0.03858	0.03565
0	0.01805	0.0315	0.02228	0.0196	0.01706
0	0.017	0.01796	0.03655	0.01696	0.02284
0	0.01823	0.02577	0.0242	0.01865	0.01825
0	0.02139	0.06968	0.0537	0.02876	0.03017
0	0.01705	0.00278	0.02332	0.00923	0.01616
0	0.02665	0.02686	0.03904	0.0284	0.03351
0	0.01677	0.00227	0.01725	0.00858	0.01298
0	0.06883	0.1504	0.11134	0.1009	0.12216
0	0.03166	0.08819	0.04123	0.04677	0.04087
0	0.02164	0.02577	0.02952	0.02172	0.02121
0	0.01721	0.00653	0.02071	0.0128	0.01815
0	0.0172	0.02197	0.03506	0.01818	0.0198
0	0.01716	0.0094	0.02421	0.0132	0.01544
0	0.01707	0.00151	0.01914	0.00775	0.01235
1	0.01758	0.01408	0.04363	0.01516	0.02967
0	0.01683	0.05722	0.03953	0.02195	0.02528
0	0.02395	0.0315	0.03167	0.02518	0.02407
0	0.0172	0.0115	0.01648	0.01402	0.01316
0	0.01841	0.0098	0.02024	0.01528	0.01844
0	0.02188	0.01723	0.03473	0.01952	0.02457
0	0.02047	0.02197	0.08789	0.02121	0.04131
0	0.01795	0.00185	0.01686	0.0086	0.01212
0	0.01672	0.00185	0.01322	0.00807	0.00951
0	0.01794	0.03283	0.02703	0.0212	0.01944
0	0.15795	0.12452	0.06072	0.19644	0.1771
0	0.02537	0.05722	0.03604	0.03154	0.0276
1	0.01847	0.04008	0.02347	0.02306	0.0189
0	0.01683	0.0098	0.02846	0.01411	0.02023
0	0.01678	0.00129	0.01346	0.00783	0.01288
0	0.01789	0.01408	0.04319	0.0154	0.02551
0	0.01914	0.02108	0.02499	0.01838	0.01802
0	0.01676	0.00047	0.01235	0.00583	0.0129
0	0.01703	0.00435	0.02	0.01128	0.01764
0	0.03559	0.10282	0.04396	0.05056	0.04236
0	0.01705	0.00767	0.02318	0.01238	0.0136
0	0.0198	0.0115	0.03067	0.01589	0.02147
0	0.01732	0.00435	0.0219	0.01145	0.01767
0	0.01704	0.00086	0.01082	0.00706	0.01034
0	0.01688	0.00185	0.01861	0.00814	0.01438
0	0.01685	0.0007	0.01245	0.00659	0.0109
0	0.04231	0.07256	0.08182	0.057	0.06887
0	0.01685	0.00227	0.01723	0.00862	0.01167
0	0.01721	0.00417	0.02111	0.01047	0.017
0	0.01692	0.00082	0.00977	0.00645	0.00812
0	0.02223	0.06968	0.16577	0.02975	0.07148
0	0.02141	0.03847	0.03876	0.02417	0.0275
0	0.01859	0.0315	0.02009	0.02012	0.01611
0	0.0167	0.0007	0.01002	0.00654	0.01009
0	0.04053	0.01796	0.08768	0.03667	0.07734
1	0.03786	0.07256	0.05648	0.05169	0.05319
0	0.01895	0.01468	0.03971	0.01762	0.02348
0	0.02078	0.04694	0.05655	0.02495	0.03086
0	0.01797	0.00158	0.01269	0.00883	0.01214
0	0.01925	0.02577	0.04394	0.01957	0.02305
0	0.01793	0.02686	0.02358	0.01999	0.01871
0	0.01741	0.00193	0.0217	0.0091	0.0182
1	0.11411	0.10699	0.08692	0.15175	0.15725
0	0.01729	0.01408	0.01862	0.01493	0.01628
0	0.01934	0.00417	0.02645	0.01161	0.01978
0	0.12764	0.15632	0.046	0.18606	0.11283
0	0.01714	0.00129	0.00847	0.00798	0.00892
0	0.01678	0.0007	0.01343	0.00656	0.01063
0	0.0171	0.02577	0.02671	0.01762	0.01877
0	0.02135	0.0489	0.04585	0.02779	0.02594
0	0.01736	0.03283	0.02432	0.0206	0.01889
0	0.0174	0.01723	0.02451	0.01592	0.01973
0	0.01738	0.00067	0.01686	0.00623	0.0138
1	0.03648	0.02686	0.05204	0.0375	0.04505
0	0.01735	0.00653	0.01994	0.0129	0.01439
0	0.02379	0.06968	0.06367	0.03159	0.0386
0	0.02186	0.00653	0.02924	0.01583	0.02349
0	0.01798	0.03847	0.03573	0.02071	0.02261
0	0.01674	0.00237	0.01463	0.00932	0.01297
0	0.02355	0.08472	0.03757	0.03317	0.02889
0	0.01784	0.00653	0.0127	0.01322	0.01186
0	0.01694	0.00653	0.02005	0.01262	0.01706
0	0.01673	0.00193	0.01437	0.00878	0.01189
0	0.1113	0.1295	0.06022	0.15678	0.12413
0	0.01676	0.00341	0.02045	0.00964	0.01371
0	0.01797	0.05722	0.04175	0.02325	0.025
0	0.02391	0.0489	0.02516	0.03071	0.02315
0	0.01741	0.02197	0.03553	0.01837	0.02261
0	0.01682	0.00057	0.0163	0.0062	0.01387
0	0.03249	0.18807	0.04519	0.06019	0.0375
0	0.0185	0.02577	0.03675	0.0189	0.02538
0	0.01697	0.01199	0.02432	0.01507	0.02038
0	0.0172	0.0098	0.02199	0.01439	0.01676
1	0.02032	0.04694	0.03786	0.02446	0.02426
0	0.01729	0.01796	0.01932	0.01723	0.01596
0	0.01676	0.00227	0.01246	0.00857	0.01015
0	0.08538	0.0489	0.09826	0.0944	0.13077
0	0.01814	0.00767	0.02628	0.01308	0.02073
0	0.01802	0.03283	0.02979	0.02129	0.0202
0	0.02264	0.0315	0.02553	0.02396	0.02155
0	0.01709	0.00511	0.01635	0.01103	0.01187
0	0.02663	0.07256	0.04814	0.03791	0.03402
0	0.01881	0.00533	0.02751	0.01307	0.01821
0	0.01867	0.1504	0.03833	0.03217	0.02395
0	0.02625	0.0596	0.02767	0.03534	0.02569
0	0.01702	0.00086	0.01554	0.00705	0.01278
0	0.01961	0.08819	0.04923	0.03068	0.02834
0	0.01699	0.00533	0.02151	0.01194	0.01678
0	0.01835	0.01723	0.02482	0.0167	0.01727
0	0.01805	0.01796	0.02723	0.01789	0.01905
1	0.08497	0.15632	0.03397	0.13116	0.06716
0	0.02363	0.02197	0.02748	0.02409	0.02496
0	0.01669	0.00129	0.014	0.0078	0.01303
0	0.01675	0.00151	0.01531	0.00762	0.01167
0	0.02464	0.02577	0.08741	0.02437	0.04675
0	0.01714	0.01723	0.02606	0.01571	0.0176
0	0.01672	0.00767	0.02337	0.01216	0.01359
0	0.01811	0.04694	0.03355	0.02209	0.02185
0	0.01714	0.00193	0.01315	0.00897	0.01079
0	0.06018	0.10699	0.0476	0.08695	0.06634
0	0.01698	0.00086	0.0201	0.00704	0.01291
1	0.01833	0.03847	0.0606	0.02106	0.02956
0	0.01816	0.05722	0.0309	0.02348	0.02068
0	0.05334	0.1295	0.07506	0.0828	0.0862
0	0.0195	0.08472	0.03097	0.02809	0.02086
0	0.01701	0.00435	0.02444	0.01127	0.01758
0	0.01689	0.00417	0.01416	0.01029	0.01183
0	0.06533	0.08472	0.04804	0.08145	0.0661
0	0.01682	0.00185	0.0096	0.00811	0.00913
0	0.01742	0.01796	0.01887	0.01734	0.01657
0	0.0167	0.00057	0.01034	0.00616	0.00908
0	0.01783	0.00435	0.01586	0.01175	0.01521
0	0.01791	0.10699	0.0581	0.03002	0.03165
0	0.02072	0.02108	0.03426	0.01972	0.02531
0	0.01707	0.00511	0.01969	0.01102	0.0135
0	0.01843	0.00278	0.02107	0.00989	0.01474
0	0.01982	0.03283	0.03191	0.02315	0.02501
0	0.01744	0.00185	0.01602	0.00838	0.01199
0	0.01684	0.00626	0.02527	0.01154	0.01686
0	0.0205	0.04008	0.03967	0.02528	0.02613
0	0.01762	0.00278	0.01637	0.00951	0.01142
0	0.0192	0.03283	0.0276	0.02252	0.02123
0	0.01709	0.00341	0.02016	0.00981	0.01646
0	0.01675	0.00151	0.01446	0.00762	0.01114
0	0.01693	0.0007	0.01006	0.00662	0.01022
0	0.02124	0.03283	0.03175	0.02462	0.02463
0	0.05739	0.03847	0.07605	0.05787	0.0896
0	0.0171	0.0115	0.02241	0.01395	0.01688
0	0.01939	0.02686	0.02378	0.02143	0.01859
0	0.01729	0.00151	0.01975	0.00784	0.01355
1	0.01773	0.0315	0.03006	0.01929	0.01825
0	0.01681	0.00185	0.01863	0.00811	0.01466
0	0.01815	0.00767	0.06323	0.01309	0.03064
0	0.0693	0.04694	0.06348	0.07239	0.09662
0	0.01777	0.02577	0.03159	0.01824	0.01819
0	0.01673	0.00151	0.01779	0.00761	0.01257
0	0.01725	0.00341	0.01727	0.00989	0.01244
0	0.01683	0.00355	0.01605	0.01053	0.01277
0	0.01691	0.00193	0.01418	0.00887	0.01214
0	0.03124	0.10699	0.10629	0.04896	0.07176
[truncated: 40,360 more rows]

## Sheet: Figure6c&g
incident_event	risk_ProRS	risk_AgeSex	risk_PANEL	risk_ProRS_AgeSex	risk_ProRS_PANEL
0	0.02302	0.01757	0.02505	0.0194	0.0229
0	0.1482	0.02116	0.02754	0.11578	0.09663
0	0.01555	0.02908	0.023	0.01729	0.01767
0	0.03302	0.01276	0.0396	0.02263	0.03411
0	0.0152	0.01538	0.01646	0.01184	0.01478
0	0.01476	0.00764	0.0093	0.00809	0.00945
0	0.01504	0.02267	0.012	0.01514	0.01094
0	0.01447	0.01048	0.00991	0.00912	0.00952
0	0.01556	0.02116	0.03154	0.01447	0.02118
0	0.02344	0.03535	0.04471	0.02919	0.03688
0	0.01588	0.0425	0.03257	0.02185	0.02347
0	0.01508	0.0136	0.01212	0.0114	0.01076
0	0.01596	0.02267	0.01409	0.01599	0.01258
0	0.015	0.00869	0.01506	0.00882	0.01325
0	0.01683	0.02267	0.01641	0.01679	0.01417
0	0.02083	0.02403	0.02354	0.02032	0.02338
0	0.01543	0.01648	0.01377	0.01296	0.01206
0	0.0156	0.01639	0.01906	0.01257	0.01554
0	0.01491	0.00815	0.01031	0.00847	0.01018
0	0.0174	0.01747	0.01843	0.0144	0.01702
0	0.01496	0.00672	0.01152	0.00762	0.01161
0	0.01546	0.03517	0.02126	0.01915	0.01747
0	0.0161	0.0145	0.01981	0.01255	0.01772
0	0.01572	0.03318	0.03703	0.01955	0.02507
0	0.0156	0.01872	0.01778	0.01406	0.01532
0	0.01806	0.02416	0.01606	0.01856	0.01617
0	0.01481	0.00717	0.00715	0.00783	0.0074
0	0.0183	0.04272	0.05642	0.0259	0.03438
0	0.01955	0.03318	0.01992	0.02386	0.01962
0	0.01891	0.01053	0.01781	0.01216	0.0162
0	0.01617	0.02743	0.02009	0.01802	0.01734
0	0.01527	0.02116	0.015	0.01422	0.01426
0	0.01657	0.01538	0.01649	0.01282	0.01419
0	0.01463	0.00869	0.0081	0.00862	0.0087
0	0.01522	0.00988	0.0072	0.0096	0.00773
0	0.01774	0.03991	0.02536	0.02332	0.0212
0	0.02304	0.05133	0.03734	0.03415	0.03239
0	0.01588	0.0145	0.01762	0.01239	0.01404
0	0.01512	0.01353	0.01246	0.01097	0.01203
0	0.01994	0.02416	0.02051	0.02033	0.01979
0	0.35247	0.02923	0.02357	0.31831	0.16688
0	0.03494	0.03318	0.09844	0.04059	0.08469
0	0.01495	0.01276	0.01268	0.01091	0.01131
0	0.01522	0.01353	0.0335	0.01103	0.01963
0	0.01686	0.02127	0.01802	0.01622	0.01502
0	0.01469	0.00988	0.01531	0.0093	0.01306
0	0.01501	0.00815	0.00756	0.00852	0.00846
0	0.01632	0.01053	0.0167	0.01061	0.01452
0	0.01463	0.00672	0.00726	0.00747	0.00828
0	0.02031	0.0659	0.02984	0.03507	0.02495
0	0.09001	0.02729	0.02986	0.08363	0.07663
0	0.01566	0.02255	0.016	0.01509	0.0142
0	0.01576	0.0136	0.01089	0.01187	0.01097
0	0.02969	0.0136	0.02796	0.02126	0.02712
0	0.01621	0.02743	0.0193	0.01806	0.01655
0	0.02937	0.05133	0.06697	0.04261	0.05124
0	0.01541	0.02127	0.01835	0.01494	0.01729
0	0.0231	0.03746	0.03515	0.02867	0.0344
0	0.02265	0.05465	0.02506	0.03484	0.02389
0	0.01475	0.00815	0.00792	0.00838	0.00836
0	0.01519	0.00717	0.01115	0.00801	0.01017
0	0.2385	0.05817	0.09272	0.29974	0.26385
0	0.0155	0.01053	0.01577	0.01013	0.01446
0	0.01514	0.00988	0.01278	0.00956	0.01169
0	0.02154	0.02267	0.0183	0.02106	0.0187
0	0.01499	0.00764	0.01008	0.0082	0.01014
0	0.01531	0.01747	0.01493	0.01281	0.013
0	0.01907	0.02923	0.02723	0.02172	0.02375
0	0.01662	0.02923	0.01823	0.01915	0.01553
0	0.01512	0.01353	0.02293	0.01097	0.01625
0	0.01767	0.03301	0.01528	0.02089	0.01581
0	0.02904	0.05133	0.06054	0.04217	0.04683
0	0.01589	0.01996	0.01288	0.01483	0.01266
0	0.01918	0.05133	0.04205	0.02888	0.03375
0	0.01566	0.02923	0.01665	0.01813	0.01662
1	0.03451	0.01353	0.03308	0.02345	0.03379
0	0.02179	0.04527	0.03073	0.03023	0.0252
0	0.01665	0.05817	0.03264	0.02726	0.02362
0	0.0156	0.01269	0.01432	0.01089	0.01301
0	0.0158	0.03535	0.01568	0.02035	0.01361
0	0.01478	0.01276	0.00859	0.0108	0.00897
0	0.01475	0.00815	0.01533	0.00838	0.01299
0	0.01553	0.01353	0.02301	0.01124	0.01597
0	0.01452	0.01123	0.01314	0.00988	0.01168
0	0.14972	0.0482	0.03795	0.18019	0.12374
1	0.02002	0.02403	0.02638	0.01959	0.02304
0	0.01764	0.03318	0.01761	0.02172	0.01666
0	0.01506	0.01996	0.01786	0.01412	0.01414
1	0.02476	0.0425	0.02548	0.03279	0.02489
0	0.01448	0.00764	0.00875	0.00795	0.00883
0	0.01531	0.01648	0.01252	0.01287	0.0119
0	0.01446	0.01269	0.01561	0.01015	0.013
0	0.0195	0.04527	0.04811	0.02732	0.03557
0	0.01851	0.02743	0.0251	0.0204	0.02089
0	0.01513	0.01872	0.01414	0.01368	0.01198
0	0.01963	0.03115	0.02606	0.02312	0.02482
0	0.01546	0.00764	0.00976	0.00844	0.0095
0	0.03326	0.04527	0.03367	0.04447	0.03586
0	0.02581	0.06192	0.03737	0.04211	0.03501
1	0.02381	0.03991	0.05022	0.03053	0.03914
0	0.01513	0.0145	0.01294	0.01185	0.01122
0	0.01477	0.01863	0.02051	0.01284	0.01729
0	0.01809	0.03098	0.02816	0.02059	0.02445
0	0.01568	0.03517	0.0221	0.01941	0.01785
0	0.01775	0.04011	0.02384	0.02431	0.02026
0	0.02763	0.05133	0.04545	0.0403	0.04162
0	0.01484	0.01048	0.01699	0.00934	0.01324
0	0.01532	0.01197	0.01619	0.01076	0.01422
0	0.0268	0.04527	0.04657	0.03652	0.04121
0	0.01662	0.03098	0.02306	0.01905	0.01961
1	0.02129	0.03318	0.06095	0.0258	0.0402
0	0.01718	0.03746	0.03061	0.02186	0.02298
0	0.02338	0.04527	0.03756	0.03223	0.02997
0	0.01597	0.02908	0.01937	0.01773	0.01765
0	0.01743	0.01443	0.03122	0.01295	0.02326
0	0.01497	0.01546	0.01153	0.01217	0.01058
0	0.02011	0.03301	0.0259	0.02351	0.02248
0	0.01602	0.00764	0.01191	0.00872	0.01105
0	0.01632	0.0425	0.02586	0.0224	0.0211
0	0.01551	0.0136	0.01379	0.0117	0.01242
0	0.01991	0.01872	0.03765	0.0176	0.02408
0	0.01678	0.03318	0.01262	0.02075	0.01242
0	0.0175	0.00717	0.00846	0.00913	0.00963
0	0.01508	0.01863	0.01745	0.01309	0.01549
0	0.01509	0.02561	0.01741	0.01566	0.01266
0	0.0173	0.01276	0.01394	0.01247	0.01384
0	0.01928	0.03746	0.02776	0.0243	0.02467
0	0.01575	0.00815	0.00744	0.0089	0.0087
0	0.54236	0.04272	0.04116	0.55748	0.35023
0	0.01494	0.00672	0.00887	0.00761	0.00912
0	0.01777	0.02255	0.02072	0.01694	0.01752
0	0.01535	0.01648	0.02447	0.0129	0.01743
0	0.02377	0.02255	0.0483	0.02213	0.03932
0	0.01961	0.0482	0.02444	0.02845	0.02198
0	0.01476	0.00717	0.01186	0.0078	0.01033
0	0.01687	0.01053	0.00639	0.01095	0.00816
0	0.01645	0.02743	0.02449	0.01831	0.01905
1	0.01665	0.02267	0.01579	0.01663	0.01413
0	0.03621	0.03991	0.04956	0.04478	0.05027
0	0.01722	0.03301	0.04264	0.02039	0.02825
0	0.01625	0.03746	0.0245	0.02078	0.02143
0	0.01557	0.01747	0.0143	0.013	0.01246
0	0.01468	0.0136	0.01215	0.01112	0.01111
0	0.01586	0.02574	0.01769	0.01707	0.01647
0	0.01886	0.0482	0.06163	0.02746	0.03812
0	0.02184	0.02923	0.02492	0.02459	0.02283
0	0.02326	0.01648	0.04227	0.0189	0.03554
0	0.01517	0.0136	0.01514	0.01146	0.014
1	0.02319	0.0482	0.0391	0.03316	0.02732
0	0.02008	0.03301	0.02651	0.02348	0.02486
0	0.0146	0.01269	0.00998	0.01024	0.00982
0	0.01604	0.02561	0.04093	0.01656	0.02457
0	0.02308	0.05465	0.02629	0.03543	0.02569
0	0.01522	0.03991	0.034	0.02027	0.02266
0	0.01467	0.01648	0.00878	0.01237	0.00933
0	0.01707	0.01996	0.01674	0.01583	0.01539
0	0.0159	0.03535	0.01937	0.02047	0.01647
0	0.01628	0.0425	0.03668	0.02235	0.02395
0	0.01873	0.01546	0.02386	0.01494	0.02217
0	0.01901	0.01747	0.03603	0.01562	0.02653
0	0.01926	0.02127	0.04005	0.01834	0.02838
0	0.0356	0.03318	0.0388	0.0413	0.04074
0	0.01562	0.01546	0.02449	0.01265	0.01971
0	0.02974	0.02127	0.02741	0.02733	0.02983
0	0.01575	0.01648	0.01423	0.01321	0.01174
0	0.01484	0.01269	0.00948	0.0104	0.01036
0	0.01908	0.05465	0.03739	0.02979	0.02756
0	0.02277	0.02255	0.03627	0.02128	0.02802
0	0.0147	0.00926	0.00644	0.00897	0.00709
0	0.0149	0.01053	0.01392	0.00976	0.01187
0	0.01456	0.01353	0.01745	0.01059	0.01432
0	0.01627	0.01546	0.01914	0.01313	0.01647
0	0.01884	0.02923	0.01919	0.02148	0.01852
0	0.01579	0.02416	0.01628	0.01641	0.01427
0	0.01526	0.01546	0.02131	0.01238	0.01565
0	0.0158	0.01757	0.01614	0.01373	0.01412
0	0.0269	0.03115	0.03066	0.03085	0.03137
0	0.03313	0.02127	0.02243	0.03017	0.03088
0	0.01745	0.04527	0.02085	0.02468	0.01791
0	0.01621	0.02743	0.02502	0.01806	0.01987
0	0.01674	0.02729	0.02044	0.01785	0.01779
0	0.01547	0.02729	0.02348	0.01661	0.01686
0	0.0146	0.00672	0.00853	0.00745	0.00891
0	0.01585	0.02116	0.02629	0.01472	0.02089
0	0.01554	0.02743	0.02727	0.01737	0.0199
0	0.01521	0.00764	0.01075	0.00832	0.01055
0	0.0226	0.03301	0.02736	0.02616	0.02752
0	0.01638	0.03318	0.01603	0.0203	0.01465
0	0.02033	0.0425	0.03048	0.02738	0.02662
0	0.01567	0.0136	0.02252	0.01181	0.01765
0	0.01585	0.02908	0.0192	0.0176	0.01645
0	0.01859	0.03318	0.02283	0.02279	0.01758
0	0.01462	0.01353	0.01223	0.01063	0.0118
0	0.01875	0.01863	0.02629	0.01599	0.02084
0	0.04018	0.05465	0.06103	0.05869	0.06482
0	0.01528	0.02743	0.01895	0.0171	0.01493
0	0.0165	0.03991	0.03863	0.02184	0.02528
0	0.0222	0.04527	0.02488	0.03075	0.02391
0	0.01674	0.00869	0.01916	0.00976	0.01483
1	0.02921	0.03318	0.03256	0.03446	0.02971
0	0.01689	0.0425	0.02712	0.02312	0.02113
0	0.01491	0.00869	0.02047	0.00878	0.0163
0	0.01526	0.02116	0.01573	0.01422	0.01424
0	0.01454	0.01123	0.01028	0.0099	0.00965
0	0.01507	0.01197	0.00729	0.0106	0.00855
0	0.04979	0.01863	0.02502	0.03927	0.03576
0	0.01546	0.01546	0.02308	0.01253	0.01882
0	0.0145	0.00988	0.01177	0.00919	0.0115
0	0.01514	0.00717	0.00862	0.00799	0.00879
0	0.01454	0.00988	0.00731	0.00921	0.00824
0	0.01474	0.01117	0.0099	0.00962	0.00995
0	0.01547	0.02416	0.01628	0.01611	0.01555
0	0.01504	0.00926	0.01296	0.00917	0.01067
0	0.03369	0.0145	0.03208	0.02475	0.03206
0	0.01763	0.01985	0.01489	0.01566	0.01485
0	0.01516	0.01276	0.01911	0.01105	0.01529
0	0.01721	0.02127	0.01886	0.01654	0.01699
0	0.0182	0.01443	0.03639	0.01348	0.02617
0	0.02389	0.05133	0.02622	0.0353	0.02692
0	0.01667	0.02729	0.01695	0.01778	0.01646
0	0.01531	0.01048	0.01264	0.00961	0.01245
0	0.01598	0.02729	0.02851	0.01711	0.02009
0	0.01734	0.01872	0.01441	0.0155	0.01324
0	0.01712	0.02574	0.01602	0.01832	0.01525
0	0.01451	0.01117	0.01117	0.00948	0.01042
0	0.01488	0.01117	0.017	0.0097	0.01458
0	0.01503	0.01197	0.01251	0.01057	0.01159
0	0.01519	0.01269	0.0202	0.01062	0.01637
0	0.02249	0.02923	0.02553	0.02526	0.02693
0	0.01537	0.00926	0.01122	0.00935	0.01092
0	0.01469	0.02908	0.01201	0.01642	0.01308
0	0.01883	0.03098	0.02532	0.02136	0.02184
0	0.01467	0.01747	0.02297	0.01231	0.01782
0	0.01509	0.01197	0.01924	0.01062	0.01527
0	0.01631	0.00717	0.01604	0.00855	0.01515
0	0.01816	0.03318	0.02626	0.02231	0.02065
0	0.01526	0.00815	0.01071	0.00865	0.01015
0	0.01729	0.01276	0.01606	0.01247	0.01497
0	0.04411	0.03517	0.04784	0.04999	0.0564
0	0.01647	0.02743	0.0187	0.01833	0.01495
0	0.01456	0.00764	0.01047	0.00799	0.0098
0	0.02066	0.01639	0.03903	0.01627	0.02687
0	0.01878	0.02561	0.03621	0.01914	0.02732
0	0.01506	0.00869	0.0115	0.00886	0.00977
0	0.01473	0.01863	0.01501	0.01281	0.01396
0	0.01473	0.01197	0.01363	0.01038	0.012
0	0.01706	0.01123	0.01772	0.01146	0.01557
0	0.13172	0.01639	0.0403	0.09043	0.10307
0	0.01723	0.01191	0.01597	0.01151	0.01478
0	0.01662	0.02923	0.03136	0.01915	0.02342
0	0.0163	0.01872	0.01889	0.01464	0.01801
0	0.02813	0.0425	0.02711	0.03684	0.03222
0	0.02289	0.0482	0.0296	0.03276	0.02796
0	0.01824	0.05465	0.0215	0.02858	0.01876
0	0.01627	0.01443	0.01852	0.01216	0.01555
0	0.02474	0.0425	0.03898	0.03276	0.03613
0	0.0172	0.01985	0.02723	0.0153	0.02057
0	0.02368	0.03115	0.02423	0.02744	0.02251
0	0.01639	0.04527	0.02859	0.0233	0.0221
0	0.01674	0.03318	0.02228	0.0207	0.01822
0	0.01557	0.01353	0.01315	0.01127	0.01198
0	0.01506	0.01863	0.01784	0.01307	0.01449
0	0.01459	0.00926	0.01051	0.00892	0.01043
0	0.01756	0.04011	0.02345	0.02408	0.0185
0	0.0162	0.01197	0.01461	0.01133	0.01217
0	0.01883	0.03115	0.02123	0.02225	0.01906
0	0.01525	0.01353	0.01424	0.01105	0.01311
0	0.01782	0.05133	0.03576	0.02702	0.02514
0	0.0164	0.01872	0.01233	0.01472	0.0117
0	0.01495	0.01639	0.01712	0.01208	0.01479
0	0.04021	0.05133	0.05824	0.05672	0.06504
0	0.01487	0.00717	0.0116	0.00786	0.01089
0	0.03914	0.02574	0.03595	0.0391	0.03974
0	0.01515	0.01443	0.03646	0.01139	0.01818
1	0.13847	0.03991	0.05871	0.1521	0.14032
0	0.01515	0.01538	0.01424	0.0118	0.01306
0	0.0148	0.01276	0.01481	0.01081	0.01299
0	0.01536	0.01269	0.01695	0.01073	0.01474
0	0.01813	0.0659	0.02985	0.03163	0.02276
0	0.02016	0.01197	0.01997	0.01385	0.01732
0	0.01966	0.02743	0.03433	0.02155	0.02734
0	0.02781	0.02729	0.03788	0.02844	0.03314
0	0.01813	0.0425	0.02669	0.02466	0.02274
0	0.01857	0.05133	0.02781	0.02804	0.0225
0	0.01504	0.00983	0.01758	0.00912	0.01409
0	0.01478	0.01276	0.01115	0.01079	0.01065
0	0.01497	0.0136	0.01157	0.01132	0.01042
0	0.01719	0.03746	0.02073	0.02188	0.01731
0	0.01467	0.01276	0.01751	0.01072	0.0139
0	0.01479	0.01538	0.01189	0.01155	0.01058
0	0.01469	0.00717	0.00733	0.00777	0.00793
0	0.02189	0.02574	0.04589	0.02295	0.03146
0	0.01506	0.00926	0.01026	0.00918	0.0104
1	0.01627	0.00869	0.01824	0.00951	0.01376
0	0.01506	0.01996	0.01305	0.01411	0.01235
0	0.01469	0.01747	0.01254	0.01233	0.01181
0	0.01609	0.03301	0.02244	0.01917	0.01777
0	0.01481	0.01269	0.01202	0.01038	0.01142
0	0.01599	0.02574	0.01845	0.01721	0.0163
0	0.01576	0.01276	0.01162	0.01145	0.01105
0	0.01464	0.01353	0.0127	0.01065	0.01181
0	0.02099	0.02267	0.01632	0.02056	0.01624
0	0.01743	0.03318	0.02138	0.02148	0.01977
0	0.01505	0.00717	0.00961	0.00794	0.00962
0	0.01619	0.00815	0.01193	0.00913	0.01163
0	0.01713	0.00926	0.01627	0.01033	0.01329
0	0.02946	0.03115	0.0657	0.03352	0.05135
0	0.01449	0.01053	0.00901	0.00952	0.00845
0	0.0151	0.01985	0.02485	0.01358	0.01914
0	0.01657	0.01353	0.02442	0.01193	0.01854
0	0.01482	0.00815	0.00802	0.00842	0.00879
0	0.01486	0.01269	0.01027	0.01041	0.01067
0	0.01779	0.0482	0.03541	0.02602	0.02882
0	0.01953	0.03115	0.03868	0.023	0.02573
0	0.01769	0.04272	0.01703	0.02511	0.01536
0	0.01484	0.00983	0.01554	0.00901	0.01214
0	0.01801	0.05133	0.0267	0.02727	0.02261
0	0.01564	0.02729	0.03061	0.01677	0.02587
0	0.01567	0.01117	0.01352	0.01018	0.0124
0	0.01498	0.01353	0.03419	0.01087	0.0218
0	0.01527	0.01757	0.01487	0.01331	0.01243
0	0.0169	0.02255	0.02732	0.01618	0.02089
0	0.01752	0.04527	0.02612	0.02477	0.02327
0	0.02161	0.03115	0.03107	0.02524	0.02696
0	0.0156	0.0425	0.04573	0.02149	0.02585
1	0.0313	0.03535	0.02077	0.03803	0.02607
0	0.01503	0.00764	0.01487	0.00822	0.01152
0	0.01573	0.02908	0.01639	0.01748	0.01428
0	0.0192	0.03746	0.02158	0.02421	0.01856
0	0.02412	0.06192	0.0329	0.0396	0.03053
0	0.01581	0.00988	0.01795	0.00995	0.01471
0	0.0153	0.01648	0.0214	0.01286	0.01596
0	0.01683	0.03115	0.0288	0.02007	0.02126
0	0.01491	0.01123	0.01024	0.01013	0.01026
0	0.01486	0.01996	0.01285	0.01394	0.01192
0	0.01511	0.01747	0.0183	0.01265	0.01501
0	0.01574	0.01648	0.02519	0.0132	0.01716
0	0.01852	0.0145	0.0127	0.01427	0.01394
0	0.01451	0.01053	0.01311	0.00953	0.01167
0	0.01748	0.04011	0.0198	0.02397	0.0177
0	0.01695	0.02743	0.01889	0.01882	0.01691
0	0.0164	0.02923	0.01529	0.01892	0.01387
0	0.01792	0.01546	0.0156	0.01435	0.01465
0	0.01935	0.02574	0.03365	0.0205	0.02478
0	0.03179	0.04272	0.06348	0.04289	0.06163
0	0.01474	0.00815	0.00909	0.00838	0.00866
0	0.01487	0.01443	0.02128	0.0112	0.01567
0	0.01595	0.02574	0.01524	0.01717	0.01443
0	0.03785	0.03517	0.11791	0.04346	0.08614
0	0.0152	0.00764	0.02348	0.00831	0.01487
0	0.01755	0.01863	0.02539	0.01504	0.0204
0	0.01547	0.00869	0.01588	0.00907	0.01397
0	0.02135	0.03991	0.03735	0.02763	0.03098
0	0.01617	0.01872	0.01905	0.01454	0.01622
0	0.01493	0.00869	0.01592	0.00878	0.01468
0	0.01929	0.02116	0.02108	0.01763	0.01803
0	0.01513	0.01053	0.01146	0.0099	0.01069
0	0.02402	0.03746	0.02753	0.0297	0.02697
0	0.01497	0.02403	0.02095	0.01501	0.01653
0	0.01806	0.02729	0.03961	0.01915	0.02751
0	0.02025	0.01443	0.01282	0.01487	0.01359
0	0.01928	0.03766	0.02094	0.02531	0.01878
0	0.01572	0.03115	0.01708	0.01885	0.01504
0	0.03169	0.01191	0.04965	0.02018	0.0389
0	0.01637	0.0136	0.01882	0.01229	0.0164
0	0.0147	0.0136	0.01304	0.01113	0.01217
0	0.01571	0.01985	0.01868	0.01409	0.01606
0	0.01534	0.01538	0.013	0.01194	0.01329
0	0.01532	0.01197	0.01767	0.01076	0.01479
0	0.04082	0.03535	0.03215	0.04848	0.04798
0	0.0179	0.01996	0.01771	0.01654	0.01776
0	0.01512	0.01123	0.01656	0.01026	0.01415
0	0.01537	0.01053	0.01478	0.01005	0.01375
0	0.01494	0.01648	0.01993	0.01259	0.01628
0	0.0154	0.01269	0.01326	0.01076	0.01353
0	0.01531	0.0136	0.01273	0.01156	0.01228
0	0.01461	0.01353	0.01597	0.01063	0.01316
0	0.02347	0.04011	0.02696	0.03138	0.02462
0	0.01499	0.01191	0.0139	0.01012	0.01335
0	0.01477	0.0145	0.01035	0.01159	0.00978
0	0.01509	0.01757	0.01865	0.01316	0.01572
0	0.01471	0.01197	0.00888	0.01037	0.00941
0	0.01455	0.01747	0.0158	0.01222	0.01342
0	0.03936	0.03746	0.03127	0.04666	0.04273
0	0.01502	0.00717	0.01518	0.00793	0.01329
0	0.01762	0.01996	0.01762	0.01631	0.01658
0	0.01452	0.00717	0.00832	0.00769	0.00871
0	0.01605	0.01053	0.01939	0.01046	0.0158
0	0.01467	0.00764	0.01047	0.00804	0.01064
1	0.02411	0.05465	0.0322	0.03687	0.03151
0	0.01913	0.05465	0.0254	0.02987	0.02461
0	0.01617	0.01639	0.02069	0.01299	0.01637
0	0.01514	0.01191	0.01467	0.01022	0.01363
0	0.01547	0.02127	0.01524	0.01499	0.01385
0	0.01674	0.03535	0.01706	0.02146	0.01556
0	0.01898	0.03766	0.03301	0.02494	0.02689
0	0.01679	0.0145	0.01669	0.01304	0.01598
0	0.01606	0.03318	0.01984	0.01993	0.01723
0	0.01488	0.00869	0.01293	0.00876	0.01121
0	0.01923	0.02255	0.02488	0.01821	0.02194
0	0.01624	0.0136	0.02154	0.0122	0.01624
0	0.02136	0.0482	0.03657	0.03076	0.03169
0	0.01479	0.00869	0.00854	0.00871	0.00821
0	0.01505	0.00717	0.00926	0.00794	0.0099
0	0.0152	0.0136	0.01979	0.01148	0.01611
0	0.01473	0.00869	0.00861	0.00868	0.00813
0	0.01688	0.02908	0.02311	0.01865	0.01978
0	0.09393	0.06192	0.04028	0.13536	0.0885
0	0.01462	0.00815	0.01046	0.00831	0.01083
0	0.01515	0.00926	0.01065	0.00923	0.01095
0	0.01951	0.06192	0.03141	0.03264	0.02638
0	0.01506	0.00983	0.00877	0.00913	0.01043
0	0.01457	0.00988	0.01423	0.00923	0.01306
0	0.01915	0.03098	0.04369	0.02169	0.02977
0	0.01699	0.02267	0.02037	0.01693	0.01862
0	0.02061	0.01872	0.01904	0.01817	0.02076
0	0.01473	0.00717	0.00857	0.00779	0.0088
0	0.01999	0.01269	0.01652	0.01368	0.01536
0	0.01769	0.01757	0.0225	0.01523	0.01967
1	0.31349	0.0482	0.04631	0.34938	0.23895
0	0.01512	0.01996	0.0132	0.01416	0.01168
0	0.01475	0.00815	0.01296	0.00838	0.01181
0	0.02518	0.02923	0.0271	0.02802	0.02862
0	0.01764	0.01353	0.02277	0.01263	0.01985
0	0.01602	0.02743	0.02201	0.01786	0.0174
0	0.01653	0.0425	0.03587	0.02266	0.0268
0	0.01479	0.01353	0.01919	0.01075	0.01573
0	0.01525	0.03517	0.02588	0.01891	0.01986
0	0.01593	0.01197	0.01339	0.01116	0.01249
0	0.0148	0.00717	0.00775	0.00782	0.00838
0	0.02623	0.03098	0.02898	0.02894	0.02639
0	0.01473	0.01048	0.01078	0.00927	0.01116
0	0.01549	0.01648	0.01048	0.01301	0.01108
0	0.01616	0.01648	0.01706	0.01352	0.01472
0	0.01675	0.02255	0.03159	0.01605	0.02206
0	0.01499	0.02416	0.01431	0.01565	0.01229
0	0.0276	0.02923	0.06818	0.03048	0.04459
0	0.01463	0.00869	0.01046	0.00862	0.0107
0	0.0149	0.01353	0.01312	0.01082	0.01379
0	0.01481	0.01048	0.0129	0.00932	0.01205
0	0.01985	0.05817	0.03333	0.032	0.0269
0	0.01588	0.01353	0.02003	0.01147	0.01672
0	0.01774	0.02116	0.03895	0.01632	0.02068
0	0.02966	0.04272	0.02445	0.04026	0.03014
0	0.25433	0.05465	0.11946	0.30783	0.33697
0	0.01601	0.01747	0.02413	0.01334	0.01872
0	0.01527	0.00717	0.00722	0.00805	0.00807
0	0.01602	0.0145	0.01771	0.01249	0.01463
0	0.01463	0.01117	0.01648	0.00955	0.0128
0	0.01494	0.00983	0.01328	0.00906	0.01192
0	0.02086	0.03991	0.02009	0.02706	0.01895
0	0.01583	0.01123	0.01632	0.0107	0.01391
0	0.01601	0.01648	0.01137	0.01341	0.0117
0	0.01889	0.03766	0.02783	0.02483	0.02408
0	0.02805	0.05465	0.0456	0.04233	0.0411
0	0.01478	0.01053	0.0117	0.00969	0.01195
0	0.02028	0.05133	0.03921	0.03039	0.02971
0	0.0168	0.01985	0.06266	0.01498	0.0339
0	0.01494	0.01353	0.01485	0.01084	0.01323
0	0.01548	0.00926	0.01154	0.00941	0.01168
0	0.0204	0.05133	0.03245	0.03057	0.02777
0	0.01557	0.01546	0.01471	0.01261	0.01288
0	0.01525	0.0136	0.01025	0.01151	0.01012
0	0.01508	0.00815	0.01144	0.00855	0.01109
0	0.01518	0.01117	0.01065	0.00988	0.01116
0	0.01524	0.02416	0.01558	0.01589	0.0138
0	0.02868	0.01996	0.0199	0.0255	0.02583
0	0.01493	0.01276	0.01006	0.0109	0.00987
0	0.02947	0.02923	0.03516	0.03236	0.03666
0	0.01912	0.02416	0.02291	0.01956	0.02145
0	0.01993	0.03991	0.02759	0.02595	0.02319
0	0.01499	0.02267	0.0197	0.01509	0.01456
0	0.01723	0.02116	0.01923	0.01589	0.01672
0	0.01878	0.02403	0.01925	0.01847	0.01664
0	0.01496	0.00988	0.01079	0.00945	0.01028
0	0.01937	0.05465	0.03869	0.03021	0.0284
0	0.01561	0.02561	0.0136	0.01616	0.01294
0	0.01578	0.01747	0.0228	0.01316	0.0188
0	0.01545	0.01353	0.01702	0.01118	0.01461
0	0.01543	0.01648	0.01208	0.01296	0.01051
0	0.01506	0.01276	0.01375	0.01098	0.01232
0	0.0147	0.01197	0.01036	0.01036	0.01022
0	0.01451	0.00717	0.00914	0.00768	0.00941
0	0.01686	0.03535	0.02121	0.02159	0.01763
0	0.01469	0.00869	0.00832	0.00866	0.00871
0	0.01742	0.02127	0.02019	0.01672	0.01781
0	0.01542	0.01269	0.01057	0.01077	0.01076
0	0.01535	0.01996	0.01459	0.01436	0.01291
0	0.01798	0.01197	0.02175	0.01247	0.01608
0	0.01493	0.01197	0.00835	0.01051	0.00844
0	0.02167	0.03766	0.03215	0.02815	0.02784
0	0.01768	0.02743	0.02389	0.01955	0.0222
0	0.01978	0.02923	0.0176	0.02246	0.01715
0	0.01651	0.03746	0.02884	0.02108	0.02188
0	0.01544	0.01117	0.00996	0.01004	0.01012
0	0.01504	0.02416	0.02298	0.01569	0.01813
0	0.01849	0.01985	0.03544	0.01635	0.02714
0	0.01627	0.05817	0.02038	0.02669	0.01711
0	0.01745	0.01197	0.01583	0.01214	0.01408
0	0.01489	0.00869	0.00928	0.00876	0.01033
0	0.01657	0.02127	0.01639	0.01597	0.01481
0	0.01934	0.03746	0.02987	0.02436	0.02572
0	0.01869	0.01269	0.0169	0.01286	0.01454
0	0.01566	0.03517	0.02339	0.01938	0.0166
0	0.02522	0.05465	0.02684	0.03842	0.02461
0	0.01499	0.0145	0.01264	0.01175	0.01099
0	0.01545	0.01872	0.02921	0.01394	0.02223
0	0.0149	0.01117	0.02103	0.00971	0.01597
0	0.01456	0.00672	0.01124	0.00743	0.01085
0	0.02338	0.03535	0.03125	0.02913	0.02785
0	0.01472	0.01053	0.00864	0.00965	0.00881
0	0.01506	0.01757	0.01111	0.01314	0.01133
0	0.02069	0.0425	0.04026	0.02783	0.02731
0	0.03189	0.03746	0.05364	0.03849	0.04745
0	0.01638	0.01538	0.02424	0.01268	0.01843
0	0.01623	0.02403	0.01303	0.01616	0.0124
0	0.01829	0.03991	0.01921	0.02399	0.01579
0	0.01453	0.00764	0.00821	0.00797	0.00869
0	0.01511	0.02255	0.02212	0.0146	0.01702
0	0.01675	0.02127	0.02624	0.01613	0.02157
0	0.01771	0.01053	0.01358	0.01145	0.01364
0	0.0155	0.01123	0.01429	0.0105	0.0129
0	0.01543	0.01872	0.03508	0.01392	0.0223
0	0.01495	0.00988	0.00931	0.00945	0.00921
0	0.02146	0.03746	0.02153	0.0268	0.02187
0	0.01765	0.03746	0.07477	0.0224	0.036
0	0.01467	0.01053	0.01409	0.00962	0.0112
0	0.01595	0.02923	0.01972	0.01844	0.01622
0	0.01629	0.03517	0.02492	0.02009	0.01647
0	0.01501	0.01191	0.03201	0.01014	0.02149
0	0.01576	0.00869	0.01774	0.00923	0.01488
0	0.01697	0.01053	0.01726	0.01101	0.01707
0	0.01556	0.02743	0.01914	0.0174	0.01529
0	0.01573	0.01996	0.02368	0.01469	0.0205
0	0.01722	0.02923	0.03336	0.01979	0.0218
0	0.01469	0.01117	0.01342	0.00959	0.01207
0	0.01518	0.01872	0.01386	0.01372	0.0127
0	0.01849	0.01996	0.01899	0.01704	0.01608
0	0.01575	0.01757	0.02114	0.01369	0.0157
0	0.01794	0.02127	0.02308	0.01718	0.01959
0	0.01571	0.01648	0.01351	0.01318	0.01249
0	0.01508	0.00926	0.01228	0.00919	0.01223
0	0.01531	0.03318	0.02494	0.01908	0.02112
0	0.01753	0.04011	0.03223	0.02403	0.02563
0	0.01603	0.01757	0.02488	0.01391	0.0194
0	0.03188	0.03991	0.04569	0.03987	0.04445
0	0.01467	0.01276	0.00922	0.01072	0.00938
0	0.01485	0.01269	0.01238	0.0104	0.01087
0	0.01575	0.0136	0.00885	0.01186	0.01011
0	0.028	0.03517	0.04978	0.03299	0.04417
0	0.01497	0.01639	0.01202	0.0121	0.01132
0	0.01531	0.02403	0.01768	0.01531	0.01584
0	0.01523	0.01123	0.01339	0.01033	0.01277
0	0.01679	0.05133	0.0248	0.02558	0.02117
0	0.01502	0.0136	0.00948	0.01136	0.00891
0	0.01468	0.00717	0.00658	0.00776	0.00724
0	0.01691	0.02923	0.0164	0.01946	0.01598
0	0.01577	0.01538	0.02443	0.01225	0.01766
0	0.01517	0.01863	0.02132	0.01316	0.01668
0	0.01541	0.01639	0.01741	0.01243	0.01628
0	0.09608	0.03535	0.03012	0.10592	0.06622
0	0.01538	0.01863	0.0133	0.01333	0.01324
0	0.03257	0.01648	0.04689	0.02576	0.04952
0	0.01553	0.01117	0.01101	0.01009	0.01083
0	0.01522	0.01546	0.02176	0.01235	0.01623
0	0.01685	0.0482	0.02199	0.02477	0.01797
0	0.10558	0.05465	0.06482	0.1406	0.13399
0	0.02515	0.03766	0.02857	0.03226	0.02766
0	0.01466	0.01546	0.00619	0.01193	0.00771
0	0.01494	0.01443	0.01884	0.01124	0.01724
0	0.01564	0.01747	0.02709	0.01306	0.01812
0	0.0157	0.01546	0.01412	0.01271	0.01154
0	0.01528	0.01048	0.00977	0.00959	0.01073
0	0.01627	0.01757	0.01406	0.0141	0.01267
0	0.01637	0.01053	0.01037	0.01065	0.01102
0	0.0178	0.02729	0.05761	0.01889	0.03257
0	0.03786	0.03991	0.10349	0.04665	0.06221
0	0.01538	0.0425	0.02624	0.02121	0.01887
0	0.01727	0.01985	0.02445	0.01537	0.01915
0	0.01499	0.01443	0.01222	0.01128	0.01065
0	0.01623	0.04272	0.02523	0.02321	0.02095
0	0.01787	0.02908	0.01101	0.01965	0.01235
0	0.01874	0.02561	0.02409	0.01911	0.02166
0	0.01627	0.02127	0.01643	0.01571	0.01509
0	0.01512	0.01353	0.01213	0.01097	0.01143
0	0.02032	0.03766	0.02635	0.02655	0.02364
0	0.01589	0.02403	0.02841	0.01585	0.02226
0	0.01488	0.01996	0.01159	0.01396	0.01048
0	0.01605	0.0145	0.01434	0.01251	0.01283
0	0.0153	0.03746	0.03048	0.01966	0.0199
0	0.02374	0.02116	0.02375	0.02133	0.02417
0	0.01617	0.03301	0.02365	0.01925	0.01959
0	0.01717	0.05133	0.03202	0.02611	0.02224
0	0.01831	0.01117	0.05106	0.01174	0.03579
0	0.02101	0.0482	0.02683	0.0303	0.02574
0	0.01472	0.01197	0.01239	0.01037	0.01178
0	0.01554	0.01985	0.02387	0.01394	0.01635
0	0.01724	0.01996	0.02735	0.01598	0.02135
0	0.01505	0.02255	0.0205	0.01455	0.01531
0	0.01547	0.01269	0.0147	0.01081	0.01225
0	0.01556	0.01123	0.01238	0.01053	0.01173
0	0.01483	0.01353	0.01127	0.01077	0.01168
0	0.01857	0.01757	0.01424	0.01593	0.01456
0	0.01475	0.00764	0.00967	0.00809	0.00944
0	0.01516	0.0425	0.01757	0.02094	0.01384
0	0.01734	0.01117	0.00946	0.01117	0.01176
0	0.02174	0.02923	0.0433	0.0245	0.03322
0	0.0177	0.03517	0.02524	0.02168	0.02117
0	0.01513	0.00717	0.00747	0.00799	0.00826
0	0.01497	0.01985	0.01827	0.01348	0.01575
0	0.01485	0.0145	0.0157	0.01165	0.01388
0	0.0462	0.01757	0.03695	0.03684	0.05217
0	0.06581	0.0482	0.046	0.08569	0.07034
0	0.01503	0.01863	0.02035	0.01305	0.01635
0	0.01498	0.00869	0.00925	0.00881	0.00859
0	0.01475	0.00988	0.00861	0.00933	0.009
0	0.01483	0.01123	0.00985	0.01008	0.00925
0	0.01622	0.02255	0.01989	0.01558	0.0165
0	0.01551	0.00764	0.0106	0.00847	0.01061
0	0.01616	0.03535	0.02998	0.02077	0.02101
0	0.07793	0.02923	0.05144	0.07889	0.09038
0	0.01672	0.02267	0.02348	0.01669	0.01925
0	0.01475	0.00815	0.00817	0.00838	0.00922
0	0.01516	0.02116	0.01376	0.01413	0.01206
0	0.01629	0.01443	0.01609	0.01217	0.01331
0	0.01862	0.03991	0.02441	0.02439	0.02266
0	0.01554	0.0136	0.01031	0.01172	0.01145
0	0.01816	0.02416	0.02307	0.01866	0.0207
0	0.01539	0.01117	0.02537	0.01001	0.01713
0	0.01524	0.01053	0.01979	0.00997	0.01482
1	0.04907	0.03535	0.03686	0.05736	0.05472
0	0.03028	0.04527	0.04223	0.04082	0.04205
0	0.03671	0.05465	0.02982	0.05407	0.03852
0	0.02099	0.02743	0.02706	0.02288	0.0251
0	0.0152	0.02416	0.01565	0.01585	0.01323
0	0.02876	0.02923	0.03204	0.03164	0.0364
0	0.01728	0.02743	0.01552	0.01915	0.0154
0	0.01987	0.01996	0.02667	0.01821	0.02291
0	0.01458	0.00717	0.00832	0.00772	0.009
0	0.01565	0.01053	0.01119	0.01022	0.01038
0	0.01453	0.01117	0.01004	0.00949	0.00961
0	0.01572	0.01353	0.01927	0.01137	0.01621
0	0.01473	0.01872	0.0113	0.01334	0.01057
0	0.02044	0.04272	0.04192	0.02865	0.03329
0	0.0148	0.01048	0.00799	0.00931	0.0078
0	0.01772	0.03517	0.02561	0.0217	0.02123
0	0.01453	0.00988	0.00975	0.0092	0.00958
0	0.01806	0.02743	0.01793	0.01994	0.01701
0	0.0227	0.02561	0.05741	0.02278	0.03532
0	0.01511	0.01269	0.01649	0.01057	0.01418
0	0.01583	0.02116	0.01976	0.0147	0.01628
0	0.02235	0.03098	0.04268	0.025	0.03208
0	0.01502	0.01048	0.01787	0.00944	0.01513
0	0.01479	0.01048	0.01408	0.00931	0.01191
0	0.01539	0.00717	0.00834	0.00811	0.00916
0	0.01894	0.02574	0.01324	0.0201	0.01416
0	0.01462	0.00717	0.01338	0.00774	0.01205
0	0.01592	0.02908	0.03099	0.01768	0.0221
0	0.01781	0.03991	0.02042	0.02342	0.01865
0	0.01545	0.01353	0.02262	0.01119	0.01833
0	0.01488	0.01639	0.01342	0.01204	0.01241
0	0.01629	0.02729	0.02792	0.01742	0.02075
0	0.01469	0.00764	0.01073	0.00805	0.0097
0	0.01532	0.00869	0.00968	0.009	0.00918
0	0.01982	0.04272	0.02919	0.02787	0.02334
0	0.01663	0.03517	0.02931	0.02047	0.02229
0	0.01552	0.01996	0.01505	0.01451	0.0128
0	0.01754	0.02403	0.02444	0.01735	0.02103
0	0.01594	0.0136	0.01166	0.01199	0.01201
0	0.01616	0.02743	0.02437	0.01801	0.02044
0	0.01462	0.00717	0.0106	0.00773	0.01073
0	0.015	0.0145	0.01075	0.01175	0.01054
0	0.01501	0.01443	0.01642	0.01129	0.01398
0	0.01877	0.04011	0.03388	0.02559	0.02619
0	0.01713	0.02116	0.04637	0.01581	0.02824
0	0.01497	0.01276	0.01371	0.01092	0.01282
0	0.01701	0.02267	0.03016	0.01695	0.02023
0	0.0153	0.00717	0.01246	0.00807	0.01182
0	0.0163	0.02267	0.02139	0.01631	0.01826
0	0.01481	0.01123	0.00986	0.01007	0.01041
0	0.0168	0.01985	0.01962	0.01498	0.01701
0	0.01524	0.01197	0.01202	0.01071	0.01178
0	0.03199	0.06192	0.04143	0.05118	0.04651
0	0.01535	0.01757	0.0229	0.01337	0.01676
0	0.02456	0.05133	0.03318	0.0362	0.03179
0	0.01989	0.03746	0.04004	0.025	0.02958
0	0.02309	0.0482	0.04076	0.03302	0.03642
0	0.01673	0.01872	0.01483	0.015	0.014
0	0.01572	0.01117	0.0169	0.01021	0.01611
0	0.01479	0.01117	0.0154	0.00965	0.01369
0	0.01504	0.01276	0.01538	0.01097	0.01395
0	0.01464	0.01191	0.01424	0.00991	0.01342
0	0.02853	0.02574	0.0445	0.02926	0.04176
0	0.01693	0.02267	0.01904	0.01688	0.01715
0	0.01854	0.0425	0.01812	0.02517	0.01757
0	0.01569	0.01538	0.01341	0.01219	0.01305
0	0.02053	0.05133	0.05346	0.03073	0.03589
0	0.01606	0.01546	0.02831	0.01297	0.02048
0	0.01564	0.02267	0.01026	0.0157	0.00981
0	0.02794	0.02908	0.03174	0.0296	0.03232
0	0.0149	0.01747	0.01508	0.01249	0.01333
0	0.01563	0.01648	0.01407	0.01311	0.01277
0	0.01533	0.01648	0.0213	0.01288	0.01706
0	0.01484	0.01191	0.01056	0.01003	0.01088
0	0.01573	0.01053	0.01327	0.01026	0.01068
0	0.01571	0.03098	0.01725	0.0181	0.01613
0	0.0161	0.01443	0.02275	0.01204	0.01851
0	0.01676	0.05465	0.04008	0.02647	0.02664
0	0.02543	0.02416	0.03395	0.02541	0.03058
0	0.01679	0.03115	0.02447	0.02004	0.0186
0	0.01586	0.02574	0.02949	0.01708	0.02328
0	0.03495	0.05133	0.05724	0.04992	0.05226
0	0.01563	0.01872	0.02206	0.01409	0.01671
0	0.01456	0.01197	0.01153	0.01027	0.01151
1	0.01604	0.01985	0.0185	0.01436	0.01631
1	0.12697	0.06192	0.04985	0.17716	0.1228
0	0.01489	0.02574	0.01231	0.01612	0.01259
0	0.01948	0.05133	0.04567	0.0293	0.03201
0	0.01927	0.03746	0.04235	0.02428	0.03023
0	0.01676	0.04527	0.01839	0.02378	0.01571
0	0.01688	0.01747	0.01418	0.014	0.01266
0	0.01497	0.00815	0.01431	0.0085	0.01241
0	0.02738	0.03517	0.02733	0.03232	0.03231
0	0.01838	0.04527	0.04206	0.02587	0.03098
0	0.0148	0.00988	0.00908	0.00937	0.00949
0	0.01567	0.01985	0.01758	0.01405	0.01512
0	0.01911	0.03766	0.04228	0.02509	0.02828
0	0.01776	0.01757	0.04095	0.01529	0.02635
0	0.01563	0.03098	0.02121	0.01801	0.01734
0	0.01585	0.01053	0.01084	0.01034	0.01088
0	0.01666	0.02574	0.02912	0.01787	0.01929
0	0.01494	0.00815	0.01379	0.00848	0.01227
0	0.02092	0.04011	0.03182	0.02825	0.03012
0	0.0167	0.02116	0.02584	0.01544	0.01987
0	0.0188	0.03098	0.03239	0.02133	0.02482
0	0.01618	0.01276	0.02986	0.01173	0.01878
0	0.01841	0.02416	0.01331	0.01889	0.01315
0	0.01496	0.01538	0.02928	0.01167	0.01956
0	0.01742	0.03535	0.01534	0.02225	0.01561
0	0.01562	0.01747	0.01641	0.01304	0.01488
0	0.01724	0.0425	0.03115	0.02355	0.02411
0	0.01471	0.01648	0.01209	0.0124	0.01152
0	0.02088	0.06192	0.02927	0.03472	0.02592
0	0.0151	0.01269	0.02803	0.01057	0.02011
0	0.01457	0.00717	0.0069	0.00771	0.0076
0	0.02284	0.04011	0.03475	0.03061	0.032
0	0.01853	0.00926	0.01155	0.01111	0.01292
0	0.01544	0.0145	0.02111	0.01207	0.01649
0	0.01607	0.01546	0.0187	0.01298	0.01635
0	0.01454	0.00815	0.00726	0.00827	0.00775
0	0.01777	0.01985	0.07536	0.01577	0.03393
0	0.02248	0.03115	0.01698	0.02617	0.01938
0	0.0155	0.01276	0.01125	0.01127	0.0108
0	0.05082	0.01872	0.08147	0.04167	0.07613
0	0.0161	0.03517	0.0199	0.01988	0.01627
0	0.0311	0.01197	0.02461	0.02066	0.02854
0	0.01531	0.01872	0.01061	0.01382	0.01095
0	0.01506	0.01443	0.02256	0.01133	0.01781
0	0.02291	0.01996	0.05205	0.02075	0.04173
0	0.02017	0.05465	0.04691	0.03134	0.03282
0	0.02216	0.03318	0.0325	0.02676	0.02883
0	0.0272	0.00869	0.04414	0.01527	0.03389
0	0.0147	0.01872	0.01236	0.01332	0.01132
1	0.98201	0.05817	0.08455	0.98512	0.82802
0	0.01605	0.0145	0.02174	0.01251	0.0172
0	0.01622	0.02743	0.02349	0.01807	0.01959
0	0.01509	0.02729	0.02574	0.01624	0.02052
0	0.01482	0.01546	0.01656	0.01205	0.01384
0	0.03328	0.02416	0.03365	0.03253	0.03851
0	0.02629	0.03535	0.02884	0.03243	0.0273
0	0.01449	0.00988	0.01177	0.00918	0.01147
0	0.01483	0.0145	0.01008	0.01163	0.00978
0	0.01529	0.01985	0.03108	0.01374	0.022
0	0.01766	0.02923	0.03289	0.02024	0.02354
1	0.06762	0.05465	0.03978	0.09409	0.07286
0	0.01535	0.02574	0.0217	0.01657	0.01524
0	0.01572	0.02267	0.01671	0.01577	0.015
0	0.01494	0.02743	0.0232	0.01676	0.01991
0	0.01501	0.01757	0.01665	0.0131	0.01306
0	0.0155	0.02574	0.01308	0.01672	0.01342
0	0.01556	0.01191	0.01663	0.01048	0.01515
0	0.02919	0.0482	0.03701	0.04089	0.03464
0	0.12574	0.0425	0.09129	0.14406	0.13988
0	0.01579	0.05465	0.03411	0.02506	0.02526
0	0.01522	0.02127	0.01972	0.01477	0.01511
0	0.01655	0.02127	0.01728	0.01595	0.01549
0	0.01779	0.02416	0.02227	0.01831	0.0203
0	0.01626	0.02729	0.01895	0.01739	0.01669
0	0.01542	0.03517	0.0292	0.0191	0.02083
0	0.01536	0.02561	0.01329	0.01592	0.01282
0	0.01624	0.02127	0.01552	0.01568	0.01474
0	0.01772	0.0425	0.03241	0.02415	0.02425
0	0.02642	0.02923	0.02065	0.02928	0.02548
0	0.0165	0.03115	0.02002	0.01971	0.01722
0	0.01795	0.01648	0.00922	0.01489	0.01077
0	0.01706	0.01996	0.0178	0.01583	0.01592
0	0.01543	0.01996	0.01338	0.01443	0.01215
0	0.01487	0.00869	0.0129	0.00875	0.01222
0	0.01628	0.02923	0.0176	0.01879	0.01466
1	0.01801	0.03115	0.02279	0.02136	0.01971
0	0.01487	0.01443	0.01114	0.01119	0.0108
0	0.01914	0.02267	0.01497	0.0189	0.01538
0	0.01572	0.03766	0.01733	0.02099	0.01558
0	0.01588	0.02267	0.02202	0.01592	0.01899
0	0.01642	0.02923	0.01413	0.01894	0.01447
0	0.01625	0.01648	0.01802	0.01359	0.01584
0	0.02281	0.03991	0.04126	0.02935	0.03329
0	0.01557	0.01546	0.01664	0.01261	0.01438
0	0.01472	0.02116	0.02032	0.01375	0.01588
0	0.01673	0.02116	0.0245	0.01546	0.01895
0	0.02689	0.00815	0.01509	0.01458	0.01838
1	0.03963	0.03746	0.04764	0.04695	0.05549
0	0.02122	0.03517	0.03714	0.02559	0.0247
0	0.01592	0.02127	0.02067	0.01539	0.01686
0	0.01489	0.02116	0.02191	0.0139	0.01727
0	0.01924	0.05465	0.05308	0.03002	0.03815
0	0.01498	0.03115	0.02783	0.01805	0.02002
0	0.01545	0.02743	0.01357	0.01728	0.01312
0	0.01539	0.01863	0.04316	0.01334	0.0255
0	0.01517	0.01872	0.01412	0.01371	0.01366
0	0.01717	0.04011	0.02744	0.02358	0.02001
0	0.0147	0.01757	0.01542	0.01285	0.01529
0	0.0253	0.06192	0.03879	0.04135	0.03501
0	0.01657	0.02743	0.02581	0.01843	0.01996
0	0.0157	0.01276	0.01172	0.01141	0.01098
0	0.01477	0.01117	0.01438	0.00964	0.01188
0	0.01489	0.0136	0.01656	0.01126	0.01377
0	0.01537	0.01443	0.0288	0.01154	0.02196
0	0.01475	0.00815	0.00999	0.00838	0.00989
0	0.01476	0.01538	0.01525	0.01152	0.01322
0	0.0154	0.0145	0.01244	0.01204	0.01185
0	0.01646	0.01747	0.01575	0.01369	0.01381
0	0.02735	0.01872	0.03453	0.02356	0.02888
0	0.01503	0.02403	0.01821	0.01505	0.01485
0	0.01849	0.03746	0.04282	0.02338	0.02813
0	0.01853	0.01985	0.03988	0.01639	0.02828
0	0.02194	0.04272	0.02442	0.03057	0.02387
0	0.0147	0.00672	0.00668	0.0075	0.00734
0	0.01513	0.01747	0.0212	0.01266	0.01569
0	0.01473	0.00926	0.01	0.00899	0.01002
0	0.0176	0.01538	0.02454	0.01355	0.01958
0	0.01546	0.01123	0.0147	0.01047	0.01257
0	0.01484	0.00926	0.01229	0.00906	0.01157
0	0.01454	0.00764	0.00638	0.00798	0.00713
0	0.01597	0.02561	0.01626	0.0165	0.0157
0	0.01499	0.01191	0.01659	0.01013	0.01428
0	0.01752	0.0145	0.01397	0.01356	0.01442
0	0.01494	0.01191	0.01346	0.01009	0.01188
1	0.09663	0.02255	0.03748	0.0805	0.08041
0	0.01681	0.02743	0.01776	0.01868	0.0156
0	0.01514	0.01747	0.00848	0.01267	0.00914
0	0.01657	0.01863	0.02308	0.01427	0.01813
0	0.01583	0.01757	0.02599	0.01375	0.02082
0	0.01639	0.03746	0.03469	0.02094	0.02274
0	0.0147	0.01996	0.0184	0.01381	0.01621
0	0.01637	0.02416	0.02692	0.01697	0.01944
0	0.01616	0.02561	0.01997	0.01668	0.01717
0	0.0148	0.01123	0.01259	0.01006	0.01276
0	0.01492	0.00926	0.00857	0.0091	0.00951
0	0.01609	0.01872	0.02933	0.01447	0.02079
0	0.01495	0.01546	0.01715	0.01215	0.01425
0	0.01503	0.0145	0.02359	0.01178	0.01688
0	0.25765	0.05465	0.05043	0.31137	0.20867
0	0.01466	0.00764	0.006	0.00804	0.00761
1	0.01641	0.01648	0.01475	0.01371	0.01367
0	0.01861	0.01757	0.0169	0.01596	0.01624
0	0.01488	0.01546	0.0157	0.0121	0.01266
0	0.02332	0.0425	0.05201	0.03104	0.04092
0	0.01659	0.00926	0.01601	0.01003	0.01365
0	0.01494	0.02574	0.0213	0.01617	0.01645
0	0.01458	0.00869	0.0091	0.0086	0.00852
0	0.01566	0.02729	0.02642	0.01679	0.02286
0	0.01525	0.01276	0.01711	0.01111	0.01492
0	0.01671	0.02923	0.02228	0.01924	0.01902
0	0.015	0.02729	0.0222	0.01615	0.01716
0	0.02027	0.05465	0.03078	0.03148	0.02668
0	0.0154	0.00764	0.0151	0.00841	0.01354
0	0.01688	0.01747	0.02055	0.01401	0.01679
0	0.02485	0.0425	0.03033	0.0329	0.03169
0	0.01725	0.01872	0.0214	0.01542	0.01918
0	0.01472	0.01538	0.01991	0.01149	0.01608
0	0.01621	0.02574	0.0235	0.01743	0.01959
0	0.01519	0.01123	0.01626	0.01031	0.01411
0	0.01496	0.01639	0.01496	0.01209	0.01377
0	0.01642	0.01269	0.01711	0.01142	0.0137
0	0.48073	0.03991	0.08946	0.47374	0.34705
0	0.01536	0.01648	0.01291	0.01291	0.01332
0	0.01586	0.02574	0.02378	0.01708	0.01736
0	0.01527	0.0145	0.01382	0.01195	0.01379
0	0.01548	0.0136	0.01192	0.01167	0.01111
0	0.03289	0.02416	0.02022	0.03218	0.02609
0	0.02114	0.02416	0.05216	0.02145	0.0349
0	0.02014	0.03535	0.01923	0.02541	0.02018
0	0.01497	0.01546	0.01262	0.01216	0.0121
0	0.01641	0.02416	0.01783	0.017	0.0171
0	0.01936	0.03115	0.02918	0.02283	0.02604
0	0.01467	0.00988	0.01286	0.00929	0.01159
0	0.01492	0.0136	0.01015	0.01128	0.01048
0	0.0237	0.03318	0.03381	0.02846	0.03154
0	0.0148	0.01276	0.01431	0.01081	0.0129
0	0.01585	0.02574	0.01108	0.01707	0.01184
0	0.01652	0.03535	0.02687	0.02119	0.01863
0	0.01478	0.00815	0.01777	0.0084	0.01402
0	0.01902	0.04011	0.02477	0.0259	0.02198
0	0.01461	0.01123	0.00831	0.00994	0.00863
0	0.01733	0.02267	0.01906	0.01724	0.01668
0	0.01568	0.0145	0.01609	0.01224	0.01329
0	0.01543	0.02923	0.02207	0.01789	0.01721
0	0.01894	0.03746	0.01944	0.0239	0.0188
0	0.01507	0.00988	0.01418	0.00952	0.01233
0	0.01558	0.01276	0.0138	0.01133	0.01392
0	0.01974	0.02743	0.07016	0.02163	0.03603
0	0.01918	0.02923	0.02622	0.02183	0.02156
0	0.01655	0.01048	0.01457	0.01032	0.01402
0	0.01514	0.01757	0.01172	0.01321	0.01123
0	0.01574	0.02561	0.02116	0.01629	0.0179
0	0.01452	0.00926	0.01146	0.00887	0.0103
0	0.01506	0.0145	0.01079	0.0118	0.01099
0	0.01539	0.01276	0.01154	0.0112	0.01153
0	0.01477	0.01117	0.02316	0.00964	0.0166
0	0.01791	0.02574	0.0299	0.01909	0.02413
0	0.01581	0.03301	0.02059	0.01886	0.01719
0	0.01498	0.00717	0.00599	0.00791	0.00707
0	0.01577	0.02116	0.03009	0.01465	0.01764
0	0.01511	0.01123	0.01423	0.01025	0.01325
0	0.01619	0.02416	0.02104	0.01679	0.01776
1	0.02883	0.04272	0.0283	0.03923	0.03194
0	0.02281	0.03301	0.0227	0.02639	0.02108
0	0.01653	0.03115	0.02167	0.01975	0.01862
0	0.01613	0.01546	0.01677	0.01303	0.01496
0	0.01531	0.02416	0.03236	0.01596	0.02212
0	0.01482	0.01197	0.00796	0.01044	0.00862
0	0.01669	0.02574	0.01672	0.0179	0.0154
0	0.01493	0.01053	0.01335	0.00978	0.01222
0	0.01635	0.02116	0.0199	0.01514	0.016
0	0.01816	0.03746	0.02788	0.023	0.02333
0	0.01577	0.05817	0.02814	0.02594	0.02041
0	0.01529	0.01985	0.02704	0.01374	0.01851
0	0.01529	0.00764	0.01043	0.00836	0.0092
0	0.01652	0.00869	0.02967	0.00964	0.02163
0	0.01962	0.01276	0.02128	0.01401	0.01836
0	0.04164	0.0145	0.02525	0.03009	0.03584
0	0.02345	0.0482	0.03146	0.03349	0.02899
0	0.01549	0.03098	0.02427	0.01786	0.01829
0	0.019	0.02729	0.02708	0.02006	0.02211
0	0.01456	0.02416	0.01688	0.01524	0.01355
0	0.01737	0.00983	0.02214	0.01041	0.01867
0	0.02096	0.02743	0.03278	0.02286	0.0272
0	0.01605	0.02267	0.01367	0.01608	0.01404
0	0.01744	0.02267	0.01389	0.01735	0.01407
0	0.01479	0.00717	0.01389	0.00782	0.01108
0	0.01634	0.02267	0.02365	0.01634	0.01934
0	0.02821	0.01353	0.03862	0.01947	0.03233
0	0.01638	0.01443	0.01961	0.01224	0.01587
0	0.01641	0.01639	0.01772	0.01317	0.01532
0	0.01584	0.02403	0.02866	0.0158	0.01922
0	0.02614	0.03991	0.02266	0.03326	0.02299
0	0.01569	0.01863	0.01801	0.01357	0.01514
0	0.01817	0.02416	0.02084	0.01867	0.01831
0	0.0181	0.02116	0.01783	0.01663	0.017
0	0.01547	0.01353	0.01958	0.0112	0.01649
0	0.01535	0.00869	0.01574	0.00901	0.01366
0	0.01782	0.0145	0.01314	0.01377	0.01292
0	0.01492	0.02267	0.01843	0.01503	0.01497
0	0.01773	0.01747	0.01631	0.01465	0.01602
0	0.01641	0.01269	0.01219	0.01141	0.01152
0	0.01483	0.01353	0.01043	0.01077	0.0098
0	0.0158	0.01648	0.0108	0.01325	0.01144
0	0.01644	0.04527	0.02365	0.02336	0.01995
0	0.03019	0.02403	0.16003	0.02856	0.07175
0	0.01455	0.00983	0.01078	0.00885	0.01034
0	0.01454	0.00672	0.00583	0.00742	0.00668
0	0.01514	0.00815	0.01188	0.00858	0.01065
0	0.01925	0.02743	0.02102	0.02114	0.01931
0	0.02836	0.0425	0.0355	0.03712	0.03346
0	0.01524	0.02255	0.017	0.01471	0.01455
0	0.01504	0.01276	0.0141	0.01097	0.01309
0	0.01636	0.01757	0.01334	0.01418	0.01341
0	0.01522	0.01353	0.04325	0.01103	0.02142
0	0.01486	0.00717	0.01373	0.00785	0.01184
0	0.01458	0.01538	0.01422	0.0114	0.01172
0	0.01478	0.00988	0.01265	0.00935	0.01167
0	0.01833	0.03746	0.03269	0.02319	0.02825
0	0.01588	0.01443	0.02366	0.01189	0.01823
0	0.02323	0.0482	0.0338	0.0332	0.03219
0	0.01912	0.02416	0.01978	0.01956	0.01781
0	0.02145	0.01648	0.01703	0.01754	0.01824
0	0.01585	0.00869	0.00898	0.00928	0.01043
0	0.0169	0.02403	0.01834	0.01677	0.01615
0	0.01661	0.01538	0.02187	0.01285	0.01782
0	0.01448	0.00869	0.00928	0.00854	0.00923
0	0.02145	0.0136	0.01108	0.01576	0.01224
0	0.01459	0.00983	0.01728	0.00887	0.01397
0	0.01503	0.01538	0.018	0.01172	0.01436
0	0.01459	0.01996	0.00931	0.01371	0.00917
0	0.01516	0.01276	0.01995	0.01105	0.01435
0	0.01786	0.01747	0.03815	0.01475	0.02691
0	0.01579	0.01123	0.01567	0.01068	0.01523
0	0.01476	0.00926	0.00874	0.00901	0.00889
0	0.02938	0.01546	0.03782	0.02261	0.03618
0	0.01476	0.01117	0.01165	0.00963	0.01114
0	0.01478	0.02729	0.0137	0.01593	0.01191
0	0.01963	0.03115	0.01617	0.02311	0.0165
0	0.01709	0.04527	0.03583	0.02421	0.02535
0	0.01613	0.02127	0.01224	0.01558	0.0129
0	0.05882	0.01053	0.01836	0.0347	0.03242
0	0.01662	0.01269	0.01343	0.01154	0.0114
0	0.01656	0.03535	0.0285	0.02124	0.02181
0	0.01459	0.00717	0.012	0.00772	0.01092
0	0.01604	0.01443	0.01093	0.012	0.01063
0	0.02216	0.0425	0.02997	0.02963	0.02632
0	0.02037	0.01546	0.03866	0.01614	0.02706
0	0.01624	0.01276	0.03985	0.01177	0.02323
0	0.01529	0.01191	0.01665	0.01031	0.01445
0	0.01755	0.0136	0.01829	0.0131	0.01644
0	0.01477	0.02116	0.01536	0.0138	0.01381
0	0.0156	0.02729	0.01846	0.01674	0.01613
0	0.01554	0.02403	0.01393	0.01553	0.01311
0	0.01618	0.0136	0.02027	0.01216	0.0163
1	0.01591	0.03991	0.04111	0.02111	0.02458
0	0.01643	0.02743	0.01502	0.01828	0.01428
0	0.01645	0.0136	0.01109	0.01235	0.00987
0	0.02452	0.02908	0.0483	0.02625	0.03616
0	0.01508	0.00815	0.0103	0.00855	0.01098
0	0.01494	0.01048	0.01264	0.0094	0.01143
0	0.01545	0.04011	0.01504	0.02141	0.01266
0	0.01554	0.01276	0.01961	0.0113	0.01596
0	0.99999	0.02729	0.10049	0.9991	0.99094
0	0.01554	0.03098	0.01955	0.01792	0.01599
0	0.01854	0.00988	0.04417	0.01152	0.0332
0	0.01498	0.00988	0.01039	0.00947	0.01138
0	0.02533	0.04272	0.02376	0.03486	0.02663
0	0.20621	0.03115	0.07264	0.19942	0.18622
0	0.02578	0.02743	0.02271	0.02763	0.02681
0	0.01874	0.03115	0.01978	0.02215	0.01884
0	0.01831	0.02127	0.01274	0.0175	0.01346
0	0.02768	0.02416	0.03335	0.02747	0.03291
0	0.02557	0.02923	0.02825	0.02841	0.031
0	0.01929	0.02743	0.02153	0.02118	0.0192
0	0.02917	0.03318	0.01859	0.03442	0.02506
0	0.0207	0.01123	0.00851	0.0137	0.01052
0	0.01596	0.01757	0.0206	0.01386	0.01613
0	0.01492	0.01197	0.01297	0.01051	0.0127
0	0.0211	0.03318	0.02971	0.02559	0.02845
0	0.01524	0.01191	0.02264	0.01028	0.01544
0	0.01621	0.01538	0.02199	0.01256	0.01826
0	0.01775	0.03115	0.02065	0.02107	0.01858
0	0.02472	0.03115	0.0206	0.02855	0.02316
0	0.01504	0.01639	0.01642	0.01215	0.01384
0	0.01472	0.00815	0.01242	0.00837	0.01171
0	0.01887	0.03115	0.03372	0.02229	0.02679
0	0.01839	0.03517	0.01942	0.02245	0.01961
0	0.01504	0.01191	0.01949	0.01015	0.01565
0	0.01545	0.01648	0.01476	0.01298	0.0137
0	0.0156	0.02574	0.0146	0.01683	0.01275
0	0.01586	0.02255	0.01852	0.01526	0.01656
0	0.01694	0.03535	0.02276	0.02169	0.0186
0	0.01595	0.02127	0.00733	0.01542	0.00793
0	0.01456	0.01197	0.01612	0.01027	0.01472
0	0.01487	0.00869	0.0117	0.00875	0.01033
0	0.02501	0.02574	0.0297	0.02593	0.02952
0	0.01528	0.00988	0.02106	0.00964	0.0162
0	0.01506	0.01276	0.00863	0.01098	0.00896
0	0.0205	0.02743	0.02076	0.02239	0.01915
0	0.01571	0.02743	0.01657	0.01755	0.01382
0	0.01526	0.01538	0.01743	0.01188	0.01379
0	0.01512	0.00988	0.01445	0.00955	0.01324
0	0.0211	0.02267	0.01973	0.02066	0.01964
0	0.01972	0.03115	0.02824	0.02321	0.02411
0	0.01666	0.01872	0.01734	0.01494	0.01593
0	0.01562	0.02416	0.0187	0.01625	0.01695
0	0.01796	0.02574	0.02047	0.01914	0.01795
0	0.01507	0.00988	0.01123	0.00952	0.0112
0	0.01571	0.03991	0.02471	0.02088	0.01836
0	0.01611	0.02255	0.01809	0.01548	0.01712
0	0.01539	0.01269	0.02145	0.01075	0.01336
0	0.01494	0.01197	0.00924	0.01052	0.00937
0	0.01509	0.02255	0.0135	0.01458	0.01255
0	0.01847	0.03318	0.02421	0.02265	0.02143
0	0.01568	0.0145	0.01191	0.01225	0.01136
0	0.01827	0.03115	0.01822	0.02164	0.01631
0	0.02316	0.01053	0.01238	0.01466	0.01464
0	0.01612	0.01996	0.01308	0.01502	0.01145
0	0.01479	0.0136	0.01587	0.01119	0.01334
0	0.01525	0.0136	0.01852	0.01152	0.01449
0	0.01616	0.01053	0.01487	0.01052	0.01189
0	0.02133	0.03098	0.04002	0.02395	0.02695
0	0.01685	0.01872	0.01675	0.0151	0.01476
0	0.0724	0.02923	0.07945	0.07374	0.09079
0	0.01532	0.01197	0.01112	0.01077	0.01104
0	0.03023	0.01648	0.03255	0.02405	0.0339
0	0.01605	0.02743	0.02451	0.0179	0.02018
0	0.01455	0.01353	0.01347	0.01059	0.01231
0	0.01448	0.00869	0.00662	0.00854	0.00661
0	0.01675	0.0482	0.03223	0.02464	0.02244
0	0.01486	0.01872	0.01463	0.01345	0.0133
0	0.01547	0.00869	0.01959	0.00908	0.01537
0	0.04698	0.0455	0.0614	0.0634	0.07854
0	0.01478	0.01757	0.02206	0.01291	0.01632
0	0.11582	0.05465	0.10307	0.15278	0.15736
0	0.01496	0.00988	0.01484	0.00945	0.01228
0	0.03636	0.03301	0.03701	0.04044	0.0436
0	0.01462	0.01538	0.01329	0.01142	0.01194
0	0.0153	0.01048	0.01308	0.0096	0.01277
0	0.01812	0.03115	0.01841	0.02148	0.01729
0	0.01528	0.00672	0.00917	0.00777	0.0097
0	0.01512	0.01048	0.01669	0.0095	0.01416
0	0.01489	0.01747	0.0142	0.01248	0.0135
0	0.01738	0.03301	0.01873	0.02057	0.01686
0	0.01472	0.00815	0.01198	0.00836	0.01152
0	0.01567	0.02403	0.02856	0.01564	0.02138
0	0.01479	0.01269	0.01684	0.01037	0.0124
0	0.01466	0.00717	0.0138	0.00775	0.01188
0	0.01538	0.02255	0.02216	0.01483	0.01611
0	0.03351	0.02923	0.02255	0.03641	0.02908
0	0.01526	0.00988	0.01524	0.00963	0.0134
0	0.01482	0.02267	0.01385	0.01494	0.01246
0	0.01639	0.02561	0.01434	0.0169	0.01421
0	0.01503	0.01197	0.01229	0.01058	0.01111
0	0.01796	0.03991	0.02797	0.02359	0.0227
0	0.01875	0.03517	0.03845	0.02285	0.02811
0	0.01489	0.0145	0.0153	0.01168	0.01283
0	0.02728	0.03766	0.03741	0.03475	0.03577
0	0.12973	0.03115	0.03498	0.13025	0.09448
0	0.01489	0.02267	0.01615	0.015	0.0129
0	0.01761	0.01538	0.02901	0.01355	0.02151
0	0.02249	0.00764	0.01564	0.01193	0.01757
0	0.01909	0.03115	0.03638	0.02254	0.02858
0	0.0161	0.0425	0.0208	0.02212	0.0187
0	0.01581	0.03766	0.01445	0.0211	0.01335
0	0.01532	0.02416	0.01397	0.01596	0.01331
0	0.01639	0.00988	0.01036	0.01029	0.01043
0	0.01894	0.02267	0.03504	0.01871	0.02683
0	0.0162	0.01053	0.01467	0.01055	0.01277
0	0.01554	0.01443	0.00964	0.01166	0.01093
0	0.01707	0.01443	0.01995	0.01271	0.01738
0	0.01521	0.01985	0.01696	0.01368	0.01495
0	0.01503	0.00717	0.00987	0.00794	0.00963
0	0.02657	0.06192	0.03289	0.04323	0.03076
0	0.01465	0.01117	0.01108	0.00957	0.01081
0	0.01527	0.01639	0.01495	0.01233	0.01439
0	0.0149	0.00926	0.00741	0.00909	0.00864
0	0.01829	0.02255	0.04256	0.0174	0.02805
0	0.01521	0.01048	0.01327	0.00955	0.01127
0	0.02024	0.02403	0.01493	0.01978	0.01626
0	0.01493	0.01053	0.02003	0.00979	0.01435
0	0.01524	0.02127	0.01495	0.01479	0.01301
0	0.01587	0.01276	0.01016	0.01152	0.01049
0	0.01475	0.00926	0.00769	0.009	0.00793
0	0.01805	0.02908	0.02491	0.01983	0.02117
0	0.01869	0.03098	0.01892	0.02122	0.0163
0	0.01476	0.01443	0.01241	0.01112	0.01104
0	0.05346	0.03115	0.03824	0.05784	0.05456
0	0.01542	0.00988	0.01047	0.00972	0.00976
0	0.01473	0.00926	0.00992	0.009	0.01101
0	0.01541	0.02116	0.02676	0.01434	0.01827
0	0.01505	0.01546	0.01917	0.01222	0.01704
0	0.01565	0.01053	0.00904	0.01022	0.00991
0	0.04706	0.05465	0.05583	0.06774	0.06532
0	0.03402	0.03517	0.09603	0.03942	0.07319
0	0.01773	0.0482	0.03913	0.02595	0.02447
0	0.01541	0.00869	0.01585	0.00904	0.01407
0	0.01929	0.05133	0.03396	0.02904	0.02685
0	0.01675	0.00815	0.01353	0.00942	0.01246
0	0.01457	0.00869	0.00978	0.00859	0.00947
0	0.01639	0.01872	0.01904	0.01472	0.01565
0	0.01624	0.02416	0.01895	0.01684	0.0175
0	0.03219	0.06192	0.02111	0.05147	0.02985
0	0.02152	0.02574	0.02181	0.02259	0.02038
0	0.01466	0.03098	0.01992	0.01698	0.01714
0	0.01464	0.01353	0.01409	0.01065	0.01266
0	0.01772	0.03318	0.01955	0.02181	0.0171
0	0.01573	0.02403	0.03229	0.0157	0.0218
0	0.015	0.01197	0.02377	0.01056	0.01674
0	0.01558	0.02729	0.02157	0.01672	0.01814
0	0.01521	0.00815	0.00906	0.00862	0.01027
0	0.01455	0.01053	0.0075	0.00956	0.00852
0	0.0147	0.01191	0.01046	0.00994	0.01034
0	0.01513	0.00926	0.0101	0.00921	0.00991
0	0.01534	0.00764	0.0112	0.00838	0.01043
0	0.01759	0.03535	0.03354	0.02245	0.02523
0	0.01814	0.02127	0.01425	0.01735	0.01515
0	0.01524	0.00926	0.01148	0.00928	0.01086
0	0.13076	0.06192	0.04545	0.18185	0.13299
0	0.01527	0.02116	0.02781	0.01423	0.02005
0	0.01624	0.03517	0.02797	0.02003	0.02045
0	0.01631	0.01123	0.01979	0.011	0.01396
0	0.01564	0.02574	0.01167	0.01686	0.01199
0	0.01512	0.01648	0.01373	0.01272	0.01323
0	0.01791	0.0455	0.02503	0.02632	0.02068
0	0.01569	0.01353	0.02413	0.01135	0.0194
0	0.02186	0.0455	0.02857	0.03157	0.02832
0	0.0219	0.04011	0.01914	0.02946	0.02073
0	0.01826	0.01117	0.01817	0.01172	0.01631
0	0.01581	0.03746	0.02949	0.02026	0.01995
0	0.01513	0.00764	0.01236	0.00828	0.01055
0	0.01477	0.01639	0.01217	0.01195	0.01186
0	0.01497	0.01872	0.01321	0.01354	0.01189
0	0.01487	0.01863	0.01529	0.01292	0.01356
0	0.01837	0.01872	0.02154	0.01634	0.02113
0	0.01498	0.00764	0.01262	0.0082	0.0107
0	0.01537	0.0136	0.01749	0.0116	0.01401
0	0.01538	0.02743	0.01892	0.01721	0.01467
0	0.03122	0.03098	0.02404	0.03394	0.02698
0	0.01638	0.0482	0.03795	0.02414	0.02626
0	0.01808	0.02923	0.03814	0.02068	0.02638
0	0.01534	0.01053	0.01778	0.01003	0.01435
0	0.01606	0.02267	0.01881	0.01608	0.01521
0	0.01536	0.01538	0.02247	0.01196	0.01712
0	0.01477	0.00926	0.01149	0.00902	0.01093
0	0.01506	0.0136	0.00964	0.01138	0.00971
0	0.01652	0.00988	0.01069	0.01036	0.01201
0	0.01465	0.01117	0.0102	0.00956	0.01076
0	0.0173	0.01197	0.02908	0.01204	0.02042
0	0.0159	0.02267	0.02531	0.01594	0.02037
0	0.01491	0.02255	0.01813	0.01442	0.01401
0	0.01494	0.02403	0.01948	0.01498	0.01635
0	0.01555	0.01443	0.02612	0.01166	0.01854
0	0.01537	0.02127	0.014	0.01491	0.0129
0	0.03806	0.04011	0.06886	0.0488	0.06381
0	0.01752	0.05133	0.03091	0.02659	0.02413
0	0.01507	0.00717	0.0136	0.00796	0.01151
0	0.01591	0.01985	0.02593	0.01425	0.01964
0	0.01471	0.01048	0.01347	0.00926	0.01202
0	0.0169	0.03991	0.02612	0.02232	0.02037
0	0.01581	0.02743	0.02176	0.01765	0.01763
0	0.01592	0.0136	0.02576	0.01198	0.0193
0	0.01598	0.01996	0.00983	0.0149	0.01098
0	0.0164	0.02416	0.02512	0.017	0.01844
0	0.01689	0.02923	0.02547	0.01943	0.02001
0	0.01506	0.00717	0.00926	0.00795	0.01102
0	0.01542	0.00988	0.0108	0.00972	0.01001
0	0.01837	0.01985	0.03063	0.01626	0.0209
0	0.01934	0.02416	0.0292	0.01976	0.02265
0	0.02183	0.02561	0.03422	0.02198	0.02915
0	0.01645	0.01648	0.01467	0.01375	0.01394
0	0.01518	0.01053	0.01956	0.00994	0.01334
0	0.01544	0.0136	0.0142	0.01165	0.01352
0	0.03158	0.05465	0.04514	0.04715	0.04778
0	0.01644	0.04272	0.02103	0.02349	0.01669
0	0.01475	0.00672	0.00591	0.00752	0.00717
0	0.01447	0.00672	0.0101	0.00739	0.01011
0	0.01655	0.04011	0.02329	0.02281	0.01933
0	0.01529	0.01353	0.02285	0.01108	0.01548
0	0.02222	0.02267	0.03174	0.02167	0.02314
0	0.01815	0.02743	0.01976	0.02003	0.01847
0	0.01568	0.02908	0.01963	0.01743	0.01641
0	0.01588	0.01538	0.01526	0.01232	0.01366
0	0.01547	0.02574	0.01863	0.01669	0.01548
0	0.01482	0.01985	0.02373	0.01335	0.01912
0	0.05662	0.04527	0.03419	0.07221	0.06292
0	0.01491	0.0145	0.01813	0.01169	0.01393
0	0.01602	0.01757	0.0173	0.0139	0.01616
0	0.04291	0.03746	0.03732	0.05049	0.0479
0	0.01597	0.02267	0.02026	0.016	0.01763
0	0.01718	0.01053	0.01323	0.01113	0.01437
0	0.01651	0.02127	0.02071	0.01592	0.01689
0	0.02288	0.02923	0.06049	0.02566	0.04333
0	0.02389	0.0425	0.04712	0.03174	0.03221
0	0.01534	0.01872	0.01651	0.01385	0.01561
0	0.01481	0.0145	0.00868	0.01162	0.00896
0	0.0153	0.01117	0.03022	0.00996	0.01676
0	0.01607	0.01191	0.02809	0.0108	0.01983
0	0.02309	0.03535	0.03089	0.0288	0.03026
0	0.01468	0.00672	0.00867	0.00749	0.0085
0	0.01821	0.01872	0.0232	0.01621	0.01854
0	0.10006	0.01996	0.0326	0.08071	0.07588
0	0.01832	0.01872	0.02201	0.01631	0.02041
0	0.01747	0.01872	0.01052	0.01561	0.01086
0	0.01875	0.03535	0.01867	0.0238	0.0184
0	0.01496	0.00815	0.00817	0.00849	0.00823
0	0.01532	0.01276	0.01496	0.01116	0.01377
0	0.01521	0.01538	0.02017	0.01185	0.01591
0	0.01722	0.01872	0.01805	0.0154	0.01625
0	0.01977	0.02127	0.0137	0.01878	0.01385
0	0.01593	0.03746	0.04096	0.0204	0.02496
1	0.01716	0.03535	0.03541	0.02194	0.02563
0	0.01631	0.03746	0.01799	0.02084	0.01708
0	0.01714	0.01546	0.0229	0.01377	0.01753
0	0.01759	0.02416	0.02632	0.01812	0.0214
0	0.01485	0.01269	0.01189	0.01041	0.01105
0	0.01546	0.00764	0.01219	0.00844	0.01266
0	0.94092	0.06192	0.06306	0.95763	0.71596
0	0.06061	0.05817	0.03672	0.0882	0.05741
0	0.01752	0.02403	0.01445	0.01733	0.01549
0	0.02306	0.02267	0.04381	0.02242	0.03633
0	0.01507	0.01123	0.00978	0.01023	0.00985
0	0.01529	0.01648	0.0119	0.01286	0.01268
0	0.01479	0.01648	0.01345	0.01247	0.01269
0	0.0155	0.02116	0.03517	0.01442	0.02144
0	0.0173	0.01117	0.03488	0.01114	0.02174
0	0.0252	0.02127	0.02625	0.02346	0.02762
0	0.01501	0.02743	0.02823	0.01683	0.01986
0	0.01697	0.03318	0.04009	0.02097	0.02819
0	0.01677	0.02416	0.01648	0.01735	0.01455
0	0.01527	0.01546	0.01499	0.01239	0.01138
0	0.01472	0.01048	0.01694	0.00927	0.01455
0	0.02141	0.0425	0.03384	0.02871	0.02831
0	0.01474	0.00869	0.00601	0.00868	0.00777
0	0.01598	0.01757	0.01488	0.01388	0.01289
0	0.01559	0.01048	0.01414	0.00977	0.01253
0	0.02604	0.03517	0.01989	0.03086	0.02387
0	0.01582	0.00869	0.01099	0.00926	0.00922
0	0.01736	0.0145	0.01116	0.01344	0.01227
0	0.01463	0.01117	0.01425	0.00955	0.01282
0	0.01459	0.00717	0.00823	0.00772	0.00853
0	0.01641	0.02416	0.02949	0.017	0.02329
0	0.12273	0.04272	0.06961	0.1464	0.15074
0	0.02921	0.02416	0.01913	0.02885	0.02506
0	0.01513	0.00815	0.01236	0.00858	0.01169
0	0.01648	0.00815	0.01701	0.00928	0.0157
0	0.01608	0.01269	0.02532	0.01119	0.01857
0	0.01855	0.01863	0.04779	0.01583	0.02813
0	0.01867	0.02729	0.03993	0.01974	0.02762
0	0.01664	0.01872	0.01433	0.01493	0.01429
0	0.01628	0.0136	0.01436	0.01223	0.01276
0	0.02052	0.02116	0.01992	0.01865	0.01903
0	0.02529	0.02574	0.03355	0.0262	0.02977
0	0.01477	0.00764	0.00937	0.00809	0.00946
0	0.01521	0.01053	0.00941	0.00995	0.00949
0	0.01586	0.01985	0.02162	0.01421	0.01825
0	0.01499	0.02127	0.01269	0.01457	0.01192
0	0.01532	0.0136	0.01191	0.01156	0.01165
0	0.02622	0.03318	0.06645	0.03122	0.04989
0	0.01452	0.01117	0.01318	0.00949	0.01261
0	0.0162	0.02743	0.01782	0.01805	0.01787
0	0.01611	0.03098	0.02154	0.01852	0.01671
0	0.01722	0.02574	0.01762	0.01842	0.01735
0	0.01569	0.01191	0.01613	0.01056	0.01431
0	0.01533	0.01276	0.0189	0.01116	0.01618
0	0.01891	0.03517	0.03151	0.02303	0.02614
0	0.01487	0.01197	0.01225	0.01048	0.01183
0	0.01729	0.02574	0.0149	0.01849	0.01471
0	0.0173	0.02255	0.02015	0.01653	0.01608
0	0.01607	0.03301	0.02728	0.01915	0.02022
0	0.01766	0.02574	0.02922	0.01885	0.02433
0	0.025	0.01872	0.03307	0.0217	0.02852
0	0.01489	0.01053	0.00991	0.00976	0.00975
0	0.01522	0.02127	0.01895	0.01477	0.01526
0	0.01626	0.03318	0.03422	0.02015	0.02396
0	0.01783	0.02743	0.01755	0.01971	0.01543
0	0.01661	0.02416	0.02878	0.01719	0.02295
0	0.01629	0.02561	0.03028	0.0168	0.02389
0	0.01892	0.05465	0.04038	0.02957	0.02952
0	0.01552	0.01123	0.00917	0.01051	0.00927
0	0.0147	0.01123	0.0088	0.01	0.00859
0	0.01675	0.03746	0.03779	0.02136	0.02536
0	0.01651	0.03318	0.02291	0.02044	0.02046
0	0.02521	0.03991	0.02274	0.03217	0.02413
0	0.01578	0.01353	0.02727	0.01141	0.02059
0	0.01831	0.02416	0.02408	0.0188	0.02038
0	0.01769	0.01985	0.0318	0.01571	0.02311
0	0.01606	0.01757	0.0142	0.01394	0.01317
0	0.0148	0.01191	0.0098	0.01001	0.01104
0	0.01662	0.01123	0.01743	0.01119	0.01526
0	0.01525	0.01117	0.02276	0.00992	0.01761
0	0.01499	0.01197	0.0117	0.01055	0.01098
0	0.01634	0.0145	0.0235	0.01272	0.01717
0	0.01516	0.00869	0.01047	0.00891	0.01024
0	0.02082	0.02743	0.02298	0.02271	0.02344
0	0.01489	0.01117	0.02147	0.00971	0.01597
0	0.02056	0.03115	0.0237	0.02412	0.02177
0	0.01508	0.01443	0.01446	0.01134	0.01322
0	0.0147	0.01276	0.01132	0.01074	0.01132
0	0.01577	0.03517	0.02154	0.01951	0.01712
0	0.01507	0.01048	0.01803	0.00947	0.01413
0	0.0188	0.01538	0.04121	0.01439	0.02897
0	0.01511	0.02127	0.01205	0.01467	0.01134
0	0.01491	0.01353	0.00868	0.01082	0.00971
0	0.01728	0.01117	0.01767	0.01114	0.01445
0	0.02479	0.02574	0.02529	0.02572	0.02727
0	0.01777	0.03746	0.02917	0.02254	0.02421
0	0.06447	0.00815	0.02566	0.03279	0.04914
0	0.01637	0.02255	0.01588	0.01571	0.01373
0	0.01785	0.02729	0.03024	0.01894	0.02266
0	0.01667	0.01639	0.02483	0.01336	0.01852
0	0.01461	0.01538	0.01621	0.01142	0.01438
0	0.01559	0.01996	0.02853	0.01457	0.02144
0	0.05544	0.05817	0.0515	0.08137	0.07771
0	0.01482	0.0136	0.0132	0.01121	0.01172
0	0.02572	0.0425	0.02471	0.03395	0.03047
0	0.01551	0.02127	0.01816	0.01503	0.01581
0	0.01525	0.01048	0.02246	0.00958	0.01552
0	0.13434	0.0659	0.03472	0.19241	0.09952
0	0.0159	0.02561	0.0167	0.01644	0.01476
0	0.01568	0.03115	0.01664	0.01882	0.01457
0	0.01671	0.03746	0.0264	0.02132	0.02259
0	0.01618	0.02743	0.01988	0.01803	0.01682
0	0.01493	0.01546	0.01055	0.01213	0.01098
0	0.016	0.0455	0.01488	0.02374	0.01338
0	0.0246	0.04527	0.02988	0.03377	0.02783
0	0.01489	0.01191	0.0154	0.01006	0.0127
0	0.01806	0.03517	0.03132	0.02208	0.02526
0	0.01667	0.03098	0.02729	0.01911	0.02025
0	0.01979	0.03301	0.02356	0.02317	0.02195
0	0.01519	0.01353	0.02502	0.01101	0.01811
0	0.01703	0.02267	0.02219	0.01697	0.01948
0	0.01508	0.01117	0.01717	0.00983	0.01588
0	0.01598	0.01757	0.0107	0.01388	0.01021
0	0.01579	0.03115	0.0193	0.01894	0.01698
0	0.01609	0.01538	0.01643	0.01248	0.01534
0	0.02385	0.05465	0.03925	0.03651	0.03471
0	0.01528	0.02127	0.01199	0.01483	0.01129
0	0.02086	0.03318	0.03615	0.02532	0.02873
0	0.02107	0.03766	0.02015	0.02744	0.0219
0	0.01546	0.01985	0.01761	0.01388	0.01524
0	0.01456	0.0145	0.00907	0.01144	0.01003
0	0.02492	0.03766	0.02276	0.03199	0.02295
0	0.01511	0.01123	0.0162	0.01025	0.01376
0	0.01541	0.03098	0.02463	0.01778	0.01884
0	0.01464	0.01048	0.01056	0.00922	0.0102
0	0.0152	0.01546	0.01524	0.01234	0.0137
0	0.02276	0.01276	0.02015	0.01606	0.0202
0	0.02616	0.03746	0.03557	0.03211	0.03201
0	0.01529	0.01123	0.01353	0.01037	0.01256
0	0.01487	0.01648	0.01283	0.01253	0.01107
0	0.02403	0.03991	0.03361	0.03079	0.03093
0	0.01507	0.01276	0.01063	0.01099	0.01103
0	0.02672	0.03098	0.05056	0.02944	0.03883
0	0.02311	0.03746	0.03737	0.02868	0.03462
0	0.01513	0.01985	0.02614	0.01361	0.01911
0	0.01508	0.01053	0.00963	0.00987	0.01057
0	0.01466	0.01117	0.01566	0.00957	0.01358
0	0.03675	0.03746	0.06373	0.04382	0.06472
0	0.0161	0.01996	0.01746	0.01501	0.01526
0	0.03204	0.03517	0.0266	0.03731	0.03288
0	0.01704	0.01123	0.02297	0.01145	0.01903
0	0.01553	0.02574	0.01306	0.01675	0.01146
0	0.01463	0.01053	0.01203	0.0096	0.01099
0	0.01726	0.0136	0.01699	0.0129	0.0161
0	0.01616	0.00983	0.01597	0.00974	0.01509
0	0.01597	0.01863	0.01804	0.0138	0.01597
0	0.01483	0.01538	0.01583	0.01158	0.01361
0	0.05928	0.04272	0.03998	0.07566	0.07002
0	0.01586	0.02923	0.022	0.01835	0.01932
0	0.015	0.00717	0.00857	0.00792	0.00917
0	0.01682	0.01747	0.01755	0.01396	0.01513
0	0.02003	0.02403	0.02313	0.0196	0.02357
0	0.01522	0.02923	0.02138	0.01766	0.01678
0	0.03555	0.03318	0.0323	0.04125	0.04198
0	0.02085	0.02743	0.02145	0.02274	0.02347
0	0.01647	0.02403	0.02636	0.01637	0.02081
0	0.0181	0.03991	0.0373	0.02376	0.02675
0	0.01546	0.01353	0.01419	0.01119	0.01191
0	0.01549	0.03115	0.02134	0.01861	0.01634
0	0.0145	0.01269	0.0135	0.01018	0.01287
0	0.01559	0.01872	0.03312	0.01405	0.02174
0	0.01513	0.00988	0.01272	0.00955	0.01225
0	0.0151	0.01757	0.01458	0.01317	0.01365
0	0.02048	0.03115	0.04175	0.02403	0.02556
0	0.01591	0.02116	0.0177	0.01477	0.0156
0	0.01514	0.01648	0.0128	0.01274	0.01097
0	0.02041	0.02116	0.02209	0.01856	0.0221
0	0.01699	0.03301	0.02673	0.02015	0.0209
0	0.01463	0.01443	0.01569	0.01102	0.01493
0	0.01462	0.01747	0.017	0.01227	0.01523
0	0.01769	0.02416	0.03226	0.01821	0.02475
0	0.01789	0.06192	0.02851	0.03015	0.02471
0	0.01555	0.02923	0.01551	0.01802	0.01505
0	0.0193	0.03991	0.0229	0.0252	0.02119
0	0.01489	0.01276	0.011	0.01087	0.01068
0	0.01501	0.02127	0.01122	0.01458	0.01188
0	0.01632	0.01639	0.02168	0.0131	0.01848
0	0.01604	0.02403	0.0203	0.01598	0.0175
0	0.01461	0.01996	0.0169	0.01373	0.01264
0	0.01454	0.00983	0.01192	0.00884	0.01066
0	0.01465	0.01985	0.02457	0.01321	0.01861
0	0.01476	0.01546	0.01534	0.01201	0.01416
0	0.01596	0.03318	0.01923	0.01981	0.01754
0	0.0205	0.01546	0.03226	0.01624	0.02594
0	0.01464	0.0136	0.01217	0.01109	0.01163
0	0.01473	0.00764	0.00921	0.00807	0.00921
0	0.01746	0.01996	0.01969	0.01616	0.01712
0	0.02341	0.05817	0.03051	0.03719	0.02925
0	0.01489	0.01117	0.00905	0.00971	0.00938
0	0.01523	0.00717	0.00869	0.00803	0.0099
0	0.83545	0.03115	0.05546	0.76928	0.57841
0	0.01939	0.03115	0.03175	0.02285	0.02543
0	0.01508	0.00815	0.01239	0.00855	0.01054
0	0.01785	0.02574	0.02727	0.01904	0.02267
0	0.01519	0.01053	0.00672	0.00994	0.00842
0	0.01586	0.01123	0.01648	0.01072	0.01459
0	0.01453	0.00988	0.00765	0.0092	0.00817
1	0.02595	0.04272	0.02767	0.03564	0.02843
0	0.01605	0.0136	0.01108	0.01207	0.0113
0	0.02143	0.02403	0.02551	0.02085	0.02582
0	0.01482	0.01048	0.01611	0.00933	0.01401
0	0.01685	0.03535	0.02112	0.02159	0.01775
0	0.01947	0.0482	0.03029	0.02827	0.02445
0	0.01442	0.00869	0.00773	0.00851	0.00794
0	0.01473	0.01197	0.0084	0.01038	0.009
0	0.01778	0.03318	0.02834	0.02188	0.0213
0	0.01592	0.03318	0.02053	0.01978	0.01707
0	0.01647	0.01757	0.02269	0.01426	0.01771
0	0.01524	0.00764	0.01032	0.00833	0.01012
0	0.01589	0.02116	0.01756	0.01475	0.01603
0	0.01997	0.05133	0.02895	0.02997	0.02573
0	0.01719	0.02729	0.02538	0.0183	0.02228
0	0.01466	0.01353	0.01423	0.01066	0.01408
0	0.0159	0.01872	0.02029	0.01432	0.01589
0	0.01537	0.02574	0.01379	0.01659	0.01244
0	0.01469	0.01269	0.01797	0.0103	0.01413
0	0.01743	0.0145	0.03406	0.0135	0.02413
0	0.01599	0.01546	0.01581	0.01292	0.01459
0	0.01487	0.01053	0.01285	0.00975	0.01139
0	0.01584	0.03991	0.03761	0.02103	0.02621
0	0.01526	0.0136	0.01593	0.01152	0.01386
0	0.01743	0.02416	0.02263	0.01797	0.01907
0	0.0198	0.03766	0.0251	0.02593	0.02275
0	0.01734	0.04527	0.01993	0.02454	0.01685
0	0.01546	0.01048	0.02482	0.00969	0.01712
0	0.01515	0.02743	0.02001	0.01698	0.01419
0	0.01831	0.04011	0.03837	0.02501	0.03076
0	0.01594	0.01546	0.01595	0.01289	0.01365
0	0.01476	0.02267	0.01477	0.01488	0.01289
0	0.01591	0.00672	0.01836	0.00807	0.01442
0	0.01622	0.02416	0.0157	0.01682	0.01375
0	0.01606	0.02127	0.046	0.01552	0.02514
0	0.01772	0.0425	0.05032	0.02415	0.03376
0	0.03249	0.04272	0.03229	0.04375	0.03828
0	0.015	0.01546	0.01726	0.01218	0.01416
0	0.01822	0.00815	0.01513	0.01018	0.01405
0	0.0179	0.01996	0.01608	0.01654	0.01533
0	0.01489	0.01048	0.01316	0.00936	0.01202
0	0.01479	0.00764	0.00936	0.0081	0.00944
0	0.01562	0.00983	0.01387	0.00944	0.01165
0	0.0225	0.01648	0.03541	0.01833	0.03044
0	0.01544	0.01985	0.01607	0.01386	0.01363
0	0.35264	0.04527	0.05471	0.37726	0.23259
0	0.01501	0.02403	0.01521	0.01504	0.01406
0	0.01632	0.03098	0.02034	0.01874	0.01878
0	0.01914	0.02923	0.05876	0.0218	0.03332
0	0.01679	0.01269	0.02624	0.01165	0.01907
1	0.02449	0.05133	0.0251	0.03611	0.02734
0	0.01521	0.04527	0.05734	0.02177	0.03318
0	0.01604	0.02116	0.01822	0.01488	0.0152
0	0.01604	0.01996	0.0147	0.01496	0.01416
0	0.01468	0.00988	0.00702	0.00929	0.00742
0	0.01467	0.00869	0.00853	0.00864	0.00897
0	0.0146	0.01269	0.01387	0.01025	0.01192
0	0.01991	0.04527	0.03487	0.02783	0.02913
0	0.01839	0.03766	0.03616	0.02423	0.02504
0	0.15229	0.04527	0.07387	0.1771	0.18064
0	0.02086	0.03991	0.03643	0.02705	0.03178
0	0.01823	0.03098	0.01925	0.02074	0.01818
0	0.01982	0.0136	0.04304	0.01465	0.03356
0	0.04106	0.05465	0.04586	0.05985	0.05117
0	0.0161	0.01269	0.01363	0.01121	0.01308
0	0.02701	0.06192	0.05151	0.04388	0.03979
0	0.01686	0.02574	0.02463	0.01806	0.0184
0	0.01477	0.00672	0.00768	0.00753	0.00887
0	0.03142	0.03991	0.0368	0.03934	0.0388
0	0.03422	0.03318	0.0225	0.03983	0.03197
0	0.01524	0.01276	0.01081	0.0111	0.01168
0	0.01459	0.01353	0.01264	0.01061	0.01183
0	0.01908	0.03991	0.03477	0.02493	0.0258
0	0.01888	0.03301	0.03366	0.02219	0.02877
0	0.02229	0.02743	0.03598	0.02418	0.02921
0	0.04153	0.02743	0.03911	0.04278	0.0467
0	0.01514	0.01538	0.0246	0.0118	0.01742
0	0.04474	0.02267	0.0412	0.04119	0.04457
0	0.01483	0.01353	0.01678	0.01077	0.01384
0	0.0215	0.05133	0.0578	0.03206	0.03852
0	0.01589	0.02416	0.01304	0.01651	0.01364
0	0.01596	0.02267	0.01333	0.016	0.01289
0	0.01453	0.00717	0.01074	0.00769	0.01024
0	0.02367	0.00869	0.01343	0.01343	0.01565
0	0.01484	0.00672	0.00719	0.00756	0.00801
0	0.01512	0.01757	0.01157	0.01319	0.01196
0	0.01478	0.01538	0.0134	0.01154	0.01249
0	0.01559	0.02561	0.02384	0.01614	0.01813
0	0.02226	0.0425	0.04167	0.02975	0.03282
0	0.02221	0.0136	0.01467	0.01627	0.01718
0	0.01475	0.0145	0.01051	0.01157	0.01061
0	0.01715	0.05133	0.03218	0.02608	0.02413
0	0.0236	0.02403	0.0331	0.02278	0.02582
0	0.0148	0.00926	0.00919	0.00903	0.00928
0	0.01845	0.01546	0.03133	0.01474	0.02201
0	0.01547	0.01546	0.01354	0.01254	0.01223
0	0.01521	0.02574	0.02212	0.01644	0.01846
0	0.01903	0.04011	0.0263	0.02591	0.02131
0	0.01618	0.00764	0.0094	0.0088	0.0098
0	0.01501	0.01053	0.0122	0.00983	0.01146
0	0.01945	0.02743	0.02304	0.02134	0.02062
0	0.01785	0.02403	0.03884	0.01763	0.02517
0	0.02929	0.03535	0.03504	0.0358	0.03394
0	0.01514	0.01276	0.01762	0.01104	0.01578
0	0.01821	0.03517	0.03555	0.02225	0.02657
0	0.01775	0.00815	0.03788	0.00994	0.02303
0	0.01611	0.01648	0.01774	0.01348	0.01487
0	0.02423	0.04527	0.04544	0.03331	0.0417
0	0.01595	0.02908	0.03494	0.0177	0.02409
0	0.01771	0.01757	0.02602	0.01525	0.02292
0	0.01532	0.01191	0.01598	0.01033	0.01454
0	0.02326	0.03991	0.03832	0.02989	0.03284
0	0.01604	0.03535	0.01934	0.02064	0.01611
0	0.01559	0.01747	0.0268	0.01302	0.01983
0	0.01578	0.01985	0.01567	0.01414	0.01379
0	0.02815	0.03535	0.01913	0.03452	0.02546
0	0.01956	0.02729	0.02513	0.02059	0.02442
0	0.0227	0.05133	0.03062	0.03368	0.02851
0	0.02358	0.01872	0.02948	0.02056	0.02575
0	0.01502	0.00764	0.00625	0.00822	0.0077
0	0.01521	0.01117	0.01413	0.0099	0.01416
0	0.015	0.00815	0.02563	0.00851	0.01734
0	0.01496	0.00672	0.00754	0.00762	0.00776
0	0.01526	0.01269	0.01575	0.01067	0.01393
0	0.01644	0.01538	0.03183	0.01273	0.02016
0	0.01805	0.02255	0.02892	0.01719	0.02393
0	0.01485	0.01191	0.02205	0.01004	0.01606
1	0.01515	0.00764	0.0125	0.00829	0.01124
0	0.01683	0.01747	0.02157	0.01397	0.0159
0	0.0408	0.03301	0.02175	0.04494	0.03572
0	0.0175	0.02561	0.02344	0.01795	0.02024
0	0.01938	0.01276	0.01913	0.01385	0.01681
0	0.0151	0.02116	0.02159	0.01408	0.01562
0	0.01669	0.01443	0.02492	0.01245	0.01791
0	0.02606	0.02416	0.02211	0.02599	0.0244
0	0.01458	0.01276	0.01041	0.01066	0.01025
0	0.01751	0.03991	0.02074	0.02305	0.01923
0	0.0155	0.01639	0.02591	0.01249	0.0207
0	0.05202	0.01546	0.01886	0.03829	0.03262
0	0.01479	0.00869	0.00927	0.00871	0.01007
0	0.1928	0.0136	0.02324	0.12178	0.10505
0	0.01552	0.02255	0.0139	0.01496	0.01232
0	0.01584	0.02267	0.01278	0.01588	0.01249
0	0.0218	0.03766	0.03299	0.02832	0.0274
0	0.02137	0.01546	0.01847	0.01687	0.01802
0	0.01466	0.00764	0.00976	0.00804	0.01041
0	0.02626	0.02923	0.10477	0.02912	0.06389
0	0.01578	0.02743	0.02447	0.01762	0.0174
0	0.01479	0.00869	0.01765	0.00871	0.01446
0	0.01666	0.00717	0.02539	0.00872	0.01757
0	0.01646	0.01269	0.02074	0.01144	0.01777
0	0.01618	0.0136	0.01461	0.01216	0.01383
0	0.0182	0.02416	0.03008	0.0187	0.02236
0	0.02072	0.01747	0.02436	0.01691	0.02212
0	0.01466	0.01757	0.00991	0.01282	0.01022
0	0.01537	0.01757	0.01926	0.01338	0.01611
0	0.01714	0.02908	0.02597	0.01891	0.02122
0	0.01489	0.01546	0.01306	0.0121	0.01208
0	0.0149	0.00672	0.01094	0.00759	0.01117
0	0.01505	0.01197	0.00968	0.01059	0.01008
0	0.01589	0.02574	0.02072	0.01711	0.01691
0	0.01517	0.01117	0.02437	0.00988	0.01911
0	0.01463	0.00926	0.01046	0.00894	0.01018
0	0.01759	0.01123	0.01206	0.01179	0.01138
0	0.0149	0.0136	0.01178	0.01127	0.01239
0	0.01651	0.0136	0.0153	0.01239	0.01368
0	0.0199	0.05133	0.0351	0.02988	0.02845
0	0.01646	0.0145	0.00904	0.01281	0.01088
0	0.01666	0.01996	0.01604	0.01549	0.01461
0	0.01732	0.01276	0.02364	0.01249	0.01983
0	0.01463	0.00869	0.00965	0.00862	0.00926
0	0.01705	0.02267	0.01984	0.01699	0.01585
0	0.01546	0.02416	0.01513	0.0161	0.0135
0	0.01715	0.02574	0.02177	0.01835	0.01656
0	0.01533	0.01538	0.01156	0.01193	0.01189
0	0.01527	0.03115	0.02351	0.01837	0.01781
0	0.0163	0.03098	0.02642	0.01872	0.01988
0	0.0161	0.03301	0.0254	0.01917	0.02016
0	0.01634	0.02267	0.01538	0.01634	0.01444
0	0.01478	0.0145	0.0133	0.0116	0.01164
0	0.01461	0.01757	0.01394	0.01278	0.01248
0	0.01482	0.01197	0.01004	0.01044	0.01016
0	0.01574	0.01639	0.03006	0.01267	0.02006
0	0.0171	0.02574	0.02739	0.0183	0.01853
0	0.01565	0.01117	0.01728	0.01016	0.01427
0	0.01451	0.01197	0.00946	0.01024	0.00899
0	0.0153	0.01053	0.01152	0.01001	0.01128
0	0.01785	0.03115	0.02517	0.02118	0.02185
0	0.47774	0.04011	0.02231	0.485	0.21852
0	0.01552	0.00988	0.00592	0.00978	0.0074
0	0.01925	0.01648	0.01238	0.01588	0.01339
0	0.02748	0.06192	0.01959	0.04458	0.02391
0	0.01452	0.00988	0.00889	0.0092	0.00924
0	0.01502	0.01197	0.01085	0.01057	0.01127
0	0.0157	0.01538	0.01695	0.0122	0.01392
0	0.01723	0.02923	0.03317	0.01979	0.02852
0	0.01758	0.02403	0.01798	0.01739	0.01571
0	0.12315	0.02729	0.10472	0.11165	0.15365
0	0.01935	0.02416	0.03011	0.01978	0.02452
0	0.01539	0.02416	0.0185	0.01604	0.01591
0	0.02122	0.02416	0.0324	0.02152	0.02763
0	0.01583	0.01117	0.01069	0.01027	0.01046
0	0.01716	0.01276	0.01914	0.01239	0.01734
0	0.01898	0.02923	0.03514	0.02163	0.02727
1	0.03315	0.0425	0.04156	0.04281	0.04217
0	0.02043	0.0482	0.02741	0.02954	0.02417
0	0.01526	0.0145	0.01316	0.01195	0.01151
0	0.01557	0.02923	0.01979	0.01803	0.01697
0	0.01558	0.01276	0.01585	0.01133	0.01506
0	0.01528	0.01757	0.0166	0.01331	0.01461
0	0.01747	0.01123	0.01606	0.01172	0.01485
0	0.01597	0.0136	0.01601	0.01201	0.01498
0	0.01558	0.01197	0.04321	0.01093	0.02879
0	0.01606	0.01546	0.01415	0.01298	0.01435
0	0.01598	0.01985	0.02217	0.01431	0.016
0	0.02913	0.02403	0.05081	0.02764	0.04817
0	0.02503	0.04272	0.02163	0.03449	0.02187
0	0.01509	0.03318	0.02026	0.01882	0.01465
0	0.02088	0.01197	0.02159	0.01431	0.01896
0	0.02196	0.04527	0.0451	0.03045	0.03452
0	0.01651	0.02908	0.03068	0.01827	0.02121
0	0.01668	0.01872	0.01835	0.01496	0.01532
0	0.01694	0.03517	0.0231	0.02083	0.01871
0	0.01518	0.01117	0.01026	0.00988	0.01006
0	0.01482	0.01123	0.01471	0.01007	0.01277
0	0.01465	0.01048	0.01121	0.00923	0.01107
0	0.01468	0.01269	0.0179	0.0103	0.01428
0	0.01699	0.03098	0.03144	0.01944	0.02394
0	0.01953	0.03535	0.01445	0.0247	0.01509
0	0.01773	0.04527	0.02669	0.02505	0.02122
0	0.56728	0.05133	0.0316	0.60502	0.2913
0	0.02619	0.03746	0.03864	0.03215	0.03403
0	0.02006	0.03991	0.01984	0.02611	0.0194
0	0.04043	0.04527	0.05109	0.05313	0.05486
0	0.01759	0.03991	0.02086	0.02315	0.01804
0	0.01622	0.01538	0.01858	0.01257	0.01705
0	0.01793	0.03318	0.02676	0.02205	0.01951
0	0.01564	0.01996	0.02383	0.01462	0.01596
0	0.01459	0.01053	0.01165	0.00958	0.01108
0	0.01487	0.00717	0.01282	0.00785	0.01212
0	0.03265	0.05133	0.03829	0.04692	0.04121
0	0.02007	0.01996	0.01736	0.01837	0.01779
0	0.02246	0.02743	0.02068	0.02435	0.02167
0	0.02757	0.03991	0.02826	0.03491	0.03031
0	0.01622	0.0136	0.01788	0.01218	0.01381
0	0.01664	0.02743	0.01804	0.0185	0.01701
0	0.02868	0.04011	0.05022	0.03768	0.03993
0	0.01633	0.01747	0.01358	0.01359	0.01281
0	0.0222	0.02416	0.04344	0.02244	0.02968
0	0.0262	0.0482	0.02988	0.03705	0.02985
0	0.01588	0.02267	0.02006	0.01592	0.01563
0	0.01466	0.00815	0.01299	0.00833	0.01147
0	0.01827	0.02416	0.01465	0.01876	0.01477
0	0.01485	0.00869	0.00995	0.00874	0.00928
0	0.01539	0.0136	0.01996	0.01161	0.01698
0	0.01737	0.02908	0.02453	0.01914	0.01976
0	0.01634	0.02403	0.02288	0.01626	0.01928
0	0.01499	0.01197	0.0154	0.01055	0.01353
0	0.01591	0.01053	0.00802	0.01037	0.00811
0	0.01513	0.0145	0.01265	0.01185	0.01143
0	0.01562	0.01648	0.0261	0.01311	0.01915
0	0.01628	0.03746	0.033	0.02081	0.02418
0	0.01455	0.01053	0.00922	0.00955	0.00837
0	0.0153	0.02403	0.02242	0.0153	0.01829
0	0.01481	0.00926	0.01335	0.00904	0.01252
0	0.01558	0.03746	0.04467	0.01999	0.0272
0	0.02139	0.01197	0.02061	0.01463	0.0202
0	0.01625	0.02574	0.01994	0.01746	0.01646
0	0.0152	0.02561	0.02611	0.01577	0.01996
0	0.01444	0.01117	0.00829	0.00944	0.00816
0	0.02225	0.05817	0.04533	0.03551	0.03372
0	0.01493	0.01747	0.01491	0.01251	0.01279
0	0.01522	0.01538	0.02399	0.01185	0.01955
0	0.01476	0.00869	0.00971	0.00869	0.00929
0	0.01796	0.01197	0.01084	0.01246	0.01169
0	0.01629	0.02267	0.02018	0.01629	0.01828
0	0.01527	0.02416	0.02449	0.01591	0.01866
0	0.01464	0.01197	0.00959	0.01033	0.00931
0	0.01709	0.01538	0.01717	0.01319	0.01569
0	0.04363	0.0659	0.04147	0.07022	0.0475
0	0.01734	0.01872	0.02767	0.0155	0.01766
0	0.01555	0.0136	0.01308	0.01173	0.01246
1	0.01923	0.03517	0.04572	0.02338	0.03017
0	0.01473	0.01197	0.00742	0.01038	0.00799
0	0.01547	0.01053	0.01069	0.01011	0.01101
0	0.17793	0.03301	0.06162	0.17329	0.16218
0	0.01582	0.02416	0.0246	0.01644	0.01962
0	0.01663	0.02416	0.0218	0.01721	0.01862
0	0.02859	0.01863	0.04063	0.02356	0.03511
0	0.01451	0.01276	0.00902	0.01062	0.0084
1	0.4592	0.04272	0.03548	0.48003	0.24499
0	0.0163	0.02908	0.02244	0.01806	0.019
0	0.01798	0.02267	0.0145	0.01784	0.01374
0	0.01456	0.00983	0.0124	0.00885	0.01126
0	0.01523	0.01197	0.016	0.01071	0.01435
0	0.0157	0.01872	0.01751	0.01415	0.01559
0	0.20835	0.02908	0.06144	0.18786	0.18724
0	0.01864	0.03318	0.02623	0.02285	0.02092
0	0.03663	0.04011	0.04225	0.04712	0.04754
0	0.01602	0.02743	0.01754	0.01786	0.01508
0	0.02444	0.05817	0.02167	0.03868	0.02299
0	0.01546	0.01985	0.02391	0.01388	0.01828
0	0.01514	0.00717	0.00565	0.00799	0.00679
0	0.02099	0.03517	0.07724	0.02534	0.0519
0	0.01494	0.01443	0.01642	0.01124	0.01409
0	0.01474	0.01197	0.01056	0.01039	0.01112
0	0.02077	0.02403	0.02418	0.02026	0.02191
0	0.01605	0.0425	0.02398	0.02206	0.0188
0	0.01517	0.00983	0.02012	0.00919	0.01697
0	0.01701	0.03535	0.0225	0.02178	0.01947
0	0.01583	0.03098	0.02981	0.01822	0.01981
0	0.01536	0.01757	0.01464	0.01338	0.0142
0	0.01491	0.01053	0.01199	0.00977	0.01131
0	0.01564	0.02127	0.01572	0.01514	0.01392
0	0.01481	0.01197	0.01112	0.01043	0.01117
0	0.01841	0.03301	0.05761	0.02169	0.03428
0	0.01551	0.0145	0.01355	0.01212	0.01231
0	0.01665	0.01443	0.02157	0.01242	0.01672
0	0.01639	0.02574	0.02021	0.01761	0.01619
0	0.01504	0.01353	0.01141	0.01091	0.01087
0	0.01594	0.01191	0.02949	0.01071	0.0219
0	0.01491	0.00869	0.01262	0.00877	0.01154
0	0.01467	0.00869	0.0111	0.00865	0.01112
0	0.01492	0.00869	0.02807	0.00878	0.01618
0	0.01504	0.02574	0.01494	0.01626	0.01362
1	0.01632	0.02729	0.02793	0.01745	0.02133
0	0.0147	0.01197	0.013	0.01036	0.01151
0	0.01591	0.01053	0.01983	0.01037	0.01509
0	0.02445	0.03318	0.02453	0.02929	0.02353
0	0.01528	0.02267	0.02096	0.01537	0.01669
0	0.09675	0.0425	0.04795	0.11354	0.10137
0	0.0154	0.02923	0.01615	0.01785	0.01344
0	0.01464	0.01269	0.01135	0.01027	0.01128
0	0.01906	0.03991	0.03679	0.02491	0.02805
0	0.02179	0.01863	0.02624	0.01835	0.02646
0	0.01603	0.00815	0.00942	0.00905	0.01002
0	0.02268	0.03098	0.03488	0.02533	0.02925
0	0.01497	0.01538	0.02639	0.01167	0.01759
0	0.01541	0.02416	0.01386	0.01605	0.01194
0	0.01747	0.04011	0.05218	0.02396	0.03549
0	0.05723	0.04011	0.03072	0.07077	0.05116
0	0.01731	0.04272	0.04674	0.02462	0.02994
0	0.02378	0.03766	0.04103	0.03066	0.0363
0	0.01762	0.03115	0.01974	0.02094	0.01568
0	0.0225	0.04527	0.0404	0.03113	0.03362
0	0.0159	0.02267	0.03101	0.01594	0.02022
0	0.02736	0.0455	0.02465	0.03875	0.02846
0	0.01539	0.01197	0.01295	0.01081	0.01253
0	0.01613	0.01648	0.0094	0.0135	0.0104
0	0.01602	0.01985	0.01832	0.01434	0.01569
0	0.01899	0.05465	0.02915	0.02967	0.02482
0	0.01489	0.01276	0.00963	0.01087	0.00986
0	0.02522	0.05133	0.03513	0.03708	0.03172
0	0.02064	0.01546	0.01316	0.01634	0.01585
0	0.01645	0.03301	0.05501	0.01956	0.03235
0	0.0188	0.05817	0.04446	0.03046	0.03048
0	0.01487	0.00672	0.00849	0.00758	0.00881
0	0.0154	0.01648	0.01603	0.01294	0.01375
0	0.02374	0.04272	0.01821	0.03285	0.02121
0	0.02024	0.04272	0.01657	0.0284	0.01737
0	0.02734	0.06192	0.02681	0.04437	0.02723
0	0.0171	0.03115	0.0204	0.02037	0.01741
0	0.0153	0.01117	0.02693	0.00995	0.01828
0	0.01532	0.01197	0.01163	0.01076	0.012
0	0.01711	0.0425	0.03129	0.02338	0.0245
0	0.01733	0.03517	0.02983	0.02127	0.02585
0	0.01859	0.01269	0.02667	0.01279	0.02137
0	0.01589	0.00988	0.01624	0.01	0.01329
0	0.01667	0.02116	0.01703	0.01542	0.01625
1	0.05488	0.05465	0.04709	0.07788	0.06532
0	0.01611	0.01546	0.02193	0.01301	0.01746
0	0.01469	0.00672	0.01215	0.0075	0.0122
0	0.65679	0.02116	0.05123	0.5041	0.3935
0	0.01519	0.00988	0.00742	0.00959	0.00826
0	0.01708	0.03115	0.015	0.02035	0.01489
0	0.01534	0.0136	0.00954	0.01158	0.00939
0	0.0158	0.02561	0.02265	0.01634	0.01581
0	0.01611	0.05133	0.02254	0.02463	0.01832
0	0.02629	0.02255	0.03456	0.02427	0.03026
0	0.01499	0.01747	0.0191	0.01256	0.01692
0	0.01599	0.02267	0.01448	0.01602	0.01338
0	0.02091	0.03991	0.05792	0.02712	0.03912
0	0.03255	0.05465	0.02582	0.04847	0.03208
0	0.01815	0.03766	0.01882	0.02394	0.01882
0	0.01819	0.03746	0.02826	0.02303	0.02233
0	0.01704	0.01191	0.02452	0.01139	0.02059
0	0.01868	0.01648	0.03445	0.01545	0.0255
0	0.01485	0.00988	0.00671	0.00939	0.00801
0	0.01573	0.01747	0.0243	0.01313	0.01938
0	0.01549	0.01276	0.01457	0.01127	0.01358
0	0.01572	0.01197	0.04153	0.01102	0.02212
1	0.02177	0.04272	0.02751	0.03036	0.02859
0	0.01696	0.00926	0.02707	0.01024	0.01941
0	0.01462	0.01269	0.00867	0.01026	0.00907
0	0.03048	0.03991	0.03533	0.03826	0.0409
0	0.01579	0.02561	0.01469	0.01633	0.01345
0	0.01509	0.01538	0.01672	0.01176	0.01379
0	0.01584	0.0145	0.01006	0.01236	0.01077
0	0.10647	0.06192	0.02435	0.15142	0.06959
0	0.01472	0.01117	0.01167	0.00961	0.01239
0	0.02002	0.03517	0.02893	0.02426	0.0263
0	0.01584	0.03115	0.02278	0.019	0.01929
0	0.01499	0.01123	0.00678	0.01018	0.00781
0	0.01454	0.00764	0.01146	0.00798	0.01154
0	0.01509	0.02255	0.02329	0.01458	0.01854
0	0.01807	0.02403	0.01606	0.01783	0.01455
0	0.01583	0.01872	0.01478	0.01426	0.01264
0	0.02364	0.05817	0.03208	0.03753	0.03325
0	0.01711	0.02403	0.02227	0.01696	0.01703
0	0.01852	0.03301	0.02901	0.02181	0.02249
0	0.02515	0.04011	0.03354	0.03343	0.03223
0	0.01601	0.02729	0.04346	0.01714	0.024
0	0.03139	0.03991	0.05002	0.03931	0.04754
0	0.01526	0.01197	0.01195	0.01072	0.01158
0	0.0172	0.03535	0.039	0.02199	0.0273
0	0.01457	0.00815	0.01244	0.00829	0.01036
0	0.01578	0.03098	0.02666	0.01817	0.01981
0	0.01698	0.02923	0.02011	0.01953	0.01798
0	0.02973	0.01648	0.03474	0.02369	0.03131
0	0.01455	0.01269	0.01564	0.01022	0.01365
0	0.03336	0.03115	0.04804	0.03756	0.0477
0	0.02527	0.03535	0.02467	0.03127	0.02442
0	0.11519	0.03991	0.1047	0.12864	0.16374
0	0.02559	0.03766	0.03019	0.03278	0.03082
1	0.55848	0.0482	0.05008	0.58365	0.39279
0	0.01512	0.01985	0.0218	0.0136	0.01766
0	0.02124	0.0425	0.02389	0.02851	0.0237
0	0.01538	0.01546	0.01076	0.01247	0.00964
0	0.01466	0.00815	0.00902	0.00833	0.0091
0	0.0462	0.06192	0.05033	0.07143	0.06414
0	0.01521	0.01269	0.0092	0.01064	0.00934
0	0.16466	0.04272	0.03181	0.19092	0.1313
0	0.0358	0.04011	0.02719	0.04615	0.03475
0	0.02285	0.03766	0.02129	0.02955	0.02163
0	0.02856	0.03098	0.0277	0.03128	0.03101
0	0.01727	0.0145	0.01967	0.01338	0.01798
0	0.01583	0.0145	0.01046	0.01235	0.01041
0	0.01665	0.02416	0.02144	0.01723	0.01764
0	0.01483	0.00926	0.00758	0.00905	0.00812
0	0.01681	0.02574	0.01626	0.01802	0.01635
0	0.01498	0.00988	0.00845	0.00947	0.00861
0	0.02056	0.02923	0.03537	0.02327	0.03076
0	0.01566	0.01872	0.01408	0.01412	0.01324
0	0.0164	0.02127	0.01641	0.01582	0.01471
0	0.0265	0.04011	0.03285	0.03506	0.03364
0	0.01828	0.02923	0.01736	0.0209	0.01702
0	0.01655	0.01639	0.0179	0.01327	0.01643
0	0.01549	0.03098	0.02348	0.01786	0.02
0	0.01538	0.0136	0.01842	0.01161	0.01513
0	0.02778	0.04527	0.07307	0.03773	0.06071
0	0.01619	0.01353	0.01695	0.01168	0.01451
0	0.01558	0.03746	0.01793	0.01999	0.0155
0	0.01529	0.02403	0.0126	0.01529	0.01117
0	0.01752	0.01546	0.01539	0.01406	0.01626
0	0.02104	0.03535	0.04222	0.02644	0.03377
0	0.01589	0.02729	0.04605	0.01702	0.026
0	0.01447	0.01117	0.01232	0.00946	0.01073
0	0.01704	0.02127	0.01935	0.01639	0.0162
0	0.01522	0.01197	0.01273	0.0107	0.01205
0	0.01709	0.01985	0.01807	0.01522	0.01673
0	0.02647	0.03535	0.01525	0.03263	0.02082
0	0.01588	0.02267	0.01715	0.01592	0.01468
0	0.01594	0.02908	0.03197	0.0177	0.02441
0	0.01811	0.03318	0.02626	0.02225	0.02152
0	0.01666	0.0425	0.02531	0.02282	0.02034
0	0.01448	0.00717	0.00895	0.00767	0.00904
0	0.02974	0.05465	0.03924	0.04465	0.03998
0	0.0164	0.01863	0.01944	0.01413	0.01741
1	0.06371	0.03115	0.06781	0.06791	0.08467
0	0.01639	0.01191	0.01507	0.01099	0.01438
0	0.01472	0.00717	0.01342	0.00778	0.01207
0	0.01473	0.01757	0.01346	0.01287	0.01308
0	0.0199	0.02574	0.0171	0.02103	0.01743
0	0.01581	0.00988	0.01153	0.00995	0.01169
0	0.01631	0.03301	0.02515	0.01941	0.02016
0	0.03515	0.02267	0.03512	0.03301	0.04345
0	0.01895	0.02127	0.01925	0.01807	0.01636
0	0.01516	0.00988	0.01011	0.00957	0.01086
0	0.01548	0.0145	0.01115	0.0121	0.01184
0	0.01525	0.0145	0.01125	0.01193	0.01133
0	0.01685	0.01538	0.01818	0.01301	0.01504
0	0.03896	0.01269	0.01817	0.0253	0.02516
0	0.02376	0.05465	0.03171	0.03638	0.03081
0	0.01471	0.00983	0.01118	0.00894	0.01113
0	0.01815	0.05817	0.02817	0.02949	0.01974
0	0.01464	0.00672	0.00721	0.00747	0.00716
0	0.02698	0.01872	0.03574	0.02326	0.03691
0	0.01508	0.03098	0.01803	0.01743	0.01481
0	0.01888	0.0145	0.02811	0.01453	0.02375
0	0.01483	0.01353	0.01388	0.01077	0.01196
0	0.01529	0.00672	0.00798	0.00778	0.00848
0	0.01462	0.02116	0.01707	0.01367	0.01362
0	0.01479	0.01863	0.01775	0.01286	0.01582
1	0.02906	0.02267	0.02603	0.02772	0.0329
0	0.01549	0.02729	0.01677	0.01663	0.01505
1	0.02262	0.03746	0.03088	0.02811	0.02923
0	0.01544	0.01648	0.01484	0.01297	0.01193
0	0.0166	0.02743	0.0352	0.01846	0.02465
0	0.01503	0.01123	0.01364	0.0102	0.01297
0	0.01492	0.00672	0.00911	0.0076	0.00951
0	0.01466	0.01443	0.01456	0.01105	0.01245
0	0.01809	0.01353	0.02897	0.01293	0.02097
0	0.01469	0.00988	0.01628	0.0093	0.01316
0	0.01542	0.01996	0.01533	0.01443	0.01384
0	0.01616	0.03115	0.02147	0.01934	0.01684
0	0.01512	0.00815	0.0108	0.00857	0.01037
0	0.01671	0.01546	0.00838	0.01346	0.00889
0	0.0148	0.00764	0.01335	0.00811	0.0118
0	0.0153	0.00926	0.00877	0.00931	0.00927
0	0.01504	0.01117	0.01831	0.0098	0.01532
0	0.01495	0.01757	0.00807	0.01305	0.00853
0	0.01551	0.02255	0.0152	0.01495	0.01474
0	0.01474	0.00764	0.00952	0.00808	0.00914
0	0.01555	0.01276	0.01129	0.01131	0.01125
0	0.01781	0.01276	0.01377	0.01281	0.0147
0	0.0158	0.00717	0.01958	0.00831	0.01508
[truncated: 28,781 more rows]

## Sheet: Figure6d&h
incident_event	risk_ProRS	risk_AgeSex	risk_PANEL	risk_ProRS_AgeSex	risk_ProRS_PANEL
0	0.09315	0.08801	0.08998	0.07883	0.07928
0	0.09243	0.11769	0.0798	0.0818	0.0869
0	0.28047	0.1077	0.13111	0.21798	0.20087
0	0.08947	0.16684	0.09173	0.09229	0.07998
0	0.65369	0.27474	0.35511	0.66135	0.60967
0	0.12653	0.0559	0.15875	0.08636	0.10137
0	0.16589	0.11505	0.14485	0.14863	0.15908
0	0.10151	0.32148	0.31938	0.13874	0.15167
0	0.07726	0.06868	0.07071	0.05539	0.06778
0	0.08097	0.02671	0.03624	0.04229	0.04451
0	0.08202	0.12567	0.06841	0.08171	0.06285
0	0.07557	0.03962	0.04684	0.04314	0.04389
0	0.08233	0.1077	0.16042	0.07095	0.0988
0	0.09596	0.22872	0.1806	0.12196	0.13378
0	0.12857	0.27474	0.2059	0.15889	0.16631
0	0.09084	0.27474	0.19232	0.11691	0.12941
0	0.07848	0.06125	0.06053	0.058	0.05389
0	0.59772	0.12854	0.47558	0.48484	0.61507
0	0.11956	0.14031	0.13106	0.11119	0.12891
0	0.21899	0.34698	0.40926	0.28062	0.30614
0	0.09058	0.12567	0.07566	0.08933	0.0752
0	0.0816	0.03215	0.06056	0.04598	0.06199
0	0.08338	0.05222	0.03474	0.05295	0.0501
0	0.08431	0.12567	0.09511	0.08375	0.0745
0	0.09811	0.12854	0.0803	0.08962	0.08448
0	0.11154	0.29144	0.17977	0.1553	0.15124
1	0.63396	0.43184	0.26232	0.72907	0.62288
0	0.07979	0.08043	0.10939	0.06598	0.07491
0	0.07812	0.0752	0.09261	0.05812	0.06787
0	0.17484	0.24825	0.15183	0.2144	0.19603
0	0.07931	0.02931	0.03362	0.04312	0.04708
0	0.08178	0.08231	0.10447	0.06294	0.08037
0	0.07747	0.02217	0.0247	0.0376	0.04034
0	0.08761	0.21505	0.12931	0.1013	0.10229
0	0.09457	0.06709	0.05671	0.07136	0.07261
0	0.0782	0.2105	0.19285	0.09802	0.12033
0	0.16027	0.25349	0.25244	0.18624	0.1986
0	0.1937	0.34698	0.20149	0.25245	0.23314
0	0.07953	0.09627	0.09534	0.07096	0.07468
0	0.10807	0.13719	0.09354	0.10865	0.09764
0	0.12104	0.23361	0.34433	0.14011	0.18649
0	0.07656	0.02433	0.03243	0.03865	0.03921
0	0.14756	0.2974	0.20937	0.18588	0.16434
0	0.10612	0.29144	0.33694	0.14867	0.21972
0	0.09072	0.12567	0.21053	0.08945	0.11151
1	0.13463	0.2105	0.1283	0.15868	0.13199
0	0.11556	0.04243	0.13811	0.07096	0.10373
0	0.08639	0.09627	0.11061	0.07647	0.08136
0	0.08323	0.16319	0.11545	0.09264	0.09887
0	0.08246	0.02671	0.07901	0.043	0.06741
0	0.07809	0.1077	0.03414	0.06764	0.05243
0	0.09063	0.06868	0.04122	0.06405	0.05734
0	0.07586	0.03215	0.03356	0.04302	0.04354
0	0.07821	0.03869	0.03884	0.04776	0.04561
0	0.0834	0.25349	0.18621	0.10443	0.13399
0	0.19745	0.34698	0.25563	0.25667	0.24845
0	0.07973	0.06709	0.08852	0.06111	0.06485
0	0.1352	0.19778	0.15178	0.14379	0.14754
0	0.07832	0.05723	0.05254	0.05196	0.0561
0	0.11975	0.13719	0.13979	0.11914	0.134
0	0.51606	0.17779	0.24933	0.49349	0.44756
0	0.17081	0.2105	0.31773	0.19586	0.26567
0	0.07832	0.0559	0.06943	0.05572	0.05955
0	0.10414	0.17779	0.22824	0.11743	0.13337
0	0.10757	0.05723	0.11451	0.06944	0.08385
0	0.08235	0.11505	0.1096	0.07898	0.08323
0	0.08163	0.02931	0.04364	0.04427	0.05377
0	0.2124	0.25349	0.18496	0.23882	0.23597
0	0.08096	0.03869	0.06736	0.04929	0.06545
0	0.07463	0.02931	0.04858	0.04078	0.05158
0	0.08139	0.02931	0.02437	0.04415	0.03814
0	0.08361	0.04243	0.04371	0.05274	0.05031
0	0.0778	0.02217	0.02714	0.03774	0.04004
0	0.15156	0.4627	0.18167	0.23443	0.18174
0	0.49534	0.15305	0.16246	0.42579	0.37256
0	0.08683	0.11769	0.08866	0.07731	0.08657
0	0.10575	0.06125	0.05552	0.07608	0.06552
0	0.13258	0.06125	0.2124	0.09358	0.12588
0	0.08367	0.16319	0.11345	0.09308	0.0978
0	0.10556	0.22872	0.18983	0.13268	0.14009
0	0.26665	0.34698	0.41777	0.33223	0.38818
0	0.12089	0.25349	0.21789	0.14514	0.16004
0	0.0833	0.11505	0.06812	0.07979	0.08144
0	0.14708	0.23361	0.12392	0.16657	0.16049
0	0.12881	0.37391	0.19884	0.18357	0.16312
0	0.07691	0.02931	0.03792	0.04192	0.04357
0	0.37479	0.23361	0.26091	0.38228	0.34836
0	0.08978	0.16319	0.12337	0.09912	0.09617
0	0.07652	0.02433	0.06194	0.03864	0.05402
0	0.08555	0.08043	0.09752	0.07028	0.07897
1	0.49697	0.40221	0.53496	0.59032	0.52578
0	0.07852	0.04243	0.05618	0.0498	0.05932
0	0.08022	0.03869	0.05389	0.04888	0.05333
0	0.11918	0.12567	0.12446	0.11433	0.11559
0	0.07795	0.02671	0.02781	0.04084	0.04052
0	0.07676	0.08231	0.05212	0.05942	0.05527
0	0.1053	0.17779	0.14528	0.11859	0.12838
0	0.08292	0.17779	0.12588	0.09585	0.09557
0	0.10055	0.25349	0.1387	0.12328	0.12155
0	0.07677	0.05723	0.12687	0.05102	0.06982
0	0.12355	0.19778	0.09784	0.13266	0.12048
0	0.0868	0.14968	0.17835	0.09266	0.12061
0	0.12308	0.34698	0.34113	0.17028	0.18916
0	0.08671	0.11505	0.1267	0.08273	0.09306
0	0.08128	0.06868	0.08121	0.058	0.05431
0	0.08312	0.10527	0.05055	0.07669	0.05946
0	0.10355	0.34698	0.19599	0.14639	0.15657
0	0.58406	0.26915	0.33667	0.62517	0.61517
0	0.22843	0.40221	0.26781	0.31061	0.25684
0	0.08935	0.17779	0.06881	0.10244	0.0837
1	0.30704	0.05723	0.2541	0.18605	0.23965
0	0.14721	0.2974	0.20436	0.18549	0.17422
0	0.09307	0.40221	0.21713	0.14339	0.14868
0	0.08205	0.05222	0.07005	0.05218	0.06189
0	0.09213	0.22872	0.11705	0.11763	0.09699
0	0.08084	0.0559	0.03495	0.05735	0.04639
1	0.29381	0.051	0.15769	0.18357	0.22584
0	0.07634	0.02931	0.06389	0.04164	0.05114
0	0.14309	0.051	0.21998	0.09317	0.14601
0	0.47036	0.18172	0.46951	0.42986	0.5012
0	0.25509	0.21505	0.29069	0.26257	0.25634
0	0.0803	0.05723	0.06101	0.05315	0.0558
0	0.16094	0.22872	0.19625	0.1925	0.20189
0	0.08131	0.0559	0.10123	0.05765	0.07509
0	0.07632	0.04652	0.05027	0.05042	0.05279
0	0.10454	0.19354	0.33292	0.12225	0.18539
0	0.14881	0.24825	0.34351	0.18614	0.23071
0	0.08874	0.08231	0.07722	0.06778	0.07558
0	0.20445	0.32148	0.2518	0.25575	0.24586
0	0.13972	0.12854	0.11578	0.12339	0.12407
0	0.08768	0.2105	0.1098	0.1085	0.09456
0	0.08323	0.10527	0.09065	0.07678	0.07403
0	0.10526	0.27474	0.18598	0.13317	0.13156
0	0.10563	0.19778	0.09491	0.11534	0.10846
0	0.19367	0.16684	0.08365	0.18481	0.14265
0	0.07612	0.02671	0.04193	0.03996	0.0465
0	0.0989	0.31515	0.21419	0.14493	0.13751
0	0.08095	0.08043	0.05791	0.06685	0.05963
0	0.07694	0.05222	0.05589	0.04921	0.05479
0	0.08267	0.03215	0.06232	0.04653	0.06085
0	0.12645	0.2974	0.22952	0.16231	0.18469
0	0.10673	0.16319	0.11259	0.11569	0.10265
0	0.12858	0.25349	0.23042	0.15328	0.16813
0	0.07815	0.09627	0.10867	0.06985	0.07792
0	0.07647	0.09851	0.06156	0.0639	0.05784
0	0.08198	0.19354	0.12455	0.09848	0.10922
0	0.14916	0.19778	0.16274	0.15698	0.16523
1	0.35477	0.29144	0.59832	0.42139	0.44765
0	0.08072	0.04345	0.06806	0.04762	0.06211
0	0.19298	0.43184	0.33744	0.27828	0.29471
0	0.07654	0.02671	0.03262	0.04016	0.03891
0	0.10357	0.2974	0.1723	0.13616	0.12876
0	0.17937	0.43184	0.26959	0.26152	0.25026
0	0.10518	0.25349	0.2748	0.1283	0.16545
0	0.08436	0.06709	0.08934	0.06433	0.07231
0	0.07908	0.09007	0.08244	0.06342	0.07969
0	0.10454	0.18172	0.13496	0.11012	0.11814
0	0.0913	0.16319	0.18177	0.10062	0.12322
0	0.10175	0.21505	0.12372	0.11575	0.11448
0	0.09615	0.26915	0.17667	0.13146	0.14345
0	0.17205	0.34698	0.22067	0.22786	0.20992
0	0.07737	0.03962	0.04932	0.04408	0.04328
0	0.08823	0.11505	0.12408	0.08403	0.09563
0	0.07984	0.051	0.07674	0.05458	0.06597
0	0.18439	0.23361	0.37331	0.20358	0.23201
0	0.12987	0.2974	0.23928	0.16616	0.1872
0	0.10566	0.18172	0.13248	0.11118	0.11695
0	0.20636	0.2105	0.31246	0.23148	0.29261
0	0.08646	0.23361	0.17404	0.1039	0.12313
0	0.11052	0.2974	0.24308	0.14418	0.15235
0	0.07924	0.16684	0.0825	0.08277	0.07612
0	0.08919	0.12567	0.10035	0.08809	0.0813
0	0.14944	0.19778	0.16795	0.15725	0.15783
0	0.08556	0.0627	0.08654	0.05851	0.06941
0	0.07443	0.03527	0.0843	0.04393	0.06546
1	0.22127	0.26915	0.59109	0.27235	0.33197
0	0.07832	0.07347	0.07118	0.06246	0.06748
0	0.12277	0.19778	0.1289	0.13192	0.12081
0	0.10475	0.16319	0.11936	0.11377	0.12486
0	0.08165	0.02671	0.04217	0.04261	0.04808
0	0.08489	0.27474	0.11276	0.1101	0.09287
0	0.0845	0.06125	0.07347	0.06202	0.06996
0	0.10037	0.37391	0.22299	0.14771	0.13751
0	0.08361	0.12854	0.04763	0.07759	0.06364
0	0.11872	0.09627	0.15716	0.10195	0.13319
0	0.08649	0.2105	0.11079	0.10719	0.08689
0	0.14097	0.29144	0.26498	0.19053	0.22804
0	0.12119	0.26915	0.17237	0.1611	0.15082
0	0.08964	0.02433	0.04681	0.04468	0.04918
1	0.12662	0.2105	0.27254	0.15029	0.18799
0	0.08312	0.09007	0.07522	0.06635	0.07391
0	0.08278	0.14031	0.09296	0.07985	0.06307
0	0.07757	0.0559	0.07152	0.05524	0.06385
0	0.1063	0.23361	0.1305	0.12484	0.11843
0	0.08176	0.02931	0.02511	0.04434	0.03926
1	0.79256	0.4627	0.61363	0.86877	0.82621
0	0.08576	0.12567	0.0868	0.08504	0.08223
1	0.9968	0.29144	0.22929	0.99599	0.96628
0	0.0911	0.06868	0.09658	0.06435	0.09018
0	0.08793	0.14968	0.15624	0.09373	0.10734
0	0.07512	0.02217	0.04118	0.03655	0.0484
0	0.08639	0.11769	0.10169	0.07695	0.07904
0	0.08068	0.08043	0.12018	0.06665	0.08882
1	0.1114	0.11769	0.1634	0.09684	0.14066
0	0.09916	0.32148	0.1706	0.13591	0.12812
0	0.07875	0.02433	0.05139	0.03967	0.04646
0	0.12083	0.04243	0.03322	0.07393	0.05684
0	0.1025	0.16319	0.18292	0.11158	0.12569
0	0.08487	0.12567	0.12961	0.08426	0.08943
0	0.10518	0.14968	0.1171	0.11005	0.10513
1	0.14208	0.25349	0.32392	0.16743	0.20186
0	0.08481	0.19778	0.21785	0.09481	0.13761
0	0.08369	0.23361	0.1155	0.10094	0.10448
0	0.07985	0.08231	0.06832	0.06159	0.05572
0	0.08841	0.2105	0.24092	0.10931	0.14251
0	0.08016	0.06125	0.05276	0.05912	0.05593
0	0.08725	0.14968	0.06865	0.09309	0.08623
0	0.11333	0.32148	0.37214	0.15282	0.20763
0	0.10449	0.06125	0.22498	0.07526	0.11055
0	0.15351	0.21505	0.49709	0.16695	0.2458
0	0.14127	0.16684	0.3015	0.13908	0.17584
0	0.11323	0.17779	0.18139	0.12653	0.151
1	0.16056	0.08043	0.26714	0.12469	0.2059
0	0.10888	0.19354	0.15459	0.12675	0.14903
0	0.07682	0.06125	0.03135	0.05688	0.04786
1	0.12998	0.32148	0.23615	0.17234	0.15634
0	0.13977	0.19354	0.22214	0.15824	0.17392
0	0.11626	0.19778	0.12313	0.12566	0.12641
0	0.07562	0.05222	0.04256	0.04843	0.05427
0	0.08518	0.14031	0.26384	0.08192	0.12835
1	0.87017	0.34698	0.27805	0.8885	0.72477
0	0.08106	0.09627	0.1053	0.0722	0.08835
1	0.12641	0.37391	0.22037	0.18059	0.17817
0	0.08144	0.25349	0.15983	0.10226	0.11088
0	0.07995	0.08043	0.04939	0.0661	0.05732
1	0.28985	0.37391	0.3306	0.368	0.34923
0	0.10236	0.10527	0.07874	0.09253	0.08748
0	0.09145	0.22872	0.09506	0.11687	0.09233
0	0.09366	0.27474	0.19601	0.1201	0.13877
0	0.1247	0.07347	0.12051	0.09534	0.11815
0	0.11196	0.08231	0.14616	0.08375	0.10278
0	0.09416	0.19354	0.20383	0.11139	0.15983
1	0.82491	0.25349	0.75131	0.80334	0.87622
0	0.0862	0.0752	0.13844	0.06356	0.10531
0	0.09733	0.11505	0.20784	0.09179	0.12513
0	0.26966	0.34698	0.16199	0.33544	0.23912
0	0.11666	0.2105	0.2574	0.13978	0.15392
0	0.16989	0.18172	0.27877	0.17018	0.18694
0	0.08402	0.06125	0.0699	0.0617	0.0629
0	0.1056	0.22872	0.15889	0.13273	0.1361
0	0.07952	0.07347	0.07201	0.06333	0.07353
0	0.09192	0.11505	0.17354	0.08718	0.112
0	0.08976	0.08043	0.1163	0.0734	0.08874
0	0.07691	0.03527	0.03987	0.04526	0.04623
0	0.11969	0.19354	0.19237	0.13788	0.16117
0	0.07574	0.05222	0.02791	0.0485	0.04397
0	0.10077	0.37391	0.27759	0.14823	0.1734
0	0.12555	0.23361	0.16423	0.14474	0.14156
0	0.14577	0.11769	0.29432	0.12361	0.18273
0	0.09554	0.23361	0.19904	0.11356	0.13708
0	0.10345	0.37391	0.29537	0.15167	0.20002
0	0.07691	0.03527	0.02538	0.04526	0.04453
0	0.07571	0.04243	0.04772	0.04818	0.0525
0	0.07624	0.05723	0.05643	0.0507	0.05692
0	0.08219	0.07347	0.07592	0.06525	0.06558
0	0.16029	0.2974	0.15573	0.19985	0.14724
0	0.0824	0.09007	0.17612	0.06582	0.08067
0	0.10854	0.17779	0.09623	0.12184	0.10547
0	0.0846	0.13719	0.10154	0.08723	0.08962
0	0.07751	0.07347	0.089	0.06187	0.07133
0	0.08525	0.04243	0.04903	0.05368	0.05693
0	0.0801	0.08801	0.09693	0.06877	0.08346
0	0.13786	0.22872	0.11246	0.16796	0.13348
0	0.08145	0.06709	0.07106	0.06231	0.06493
0	0.19012	0.37391	0.3078	0.25697	0.25989
1	0.16638	0.19354	0.17601	0.18473	0.17047
0	0.22425	0.11505	0.11669	0.1956	0.20332
0	0.12361	0.12854	0.1065	0.11043	0.11347
0	0.13912	0.2974	0.10827	0.17651	0.1336
0	0.1102	0.27474	0.246	0.13867	0.13464
0	0.0927	0.05222	0.11917	0.05833	0.07827
0	0.11837	0.12567	0.15492	0.11363	0.12406
0	0.08596	0.16319	0.12383	0.09535	0.09307
0	0.81099	0.14031	0.25524	0.69478	0.59146
0	0.08889	0.15305	0.10275	0.08839	0.08775
0	0.08332	0.15305	0.10977	0.08339	0.07584
0	0.07586	0.02217	0.03053	0.03688	0.03973
0	0.08052	0.1077	0.09685	0.06954	0.085
0	0.08098	0.04652	0.04275	0.05322	0.05804
0	0.09259	0.16319	0.15267	0.1019	0.12013
0	0.07556	0.07347	0.06503	0.06047	0.0606
0	0.07546	0.02671	0.049	0.03964	0.0501
0	0.11175	0.19778	0.07917	0.12129	0.10102
0	0.10319	0.2105	0.16617	0.12536	0.1333
0	0.08754	0.2105	0.09353	0.10835	0.08688
0	0.1441	0.27474	0.14108	0.17569	0.14835
0	0.12269	0.18172	0.13521	0.12711	0.11488
0	0.07999	0.06125	0.10915	0.05901	0.08173
0	0.07686	0.09851	0.09002	0.0642	0.07233
1	0.73575	0.16684	0.40762	0.64978	0.7171
0	0.10075	0.26915	0.35396	0.13698	0.17538
0	0.1115	0.29144	0.15661	0.15525	0.13629
0	0.30022	0.23361	0.15707	0.31377	0.26736
0	0.08853	0.16684	0.09714	0.09142	0.08246
0	0.11373	0.2105	0.14831	0.13666	0.11545
0	0.07884	0.05723	0.03775	0.05227	0.04956
0	0.07913	0.07347	0.11374	0.06305	0.07393
0	0.08366	0.09007	0.11693	0.06674	0.07641
0	0.22619	0.43184	0.20067	0.31817	0.24147
0	0.32109	0.37391	0.43105	0.40112	0.42354
0	0.08508	0.16319	0.11536	0.09448	0.0938
0	0.09528	0.25349	0.16692	0.11754	0.11514
0	0.17105	0.2974	0.17272	0.21155	0.18046
1	0.08676	0.03215	0.1065	0.04864	0.06498
0	0.69651	0.2105	0.2568	0.6831	0.53418
0	0.47137	0.32148	0.27602	0.52364	0.47485
0	0.09899	0.27474	0.17199	0.12613	0.12889
0	0.07965	0.03215	0.07719	0.04498	0.06694
0	0.08121	0.1077	0.05022	0.07007	0.06213
0	0.07539	0.05222	0.04687	0.0483	0.04966
0	0.07639	0.04652	0.05976	0.05047	0.05454
0	0.08314	0.051	0.03197	0.05663	0.05167
0	0.21577	0.09007	0.17748	0.15895	0.16332
0	0.07681	0.07347	0.06384	0.06137	0.07176
0	0.07574	0.03869	0.04758	0.04638	0.05101
0	0.07612	0.02433	0.04158	0.03845	0.04754
0	0.14824	0.32148	0.4015	0.19332	0.25578
0	0.13407	0.17779	0.15106	0.14709	0.14896
0	0.07673	0.03869	0.02966	0.04693	0.0414
0	0.07849	0.03527	0.04847	0.04611	0.04558
0	0.21879	0.14031	0.26291	0.19238	0.25592
0	0.079	0.04345	0.02633	0.04669	0.04176
0	0.09262	0.13719	0.08823	0.09461	0.09732
0	0.92207	0.37391	0.63801	0.93845	0.87432
0	0.10666	0.04345	0.13974	0.06149	0.09926
0	0.0805	0.03527	0.08	0.04719	0.06013
0	0.19265	0.06709	0.30187	0.13713	0.19804
0	0.10269	0.2105	0.18337	0.12483	0.15563
0	0.10439	0.09851	0.08762	0.08472	0.08994
1	0.08062	0.0559	0.10109	0.05721	0.08181
0	0.08668	0.11505	0.09791	0.0827	0.08919
0	0.0866	0.0627	0.11152	0.05916	0.0822
0	0.08766	0.02931	0.05865	0.04726	0.05168
0	0.14859	0.34698	0.21906	0.20064	0.18611
0	0.10336	0.16684	0.18957	0.10505	0.11591
0	0.12679	0.15305	0.07037	0.12165	0.09973
0	0.07838	0.03962	0.05987	0.04461	0.05771
0	0.0802	0.15305	0.16597	0.08058	0.09294
0	0.18143	0.43184	0.3224	0.26408	0.25481
1	0.10262	0.15305	0.1197	0.10056	0.09697
0	0.14471	0.40221	0.3722	0.21029	0.23805
0	0.10899	0.13719	0.15642	0.10948	0.11578
1	0.08763	0.09627	0.07874	0.07746	0.08015
0	0.08038	0.03215	0.04683	0.04536	0.04976
0	0.08868	0.16319	0.14009	0.09804	0.09496
0	0.10393	0.14968	0.09714	0.10887	0.10218
0	0.07627	0.04345	0.0559	0.04521	0.0551
1	0.50511	0.25349	0.3836	0.5133	0.53652
0	0.07788	0.051	0.06272	0.05336	0.05848
0	0.08341	0.04345	0.06047	0.04907	0.0641
0	0.10434	0.27474	0.25585	0.13214	0.15971
0	0.08536	0.16319	0.06919	0.09475	0.06868
0	0.07901	0.051	0.05818	0.05407	0.05906
0	0.0763	0.05222	0.04903	0.04883	0.05615
0	0.09482	0.1077	0.09473	0.08062	0.09645
0	0.15471	0.17779	0.11373	0.1671	0.1607
0	0.0939	0.12567	0.17533	0.09227	0.10899
0	0.07771	0.03527	0.05715	0.04569	0.057
0	0.11179	0.37391	0.18951	0.16228	0.14458
0	0.08117	0.16684	0.04828	0.08458	0.06926
0	0.09132	0.18172	0.129	0.09758	0.11035
0	0.0769	0.08231	0.07564	0.05953	0.06702
0	0.12189	0.2974	0.21439	0.15715	0.19064
0	0.08284	0.051	0.06355	0.05644	0.0627
0	0.08816	0.02433	0.03063	0.044	0.05047
1	0.10867	0.2105	0.18612	0.13125	0.14722
0	0.11523	0.16319	0.14427	0.12389	0.12569
0	0.07835	0.02931	0.05305	0.04264	0.0496
0	0.08682	0.0559	0.03739	0.0612	0.0481
0	0.12989	0.16319	0.15226	0.13789	0.13177
0	0.10855	0.26915	0.17514	0.14625	0.14762
0	0.56065	0.29144	0.31189	0.61832	0.54654
0	0.27235	0.21505	0.33039	0.27839	0.30564
0	0.11127	0.16319	0.20136	0.12008	0.13187
0	0.07732	0.02671	0.05643	0.04053	0.04917
0	0.09508	0.0752	0.26985	0.0695	0.11593
0	0.13349	0.14031	0.14827	0.12283	0.14853
0	0.83282	0.27474	0.46734	0.82301	0.81205
0	0.08072	0.03215	0.06118	0.04553	0.04798
0	0.08263	0.09007	0.0603	0.06599	0.06707
0	0.69753	0.25349	0.28766	0.68642	0.59199
0	0.07767	0.051	0.05577	0.05323	0.05431
1	0.10652	0.26915	0.20711	0.14385	0.15048
0	0.08409	0.04652	0.06955	0.05508	0.06076
0	0.07771	0.08231	0.06542	0.06009	0.06523
0	0.1627	0.0752	0.1684	0.11372	0.13355
0	0.08939	0.04764	0.05215	0.05431	0.05798
0	0.29702	0.37391	0.30964	0.37567	0.36388
0	0.10516	0.17779	0.17658	0.11845	0.13428
0	0.08212	0.09627	0.06234	0.07305	0.07293
1	0.11921	0.27474	0.1383	0.14864	0.14501
1	0.11342	0.19778	0.14556	0.12291	0.13916
0	0.10215	0.04243	0.1299	0.06335	0.09148
1	0.17947	0.32148	0.1984	0.22838	0.22278
1	0.1258	0.37391	0.15039	0.17984	0.15314
0	0.07905	0.0627	0.04561	0.05444	0.05075
0	0.14007	0.27474	0.19135	0.17135	0.18645
0	0.09258	0.09851	0.09039	0.07598	0.08477
0	0.0761	0.09627	0.0989	0.0682	0.0761
0	0.12514	0.19354	0.17281	0.14344	0.13658
1	0.09354	0.2974	0.22164	0.12446	0.13662
1	0.1031	0.2105	0.13799	0.12527	0.11968
0	0.07797	0.05723	0.05188	0.05175	0.05698
0	0.08357	0.09007	0.072	0.06667	0.0672
0	0.07692	0.03527	0.0517	0.04527	0.05143
0	0.09219	0.14968	0.08701	0.09779	0.08357
0	0.10366	0.26915	0.198	0.14045	0.14018
1	0.08727	0.051	0.06625	0.05919	0.06194
0	0.10987	0.19354	0.15909	0.12778	0.13147
0	0.16013	0.14968	0.13182	0.16041	0.15672
0	0.08049	0.05723	0.04567	0.05327	0.06105
0	0.08787	0.34698	0.24887	0.12677	0.13416
0	0.10295	0.27474	0.23755	0.13058	0.15602
0	0.14381	0.26915	0.24209	0.18714	0.20058
0	0.08423	0.09627	0.05714	0.07474	0.05868
0	0.07817	0.0752	0.04888	0.05816	0.05628
0	0.26164	0.34698	0.3327	0.32689	0.34081
0	0.0777	0.02433	0.04461	0.03918	0.04758
0	0.31783	0.40221	0.3755	0.40981	0.42428
0	0.08302	0.04345	0.04541	0.04885	0.05478
0	0.13454	0.14968	0.25671	0.13721	0.16842
0	0.08868	0.0627	0.15352	0.06045	0.07649
1	0.59943	0.25349	0.49954	0.59821	0.63835
0	0.07806	0.06868	0.05571	0.05591	0.05548
0	0.0788	0.0559	0.0846	0.05603	0.07009
0	0.10342	0.32148	0.15817	0.14103	0.12017
0	0.07875	0.05222	0.0531	0.05026	0.05693
0	0.09864	0.4627	0.21776	0.16212	0.14062
0	0.15694	0.16319	0.20602	0.1633	0.18229
0	0.08443	0.19354	0.18346	0.10109	0.11242
1	0.13576	0.11505	0.09547	0.12395	0.12173
0	0.08852	0.06125	0.08346	0.0647	0.07737
0	0.10507	0.051	0.11417	0.07013	0.08479
1	0.11425	0.16319	0.15448	0.12294	0.1364
0	0.08862	0.17779	0.12091	0.1017	0.10132
0	0.18872	0.15305	0.17868	0.17422	0.16433
1	0.29838	0.13719	0.20782	0.2721	0.24738
0	0.08819	0.27474	0.16312	0.11387	0.11181
0	0.23689	0.32148	0.36098	0.29053	0.30338
1	0.14204	0.34698	0.21328	0.19293	0.17261
0	0.11688	0.23361	0.29363	0.13583	0.16375
0	0.12302	0.24825	0.24543	0.15748	0.17356
0	0.07652	0.03612	0.04759	0.04199	0.05416
0	0.07729	0.0559	0.05043	0.05505	0.04998
0	0.08857	0.06125	0.06447	0.06473	0.06015
0	0.09324	0.23361	0.09344	0.11112	0.08654
0	0.0783	0.0559	0.09774	0.05571	0.0702
0	0.12111	0.22872	0.18664	0.14981	0.15149
0	0.07876	0.06868	0.06367	0.05637	0.06
0	0.09666	0.19354	0.14281	0.11402	0.11298
0	0.12658	0.16319	0.11998	0.13474	0.13136
0	0.13805	0.32148	0.19345	0.18165	0.1666
0	0.08186	0.04652	0.04001	0.05375	0.05144
0	0.09405	0.25349	0.26376	0.11619	0.14451
0	0.07605	0.02433	0.0276	0.03842	0.03485
0	0.11295	0.14968	0.19635	0.11729	0.13368
0	0.0771	0.03527	0.05096	0.04536	0.05602
0	0.08075	0.06125	0.05421	0.05951	0.06787
0	0.10073	0.03215	0.10152	0.05579	0.07411
0	0.07832	0.10527	0.06569	0.07269	0.06282
0	0.07882	0.08231	0.06872	0.06087	0.06509
0	0.07848	0.19778	0.13537	0.08846	0.09578
0	0.08849	0.09007	0.10403	0.07022	0.08789
0	0.07751	0.05222	0.05852	0.04953	0.05572
0	0.08425	0.14968	0.0918	0.09021	0.09458
0	0.08171	0.0559	0.05829	0.05791	0.05913
0	0.07722	0.05723	0.04209	0.05129	0.05321
0	0.0864	0.12567	0.10421	0.08561	0.08026
0	0.09003	0.2105	0.08579	0.11108	0.09221
0	0.11816	0.34698	0.406	0.16431	0.22531
0	0.07669	0.02433	0.03122	0.03871	0.04167
0	0.08161	0.02931	0.04162	0.04426	0.04506
0	0.1046	0.08231	0.18173	0.07872	0.09488
0	0.12364	0.15305	0.15888	0.11892	0.11916
0	0.09522	0.16319	0.17085	0.10447	0.13373
0	0.08165	0.03527	0.06895	0.04781	0.05545
0	0.23228	0.19354	0.31189	0.24842	0.27008
0	0.07649	0.04243	0.05942	0.04862	0.05096
0	0.16297	0.13719	0.13861	0.15721	0.19131
0	0.11371	0.32148	0.2188	0.15327	0.15212
0	0.09572	0.17779	0.08331	0.10893	0.1026
0	0.07892	0.09851	0.1084	0.06575	0.08178
0	0.08514	0.05723	0.06874	0.05607	0.0621
1	0.40135	0.2974	0.55893	0.44385	0.4283
0	0.08052	0.02931	0.03891	0.04372	0.04764
0	0.08213	0.06125	0.07634	0.06044	0.0681
0	0.08146	0.14968	0.12526	0.08754	0.09761
0	0.07726	0.05222	0.04397	0.04939	0.05285
0	0.11164	0.32148	0.20271	0.15083	0.1778
0	0.10425	0.34698	0.24104	0.14727	0.15338
0	0.09341	0.19354	0.26118	0.11061	0.14292
0	0.12115	0.29144	0.14804	0.16693	0.12438
0	0.07642	0.03612	0.07681	0.04195	0.06119
0	0.11209	0.34698	0.12608	0.15692	0.12359
0	0.11966	0.14968	0.18934	0.12352	0.15272
0	0.11363	0.25349	0.17875	0.13739	0.14203
0	0.08692	0.15305	0.10572	0.08662	0.10568
1	0.10511	0.04652	0.06113	0.06755	0.07014
0	0.07909	0.04345	0.06082	0.04673	0.05989
0	0.08672	0.05723	0.10632	0.05702	0.07877
0	0.08504	0.08801	0.06948	0.07259	0.05992
1	0.22587	0.43184	0.51239	0.31779	0.32333
0	0.10322	0.11769	0.10765	0.09038	0.09023
0	0.12618	0.2974	0.11616	0.162	0.13361
0	0.09031	0.16319	0.21024	0.09965	0.12847
0	0.26207	0.43184	0.26825	0.35987	0.3269
0	0.09733	0.19354	0.14513	0.11472	0.11726
0	0.08075	0.11505	0.08064	0.07759	0.07468
0	0.09919	0.24825	0.36427	0.13027	0.18176
0	0.10826	0.27474	0.27455	0.13651	0.14781
1	0.29055	0.22872	0.14071	0.32336	0.25245
0	0.07685	0.02671	0.05779	0.04031	0.04935
0	0.08048	0.16684	0.08803	0.08393	0.08529
0	0.30256	0.43184	0.65706	0.40537	0.47827
0	0.12334	0.23361	0.12471	0.14247	0.10952
0	0.16039	0.12567	0.22005	0.14947	0.18916
0	0.18189	0.43184	0.22403	0.26465	0.23492
0	0.07973	0.03869	0.07104	0.04861	0.05866
0	0.08287	0.08043	0.10974	0.06828	0.08338
1	0.83445	0.26915	0.3712	0.84586	0.76772
0	0.08154	0.19354	0.15304	0.09801	0.10375
0	0.077	0.04652	0.06035	0.05083	0.06068
0	0.07935	0.10527	0.07938	0.07355	0.07792
0	0.07812	0.08231	0.05729	0.06038	0.06267
0	0.07789	0.09851	0.09725	0.06497	0.06783
0	0.07847	0.0627	0.05588	0.05407	0.0631
0	0.08095	0.08043	0.11914	0.06685	0.07789
0	0.08695	0.06709	0.07321	0.06611	0.07622
0	0.07941	0.07347	0.05738	0.06325	0.0688
0	0.0782	0.04243	0.05527	0.04962	0.0585
0	0.10721	0.37391	0.23575	0.15647	0.16472
0	0.14762	0.26915	0.19819	0.19148	0.22958
0	0.10024	0.16319	0.0937	0.10938	0.10138
0	0.10575	0.17779	0.10603	0.11905	0.10301
0	0.1023	0.16319	0.13812	0.11139	0.12903
0	0.09026	0.07347	0.06305	0.07104	0.06829
1	0.18638	0.14968	0.18644	0.18386	0.18984
1	0.21196	0.29144	0.38121	0.27132	0.36613
0	0.17362	0.12854	0.12651	0.15032	0.13653
0	0.09693	0.24825	0.20782	0.12765	0.13085
1	0.08836	0.12854	0.156	0.08155	0.10561
1	0.89254	0.40221	0.73322	0.92342	0.94394
0	0.08121	0.08231	0.11719	0.06254	0.08531
0	0.07738	0.02931	0.04224	0.04215	0.04059
0	0.07858	0.0627	0.08064	0.05414	0.06224
0	0.08435	0.14968	0.10688	0.09031	0.09245
0	0.20719	0.21505	0.53554	0.21809	0.32761
0	0.07666	0.02671	0.11047	0.04022	0.05387
0	0.33172	0.29144	0.46364	0.39806	0.40069
0	0.08052	0.09007	0.09259	0.06446	0.06967
0	0.07745	0.03215	0.06025	0.04384	0.05832
0	0.1056	0.0559	0.07727	0.07317	0.07615
0	0.11963	0.25349	0.17907	0.14379	0.14264
0	0.0839	0.09627	0.07664	0.07447	0.07662
0	0.08346	0.06125	0.05909	0.06133	0.05777
0	0.09727	0.10527	0.09171	0.08838	0.0926
0	0.07927	0.03215	0.0517	0.04478	0.05886
0	0.14376	0.1077	0.14583	0.11765	0.11551
0	0.07798	0.04243	0.05721	0.04949	0.05109
0	0.11681	0.23361	0.12435	0.13576	0.12791
0	0.07956	0.12854	0.08158	0.07419	0.07277
0	0.09784	0.15305	0.21259	0.09634	0.14303
0	0.08985	0.0627	0.05953	0.06118	0.06166
0	0.09905	0.24825	0.18352	0.13011	0.12723
0	0.09413	0.19354	0.13161	0.11137	0.10513
0	0.12489	0.16319	0.11066	0.13313	0.11141
0	0.09077	0.06709	0.12823	0.06875	0.08427
0	0.11095	0.27474	0.3351	0.1395	0.17338
0	0.14271	0.04764	0.08156	0.08359	0.09378
0	0.08827	0.2105	0.14159	0.10915	0.10632
0	0.08216	0.06125	0.07109	0.06046	0.06971
0	0.08477	0.06125	0.06463	0.0622	0.06423
0	0.08407	0.09851	0.08055	0.06962	0.07235
0	0.08892	0.03869	0.03767	0.0537	0.04702
0	0.10745	0.15305	0.18702	0.10481	0.13144
0	0.21197	0.2974	0.2626	0.25514	0.2868
0	0.0882	0.14968	0.11566	0.094	0.11306
0	0.96414	0.16319	0.69983	0.92331	0.91341
0	0.07994	0.06868	0.04475	0.05713	0.05891
0	0.07854	0.051	0.07684	0.05377	0.06638
0	0.36398	0.22872	0.15684	0.39386	0.37427
0	0.10343	0.10527	0.08907	0.09341	0.10103
0	0.08047	0.04652	0.08853	0.05291	0.07297
0	0.08035	0.04243	0.06348	0.05086	0.06048
0	0.07865	0.08043	0.08309	0.06513	0.07318
0	0.07838	0.05222	0.04082	0.05004	0.05564
0	0.07556	0.06125	0.05704	0.05603	0.05964
0	0.07563	0.05723	0.06963	0.05033	0.05871
0	0.14325	0.26915	0.19457	0.18651	0.16573
0	0.08382	0.04764	0.03884	0.05121	0.0533
0	0.08181	0.06709	0.06243	0.06256	0.06825
0	0.079	0.08801	0.09264	0.06791	0.07719
0	0.19686	0.23361	0.50408	0.21574	0.29265
0	0.07594	0.051	0.04691	0.05215	0.05655
0	0.11573	0.23361	0.17344	0.13464	0.13651
0	0.08373	0.08231	0.06371	0.0643	0.0687
0	0.12582	0.25349	0.16284	0.15036	0.14766
1	0.28141	0.23361	0.23397	0.29624	0.2903
0	0.0751	0.02433	0.02862	0.03798	0.04765
0	0.08694	0.10527	0.07092	0.07986	0.06988
0	0.07601	0.02433	0.02827	0.0384	0.03997
0	0.09173	0.04243	0.07111	0.0574	0.06389
0	0.23274	0.34698	0.23123	0.29569	0.25945
0	0.0867	0.11505	0.09011	0.08272	0.07689
0	0.13851	0.29144	0.19434	0.18763	0.17284
0	0.0766	0.02671	0.05887	0.04019	0.06057
0	0.24887	0.37391	0.20317	0.32344	0.28166
0	0.08475	0.24825	0.1929	0.11337	0.12887
0	0.08932	0.37391	0.17347	0.13339	0.13789
0	0.25476	0.26915	0.25975	0.30768	0.3054
0	0.09693	0.0752	0.09458	0.07072	0.08218
1	0.97568	0.14968	0.49888	0.93453	0.90224
0	0.07763	0.04764	0.03534	0.04774	0.04945
0	0.1048	0.22872	0.12628	0.13184	0.12842
0	0.08091	0.11505	0.07006	0.07773	0.06931
0	0.1123	0.22872	0.11278	0.14014	0.11394
0	0.09349	0.24825	0.15294	0.12363	0.12644
0	0.10046	0.21505	0.12116	0.11444	0.10713
0	0.26843	0.18172	0.31384	0.25699	0.22883
0	0.0783	0.06709	0.06427	0.06012	0.05896
0	0.11795	0.2105	0.11854	0.14114	0.12448
0	0.11058	0.17779	0.19774	0.12388	0.14792
0	0.07745	0.03215	0.05709	0.04384	0.05112
0	0.12459	0.2974	0.24716	0.16021	0.16061
0	0.09853	0.11769	0.12355	0.08666	0.10518
0	0.08112	0.02671	0.12635	0.04236	0.07458
0	0.12394	0.12567	0.13544	0.11845	0.12325
0	0.08406	0.06125	0.14174	0.06173	0.07731
0	0.15458	0.14968	0.36689	0.1554	0.22499
1	0.99941	0.19778	0.71454	0.99512	0.98817
0	0.09212	0.13719	0.10819	0.09415	0.09798
0	0.08422	0.10527	0.10805	0.0776	0.09358
1	0.16157	0.32148	0.25245	0.20841	0.22084
0	0.07761	0.03215	0.05437	0.04392	0.04955
0	0.08051	0.02433	0.03733	0.04048	0.04882
0	0.08794	0.12567	0.26031	0.08699	0.13211
0	0.09324	0.07347	0.10138	0.07316	0.08009
0	0.08375	0.15305	0.16113	0.08378	0.09449
0	0.07833	0.06125	0.05903	0.05789	0.06666
0	0.08367	0.03215	0.03934	0.04705	0.04044
0	0.09855	0.16684	0.14212	0.10065	0.11766
0	0.14359	0.23361	0.26102	0.16306	0.19153
1	0.1789	0.43184	0.28694	0.26094	0.22458
1	0.54568	0.21505	0.53171	0.52193	0.59218
0	0.07627	0.02931	0.03008	0.0416	0.04533
0	0.07901	0.03527	0.03662	0.04639	0.04999
1	0.15547	0.43184	0.19294	0.2315	0.18386
0	0.07589	0.03612	0.02824	0.04168	0.0456
0	0.11776	0.09007	0.28701	0.09106	0.14075
0	0.09194	0.2105	0.15316	0.11317	0.1164
0	0.07734	0.03869	0.04988	0.04727	0.06091
0	0.12035	0.18172	0.305	0.12493	0.16712
0	0.0831	0.12567	0.08613	0.08267	0.08591
0	0.13752	0.09627	0.10123	0.11651	0.13542
0	0.07906	0.02433	0.03463	0.03981	0.0405
0	0.08308	0.15305	0.11775	0.08318	0.08302
0	0.1042	0.17779	0.3275	0.11749	0.16457
0	0.08697	0.05222	0.08782	0.05503	0.07264
0	0.07795	0.15305	0.14261	0.07855	0.09303
0	0.08418	0.19354	0.10076	0.10083	0.08662
1	0.16592	0.24825	0.4803	0.20478	0.27338
0	0.11219	0.08801	0.11648	0.09331	0.11348
0	0.08114	0.07347	0.07709	0.0645	0.06661
1	0.90066	0.32148	0.42015	0.90521	0.85426
0	0.11829	0.12567	0.55053	0.11357	0.2093
0	0.08068	0.10527	0.07105	0.07466	0.06966
0	0.07757	0.02931	0.03485	0.04225	0.04495
1	0.14502	0.17779	0.14847	0.15774	0.17011
0	0.08218	0.05723	0.04636	0.05428	0.05588
1	0.24912	0.32148	0.18707	0.30343	0.27519
0	0.46557	0.16319	0.21812	0.43623	0.45074
0	0.09175	0.16319	0.11887	0.10107	0.10742
0	0.08055	0.27474	0.12745	0.10509	0.10297
0	0.07822	0.05723	0.05336	0.0519	0.05554
1	0.98531	0.43184	0.92975	0.99125	0.98096
0	0.08404	0.05222	0.07971	0.05333	0.07639
0	0.14459	0.34698	0.21816	0.19594	0.18374
0	0.08122	0.21505	0.1065	0.09469	0.0898
0	0.09209	0.051	0.06879	0.06217	0.06466
0	0.0771	0.02433	0.02613	0.0389	0.04137
0	0.19767	0.32148	0.28265	0.24837	0.23813
0	0.35774	0.18172	0.21732	0.33376	0.28126
0	0.07525	0.03962	0.02363	0.04298	0.0376
0	0.08693	0.23361	0.17141	0.1044	0.11719
0	0.07895	0.08043	0.04539	0.06535	0.05601
0	0.08352	0.08043	0.06719	0.06877	0.06593
0	0.09222	0.11769	0.16158	0.08163	0.10774
0	0.07849	0.13719	0.09183	0.08155	0.08006
0	0.08669	0.09851	0.08942	0.07158	0.08207
0	0.1469	0.17779	0.22122	0.15956	0.16091
0	0.07617	0.03215	0.03553	0.04318	0.04655
0	0.07934	0.05723	0.05099	0.05257	0.0663
0	0.07547	0.03962	0.04318	0.04309	0.04914
0	0.07911	0.06125	0.06615	0.05842	0.05911
0	0.07787	0.07347	0.06792	0.06214	0.06262
0	0.10466	0.40221	0.17123	0.15883	0.13425
0	0.12822	0.13719	0.07296	0.12669	0.10211
0	0.07806	0.05723	0.04972	0.0518	0.06373
0	0.5454	0.31515	0.58981	0.61876	0.66871
0	0.11032	0.1077	0.12969	0.09247	0.10349
0	0.23745	0.29144	0.16914	0.29916	0.24508
0	0.17278	0.12854	0.21634	0.14966	0.17631
1	0.73164	0.37391	0.59615	0.78507	0.78807
0	0.09264	0.08231	0.10912	0.07049	0.07944
0	0.07968	0.02433	0.02765	0.0401	0.03843
0	0.09571	0.06709	0.07356	0.07215	0.0714
0	0.15614	0.11505	0.33233	0.14068	0.22486
0	0.08621	0.1077	0.10162	0.07396	0.07767
0	0.07712	0.04345	0.07156	0.04567	0.05643
0	0.07723	0.03612	0.05416	0.04235	0.05362
0	0.11009	0.25349	0.13076	0.1336	0.11885
0	0.07865	0.04652	0.09835	0.05182	0.06994
0	0.07713	0.0752	0.04914	0.05746	0.06109
0	0.08082	0.02931	0.08453	0.04387	0.05374
0	0.08087	0.08043	0.04639	0.06679	0.05814
0	0.09292	0.18172	0.14973	0.0991	0.1179
0	0.13254	0.24825	0.1436	0.16814	0.1477
0	0.07827	0.051	0.07062	0.0536	0.06523
0	0.13607	0.37391	0.32966	0.19252	0.21207
0	0.08442	0.04243	0.04319	0.05321	0.0608
0	0.12276	0.34698	0.25865	0.16989	0.19761
0	0.08199	0.09851	0.15416	0.06806	0.10291
1	0.30618	0.24825	0.39698	0.3494	0.4243
0	0.07724	0.05723	0.04966	0.05131	0.05311
0	0.08321	0.03527	0.03423	0.04864	0.04708
0	0.12247	0.34698	0.17343	0.16954	0.16011
0	0.07759	0.07347	0.0708	0.06194	0.07051
0	0.08005	0.06125	0.04495	0.05904	0.05295
0	0.0842	0.02931	0.04695	0.04554	0.05836
0	0.08295	0.03527	0.03953	0.0485	0.0481
1	0.17802	0.2974	0.30275	0.21907	0.26568
0	0.0782	0.04345	0.03512	0.04626	0.04941
0	0.08003	0.13719	0.08549	0.08299	0.08139
0	0.10277	0.10527	0.10623	0.09287	0.10647
0	0.08078	0.0559	0.0493	0.05731	0.06025
0	0.11502	0.17779	0.16024	0.12831	0.14576
0	0.15363	0.13719	0.10518	0.14906	0.14218
0	0.10209	0.25349	0.21466	0.12496	0.13637
0	0.08129	0.12567	0.11368	0.08105	0.08169
0	0.10337	0.1077	0.08438	0.08717	0.08823
0	0.09623	0.12854	0.09921	0.08807	0.0851
0	0.07613	0.03869	0.04523	0.0466	0.04625
0	0.10714	0.31515	0.22236	0.15543	0.16879
0	0.10738	0.37391	0.24991	0.15668	0.1575
0	0.07908	0.14031	0.0561	0.07663	0.07005
0	0.08022	0.08231	0.096	0.06185	0.08173
0	0.08048	0.05723	0.06986	0.05326	0.06346
0	0.11536	0.21505	0.2045	0.12944	0.15524
0	0.08133	0.08043	0.08837	0.06713	0.07271
0	0.07863	0.0559	0.08506	0.05592	0.07015
0	0.07783	0.051	0.05827	0.05333	0.05775
1	0.94739	0.03869	0.21937	0.70701	0.77802
0	0.0779	0.02433	0.03173	0.03928	0.04193
0	0.10289	0.22872	0.12046	0.12972	0.10674
0	0.07868	0.03215	0.03098	0.04448	0.04049
1	0.08047	0.11505	0.07138	0.07735	0.07751
0	0.07957	0.05222	0.04448	0.05073	0.05176
0	0.08352	0.10527	0.05948	0.07702	0.06389
0	0.10996	0.051	0.15518	0.07312	0.10244
0	0.07897	0.051	0.0489	0.05404	0.05331
0	0.17114	0.24825	0.15977	0.21042	0.18275
0	0.1067	0.34698	0.38469	0.1503	0.20432
0	0.09302	0.16319	0.11203	0.10232	0.11067
0	0.10888	0.12567	0.14387	0.1054	0.13535
0	0.09189	0.19778	0.18754	0.10184	0.11679
0	0.10871	0.17779	0.11538	0.12202	0.11344
0	0.12737	0.24825	0.28087	0.16236	0.2074
0	0.08801	0.23361	0.13412	0.10556	0.10111
0	0.08482	0.04345	0.02904	0.04982	0.04418
0	0.07954	0.13719	0.12864	0.08253	0.09522
0	0.08753	0.09851	0.10185	0.07221	0.08898
0	0.09344	0.40221	0.10644	0.1439	0.10524
0	0.10269	0.051	0.05111	0.06868	0.0605
0	0.13121	0.22872	0.13872	0.16079	0.14182
0	0.39073	0.27474	0.23169	0.42117	0.35904
0	0.08356	0.03215	0.04155	0.047	0.05781
0	0.10219	0.11505	0.1008	0.09591	0.09052
0	0.10045	0.23361	0.11411	0.11873	0.11885
0	0.09294	0.05222	0.09611	0.05847	0.06905
0	0.0842	0.21505	0.14312	0.09778	0.09246
1	0.29837	0.37391	0.26415	0.37712	0.31752
0	0.07562	0.06709	0.05837	0.05825	0.05269
0	0.31069	0.16319	0.31331	0.30156	0.32901
0	0.07805	0.09627	0.12053	0.06978	0.09248
0	0.07589	0.04345	0.06263	0.045	0.05487
0	0.07555	0.02217	0.04295	0.03674	0.0496
0	0.47399	0.23361	0.39438	0.47178	0.49503
1	0.13682	0.40221	0.26141	0.20035	0.25424
1	0.1494	0.22872	0.19397	0.18028	0.17921
0	0.07695	0.04243	0.03418	0.04889	0.04295
0	0.08307	0.08801	0.05273	0.07107	0.07136
0	0.10995	0.03215	0.04215	0.06048	0.06786
0	0.11559	0.27474	0.25485	0.14465	0.14298
0	0.22226	0.23361	0.23197	0.24026	0.25014
0	0.08499	0.06868	0.10702	0.0604	0.08127
0	0.08585	0.12854	0.06953	0.07946	0.07094
0	0.13887	0.26915	0.26186	0.18151	0.18693
0	0.10025	0.32148	0.27068	0.13722	0.14878
0	0.16715	0.25349	0.17356	0.19329	0.1932
0	0.07527	0.02671	0.03341	0.03955	0.04157
0	0.95233	0.27474	0.60223	0.93864	0.88419
0	0.09183	0.0627	0.09591	0.0624	0.07244
0	0.07958	0.11769	0.09068	0.07146	0.07097
0	0.0837	0.11505	0.1125	0.08013	0.09189
0	0.08315	0.04243	0.04187	0.05248	0.05384
1	0.08789	0.0559	0.11902	0.06188	0.07891
0	0.27244	0.12567	0.16561	0.24203	0.24982
0	0.07679	0.04652	0.05552	0.0507	0.05444
0	0.09119	0.09627	0.19106	0.0803	0.11719
0	0.07798	0.02931	0.05163	0.04245	0.0498
0	0.07856	0.03869	0.04083	0.04795	0.04673
1	0.18013	0.23361	0.12551	0.1994	0.1665
0	0.1183	0.23361	0.40761	0.1373	0.18582
0	0.07668	0.04243	0.08258	0.04874	0.0543
0	0.08526	0.17779	0.0989	0.09825	0.08337
0	0.09501	0.21505	0.19499	0.10889	0.10373
0	0.0799	0.04764	0.10382	0.04902	0.07778
0	0.07699	0.03215	0.055	0.0436	0.05352
1	0.99911	0.25349	0.50887	0.99662	0.9878
0	0.09188	0.32148	0.21488	0.12709	0.1384
0	0.09058	0.04243	0.05604	0.05674	0.06685
0	0.09379	0.1077	0.27615	0.07983	0.11985
0	0.08806	0.16319	0.14071	0.09743	0.10295
0	0.08438	0.08231	0.12224	0.06475	0.09226
0	0.18038	0.14968	0.24297	0.17852	0.19101
0	0.15077	0.0627	0.24061	0.0984	0.15083
0	0.09568	0.32148	0.28592	0.13171	0.15994
0	0.08629	0.10527	0.08493	0.07932	0.09085
0	0.07819	0.02931	0.0591	0.04256	0.05935
0	0.09439	0.17779	0.18523	0.10758	0.12613
0	0.07706	0.04345	0.03913	0.04564	0.0481
0	0.39405	0.19354	0.29078	0.39776	0.40098
0	0.50512	0.21505	0.17574	0.48612	0.38129
0	0.07833	0.09627	0.07693	0.07	0.07159
0	0.08145	0.15305	0.17895	0.08171	0.08373
0	0.2355	0.34698	0.381	0.2987	0.26333
0	0.0755	0.03962	0.06418	0.04311	0.0562
0	0.09231	0.14968	0.15469	0.09791	0.10598
0	0.09827	0.14968	0.12047	0.10355	0.09806
0	0.0793	0.051	0.03178	0.05424	0.04323
0	0.10578	0.10527	0.09674	0.09533	0.08408
1	0.12374	0.06868	0.36294	0.08515	0.15317
0	0.07908	0.08801	0.12459	0.06798	0.07428
0	0.1332	0.18172	0.16432	0.13682	0.14853
1	0.09893	0.11505	0.13864	0.09316	0.09628
1	0.99821	0.2974	0.83839	0.99629	0.99892
0	0.08492	0.08043	0.0871	0.06981	0.07507
0	0.07993	0.03527	0.05481	0.04689	0.06063
0	0.09285	0.2105	0.11935	0.11417	0.11973
0	0.10407	0.26915	0.17069	0.14094	0.14763
0	0.08838	0.08801	0.0836	0.07516	0.08237
1	0.23476	0.25349	0.3324	0.26086	0.28429
0	0.85483	0.4627	0.59464	0.91286	0.87196
0	0.12868	0.24825	0.20222	0.16383	0.18111
0	0.15743	0.13719	0.143	0.15238	0.1764
0	0.0778	0.0559	0.03293	0.05539	0.04529
0	0.07696	0.05222	0.04807	0.04922	0.04925
0	0.29754	0.06125	0.15387	0.19939	0.22625
0	0.12593	0.13719	0.06359	0.12465	0.09835
0	0.08671	0.06125	0.02929	0.06349	0.04596
1	0.25432	0.21505	0.21295	0.26186	0.26625
0	0.07692	0.0752	0.04425	0.05731	0.05374
0	0.14254	0.15305	0.29906	0.13518	0.15751
0	0.08332	0.12854	0.06909	0.07735	0.07374
0	0.23329	0.14031	0.37691	0.20401	0.25615
0	0.23633	0.16319	0.37679	0.23567	0.27798
0	0.08141	0.04652	0.03763	0.05347	0.05485
0	0.09606	0.34698	0.15139	0.13708	0.12284
0	0.0824	0.06125	0.07249	0.06062	0.07653
0	0.0781	0.02433	0.02816	0.03937	0.03857
0	0.09034	0.06125	0.14221	0.06591	0.09884
0	0.17584	0.11505	0.30994	0.1567	0.1995
0	0.09726	0.17779	0.07447	0.1105	0.08413
0	0.07836	0.06868	0.09954	0.05611	0.07151
0	0.16137	0.27474	0.4138	0.1941	0.28685
0	0.08998	0.09007	0.11483	0.07129	0.09403
1	0.1899	0.40221	0.7	0.26548	0.34496
0	0.09887	0.17779	0.12068	0.11212	0.10517
0	0.08044	0.0752	0.04912	0.05969	0.06113
0	0.54706	0.2105	0.26891	0.54877	0.45933
0	0.10877	0.21505	0.19223	0.12283	0.13375
0	0.3025	0.22872	0.35468	0.33498	0.32207
0	0.07975	0.09007	0.05199	0.0639	0.05931
0	0.08904	0.08043	0.1269	0.07287	0.11772
0	0.07811	0.04345	0.03649	0.04621	0.04328
0	0.10116	0.07347	0.10336	0.07879	0.08343
0	0.10803	0.32148	0.17297	0.14653	0.13573
0	0.22347	0.37391	0.38877	0.2951	0.32532
0	0.10961	0.40221	0.28192	0.16534	0.17888
1	0.27971	0.24825	0.19285	0.32301	0.31472
0	0.08003	0.0627	0.06229	0.05505	0.07873
0	0.35837	0.18172	0.38229	0.33431	0.45181
0	0.07736	0.07347	0.02774	0.06177	0.04048
0	0.16774	0.26915	0.13371	0.21407	0.15916
0	0.11902	0.17779	0.22446	0.13228	0.16539
0	0.07789	0.07347	0.06787	0.06216	0.07043
0	0.11601	0.16684	0.18028	0.11652	0.14536
0	0.08008	0.0627	0.0605	0.05508	0.0709
0	0.13232	0.2105	0.16512	0.15627	0.14069
0	0.08319	0.09627	0.06852	0.07391	0.07818
0	0.10296	0.16319	0.23636	0.11203	0.11918
0	0.08555	0.08231	0.06479	0.06556	0.06371
0	0.07722	0.07347	0.06639	0.06167	0.0582
0	0.29463	0.27474	0.47104	0.3291	0.3709
0	0.08163	0.03962	0.03373	0.0463	0.05229
0	0.0873	0.08801	0.11241	0.07434	0.09133
0	0.10438	0.26915	0.20831	0.14131	0.1395
0	0.16526	0.43184	0.38706	0.2439	0.27406
0	0.73103	0.32148	0.86312	0.75808	0.87288
0	0.08759	0.04243	0.03989	0.05503	0.04909
0	0.08753	0.08231	0.10065	0.06695	0.08197
0	0.08741	0.08043	0.14862	0.07166	0.1026
0	0.09779	0.15305	0.28244	0.0963	0.14586
0	0.13078	0.14031	0.22193	0.12058	0.13496
1	0.24954	0.25349	0.63958	0.2753	0.35283
0	0.08987	0.13719	0.20752	0.09208	0.12741
0	0.09792	0.27474	0.13144	0.12492	0.10986
0	0.08488	0.09851	0.08128	0.07023	0.06835
0	0.08031	0.0627	0.06855	0.05522	0.05995
0	0.08627	0.29144	0.15996	0.12396	0.12092
0	0.14953	0.16684	0.07209	0.14637	0.11585
0	0.10839	0.14031	0.09839	0.10178	0.10776
0	0.08977	0.11505	0.08906	0.08535	0.08378
0	0.16676	0.16319	0.23413	0.17241	0.18552
0	0.08151	0.05723	0.03341	0.05388	0.04319
0	0.1427	0.24825	0.17655	0.17942	0.15367
0	0.07732	0.21505	0.16375	0.09062	0.09688
0	0.08509	0.12854	0.08536	0.07882	0.08377
0	0.12327	0.27474	0.15817	0.1531	0.15315
0	0.0799	0.10527	0.06657	0.07401	0.07258
0	0.09264	0.06709	0.10311	0.07004	0.07625
0	0.10255	0.23361	0.24098	0.12093	0.12821
0	0.14833	0.2974	0.32503	0.18672	0.22993
1	0.10782	0.1077	0.1666	0.09057	0.11212
0	0.09777	0.19778	0.11753	0.10764	0.11137
0	0.13359	0.34698	0.28809	0.18289	0.19941
1	0.956	0.29144	0.32572	0.95894	0.85948
0	0.16189	0.26915	0.25078	0.20754	0.21638
0	0.08437	0.04345	0.11147	0.04958	0.094
1	0.28025	0.32148	0.15937	0.33585	0.26981
0	0.08066	0.051	0.0334	0.05509	0.05151
0	0.0871	0.09851	0.14092	0.07189	0.08979
0	0.07933	0.10527	0.15485	0.07354	0.10127
0	0.07971	0.11769	0.10219	0.07156	0.07608
0	0.07628	0.05222	0.07318	0.04882	0.05782
0	0.09231	0.04652	0.04934	0.05998	0.05623
0	0.07801	0.05723	0.04529	0.05177	0.05554
0	0.10399	0.08801	0.09898	0.0871	0.09462
0	0.08859	0.19354	0.20367	0.10552	0.13126
0	0.07714	0.11769	0.12036	0.06948	0.08032
0	0.07761	0.02671	0.04095	0.04068	0.0457
0	0.07911	0.27474	0.11728	0.10344	0.0914
0	0.0907	0.04345	0.04967	0.05298	0.06833
0	0.10006	0.17779	0.2544	0.11332	0.13363
0	0.42551	0.37391	0.18669	0.50711	0.38839
0	0.07615	0.06868	0.07862	0.05467	0.07166
0	0.22937	0.2974	0.4258	0.27331	0.32827
0	0.26449	0.26915	0.33942	0.31779	0.32658
0	0.09936	0.21505	0.16777	0.11332	0.12534
0	0.14351	0.34698	0.28752	0.19467	0.21157
0	0.07719	0.02433	0.03214	0.03894	0.03909
0	0.11141	0.14968	0.10669	0.11586	0.12669
1	0.08661	0.09851	0.07264	0.07153	0.07904
0	0.27652	0.40221	0.29188	0.36485	0.31946
0	0.0785	0.06709	0.0841	0.06026	0.07449
0	0.16904	0.08801	0.12213	0.13558	0.14895
1	0.9805	0.22872	0.39414	0.96963	0.94671
0	0.08747	0.07347	0.09287	0.06905	0.07063
1	0.37313	0.19778	0.39705	0.35796	0.41501
0	0.07978	0.0627	0.09677	0.05489	0.07639
0	0.20224	0.32148	0.28609	0.25334	0.27014
0	0.0777	0.09007	0.07587	0.06242	0.07063
0	0.08641	0.27474	0.22969	0.11184	0.14643
0	0.07684	0.03215	0.0362	0.04353	0.03755
0	0.10271	0.16684	0.25665	0.10446	0.1408
0	0.09544	0.34698	0.21337	0.1363	0.15333
0	0.0814	0.15305	0.10033	0.08167	0.08752
0	0.07623	0.03869	0.03065	0.04666	0.03795
0	0.07653	0.04652	0.05659	0.05055	0.05278
0	0.08566	0.11769	0.08475	0.07637	0.07575
0	0.07933	0.02671	0.04017	0.0415	0.04628
0	0.07782	0.06709	0.0931	0.05978	0.06987
0	0.0859	0.22872	0.21409	0.11056	0.12732
0	0.09963	0.11505	0.1346	0.09375	0.11248
0	0.30591	0.17779	0.22355	0.30721	0.31348
0	0.08549	0.12567	0.09296	0.0848	0.09218
0	0.07739	0.02931	0.03709	0.04216	0.04748
0	0.08791	0.1077	0.08266	0.07528	0.07473
0	0.09738	0.21505	0.12411	0.1113	0.11865
0	0.10242	0.12567	0.12186	0.09976	0.09906
0	0.08316	0.0627	0.10218	0.05701	0.07133
0	0.08417	0.03869	0.03097	0.05107	0.04489
0	0.08771	0.25349	0.12324	0.10921	0.11192
0	0.08247	0.06125	0.03667	0.06066	0.05582
1	0.17603	0.14968	0.19592	0.17464	0.21154
0	0.21985	0.2974	0.87102	0.2634	0.34633
1	0.11296	0.06868	0.13136	0.07832	0.10144
0	0.12379	0.13719	0.10063	0.12274	0.11475
0	0.08715	0.2105	0.1273	0.10791	0.10839
0	0.08163	0.04345	0.0782	0.04811	0.06211
0	0.08323	0.03869	0.0567	0.05055	0.05107
0	0.11733	0.25349	0.20818	0.14135	0.1304
0	0.08021	0.04652	0.06625	0.05276	0.06537
0	0.08057	0.04243	0.07018	0.05099	0.06445
0	0.46603	0.22872	0.24332	0.48901	0.41491
0	0.10767	0.25349	0.28285	0.13099	0.16356
0	0.16258	0.2974	0.18384	0.20235	0.18884
0	0.11363	0.37391	0.15694	0.1646	0.15243
0	0.11121	0.16319	0.1163	0.12002	0.11409
0	0.08863	0.13719	0.12091	0.09094	0.11854
0	0.31081	0.11505	0.10452	0.26426	0.22116
0	0.10829	0.17779	0.1538	0.1216	0.13311
0	0.09354	0.16319	0.10608	0.10283	0.10092
0	0.07732	0.03962	0.05451	0.04406	0.06141
0	0.08677	0.10527	0.10012	0.07972	0.09633
0	0.08731	0.12854	0.08757	0.08068	0.07729
0	0.07615	0.02433	0.03444	0.03846	0.04316
1	0.08054	0.04243	0.04859	0.05097	0.05217
0	0.07523	0.04345	0.03593	0.04465	0.04758
0	0.08588	0.05723	0.05035	0.05651	0.05728
0	0.09239	0.09007	0.09083	0.07302	0.07877
0	0.0807	0.09627	0.06457	0.07191	0.06029
0	0.12663	0.29144	0.29018	0.17351	0.21178
0	0.07758	0.03962	0.03241	0.04419	0.03779
0	0.08412	0.21505	0.17674	0.09769	0.11414
0	0.07701	0.03869	0.05463	0.04709	0.05406
0	0.1064	0.16319	0.10196	0.11537	0.10742
0	0.20456	0.32148	0.3673	0.25587	0.2643
0	0.14944	0.14031	0.38349	0.13603	0.1975
0	0.10549	0.16319	0.09315	0.11449	0.09545
0	0.08928	0.23361	0.10649	0.10691	0.11183
0	0.07685	0.05222	0.06411	0.04915	0.05566
0	0.07959	0.1077	0.06347	0.06882	0.06655
0	0.09198	0.10527	0.10317	0.08403	0.09011
0	0.11048	0.16319	0.19749	0.11931	0.13017
0	0.11291	0.18172	0.14545	0.11799	0.11277
0	0.28344	0.03527	0.10084	0.15364	0.17504
0	0.12751	0.40221	0.21997	0.18852	0.19249
0	0.08164	0.13719	0.18444	0.08448	0.11938
1	0.45583	0.29144	0.21191	0.52041	0.4036
0	0.07841	0.03962	0.05525	0.04462	0.05984
0	0.08329	0.0627	0.06305	0.05709	0.05952
0	0.23257	0.43184	0.31519	0.32569	0.30884
0	0.0886	0.10527	0.07248	0.08123	0.0791
0	0.07553	0.03962	0.04937	0.04313	0.04608
0	0.07948	0.02433	0.02228	0.04	0.03559
0	0.11262	0.14968	0.08754	0.11699	0.10407
0	0.07636	0.02433	0.04166	0.03856	0.04857
0	0.08637	0.02671	0.07357	0.04487	0.05782
0	0.08343	0.16684	0.11467	0.08668	0.0898
0	0.14254	0.25349	0.14383	0.16791	0.17153
0	0.08401	0.05723	0.08794	0.05539	0.08531
0	0.09771	0.19354	0.42579	0.11512	0.16919
0	0.07947	0.0752	0.07466	0.05904	0.06845
0	0.07899	0.03962	0.08798	0.04493	0.05856
0	0.08628	0.15305	0.12432	0.08605	0.09895
0	0.07882	0.02671	0.05057	0.04125	0.04953
0	0.08314	0.03215	0.03597	0.04678	0.0446
1	0.18325	0.21505	0.13395	0.19548	0.18707
0	0.10519	0.32148	0.16028	0.14314	0.13103
0	0.09702	0.29144	0.20556	0.13743	0.13539
1	0.09311	0.21505	0.0993	0.10694	0.09063
0	0.08057	0.10527	0.08572	0.07456	0.06676
0	0.08516	0.12854	0.1078	0.07889	0.09552
0	0.07895	0.06125	0.04725	0.05831	0.05422
0	0.07899	0.16319	0.09924	0.08841	0.09309
0	0.07841	0.08043	0.09521	0.06495	0.07543
0	0.07709	0.04764	0.05871	0.04744	0.05617
0	0.07754	0.02433	0.03397	0.03911	0.0478
0	0.07833	0.06709	0.04622	0.06014	0.05432
0	0.0805	0.0627	0.07242	0.05534	0.06652
0	0.10614	0.26915	0.25511	0.14339	0.16135
0	0.08741	0.1077	0.20057	0.0749	0.10923
0	0.08124	0.0559	0.07049	0.05761	0.06508
0	0.10679	0.03869	0.08019	0.06353	0.0696
0	0.08898	0.12567	0.12424	0.08791	0.08572
0	0.1456	0.34698	0.33212	0.19712	0.20988
0	0.0785	0.02433	0.03725	0.03955	0.04511
0	0.08036	0.12567	0.09972	0.08022	0.08914
0	0.07783	0.04652	0.03762	0.05133	0.04765
0	0.07919	0.09851	0.06483	0.06595	0.07029
0	0.07677	0.051	0.04051	0.05267	0.05024
0	0.20914	0.43184	0.23036	0.29785	0.30023
0	0.08511	0.08801	0.10003	0.07265	0.07913
0	0.18062	0.34698	0.16469	0.23765	0.19602
0	0.09405	0.23361	0.16316	0.11198	0.11098
0	0.14013	0.32148	0.14646	0.18405	0.1677
0	0.08455	0.09627	0.08667	0.075	0.08061
1	0.0972	0.04764	0.21323	0.05864	0.11581
0	0.07744	0.02433	0.09255	0.03906	0.0679
0	0.08651	0.051	0.08165	0.05872	0.06741
0	0.07735	0.04345	0.05482	0.04579	0.06438
1	0.9922	0.2974	0.55956	0.9879	0.97912
0	0.07552	0.04345	0.03127	0.0448	0.04634
0	0.09895	0.19354	0.11671	0.11642	0.09745
0	0.07988	0.0559	0.04413	0.05673	0.05935
0	0.0777	0.04764	0.04056	0.04778	0.0528
0	0.11287	0.14968	0.22236	0.11722	0.14254
0	0.08419	0.12567	0.08205	0.08364	0.0801
0	0.10714	0.27474	0.10074	0.13527	0.106
0	0.08708	0.06868	0.05237	0.06176	0.06113
0	0.18365	0.34698	0.32564	0.24109	0.2401
0	0.08107	0.07347	0.116	0.06445	0.08409
0	0.07887	0.17779	0.10962	0.09166	0.0998
0	0.09083	0.12567	0.08936	0.08955	0.08943
0	0.26886	0.16684	0.23376	0.24881	0.26949
0	0.08864	0.08231	0.07008	0.06771	0.07213
0	0.08179	0.08043	0.08659	0.06747	0.07215
0	0.07804	0.08043	0.06151	0.06467	0.06824
0	0.20675	0.02931	0.07258	0.10525	0.12018
0	0.13759	0.43184	0.34011	0.20848	0.23212
0	0.09398	0.26915	0.24564	0.12885	0.16203
1	0.4942	0.32148	0.36484	0.54504	0.57469
0	0.12578	0.17779	0.19765	0.13895	0.17919
0	0.0775	0.04764	0.04172	0.04767	0.05148
1	0.08874	0.04243	0.07007	0.05569	0.04902
0	0.09082	0.12567	0.16552	0.08954	0.11815
0	0.08946	0.22872	0.16377	0.11462	0.10989
0	0.08986	0.18172	0.08915	0.09618	0.09217
0	0.07825	0.0627	0.06552	0.05394	0.06798
0	0.10572	0.37391	0.25212	0.15457	0.14642
0	0.12836	0.13719	0.18068	0.12681	0.15162
0	0.11359	0.21505	0.13523	0.12767	0.11527
0	0.11092	0.13719	0.14073	0.11122	0.12816
0	0.09396	0.19354	0.20565	0.11118	0.1205
0	0.09956	0.13719	0.14797	0.10094	0.14191
0	0.09688	0.21505	0.15248	0.1108	0.11535
0	0.08148	0.0752	0.05491	0.06039	0.05519
0	0.08385	0.14968	0.14266	0.08983	0.11002
0	0.10455	0.34698	0.41525	0.14763	0.17912
0	0.0809	0.09627	0.09876	0.07207	0.08286
0	0.07673	0.051	0.03365	0.05264	0.05223
0	0.08134	0.09851	0.0815	0.06757	0.07712
0	0.55003	0.43184	0.38153	0.65433	0.60514
0	0.09576	0.14968	0.07829	0.10118	0.0938
0	0.11656	0.23361	0.2268	0.1355	0.15699
0	0.12779	0.34698	0.28051	0.17594	0.1914
1	0.08427	0.23361	0.22639	0.10156	0.12622
0	0.20488	0.09627	0.22443	0.16771	0.23249
0	0.1077	0.2974	0.13033	0.14093	0.11052
0	0.08333	0.08231	0.06655	0.06402	0.06298
1	0.58449	0.23361	0.6157	0.5705	0.65881
0	0.08084	0.02931	0.05358	0.04388	0.05495
0	0.16431	0.21505	0.14369	0.17738	0.18154
0	0.08418	0.2974	0.18756	0.1134	0.11641
0	0.14194	0.27474	0.21587	0.17337	0.1745
1	0.22557	0.43184	0.37256	0.31743	0.31999
0	0.08548	0.08043	0.06961	0.07023	0.07645
0	0.07864	0.03869	0.04486	0.048	0.05066
0	0.07784	0.1077	0.11233	0.06744	0.07278
1	0.17823	0.23361	0.27704	0.19752	0.25412
0	0.08444	0.09851	0.0804	0.0699	0.07384
0	0.09035	0.24825	0.1855	0.11997	0.12013
0	0.0836	0.08801	0.17225	0.07148	0.09401
0	0.08599	0.10527	0.06889	0.07908	0.07317
0	0.21179	0.2974	0.25915	0.25495	0.28197
0	0.08124	0.18172	0.07801	0.08788	0.07584
0	0.07718	0.04243	0.05349	0.04903	0.05752
0	0.08603	0.14968	0.19294	0.09192	0.11051
0	0.07594	0.02931	0.05397	0.04143	0.05483
0	0.11923	0.34698	0.21002	0.16561	0.15347
0	0.09221	0.27474	0.26844	0.11846	0.15167
0	0.14302	0.24825	0.26026	0.17977	0.21173
0	0.09697	0.26915	0.14775	0.13245	0.13137
0	0.08135	0.1077	0.11347	0.07018	0.08273
0	0.1559	0.18172	0.19347	0.15754	0.16335
0	0.10005	0.14968	0.17942	0.10522	0.10873
0	0.20895	0.21505	0.63998	0.21974	0.33898
0	0.0809	0.0559	0.09181	0.05738	0.0674
0	0.08648	0.13719	0.08664	0.08896	0.07638
0	0.07542	0.06868	0.11993	0.05419	0.07643
0	0.10208	0.22872	0.07334	0.12881	0.08985
0	0.08029	0.10527	0.12289	0.07434	0.09551
0	0.08411	0.08231	0.06788	0.06456	0.07733
0	0.12371	0.27474	0.19879	0.15358	0.16307
0	0.08078	0.08043	0.05455	0.06672	0.05667
1	0.10981	0.43184	0.18108	0.17164	0.14556
0	0.07727	0.04243	0.04849	0.04908	0.05018
0	0.07819	0.05222	0.11026	0.04993	0.07119
0	0.07569	0.02433	0.02669	0.03825	0.03539
1	0.17349	0.26915	0.19611	0.22046	0.22388
0	0.13518	0.03527	0.06453	0.07606	0.08968
1	0.85607	0.40221	0.71111	0.89617	0.90958
0	0.08125	0.06709	0.07402	0.06217	0.06649
0	0.08478	0.07347	0.0931	0.06712	0.08291
0	0.07483	0.02931	0.03111	0.04088	0.04017
0	0.08879	0.14968	0.14882	0.09456	0.11722
0	0.15305	0.12567	0.27754	0.14327	0.17906
0	0.10981	0.17779	0.15179	0.12312	0.12418
1	0.75174	0.4627	0.49952	0.83818	0.78551
0	0.10458	0.09851	0.49961	0.08486	0.20442
1	0.141	0.19354	0.10252	0.15948	0.12946
0	0.90887	0.26915	0.68443	0.91098	0.90781
0	0.07929	0.0559	0.03662	0.05635	0.05088
0	0.07545	0.08231	0.0857	0.05851	0.07391
0	0.38053	0.37391	0.27424	0.46228	0.41594
0	0.08593	0.17779	0.09283	0.09894	0.09586
0	0.17433	0.09627	0.46877	0.14463	0.20932
0	0.09656	0.1077	0.13472	0.08195	0.09706
0	0.08721	0.21505	0.1134	0.10089	0.09427
0	0.07834	0.08043	0.05615	0.0649	0.05952
0	0.07736	0.19778	0.10997	0.08733	0.08931
0	0.1105	0.051	0.12926	0.07345	0.10644
0	0.1258	0.17779	0.19712	0.13897	0.15429
0	0.0883	0.09627	0.08369	0.07799	0.1057
0	0.07556	0.0627	0.06038	0.05225	0.05986
0	0.10967	0.10527	0.16115	0.09848	0.13391
0	0.10618	0.37391	0.23265	0.15516	0.15546
0	0.13302	0.2105	0.16573	0.15699	0.14463
0	0.0974	0.03215	0.14937	0.05409	0.08557
0	0.07764	0.09627	0.07768	0.06944	0.07094
1	0.99931	0.40221	0.78502	0.99941	0.98961
0	0.08053	0.06709	0.11783	0.06167	0.08307
0	0.08564	0.16319	0.10324	0.09504	0.10281
0	0.08159	0.15305	0.08374	0.08184	0.08551
0	0.07931	0.07347	0.11727	0.06318	0.07989
0	0.10052	0.2105	0.14204	0.12249	0.11608
0	0.11448	0.13719	0.20682	0.11443	0.14123
0	0.11553	0.22872	0.19192	0.1437	0.13885
0	0.07539	0.03869	0.03204	0.04619	0.04134
0	0.08071	0.06709	0.04755	0.06179	0.05018
0	0.43723	0.40221	0.59826	0.53248	0.59798
0	0.07949	0.10527	0.07683	0.07366	0.06919
0	0.08483	0.09851	0.12207	0.07019	0.09735
0	0.25759	0.21505	0.14999	0.26487	0.21896
0	0.09151	0.17779	0.23273	0.10465	0.1186
0	0.1846	0.37391	0.24805	0.25054	0.25866
0	0.10799	0.10527	0.12413	0.09712	0.09621
0	0.08463	0.14968	0.17028	0.09058	0.09015
0	0.08508	0.12567	0.08271	0.08443	0.07831
0	0.08849	0.16319	0.11646	0.09785	0.11823
0	0.15231	0.09627	0.15645	0.12786	0.14319
0	0.08571	0.08801	0.12479	0.07311	0.08103
0	0.08375	0.06709	0.08782	0.0639	0.07414
0	0.08173	0.14968	0.06626	0.0878	0.07559
0	0.08228	0.11505	0.12068	0.07891	0.10233
0	0.08582	0.11505	0.07013	0.08196	0.07308
1	0.86154	0.27474	0.41004	0.84963	0.77888
0	0.11474	0.17779	0.25251	0.12803	0.16145
0	0.10061	0.31515	0.21353	0.14712	0.14382
0	0.0797	0.04764	0.06467	0.04891	0.06688
1	0.83042	0.24825	0.47886	0.83074	0.75606
0	0.17753	0.04243	0.12554	0.1057	0.15915
0	0.09847	0.32148	0.29396	0.13507	0.1467
0	0.68629	0.27474	0.36345	0.69058	0.61863
0	0.11048	0.37391	0.16702	0.16062	0.14279
0	0.08868	0.21505	0.18863	0.1024	0.12503
0	0.08538	0.11505	0.1365	0.08158	0.10172
0	0.09676	0.11505	0.08048	0.09131	0.09148
0	0.17478	0.13719	0.1191	0.16745	0.15967
0	0.08714	0.06868	0.08075	0.0618	0.07311
0	0.08529	0.15305	0.12762	0.08517	0.10779
0	0.08417	0.21505	0.15714	0.09774	0.10705
0	0.08207	0.14031	0.07383	0.07923	0.07274
0	0.0833	0.13719	0.1833	0.08602	0.11016
1	0.2612	0.11505	0.25275	0.22499	0.2576
0	0.08943	0.11505	0.07693	0.08506	0.07861
0	0.10281	0.27474	0.16199	0.13042	0.12411
0	0.0764	0.04243	0.04348	0.04857	0.04596
0	0.19113	0.17779	0.14455	0.20176	0.19263
0	0.09023	0.19354	0.12975	0.10725	0.1014
0	0.08749	0.08043	0.04866	0.07172	0.05803
0	0.60821	0.27474	0.76587	0.62051	0.68379
1	0.11361	0.10527	0.09043	0.10168	0.09807
0	0.08504	0.10527	0.08257	0.07829	0.07273
0	0.07762	0.03215	0.03986	0.04393	0.05101
0	0.08886	0.17779	0.14524	0.10195	0.09487
0	0.15192	0.11505	0.2496	0.13723	0.18979
0	0.10377	0.03527	0.38329	0.05956	0.13114
0	0.12258	0.15305	0.2469	0.118	0.15303
1	0.09936	0.19354	0.10434	0.11685	0.10853
0	0.08725	0.0627	0.03641	0.05956	0.05335
0	0.15937	0.12567	0.08738	0.14861	0.12456
0	0.11954	0.24825	0.15157	0.15355	0.15243
0	0.08499	0.12567	0.09048	0.08436	0.09185
0	0.94453	0.40221	0.67279	0.961	0.89347
0	0.0879	0.10527	0.09877	0.08066	0.09015
0	0.22049	0.29144	0.455	0.28069	0.33091
0	0.07955	0.0752	0.12957	0.05909	0.08241
0	0.0859	0.17779	0.07429	0.09892	0.07858
0	0.09037	0.08043	0.06065	0.07386	0.0722
0	0.17123	0.2974	0.26555	0.21175	0.21929
0	0.10363	0.25349	0.17855	0.12662	0.1258
0	0.08476	0.07347	0.07968	0.0671	0.07147
0	0.07752	0.1077	0.08244	0.06719	0.06822
0	0.08127	0.1077	0.08633	0.07013	0.07117
0	0.11362	0.34698	0.17152	0.15878	0.14517
0	0.09868	0.02931	0.0874	0.05269	0.06783
1	0.07827	0.10527	0.07998	0.07265	0.07934
0	0.30944	0.23361	0.27105	0.32232	0.3199
0	0.25571	0.21505	0.21087	0.26314	0.22861
0	0.12263	0.2105	0.25015	0.14609	0.16615
0	0.08985	0.23361	0.17607	0.10752	0.11326
0	0.09233	0.11505	0.09175	0.08753	0.09909
0	0.07693	0.1077	0.07541	0.06674	0.07241
0	0.09204	0.37391	0.22992	0.13694	0.16813
0	0.64257	0.08043	0.20572	0.4798	0.47566
0	0.08085	0.19354	0.18797	0.09727	0.1178
0	0.08265	0.16319	0.0847	0.09206	0.08409
0	0.0898	0.08043	0.113	0.07344	0.08971
0	0.084	0.09007	0.22363	0.06698	0.10268
0	0.11212	0.23361	0.15584	0.1309	0.16351
0	0.08678	0.09627	0.09894	0.07678	0.08502
0	0.08102	0.0752	0.08862	0.06008	0.07662
0	0.10403	0.26915	0.22061	0.14089	0.13609
0	0.07925	0.08801	0.05266	0.06811	0.06906
0	0.21733	0.43184	0.195	0.30765	0.22823
0	0.08899	0.16319	0.15212	0.09834	0.10433
0	0.07742	0.0559	0.06151	0.05514	0.06184
0	0.10625	0.32148	0.15019	0.14441	0.12659
0	0.09103	0.09007	0.07943	0.07204	0.08059
0	0.10783	0.37391	0.3646	0.15726	0.17721
0	0.07578	0.04345	0.05062	0.04495	0.05004
0	0.07983	0.03869	0.07356	0.04866	0.06995
0	0.08288	0.08043	0.13355	0.06829	0.09132
0	0.0755	0.06125	0.06075	0.05599	0.05614
0	0.08284	0.0627	0.08385	0.05681	0.07761
0	0.07525	0.02931	0.03491	0.04109	0.0425
0	0.08028	0.06868	0.06395	0.05735	0.06752
0	0.25231	0.10527	0.15334	0.2105	0.20958
0	0.07725	0.06709	0.06487	0.05938	0.06289
0	0.08012	0.08231	0.08076	0.06178	0.0671
0	0.07707	0.03215	0.07239	0.04365	0.06475
0	0.11844	0.09627	0.13511	0.10173	0.1074
0	0.08761	0.12854	0.07979	0.08093	0.07589
0	0.10113	0.23361	0.21207	0.11944	0.14653
0	0.07583	0.02931	0.03484	0.04138	0.04476
0	0.08865	0.09851	0.16053	0.07305	0.10037
0	0.10721	0.29144	0.18747	0.15	0.15369
0	0.08154	0.07347	0.05538	0.06478	0.05946
0	0.09914	0.17779	0.14051	0.1124	0.10289
0	0.08285	0.02217	0.02386	0.03999	0.03501
0	0.07661	0.08231	0.12909	0.05932	0.07967
0	0.07615	0.03527	0.04127	0.04486	0.04585
0	0.09467	0.06868	0.08682	0.06665	0.08208
0	0.08888	0.12567	0.0801	0.08782	0.07697
0	0.08231	0.19778	0.08852	0.09231	0.07314
0	0.11554	0.29144	0.15961	0.16016	0.15356
0	0.44553	0.19354	0.14192	0.44407	0.36322
0	0.07889	0.04652	0.07011	0.05196	0.0589
0	0.15659	0.24825	0.33453	0.19465	0.24019
0	0.07868	0.03527	0.04373	0.04622	0.05196
1	0.09465	0.06125	0.3189	0.06877	0.1108
0	0.07646	0.02671	0.03042	0.04012	0.04141
0	0.12174	0.18172	0.25942	0.12622	0.16576
0	0.08946	0.10527	0.1299	0.08195	0.10075
0	0.08516	0.14031	0.0626	0.08191	0.07675
0	0.07767	0.04764	0.05127	0.04777	0.05971
0	0.08192	0.06709	0.06055	0.06263	0.06642
0	0.07743	0.04764	0.03864	0.04763	0.04807
1	0.38992	0.11769	0.16392	0.30811	0.29419
0	0.10524	0.16319	0.12118	0.11425	0.11425
0	0.08021	0.08231	0.0344	0.06184	0.04725
0	0.08765	0.09007	0.09043	0.06962	0.08141
0	0.08523	0.08801	0.11648	0.07274	0.08964
0	0.12226	0.24825	0.35595	0.15662	0.19343
0	0.10456	0.23361	0.15739	0.12303	0.12043
0	0.07943	0.10527	0.0917	0.07362	0.08879
0	0.09197	0.06125	0.06147	0.06699	0.0677
0	0.94531	0.18172	0.6712	0.88924	0.90978
1	0.6476	0.2974	0.53625	0.67028	0.61886
0	0.10668	0.13719	0.14731	0.1074	0.11857
0	0.12405	0.08043	0.18489	0.09849	0.11618
0	0.10174	0.14031	0.09628	0.09614	0.09262
1	0.87387	0.40221	0.39044	0.90956	0.77509
0	0.0766	0.04652	0.04126	0.05059	0.0561
0	0.08832	0.03527	0.02559	0.05137	0.0437
0	0.08511	0.09627	0.12537	0.07545	0.09463
0	0.0795	0.07347	0.07248	0.06332	0.06058
0	0.07678	0.06709	0.10503	0.05906	0.07315
1	0.83846	0.37391	0.52058	0.87267	0.84454
0	0.07679	0.02671	0.02238	0.04028	0.03837
0	0.08512	0.08043	0.06171	0.06996	0.06816
0	0.09123	0.11505	0.18395	0.0866	0.12977
0	0.09391	0.08801	0.07185	0.07941	0.07476
0	0.07829	0.07347	0.06961	0.06244	0.0626
0	0.17463	0.14968	0.19408	0.17339	0.16891
0	0.18391	0.27474	0.26388	0.21774	0.24809
0	0.38438	0.21505	0.36952	0.37927	0.39377
0	0.09211	0.03527	0.06934	0.05339	0.06369
0	0.09684	0.14031	0.1578	0.09196	0.11943
0	0.08239	0.14968	0.14246	0.08843	0.09815
0	0.09377	0.16319	0.13119	0.10306	0.11133
0	0.07629	0.03215	0.0581	0.04324	0.04595
0	0.0788	0.06709	0.05596	0.06047	0.06031
0	0.09181	0.15305	0.07018	0.09099	0.08204
0	0.20891	0.29144	0.40385	0.26795	0.34682
0	0.14308	0.43184	0.1478	0.21561	0.1705
0	0.08715	0.0559	0.08018	0.06141	0.07725
0	0.08035	0.17779	0.11187	0.0932	0.09254
0	0.14422	0.27474	0.16277	0.17582	0.1522
0	0.08104	0.15305	0.1132	0.08134	0.09048
0	0.07756	0.03527	0.04896	0.04561	0.0593
1	0.27316	0.25349	0.31949	0.29815	0.30844
0	0.10304	0.2974	0.22338	0.13554	0.16694
0	0.15432	0.37391	0.24555	0.21469	0.2183
0	0.08467	0.02671	0.04291	0.04405	0.05236
0	0.09951	0.04243	0.18937	0.06185	0.09815
0	0.08271	0.08231	0.09669	0.06359	0.0661
0	0.07701	0.02433	0.02759	0.03886	0.03647
0	0.10302	0.40221	0.21753	0.15667	0.14754
0	0.18738	0.27474	0.1856	0.22135	0.2254
0	0.08992	0.09627	0.06508	0.07928	0.07649
0	0.17191	0.17779	0.13365	0.18357	0.16914
0	0.08054	0.06868	0.07698	0.05752	0.07383
0	0.08491	0.14968	0.13751	0.09085	0.11422
0	0.07717	0.04652	0.08177	0.05093	0.07308
1	0.98121	0.16684	0.72404	0.93936	0.97838
0	0.96872	0.2974	0.77681	0.96166	0.93918
0	0.07733	0.0752	0.06175	0.05759	0.05969
0	0.08518	0.05222	0.07576	0.05399	0.06714
0	0.98931	0.25349	0.91234	0.97855	0.99054
0	0.08995	0.08043	0.06567	0.07355	0.08169
0	0.09956	0.14968	0.14273	0.10476	0.10811
0	0.07817	0.06709	0.06244	0.06003	0.06977
0	0.08415	0.06125	0.06114	0.06178	0.06149
0	0.1535	0.13719	0.16743	0.14895	0.1474
0	0.11279	0.06709	0.05843	0.08379	0.07517
0	0.28062	0.13719	0.36426	0.25725	0.34797
0	0.08099	0.09007	0.08874	0.0648	0.07162
0	0.14206	0.12567	0.25068	0.13395	0.19742
0	0.10848	0.22872	0.10412	0.13593	0.1153
0	0.07954	0.07347	0.07552	0.06334	0.07046
0	0.11106	0.13719	0.10591	0.11135	0.10806
0	0.11871	0.19354	0.13336	0.13687	0.13982
0	0.07585	0.03869	0.05528	0.04644	0.05854
0	0.08098	0.06125	0.03348	0.05967	0.04718
0	0.49268	0.40221	0.2829	0.58623	0.47992
0	0.13548	0.21505	0.24191	0.14937	0.17688
0	0.10772	0.2105	0.16139	0.13024	0.14295
0	0.0905	0.22872	0.1116	0.11579	0.10684
0	0.07572	0.0559	0.0555	0.05404	0.06004
0	0.08363	0.11505	0.09155	0.08008	0.07467
0	0.09332	0.14968	0.08061	0.09887	0.09498
0	0.20533	0.2974	0.28049	0.24816	0.27187
1	0.98955	0.2974	0.67748	0.98462	0.94825
0	0.08886	0.22872	0.2021	0.11393	0.11792
0	0.07713	0.02931	0.09532	0.04203	0.06667
0	0.14054	0.19354	0.26396	0.15902	0.17643
0	0.13274	0.27474	0.2104	0.16342	0.16992
0	0.14449	0.26915	0.15813	0.18792	0.16172
0	0.07651	0.04652	0.03525	0.05054	0.04757
0	0.12727	0.29144	0.18613	0.17427	0.16746
0	0.08407	0.08043	0.05674	0.06918	0.07723
0	0.10203	0.16684	0.11508	0.10383	0.10661
0	0.0922	0.12567	0.10046	0.09076	0.08297
0	0.0769	0.06709	0.08081	0.05914	0.06194
0	0.08426	0.17779	0.115	0.09722	0.09411
0	0.11141	0.23361	0.12265	0.13017	0.11738
0	0.10231	0.23361	0.10837	0.12068	0.09569
0	0.08075	0.11505	0.08769	0.07759	0.08472
0	0.08338	0.03869	0.06021	0.05063	0.06386
0	0.08901	0.0559	0.04894	0.0626	0.06598
1	0.15406	0.16319	0.12333	0.16062	0.15146
0	0.10922	0.16319	0.30106	0.1181	0.13312
0	0.10533	0.17779	0.13642	0.11863	0.12153
0	0.10077	0.03962	0.04274	0.05617	0.06092
0	0.32858	0.17779	0.25134	0.32759	0.29166
0	0.07699	0.08801	0.05331	0.06635	0.05807
0	0.08701	0.14031	0.08441	0.08351	0.08304
0	0.07757	0.03527	0.05571	0.04562	0.05423
0	0.13163	0.2974	0.37614	0.16814	0.24378
0	0.0809	0.06709	0.04153	0.06193	0.05716
0	0.07662	0.0559	0.04626	0.05462	0.05145
0	0.07568	0.04345	0.05092	0.04489	0.04905
1	0.1409	0.14968	0.16265	0.14301	0.15101
0	0.09352	0.19778	0.08234	0.10346	0.08852
0	0.07781	0.02433	0.02672	0.03923	0.03807
0	0.09914	0.17779	0.1375	0.11239	0.11092
0	0.10282	0.1077	0.15282	0.08676	0.10294
0	0.1416	0.07347	0.10109	0.10709	0.1099
0	0.08025	0.04652	0.05217	0.05278	0.05659
1	0.1345	0.11769	0.10654	0.11489	0.09698
0	0.08513	0.14968	0.11649	0.09106	0.08778
0	0.08668	0.13719	0.12015	0.08914	0.10583
0	0.0819	0.11505	0.07696	0.07858	0.06496
0	0.07752	0.03612	0.06381	0.04249	0.06282
0	0.09719	0.13719	0.21217	0.09878	0.11849
1	0.36681	0.22872	0.91703	0.39654	0.60987
0	0.22087	0.29144	0.19036	0.28112	0.25637
0	0.08208	0.06125	0.06282	0.0604	0.06662
0	0.20326	0.19778	0.19425	0.20707	0.21001
0	0.1089	0.19354	0.19598	0.12677	0.15486
0	0.08173	0.051	0.11395	0.05575	0.08065
0	0.08959	0.07347	0.09427	0.07056	0.0861
0	0.1205	0.32148	0.33002	0.16128	0.21061
0	0.11728	0.13719	0.16493	0.11693	0.14601
0	0.07833	0.0559	0.04945	0.05573	0.05887
0	0.08644	0.13719	0.13671	0.08892	0.11296
0	0.07953	0.051	0.03439	0.05439	0.04242
0	0.10593	0.06125	0.09917	0.0762	0.0933
0	0.09613	0.14968	0.10205	0.10152	0.09703
0	0.15703	0.22872	0.2785	0.18837	0.23935
0	0.08129	0.04243	0.04822	0.0514	0.05738
0	0.07691	0.1077	0.06596	0.06672	0.06948
0	0.12648	0.03962	0.2398	0.06929	0.12054
0	0.23028	0.32148	0.26455	0.28351	0.29715
0	0.09679	0.23361	0.11814	0.11488	0.09835
1	0.18363	0.21505	0.37777	0.19584	0.24385
0	0.10036	0.40221	0.14487	0.15314	0.11324
0	0.07699	0.09851	0.12325	0.0643	0.08125
0	0.07758	0.02671	0.04088	0.04066	0.03961
0	0.0846	0.03215	0.08512	0.04753	0.07267
0	0.18536	0.26915	0.1666	0.23353	0.23004
0	0.08904	0.0559	0.12821	0.06262	0.08285
0	0.13147	0.21505	0.2638	0.14542	0.15393
0	0.12632	0.32148	0.21177	0.16807	0.17265
0	0.09109	0.16319	0.10054	0.10041	0.09249
1	0.46866	0.06709	0.17189	0.32312	0.35162
0	0.122	0.32148	0.14484	0.16303	0.1232
0	0.08097	0.18172	0.1083	0.08762	0.09609
0	0.10059	0.15305	0.13008	0.09878	0.11345
0	0.07832	0.13719	0.08576	0.08139	0.07394
0	0.08322	0.03612	0.0616	0.04535	0.05612
0	0.12707	0.16319	0.18734	0.13521	0.15421
0	0.07621	0.02217	0.02286	0.03704	0.03401
0	0.92562	0.32148	0.38818	0.92717	0.85407
0	0.10882	0.12567	0.06719	0.10535	0.0951
0	0.11428	0.12567	0.08705	0.1101	0.09168
0	0.0771	0.02433	0.0886	0.0389	0.06694
0	0.07637	0.03962	0.05201	0.04356	0.05927
0	0.0811	0.13719	0.12341	0.08398	0.09217
0	0.0876	0.12567	0.09063	0.08668	0.08277
0	0.13487	0.13719	0.24818	0.13258	0.18346
0	0.09383	0.05723	0.10641	0.06127	0.08076
0	0.78567	0.09007	0.70647	0.59701	0.63777
1	0.60341	0.26915	0.46106	0.64264	0.62367
0	0.08814	0.10527	0.07306	0.08085	0.0779
0	0.08568	0.0627	0.06754	0.05858	0.06365
0	0.0875	0.0752	0.08846	0.06443	0.07339
0	0.087	0.12854	0.12331	0.08042	0.08346
0	0.08592	0.13719	0.17091	0.08844	0.10601
1	0.22638	0.25349	0.20737	0.25263	0.22241
0	0.07874	0.09007	0.07596	0.06317	0.06408
0	0.09231	0.13719	0.11385	0.09432	0.0927
0	0.08449	0.1077	0.08141	0.07263	0.07201
0	0.08576	0.05723	0.06834	0.05644	0.0655
0	0.07918	0.03215	0.03603	0.04473	0.0538
1	0.98736	0.11769	0.86905	0.92638	0.94474
0	0.08837	0.06709	0.04745	0.0671	0.05214
0	0.08577	0.15305	0.08113	0.08559	0.07841
0	0.07701	0.12567	0.11349	0.07721	0.08575
0	0.11314	0.18172	0.28902	0.11821	0.15469
0	0.11508	0.19778	0.33309	0.12451	0.17144
0	0.19815	0.24825	0.24445	0.23919	0.2214
0	0.08343	0.08231	0.05465	0.06409	0.06146
0	0.0815	0.05222	0.06658	0.05185	0.05569
0	0.10696	0.14968	0.24055	0.11171	0.13569
0	0.07794	0.05723	0.05064	0.05172	0.05508
0	0.08765	0.08043	0.06243	0.07184	0.0743
0	0.09305	0.2974	0.11434	0.12389	0.11351
1	0.28639	0.12854	0.68425	0.23811	0.41257
0	0.07586	0.03612	0.02501	0.04166	0.03601
0	0.10921	0.24825	0.20955	0.1418	0.1492
0	0.0775	0.02217	0.01706	0.03761	0.03117
0	0.10141	0.21505	0.28669	0.1154	0.17878
0	0.0763	0.02931	0.05772	0.04161	0.04376
0	0.09627	0.16319	0.1266	0.10551	0.10829
0	0.19085	0.17779	0.24189	0.20149	0.22265
0	0.17821	0.27474	0.21709	0.21181	0.19169
0	0.08438	0.11769	0.09022	0.07534	0.08181
0	0.0931	0.27474	0.10104	0.11947	0.09958
0	0.09245	0.0559	0.07077	0.0648	0.07598
0	0.08877	0.08801	0.05835	0.07547	0.06864
0	0.09499	0.05723	0.18888	0.06196	0.10034
0	0.07653	0.02433	0.03213	0.03864	0.039
0	0.0755	0.06868	0.04258	0.05424	0.04721
0	0.09826	0.09007	0.1909	0.07722	0.11114
0	0.08046	0.03869	0.03798	0.04901	0.04767
0	0.11551	0.10527	0.10712	0.10322	0.10624
0	0.09011	0.23361	0.16146	0.1078	0.12501
0	0.08199	0.0627	0.08074	0.05628	0.06672
0	0.09003	0.23361	0.15997	0.10771	0.1204
0	0.14782	0.32148	0.12003	0.19285	0.16508
1	0.99963	0.25349	0.85963	0.9982	0.99003
0	0.10135	0.13719	0.1363	0.10257	0.11077
0	0.07931	0.11769	0.08181	0.07124	0.07762
0	0.09491	0.08043	0.08471	0.07722	0.08115
0	0.07836	0.03215	0.02847	0.04431	0.04389
0	0.0902	0.12854	0.101	0.08308	0.08485
0	0.07765	0.06868	0.07156	0.05564	0.06557
0	0.0748	0.03215	0.03907	0.04247	0.04599
0	0.11234	0.06125	0.04611	0.08041	0.06401
0	0.07667	0.03612	0.05613	0.04207	0.05178
0	0.07871	0.06868	0.07734	0.05634	0.06559
0	0.08104	0.10527	0.05368	0.07496	0.0636
0	0.07861	0.0559	0.08459	0.05591	0.06955
0	0.09864	0.08231	0.23203	0.07463	0.12585
0	0.10102	0.12854	0.3399	0.09202	0.17585
0	0.08168	0.19354	0.17079	0.09817	0.11956
0	0.07784	0.04652	0.04468	0.05133	0.05582
0	0.15942	0.14968	0.14669	0.15977	0.17963
0	0.43606	0.2105	0.58505	0.44836	0.55713
0	0.17029	0.26915	0.16353	0.2169	0.17157
0	0.07638	0.03527	0.04048	0.04498	0.04527
0	0.15962	0.07347	0.23304	0.11954	0.19134
0	0.08498	0.09627	0.06135	0.07534	0.06585
0	0.10742	0.14031	0.08191	0.10096	0.09304
0	0.08696	0.16319	0.089	0.09634	0.08447
0	0.07643	0.04345	0.0486	0.0453	0.05561
0	0.08694	0.15305	0.10018	0.08664	0.0886
0	0.13765	0.19354	0.12099	0.15611	0.13978
0	0.08788	0.2974	0.21473	0.11779	0.13218
0	0.09557	0.11505	0.06967	0.09029	0.08347
0	0.09277	0.04243	0.08484	0.058	0.07067
0	0.0826	0.05222	0.08108	0.0525	0.07095
0	0.13679	0.22872	0.17983	0.1668	0.16806
0	0.11651	0.15305	0.31329	0.11273	0.1501
0	0.19024	0.43184	0.29581	0.27492	0.25375
0	0.07661	0.02433	0.03839	0.03867	0.04526
0	0.07797	0.0627	0.04788	0.05376	0.05597
1	0.16398	0.25349	0.40528	0.19005	0.24464
0	0.11642	0.27474	0.15137	0.14556	0.12844
0	0.08278	0.07347	0.14544	0.06568	0.08613
0	0.08631	0.16319	0.13828	0.09569	0.10381
0	0.09709	0.32148	0.3344	0.13341	0.164
0	0.08719	0.11769	0.10856	0.0776	0.08797
0	0.10277	0.0559	0.14279	0.07137	0.09106
1	0.31221	0.14968	0.65243	0.29314	0.43888
0	0.09622	0.12854	0.08935	0.08806	0.09078
0	0.0907	0.051	0.16199	0.06131	0.11038
0	0.086	0.04764	0.0614	0.05242	0.06351
0	0.09009	0.06125	0.06676	0.06574	0.06992
0	0.07639	0.1077	0.04108	0.06631	0.05179
0	0.08637	0.15305	0.08303	0.08613	0.08428
0	0.07794	0.12854	0.07506	0.07284	0.07138
0	0.19845	0.23361	0.13669	0.21729	0.19363
0	0.08891	0.03869	0.05672	0.0537	0.06712
0	0.0953	0.06125	0.0635	0.06919	0.07187
1	0.29092	0.43184	0.39767	0.39245	0.35676
0	0.1094	0.25349	0.22431	0.13285	0.14494
0	0.09957	0.16319	0.08244	0.10873	0.09012
0	0.08241	0.06125	0.08208	0.06062	0.06461
0	0.14203	0.16684	0.3964	0.13975	0.20426
0	0.07993	0.02931	0.02796	0.04343	0.04258
0	0.1036	0.14968	0.14521	0.10856	0.11529
0	0.34246	0.37391	0.39968	0.42338	0.44768
0	0.08287	0.03962	0.05507	0.04694	0.05135
0	0.10233	0.26915	0.13136	0.13886	0.10795
0	0.08295	0.0559	0.08612	0.05871	0.06745
1	0.99938	0.15305	0.48757	0.9909	0.99142
0	0.0894	0.18172	0.12754	0.09573	0.1002
0	0.08763	0.03869	0.12162	0.05299	0.10958
0	0.38419	0.25349	0.29918	0.40281	0.39788
0	0.90209	0.43184	0.33355	0.93748	0.85725
0	0.07812	0.03869	0.03852	0.04771	0.0506
0	0.12758	0.22872	0.16179	0.15686	0.1622
0	0.12166	0.29144	0.17332	0.16754	0.16055
0	0.65707	0.19354	0.66821	0.63311	0.71418
0	0.1513	0.16319	0.15378	0.15804	0.1472
0	0.10488	0.19354	0.11444	0.12261	0.10792
0	0.09479	0.24825	0.17007	0.12516	0.12693
0	0.15155	0.11505	0.06623	0.13693	0.10913
1	0.81259	0.43184	0.66594	0.87324	0.83882
0	0.11802	0.13719	0.16428	0.11759	0.12772
0	0.15136	0.17779	0.15827	0.16388	0.1773
0	0.08019	0.16319	0.14752	0.08961	0.10488
1	0.7431	0.4627	0.52834	0.83154	0.814
0	0.17121	0.24825	0.28404	0.21049	0.23103
0	0.08678	0.16319	0.12039	0.09616	0.09657
1	0.22172	0.2105	0.1344	0.24662	0.20533
0	0.08215	0.09007	0.0764	0.06564	0.07182
0	0.14686	0.34698	0.2099	0.19861	0.19811
0	0.09042	0.04652	0.05364	0.05885	0.05931
1	0.40083	0.32148	0.27769	0.45626	0.46952
0	0.10313	0.2105	0.17764	0.1253	0.13114
0	0.18526	0.2974	0.42175	0.22685	0.25635
1	0.24424	0.18172	0.43529	0.23596	0.33086
0	0.08473	0.08801	0.12147	0.07236	0.08165
1	0.4814	0.13719	0.21462	0.42456	0.38711
0	0.10791	0.2105	0.25229	0.13044	0.15287
0	0.08285	0.051	0.04616	0.05645	0.05841
0	0.10444	0.2105	0.178	0.12671	0.14287
0	0.07903	0.04345	0.05625	0.04671	0.05335
0	0.33749	0.19354	0.42625	0.34635	0.40645
0	0.08473	0.04764	0.09327	0.05172	0.06056
0	0.09107	0.06868	0.07902	0.06433	0.07973
0	0.09708	0.19354	0.13521	0.11446	0.11211
1	0.93778	0.4627	0.6731	0.96608	0.92245
0	0.0776	0.07347	0.05019	0.06194	0.05269
0	0.30648	0.19778	0.13883	0.29951	0.22202
0	0.0986	0.19354	0.13416	0.11606	0.1112
0	0.07766	0.11769	0.08758	0.0699	0.07281
0	0.07653	0.0752	0.05946	0.05705	0.05923
0	0.18459	0.37391	0.24524	0.25053	0.23525
1	0.20778	0.37391	0.19843	0.2773	0.23304
0	0.07489	0.02931	0.03024	0.04091	0.04478
0	0.08343	0.10527	0.14536	0.07695	0.09043
0	0.10198	0.19354	0.17314	0.11958	0.13812
0	0.09053	0.21505	0.08359	0.1043	0.08864
0	0.0774	0.02433	0.02315	0.03904	0.0321
0	0.07543	0.04764	0.04845	0.0465	0.05565
0	0.07835	0.08043	0.06532	0.0649	0.06747
0	0.09877	0.16684	0.2735	0.10085	0.12883
0	0.08884	0.14968	0.10659	0.09461	0.08114
0	0.08478	0.11769	0.07538	0.07566	0.07766
0	0.07786	0.04764	0.05986	0.04787	0.05646
0	0.10677	0.22872	0.1977	0.13402	0.14772
0	0.08858	0.11505	0.06967	0.08432	0.08553
0	0.09852	0.06125	0.10147	0.07132	0.082
0	0.07482	0.051	0.07233	0.05145	0.07283
0	0.07843	0.03215	0.06591	0.04434	0.05277
0	0.34197	0.08043	0.21435	0.25276	0.25107
0	0.09874	0.14968	0.14873	0.10399	0.11921
0	0.07808	0.03869	0.06311	0.04769	0.05849
0	0.0902	0.13719	0.15398	0.09239	0.12
0	0.07533	0.0559	0.03337	0.05378	0.04619
0	0.1443	0.16319	0.16209	0.15148	0.14898
0	0.08026	0.16319	0.11153	0.08968	0.08924
0	0.08036	0.12567	0.09928	0.08022	0.07837
0	0.54373	0.2974	0.35564	0.57654	0.51093
0	0.07638	0.06868	0.09513	0.05482	0.07258
0	0.07698	0.03869	0.05196	0.04707	0.0569
1	0.28799	0.26915	0.22409	0.34199	0.29862
0	0.08743	0.12567	0.11343	0.08653	0.09541
0	0.09776	0.19354	0.18272	0.11517	0.14474
0	0.08786	0.09627	0.0872	0.07764	0.07776
0	0.0857	0.0627	0.06543	0.05859	0.06042
0	0.09146	0.13719	0.12352	0.09354	0.11153
0	0.10219	0.14968	0.12415	0.10724	0.10833
1	0.23237	0.08043	0.33641	0.17546	0.19591
0	0.08134	0.03869	0.04805	0.0495	0.05448
0	0.09873	0.25349	0.16753	0.1213	0.12589
0	0.08256	0.11769	0.06214	0.07387	0.07525
0	0.08761	0.09627	0.17865	0.07744	0.11299
0	0.0779	0.05222	0.10711	0.04977	0.06171
0	0.07717	0.051	0.04641	0.05292	0.04863
0	0.08132	0.11769	0.07076	0.07287	0.07011
0	0.50585	0.40221	0.5995	0.59873	0.56173
0	0.07927	0.08231	0.07935	0.06118	0.06742
0	0.14927	0.2105	0.15992	0.17385	0.16862
0	0.08369	0.051	0.07509	0.05698	0.06652
0	0.0824	0.06709	0.05617	0.06297	0.06234
0	0.11705	0.19354	0.13721	0.13517	0.10616
0	0.11366	0.04243	0.09556	0.06988	0.09377
0	0.08755	0.06125	0.0707	0.06405	0.07236
0	0.09087	0.10527	0.08304	0.08311	0.06937
0	0.19868	0.27474	0.30443	0.23303	0.27885
0	0.07742	0.06125	0.09467	0.05728	0.07377
0	0.08003	0.06125	0.08667	0.05903	0.07485
0	0.08385	0.18172	0.07478	0.0904	0.0736
0	0.07808	0.04243	0.07584	0.04955	0.05192
1	0.10686	0.18172	0.17683	0.11232	0.11623
1	0.08537	0.09627	0.08422	0.07565	0.07245
0	0.12887	0.19354	0.12514	0.14723	0.14137
0	0.24978	0.17779	0.4252	0.25622	0.33006
0	0.07688	0.051	0.0458	0.05274	0.04903
0	0.11723	0.08043	0.20243	0.09355	0.13353
0	0.09482	0.16319	0.09664	0.10408	0.09575
0	0.07719	0.05723	0.06204	0.05128	0.06238
1	0.21683	0.22872	0.54801	0.25017	0.31735
1	0.79985	0.09627	0.44452	0.65221	0.63345
0	0.57481	0.2974	0.30709	0.6048	0.55455
0	0.07656	0.03215	0.03337	0.04338	0.0395
0	0.10382	0.32148	0.20704	0.14151	0.13594
0	0.11439	0.22872	0.18035	0.14245	0.12684
0	0.08255	0.09627	0.05022	0.0734	0.06437
0	0.10061	0.09007	0.05283	0.0789	0.0658
0	0.07731	0.06125	0.0702	0.05721	0.06797
0	0.08575	0.03215	0.06347	0.04812	0.06098
0	0.19589	0.31515	0.26067	0.26216	0.29068
0	0.07919	0.08801	0.11364	0.06806	0.07757
0	0.80292	0.37391	0.45299	0.844	0.76927
1	0.10699	0.22872	0.3963	0.13427	0.18893
0	0.07711	0.03869	0.05835	0.04714	0.05392
0	0.15626	0.19778	0.21562	0.16365	0.18729
0	0.07717	0.06868	0.06983	0.05533	0.06649
0	0.07708	0.03527	0.0412	0.04535	0.04909
0	0.07774	0.02671	0.05853	0.04074	0.05106
1	0.15278	0.0559	0.15149	0.10275	0.12385
0	0.07842	0.03962	0.03282	0.04463	0.04604
1	0.38744	0.40221	0.49916	0.48254	0.49733
0	0.11414	0.19354	0.09969	0.13218	0.10349
0	0.07958	0.12567	0.16139	0.07952	0.09945
0	0.07518	0.02217	0.03024	0.03658	0.04099
1	0.15793	0.29144	0.19212	0.21031	0.20308
0	0.07485	0.03962	0.0376	0.04277	0.04367
0	0.07824	0.08231	0.05695	0.06046	0.06343
0	0.08694	0.19778	0.11968	0.09693	0.09576
0	0.07619	0.02931	0.03997	0.04156	0.04817
0	0.08348	0.12854	0.16124	0.07748	0.10859
0	0.07609	0.05222	0.12617	0.04871	0.07126
0	0.07602	0.02433	0.04672	0.0384	0.04652
0	0.13014	0.22872	0.32065	0.15963	0.21513
0	0.09127	0.23361	0.24171	0.10903	0.1433
0	0.07982	0.11769	0.09709	0.07166	0.06986
0	0.17493	0.17779	0.18418	0.18644	0.17188
0	0.08013	0.03869	0.05338	0.04883	0.05369
0	0.17699	0.21505	0.29667	0.18951	0.20589
0	0.13552	0.43184	0.34346	0.20578	0.20952
0	0.07747	0.12567	0.0652	0.07762	0.07372
0	0.09139	0.14031	0.08924	0.08728	0.08912
0	0.0767	0.03215	0.04577	0.04345	0.05021
0	0.07648	0.051	0.05845	0.05249	0.04949
0	0.09523	0.25349	0.13727	0.11748	0.11821
0	0.07974	0.0752	0.05499	0.05922	0.05615
0	0.1345	0.21505	0.18635	0.14841	0.1544
0	0.09924	0.26915	0.119	0.13517	0.12385
0	0.07574	0.06709	0.06535	0.05833	0.06106
0	0.19952	0.24825	0.29672	0.24064	0.2502
0	0.09403	0.14031	0.15354	0.08955	0.11835
0	0.24023	0.19354	0.21649	0.25596	0.22567
0	0.08505	0.12567	0.08869	0.08441	0.07268
1	0.09496	0.06868	0.16093	0.06683	0.10632
0	0.24867	0.02671	0.06929	0.1212	0.13301
0	0.08031	0.04243	0.07965	0.05084	0.06115
0	0.64514	0.29144	0.46937	0.69428	0.66292
0	0.10149	0.19354	0.12459	0.11908	0.11463
1	0.21133	0.23361	0.23625	0.22975	0.24331
0	0.09374	0.27474	0.15964	0.12019	0.13347
1	0.76811	0.43184	0.36103	0.83926	0.74852
0	0.12497	0.24825	0.12332	0.15966	0.1381
0	0.11945	0.05723	0.04772	0.07645	0.07245
0	0.34387	0.16684	0.17023	0.31169	0.27086
0	0.31517	0.2974	0.21909	0.36017	0.33646
0	0.18902	0.2105	0.64869	0.21421	0.35134
0	0.13562	0.2105	0.14921	0.15972	0.16621
1	0.09627	0.11769	0.1312	0.08486	0.09677
0	0.08162	0.13719	0.07786	0.08446	0.08435
0	0.09057	0.03869	0.04615	0.05461	0.04906
0	0.08546	0.14031	0.10397	0.08217	0.07665
0	0.11453	0.12567	0.14301	0.11032	0.11808
0	0.1594	0.12567	0.16994	0.14863	0.17559
0	0.07662	0.03962	0.04454	0.04369	0.05325
0	0.08083	0.04243	0.06054	0.05114	0.06402
0	0.07944	0.07347	0.09342	0.06327	0.07138
0	0.07967	0.0627	0.03398	0.05482	0.05077
1	0.21923	0.16684	0.27984	0.20673	0.23418
0	0.08201	0.0627	0.08255	0.05629	0.07568
0	0.11377	0.14968	0.23547	0.11806	0.16171
0	0.08247	0.09851	0.04881	0.06842	0.05799
0	0.08306	0.21505	0.18829	0.09659	0.09856
0	0.08319	0.02433	0.03891	0.04172	0.04631
0	0.08471	0.15305	0.08194	0.08464	0.07489
0	0.0916	0.09007	0.06256	0.07245	0.07231
0	0.23219	0.43184	0.29646	0.32524	0.28576
0	0.07514	0.04345	0.04292	0.0446	0.04966
0	0.08374	0.09627	0.10508	0.07435	0.08415
0	0.07695	0.0752	0.04298	0.05733	0.0528
0	0.07815	0.03527	0.02508	0.04593	0.04082
0	0.07598	0.06125	0.05265	0.05631	0.06099
0	0.09515	0.11769	0.18153	0.08397	0.11315
0	0.08937	0.17779	0.11995	0.10246	0.11025
0	0.08186	0.03962	0.06691	0.04642	0.05819
0	0.08524	0.0559	0.09943	0.06018	0.07419
0	0.10283	0.12854	0.07121	0.09351	0.08118
0	0.08395	0.04243	0.09024	0.05293	0.06956
0	0.1228	0.09627	0.16392	0.10512	0.13025
0	0.09355	0.15305	0.23046	0.09253	0.11637
1	0.0833	0.11505	0.10105	0.07979	0.09328
0	0.16347	0.25349	0.31547	0.18953	0.24347
0	0.08227	0.0559	0.05224	0.05827	0.05628
0	0.07621	0.03527	0.03423	0.04489	0.04248
0	0.08959	0.16684	0.1286	0.0924	0.09826
0	0.09959	0.18172	0.14506	0.10545	0.10986
0	0.07936	0.07347	0.08094	0.06321	0.06886
0	0.13647	0.25349	0.20523	0.16157	0.16018
0	0.07644	0.0627	0.06651	0.0528	0.05904
0	0.10026	0.25349	0.25628	0.12296	0.13765
0	0.07782	0.04345	0.03233	0.04605	0.04581
0	0.31219	0.19354	0.30736	0.32312	0.33244
0	0.31379	0.34698	0.52676	0.38166	0.4578
0	0.08091	0.03869	0.05348	0.04926	0.05463
0	0.07869	0.13719	0.09739	0.08174	0.07982
0	0.08097	0.03527	0.03154	0.04744	0.04808
0	0.07852	0.1077	0.1563	0.06797	0.09119
0	0.10401	0.2974	0.16483	0.13667	0.129
0	0.12048	0.43184	0.21582	0.18596	0.15276
0	0.08124	0.07347	0.0568	0.06457	0.06737
0	0.10095	0.2974	0.23084	0.13312	0.14518
0	0.07961	0.04243	0.03232	0.05043	0.04761
0	0.61356	0.37391	0.3741	0.68293	0.61467
1	0.25068	0.21505	0.36423	0.2585	0.32884
0	0.09379	0.32148	0.34103	0.12942	0.14954
0	0.07745	0.03215	0.04374	0.04384	0.05039
0	0.23312	0.43184	0.53661	0.32633	0.39076
1	0.75757	0.21505	0.25149	0.71314	0.64676
0	0.12779	0.34698	0.25236	0.17595	0.18231
0	0.08075	0.02931	0.05325	0.04383	0.04893
1	0.97945	0.17779	0.85824	0.95352	0.97011
0	0.15572	0.18172	0.20267	0.15739	0.1739
0	0.07706	0.03215	0.04327	0.04364	0.04729
0	0.0952	0.09627	0.1054	0.08348	0.09073
0	0.08956	0.13719	0.07461	0.0918	0.09095
0	0.19361	0.43184	0.16997	0.27904	0.21973
0	0.22017	0.19778	0.55807	0.22244	0.33508
0	0.10035	0.14968	0.12597	0.10551	0.10908
0	0.08939	0.18172	0.07732	0.09573	0.0829
0	0.12268	0.24825	0.2421	0.15709	0.19505
0	0.23999	0.40221	0.27183	0.32386	0.29067
0	0.29278	0.24825	0.55467	0.33609	0.36714
0	0.07688	0.05723	0.04031	0.05108	0.04769
1	0.08809	0.2105	0.13931	0.10895	0.09825
0	0.0849	0.07347	0.14567	0.0672	0.09595
0	0.08879	0.1077	0.1327	0.07597	0.08442
0	0.08082	0.12854	0.10082	0.07525	0.07442
0	0.07975	0.051	0.13314	0.05452	0.08324
0	0.07935	0.15305	0.07284	0.07982	0.07462
0	0.10037	0.09851	0.21808	0.08175	0.12224
0	0.43092	0.40221	0.53903	0.52624	0.55788
0	0.07812	0.02931	0.02768	0.04252	0.04271
0	0.15374	0.43184	0.2561	0.2293	0.21039
0	0.07798	0.051	0.05561	0.05342	0.05533
0	0.0767	0.04243	0.0302	0.04875	0.04477
0	0.07932	0.04764	0.04662	0.04869	0.05445
0	0.0981	0.19778	0.09269	0.10797	0.09085
0	0.09399	0.14968	0.13512	0.0995	0.11036
0	0.08288	0.03527	0.04134	0.04847	0.04662
0	0.07737	0.02671	0.03667	0.04056	0.04527
0	0.09394	0.22872	0.1636	0.11968	0.12736
0	0.09937	0.11505	0.06246	0.09352	0.0846
0	0.07815	0.03527	0.05282	0.04593	0.04903
0	0.09332	0.13719	0.13733	0.09525	0.11048
0	0.48083	0.43184	0.27696	0.58922	0.51864
0	0.09283	0.1077	0.1286	0.07909	0.09583
0	0.09955	0.21505	0.13368	0.11351	0.10915
0	0.07984	0.04652	0.09043	0.05253	0.06198
0	0.09108	0.14968	0.07546	0.09674	0.08459
0	0.0792	0.08043	0.0636	0.06554	0.06959
0	0.12381	0.31515	0.21186	0.1763	0.16713
0	0.41998	0.40221	0.38751	0.51537	0.51932
0	0.07799	0.05723	0.06059	0.05176	0.05491
0	0.13717	0.25349	0.15858	0.16231	0.12677
0	0.17842	0.31515	0.19153	0.24192	0.2524
0	0.12062	0.26915	0.13227	0.16043	0.13995
0	0.19862	0.31515	0.26815	0.26529	0.29096
0	0.08962	0.04345	0.10021	0.0524	0.0739
0	0.08503	0.23361	0.26412	0.10238	0.13398
0	0.07819	0.02671	0.0397	0.04095	0.04527
0	0.08387	0.16319	0.13081	0.09328	0.10254
0	0.08354	0.0752	0.04491	0.06177	0.06005
0	0.10833	0.09627	0.07866	0.09383	0.08491
0	0.08063	0.09007	0.06323	0.06454	0.07604
0	0.1601	0.1077	0.24166	0.1298	0.16517
0	0.09208	0.09627	0.069	0.08101	0.09334
0	0.07707	0.18172	0.13637	0.08383	0.08801
0	0.07955	0.04345	0.07996	0.04699	0.07425
0	0.08474	0.02671	0.06622	0.04409	0.05383
0	0.08203	0.06125	0.08642	0.06037	0.05944
0	0.08553	0.16319	0.10574	0.09492	0.08872
0	0.09593	0.16319	0.13254	0.10517	0.11176
1	0.10274	0.18172	0.16971	0.10842	0.10688
0	0.07694	0.06125	0.03318	0.05696	0.04465
0	0.10787	0.32148	0.2065	0.14634	0.1516
0	0.12391	0.43184	0.2315	0.19051	0.17109
0	0.08091	0.051	0.05312	0.05525	0.0648
0	0.3362	0.19778	0.47877	0.32565	0.43885
1	0.09712	0.19354	0.13558	0.1145	0.11127
0	0.09785	0.17779	0.23201	0.11109	0.13796
0	0.08065	0.04243	0.067	0.05103	0.06375
1	0.15432	0.26915	0.35039	0.19905	0.23044
0	0.08005	0.14031	0.09904	0.07748	0.08912
0	0.11851	0.19354	0.27686	0.13667	0.19642
0	0.08816	0.12567	0.11895	0.08718	0.08719
0	0.07904	0.06868	0.10403	0.05655	0.0778
0	0.07889	0.03527	0.04678	0.04633	0.05948
0	0.08178	0.06125	0.03499	0.0602	0.05063
0	0.09894	0.03869	0.0361	0.05922	0.05978
0	0.07581	0.04345	0.02843	0.04496	0.04658
0	0.09985	0.27474	0.15705	0.1271	0.12885
0	0.11275	0.2105	0.18963	0.13562	0.14511
1	0.33931	0.29144	0.29765	0.40577	0.4186
0	0.0851	0.051	0.10009	0.05784	0.07561
0	0.67514	0.15305	0.73506	0.57981	0.63822
0	0.08688	0.12567	0.14583	0.08604	0.10929
0	0.08452	0.11769	0.08446	0.07545	0.07303
0	0.07878	0.12854	0.09003	0.07354	0.08195
0	0.08121	0.0627	0.1112	0.05579	0.07793
0	0.09554	0.23361	0.30571	0.11355	0.14392
1	0.96762	0.2974	0.84196	0.96052	0.94779
0	0.08303	0.04652	0.06563	0.05444	0.06791
0	0.20035	0.12854	0.17878	0.17131	0.19183
0	0.08623	0.11505	0.10356	0.08231	0.09119
0	0.10214	0.16319	0.18197	0.11123	0.13873
0	0.14389	0.26915	0.34007	0.18724	0.22986
0	0.09242	0.34698	0.15147	0.13251	0.12408
0	0.07737	0.02433	0.0401	0.03903	0.04334
0	0.09321	0.09851	0.15651	0.07644	0.10694
0	0.07587	0.03962	0.05245	0.0433	0.05408
0	0.09822	0.25349	0.14741	0.12075	0.13053
0	0.40655	0.26915	0.4015	0.4596	0.45271
0	0.08212	0.16319	0.10568	0.09153	0.08819
0	0.07784	0.04652	0.07468	0.05133	0.06235
0	0.15513	0.13719	0.14789	0.15038	0.16474
0	0.09682	0.06125	0.08314	0.0702	0.08314
0	0.10638	0.10527	0.04125	0.09582	0.07088
0	0.0882	0.13719	0.11387	0.09054	0.0838
0	0.10917	0.17779	0.13701	0.12248	0.13256
0	0.10329	0.11769	0.11426	0.09044	0.09912
[truncated: 50,007 more rows]
