# Supplementary material for: Plasma proteomic profiles predict individual future health risk
Source: Nat Commun. 2023 Nov 28;14:7817. doi: 10.1038/s41467-023-43575-7 (PMC10684756; doi:10.1038/s41467-023-43575-7)
Supplement: Supplementary file 15 — Source Data [file 41467_2023_43575_MOESM15_ESM.zip › SourceData/Figure3_SourceData.xlsx]

## Sheet: Figure3
Disease	ProRS	PANELProRS		AgeSex-ProRS	AgeSex-ProRS_lbd	AgeSex-ProRS_ubd	AgeSexProRS-ProRS_mean	AgeSexProRS-ProRS_lbd	AgeSexProRS-ProRS_ubd		Serum-ProRS	Serum-ProRS_lbd	Serum-ProRS_ubd	SerumProRS-ProRS_mean	SerumProRS-ProRS_lbd	SerumProRS-ProRS_ubd		PANEL-ProRS	PANEL-ProRS_lbd	PANEL-ProRS_ubd	PANELProRS-ProRS_mean	PANELProRS-ProRS_lbd	PANELProRS-ProRS_ubd
Diseases of Infections	0.62 [0.59-0.65]	0.62 [0.59-0.65]		-0.0485767	-0.0608957	-0.0362577	0.000140596	-0.000812005	0.0010932		-0.0282081	-0.033536	-0.0228801	2.62e-05	-0.000980571	0.00103296		-0.0121165	-0.0173691	-0.0068638	0.0012724	-0.0011319	0.00367671
Bacterial infections	0.68 [0.65-0.70]	0.68 [0.65-0.70]		-0.0702522	-0.0778705	-0.0626338	-0.000780504	-0.00274273	0.00118172		-0.0364902	-0.0442181	-0.0287624	0.000129265	-0.00242165	0.00268018		-0.0157822	-0.0195057	-0.0120586	0.00257223	-0.000501272	0.00564573
Viral infections	0.54 [0.52-0.55]	0.54 [0.53-0.55]		-0.0101465	-0.031146	0.0108531	-0.000671466	-0.00332211	0.00197918		0.00586446	-0.00391095	0.0156399	0.00221214	-0.00120102	0.0056253		-0.000933258	-0.0151526	0.013286	-0.000190948	-0.00602753	0.00564563
Cancer	0.66 [0.65-0.67]	0.66 [0.65-0.67]		-0.00593532	-0.0110624	-0.000808221	0.00433775	0.00354812	0.00512738		-0.061094	-0.0688985	-0.0532894	0.000951399	0.000171056	0.00173174		-0.00226834	-0.00741482	0.00287814	0.0059068	0.00372316	0.00809043
Lung cancer	0.85 [0.84-0.87]	0.84 [0.83-0.85]		-0.150132	-0.180032	-0.120232	-0.000596065	-0.0127515	0.0115594		-0.116418	-0.154877	-0.077959	-0.0386092	-0.0648753	-0.0123432		-0.0382277	-0.0543706	-0.0220848	-0.0146998	-0.0306604	0.00126083
Breast cancer	0.75 [0.75-0.76]	0.74 [0.73-0.76]		-0.00664201	-0.0182887	0.00500473	0.00233087	0.000844846	0.0038169		-0.0613168	-0.0793767	-0.043257	-0.0123758	-0.0212971	-0.00345451		-0.0356349	-0.0511415	-0.0201284	-0.00969445	-0.0170214	-0.00236751
Prostate cancer	0.85 [0.84-0.86]	0.85 [0.84-0.86]		0.00751613	0.00233075	0.0127015	0.00928654	0.00754963	0.0110235		-0.098974	-0.111582	-0.0863665	-0.0131806	-0.0172564	-0.00910475		-0.0222491	-0.0341713	-0.010327	0.000127632	-0.00447951	0.00473478
Leukaemia	0.78 [0.76-0.80]	0.75 [0.73-0.78]		-0.128899	-0.159781	-0.0980163	-0.0197149	-0.0411159	0.00168624		-0.15668	-0.188755	-0.124606	-0.0211676	-0.0391088	-0.00322635		-0.119564	-0.152005	-0.0871229	-0.0220407	-0.0423696	-0.00171186
Blood and immune disorders	0.73 [0.72-0.74]	0.73 [0.73-0.74]		-0.110906	-0.118226	-0.103586	-0.00190338	-0.00304891	-0.000757844		-0.0486394	-0.0594933	-0.0377856	0.00194352	-0.00225076	0.0061378		-0.0235057	-0.0310233	-0.0159881	0.0052182	0.00153207	0.00890433
Anemia	0.75 [0.74-0.76]	0.76 [0.75-0.77]		-0.125251	-0.134189	-0.116313	-0.00528796	-0.00740965	-0.00316626		-0.0516695	-0.0625355	-0.0408035	-0.000221959	-0.00517264	0.00472872		-0.0236013	-0.030658	-0.0165446	0.00406685	0.00105915	0.00707455
Endocrine disorders	0.71 [0.69-0.72]	0.72 [0.72-0.73]		-0.0876524	-0.0947352	-0.0805696	0.000570049	-3.39e-06	0.00114349		-0.0379623	-0.0447277	-0.0311969	0.00292974	0.00116354	0.00469594		0.00855359	-0.00115584	0.018263	0.018846	0.00945757	0.0282343
Diabetes	0.86 [0.85-0.87]	0.87 [0.86-0.88]		-0.238249	-0.249387	-0.227111	-0.0176574	-0.0237905	-0.0115243		-0.00293132	-0.0105455	0.00468284	0.00768517	0.00123758	0.0141328		0.00580322	-0.00580072	0.0174072	0.009306	-0.0028238	0.0214358
Obesity	0.82 [0.80-0.84]	0.85 [0.83-0.87]		-0.272143	-0.292091	-0.252196	-0.00372356	-0.00597708	-0.00147004		-0.0971702	-0.106746	-0.087594	-0.00713746	-0.0102552	-0.00401975		0.0297005	0.019162	0.040239	0.0296579	0.0194942	0.0398215
Mental and behavioural disorders	0.69 [0.67-0.71]	0.70 [0.68-0.72]		-0.11554	-0.125185	-0.105894	-0.00202359	-0.00431263	0.000265455		-0.0537762	-0.0612032	-0.0463493	0.000585121	-0.00218687	0.00335711		-0.00336104	-0.0117001	0.00497803	0.00936251	0.00376364	0.0149614
Dementia	0.83 [0.82-0.85]	0.85 [0.83-0.86]		-0.0327017	-0.0410986	-0.0243048	0.00243026	-0.00188294	0.00674345		-0.150919	-0.169193	-0.132645	-0.00272592	-0.00967607	0.00422424		-0.032199	-0.0414349	-0.0229631	0.014167	0.00854516	0.0197888
Mood disorders	0.63 [0.62-0.65]	0.66 [0.64-0.68]		-0.0799406	-0.0974128	-0.0624684	-0.000424461	-0.00308904	0.00224012		-0.0214694	-0.0329643	-0.00997441	0.00387925	-0.00144158	0.00920008		0.0192267	0.0105446	0.0279089	0.0263548	0.0213401	0.0313696
Neurotic disorders	0.59 [0.58-0.61]	0.60 [0.59-0.62]		-0.0119421	-0.0267577	0.00287356	-0.000394312	-0.00140095	0.000612321		-0.0171573	-0.0312255	-0.00308902	0.00391336	0.000961858	0.00686486		0.0041611	-0.0066384	0.0149606	0.00993766	0.00297756	0.0168978
Nervous system disorders	0.65 [0.64-0.66]	0.65 [0.64-0.67]		-0.0454639	-0.0510086	-0.0399193	4.11e-05	-0.000234813	0.00031699		-0.0400125	-0.0480854	-0.0319397	0.00120225	0.000167533	0.00223698		-0.00865823	-0.0126756	-0.00464088	0.00525471	0.00411941	0.00639
Parkinson disease	0.79 [0.77-0.80]	0.80 [0.78-0.81]		-0.0207156	-0.0379932	-0.00343804	0.0124317	0.00275502	0.0221083		-0.16363	-0.180155	-0.147105	-0.0155427	-0.0236402	-0.00744509		-0.044329	-0.0540592	-0.0345988	0.00701701	0.00125117	0.0127828
Sleep disorders	0.67 [0.65-0.70]	0.69 [0.67-0.72]		-0.103787	-0.124799	-0.0827744	-0.00136746	-0.00641995	0.00368502		-0.0203222	-0.0314085	-0.00923594	0.000999035	-0.00510941	0.00710748		0.0157398	0.00800128	0.0234783	0.0186211	0.012127	0.0251152
Eye disorders	0.66 [0.64-0.67]	0.67 [0.65-0.69]		0.00579681	0.000768926	0.0108247	0.00902645	0.00698584	0.0110671		-0.0367268	-0.0445263	-0.0289273	0.00282353	0.00150866	0.0041384		0.0176298	0.01312	0.0221396	0.0154334	0.0129831	0.0178836
Ear disorders	0.56 [0.55-0.57]	0.58 [0.56-0.61]		0.00261074	-0.00529493	0.0105164	-0.000764469	-0.00203778	0.000508841		-0.0192918	-0.0232742	-0.0153094	0.0196232	0.00419203	0.0350545		0.00364249	-0.00310488	0.0103899	0.0271282	0.0126313	0.041625
Circulatory system disorders	0.69 [0.68-0.69]	0.70 [0.69-0.71]		-0.0425463	-0.0471995	-0.0378931	9.24e-05	-0.000123944	0.000308817		-0.0552538	-0.0599636	-0.050544	0.000706459	4.13e-05	0.00137166		0.00375266	0.000935787	0.00656953	0.0149748	0.0126016	0.0173479
Hypertension	0.74 [0.73-0.75]	0.79 [0.78-0.80]		-0.0862626	-0.0962957	-0.0762294	-0.000245804	-0.00146561	0.000974		-0.0718558	-0.0780274	-0.0656842	0.00114921	-0.000208028	0.00250644		0.0421871	0.0334996	0.0508746	0.0521084	0.0450156	0.0592012
Ischemic heart diseases	0.75 [0.73-0.76]	0.76 [0.74-0.78]		-0.0390032	-0.0469756	-0.0310309	0.00475148	0.0021336	0.00736936		-0.045558	-0.0529826	-0.0381333	-0.000600089	-0.0051866	0.00398642		0.000833585	-0.00619598	0.00786315	0.0129673	0.00836674	0.0175679
Arrhythmias	0.72 [0.69-0.75]	0.73 [0.70-0.75]		-0.0225935	-0.0323138	-0.0128733	0.0039621	0.00154593	0.00637828		-0.0775155	-0.0968146	-0.0582163	-0.00143811	-0.00617167	0.00329545		-0.00978245	-0.0196003	3.54e-05	0.00723783	0.00208057	0.0123951
Heart failure	0.79 [0.77-0.80]	0.79 [0.77-0.80]		-0.0568503	-0.0712652	-0.0424353	-0.000719663	-0.0113411	0.00990181		-0.0944083	-0.108351	-0.0804654	-0.015353	-0.0246596	-0.00604632		-0.0342368	-0.0454727	-0.023001	-0.000996087	-0.00816877	0.00617659
Stroke	0.71 [0.68-0.73]	0.73 [0.71-0.75]		0.00148772	-0.0137826	0.016758	0.0225908	0.0130267	0.0321548		-0.0397308	-0.06077	-0.0186916	-0.00297239	-0.0152873	0.00934255		0.0190453	0.00113098	0.0369597	0.0267257	0.0118602	0.0415912
Peripheral artery diseases	0.67 [0.58-0.75]	0.71 [0.69-0.74]		-0.0580376	-0.0767119	-0.0393633	-0.00283585	-0.0106222	0.00495046		-0.0658729	-0.0830092	-0.0487367	-0.00812447	-0.015054	-0.00119498		-0.0256898	-0.037704	-0.0136755	-0.000420127	-0.0102106	0.00937034
Respiratory system disorders	0.64 [0.61-0.67]	0.64 [0.61-0.67]		-0.0467916	-0.058308	-0.0352752	0.00042025	-0.000166999	0.0010075		-0.0276073	-0.0394726	-0.0157419	0.000707528	-0.000554559	0.00196962		-0.00767806	-0.0154174	6.13e-05	0.00440725	0.00219303	0.00662148
COPD	0.82 [0.80-0.84]	0.82 [0.80-0.84]		-0.158117	-0.179217	-0.137017	-0.00972892	-0.0191509	-0.000306923		-0.0773871	-0.090104	-0.0646703	-0.00697995	-0.0164495	0.00248961		-0.0251133	-0.0353018	-0.0149248	0.00214372	-0.00450926	0.0087967
Asthma	0.64 [0.62-0.65]	0.64 [0.63-0.66]		-0.0614103	-0.078679	-0.0441416	-9.08e-05	-0.00381971	0.00363818		-0.0341427	-0.0517073	-0.0165782	-0.00208278	-0.0084816	0.00431605		-0.00210913	-0.0122068	0.00798854	0.00822438	0.000848734	0.0156
Digestive system disorders	0.59 [0.57-0.61]	0.59 [0.58-0.61]		-0.0202238	-0.0271636	-0.013284	0.000851272	-9.63e-05	0.00179887		-0.0225016	-0.0275977	-0.0174055	8.79e-06	-0.00102121	0.00103878		-0.000159484	-0.00438127	0.00406231	0.00412928	0.00200524	0.00625332
Inflammatory bowel disease	0.60 [0.58-0.63]	0.61 [0.58-0.64]		-0.0310696	-0.0566174	-0.00552185	0.0050308	0.00106682	0.00899478		-0.0183006	-0.044011	0.00740988	0.00366705	-0.00402029	0.0113544		0.00212172	-0.0212516	0.025495	0.00781348	-0.00198861	0.0176156
Liver diseases	0.73 [0.71-0.74]	0.72 [0.70-0.74]		-0.142866	-0.16218	-0.123552	-0.0210697	-0.0308563	-0.0112831		-0.0203225	-0.040893	0.000248069	-0.00387942	-0.0172328	0.00947399		-0.0129128	-0.0321283	0.00630272	-0.00177907	-0.0163461	0.012788
Skin disorders	0.58 [0.56-0.61]	0.59 [0.57-0.61]		-0.012312	-0.0233343	-0.00128976	0.00125586	0.000624228	0.00188749		-0.0155997	-0.0235424	-0.00765705	0.000915272	-0.000173455	0.002004		0.0019541	-0.0034898	0.00739801	0.00392972	0.00219651	0.00566293
Musculoskeletal system disorders	0.60 [0.58-0.62]	0.60 [0.59-0.62]		-0.0220862	-0.0299469	-0.0142254	-0.000701379	-0.00142178	1.9e-05		-0.0277201	-0.0335343	-0.0219058	0.000211087	-0.000471173	0.000893346		-0.00258753	-0.00684067	0.00166561	0.00407751	0.00178842	0.00636659
Osteoarthritis	0.69 [0.67-0.70]	0.69 [0.68-0.71]		-0.0424819	-0.0512162	-0.0337477	0.00176161	-0.000311948	0.00383517		-0.0706466	-0.0793257	-0.0619674	-0.000368673	-0.00233189	0.00159454		-0.0100659	-0.0176419	-0.00248991	0.00516025	-0.000171113	0.0104916
Genitourinary system disorders	0.64 [0.62-0.66]	0.64 [0.62-0.66]		-0.0556092	-0.0603344	-0.0508839	0.000878941	-6.26e-05	0.0018205		-0.0405609	-0.0463853	-0.0347365	-9.55e-05	-0.00121309	0.00102202		-0.0199029	-0.0230862	-0.0167196	0.00156812	9.49e-05	0.0030413
Renal failure	0.82 [0.81-0.82]	0.82 [0.81-0.83]		-0.107496	-0.121312	-0.0936803	-0.00767686	-0.00983929	-0.00551443		-0.0382394	-0.0463818	-0.030097	-0.00488014	-0.00864694	-0.00111335		-0.0113234	-0.0212241	-0.00142283	0.00295807	-0.000914555	0.0068307
All-cause mortality	0.80 [0.79-0.81]	0.80 [0.79-0.81]		-0.0830454	-0.0916522	-0.0744386	-0.00285654	-0.00642492	0.000711843		-0.0856654	-0.0932066	-0.0781241	-0.00507726	-0.00731256	-0.00284195		-0.0327153	-0.037283	-0.0281476	-0.00119682	-0.00350204	0.0011084
Cancer	0.74 [0.73-0.76]	0.74 [0.73-0.76]		-0.0548748	-0.0670121	-0.0427374	0.00301018	-0.000801534	0.00682189		-0.0782357	-0.0905888	-0.0658825	-0.00587524	-0.0100787	-0.00167178		-0.0295228	-0.0355794	-0.0234662	0.000251891	-0.00236904	0.00287282
Nervous system	0.79 [0.77-0.81]	0.79 [0.78-0.81]		-0.0538988	-0.0673615	-0.040436	0.0028742	-0.00126353	0.00701193		-0.195791	-0.228947	-0.162635	-0.00767466	-0.018648	0.00329864		-0.0705754	-0.0902431	-0.0509077	0.00104535	-0.00762231	0.00971302
Circulatory system	0.86 [0.85-0.87]	0.85 [0.83-0.86]		-0.109962	-0.121774	-0.0981495	-0.0184153	-0.0291415	-0.0076891		-0.0737725	-0.084287	-0.0632581	-0.0242112	-0.0305806	-0.0178417		-0.0346425	-0.0413577	-0.0279273	-0.00979463	-0.0155091	-0.00408018
Respiratory system	0.93 [0.92-0.94]	0.91 [0.90-0.93]		-0.162448	-0.173643	-0.151253	-0.0299782	-0.0438144	-0.016142		-0.115166	-0.133623	-0.0967088	-0.0270575	-0.0399418	-0.0141732		-0.078819	-0.097115	-0.060523	-0.0154094	-0.0269403	-0.00387861
