# Supplementary material for: Plasma proteomic profiles predict individual future health risk
Source: Nat Commun. 2023 Nov 28;14:7817. doi: 10.1038/s41467-023-43575-7 (PMC10684756; doi:10.1038/s41467-023-43575-7)
Supplement: Supplementary file 15 — Source Data [file 41467_2023_43575_MOESM15_ESM.zip › SourceData/Figure4_SourceData.xlsx]

## Sheet: Figure4ab
Pro_code	ShapValue	InTop15	ImpSum	NbTop15	DiseaseCode
GDF15	0.0632227	1	0.960363	15	Diseases of Infections
CDCP1	0.0167138	1	0.409826	12	Diseases of Infections
CXCL17	0.0218065	1	0.378523	11	Diseases of Infections
EDA2R	0.0079232	0	0.347952	10	Diseases of Infections
HAVCR1	0.0078159	0	0.290506	10	Diseases of Infections
TNFRSF10B	0.0527457	1	0.231634	9	Diseases of Infections
CA14	0.015706	1	0.203499	9	Diseases of Infections
NEFL	0.00812713	0	0.299153	8	Diseases of Infections
BCAN	0.00958015	0	0.266058	8	Diseases of Infections
ADM	0.0112306	1	0.198553	7	Diseases of Infections
IL6	0.00918151	0	0.197207	6	Diseases of Infections
MEPE	0.018383	1	0.129251	5	Diseases of Infections
MMP12	0.00268938	0	0.11494	4	Diseases of Infections
EGFR	0.0107115	1	0.110016	4	Diseases of Infections
ACTA2	0.000724617	0	0.112435	4	Diseases of Infections
ODAM	0.0139193	1	0.11833	4	Diseases of Infections
WFDC2	0.00928494	0	0.296535	4	Diseases of Infections
REN	0.00927216	0	0.116742	3	Diseases of Infections
CXCL14	0.000256378	0	0.205631	3	Diseases of Infections
LTBP2	0.00108038	0	0.0981047	3	Diseases of Infections
ACE2	0.0118836	1	0.0837516	3	Diseases of Infections
PLAT	0.00113939	0	0.0785264	3	Diseases of Infections
TFF1	0.0169314	1	0.0741352	3	Diseases of Infections
ENPP5	0.0128427	1	0.0674273	2	Diseases of Infections
SKAP1	0.00163128	0	0.0494592	2	Diseases of Infections
CCL2	0.00192952	0	0.0524602	2	Diseases of Infections
TFRC	0.00289993	0	0.0535135	2	Diseases of Infections
CTSV	0.00205783	0	0.0539634	2	Diseases of Infections
GFAP	0.000861384	0	0.0632115	2	Diseases of Infections
AMBP	0.000131775	0	0.0696284	2	Diseases of Infections
NTproBNP	0.00240136	0	0.105212	2	Diseases of Infections
VSIG4	0.00391826	0	0.0707938	2	Diseases of Infections
TSPAN1	0.000244231	0	0.101002	2	Diseases of Infections
HSPB6	0.00150003	0	0.0795377	2	Diseases of Infections
GDF15	0.0591315	1	0.960363	15	Cancer
CDCP1	0.038143	1	0.409826	12	Cancer
CXCL17	0.0117818	1	0.378523	11	Cancer
EDA2R	0.0351686	1	0.347952	10	Cancer
HAVCR1	0.0394795	1	0.290506	10	Cancer
TNFRSF10B	0.000496025	0	0.231634	9	Cancer
CA14	0.00180797	0	0.203499	9	Cancer
NEFL	0.0202105	1	0.299153	8	Cancer
BCAN	0.00953934	0	0.266058	8	Cancer
ADM	0.000621326	0	0.198553	7	Cancer
IL6	0.000329149	0	0.197207	6	Cancer
MEPE	0.000652566	0	0.129251	5	Cancer
MMP12	0.0165669	1	0.11494	4	Cancer
EGFR	0.000598904	0	0.110016	4	Cancer
ACTA2	0.0179025	1	0.112435	4	Cancer
ODAM	0.00403746	0	0.11833	4	Cancer
WFDC2	0.0379983	1	0.296535	4	Cancer
REN	3.65e-05	0	0.116742	3	Cancer
CXCL14	0.132026	1	0.205631	3	Cancer
LTBP2	0.0203185	1	0.0981047	3	Cancer
ACE2	0.000241236	0	0.0837516	3	Cancer
PLAT	0.000655045	0	0.0785264	3	Cancer
TFF1	0.000221926	0	0.0741352	3	Cancer
ENPP5	0.00104609	0	0.0674273	2	Cancer
SKAP1	3.38e-05	0	0.0494592	2	Cancer
CCL2	1.87e-05	0	0.0524602	2	Cancer
TFRC	0.000563026	0	0.0535135	2	Cancer
CTSV	0.00668785	0	0.0539634	2	Cancer
GFAP	0.00185708	0	0.0632115	2	Cancer
AMBP	7.8e-05	0	0.0696284	2	Cancer
NTproBNP	0.00365637	0	0.105212	2	Cancer
VSIG4	0.000195874	0	0.0707938	2	Cancer
TSPAN1	0.0235429	1	0.101002	2	Cancer
HSPB6	0.000268028	0	0.0795377	2	Cancer
GDF15	0.0938185	1	0.960363	15	Blood and immune disorders
CDCP1	0.0205817	1	0.409826	12	Blood and immune disorders
CXCL17	7.1e-05	0	0.378523	11	Blood and immune disorders
EDA2R	0.0141715	0	0.347952	10	Blood and immune disorders
HAVCR1	0.0111713	0	0.290506	10	Blood and immune disorders
TNFRSF10B	0.0198207	1	0.231634	9	Blood and immune disorders
CA14	0.0135061	0	0.203499	9	Blood and immune disorders
NEFL	0.00335855	0	0.299153	8	Blood and immune disorders
BCAN	0.00245056	0	0.266058	8	Blood and immune disorders
ADM	0.00168608	0	0.198553	7	Blood and immune disorders
IL6	0.0292729	1	0.197207	6	Blood and immune disorders
MEPE	0.0214243	1	0.129251	5	Blood and immune disorders
MMP12	0.0215292	1	0.11494	4	Blood and immune disorders
EGFR	0.0222296	1	0.110016	4	Blood and immune disorders
ACTA2	0.00310106	0	0.112435	4	Blood and immune disorders
ODAM	0.00144173	0	0.11833	4	Blood and immune disorders
WFDC2	0.00154971	0	0.296535	4	Blood and immune disorders
REN	0.00861844	0	0.116742	3	Blood and immune disorders
CXCL14	0.000244246	0	0.205631	3	Blood and immune disorders
LTBP2	0.00639021	0	0.0981047	3	Blood and immune disorders
ACE2	0.000695457	0	0.0837516	3	Blood and immune disorders
PLAT	0.00010414	0	0.0785264	3	Blood and immune disorders
TFF1	0.0279324	1	0.0741352	3	Blood and immune disorders
ENPP5	0.00010965	0	0.0674273	2	Blood and immune disorders
SKAP1	0.000414107	0	0.0494592	2	Blood and immune disorders
CCL2	0.0194026	1	0.0524602	2	Blood and immune disorders
TFRC	0.0326914	1	0.0535135	2	Blood and immune disorders
CTSV	1.66e-05	0	0.0539634	2	Blood and immune disorders
GFAP	0.000136647	0	0.0632115	2	Blood and immune disorders
AMBP	0.00221192	0	0.0696284	2	Blood and immune disorders
NTproBNP	0.0073133	0	0.105212	2	Blood and immune disorders
VSIG4	0.000539275	0	0.0707938	2	Blood and immune disorders
TSPAN1	0.000211923	0	0.101002	2	Blood and immune disorders
HSPB6	0.00560416	0	0.0795377	2	Blood and immune disorders
GDF15	0.0593544	1	0.960363	15	Endocrine disorders
CDCP1	0.0457874	1	0.409826	12	Endocrine disorders
CXCL17	0.0124354	0	0.378523	11	Endocrine disorders
EDA2R	0.017334	1	0.347952	10	Endocrine disorders
HAVCR1	0.0285725	1	0.290506	10	Endocrine disorders
TNFRSF10B	0.016567	1	0.231634	9	Endocrine disorders
CA14	0.0199297	1	0.203499	9	Endocrine disorders
NEFL	0.00266243	0	0.299153	8	Endocrine disorders
BCAN	0.0164935	1	0.266058	8	Endocrine disorders
ADM	0.0456823	1	0.198553	7	Endocrine disorders
IL6	0.0372757	1	0.197207	6	Endocrine disorders
MEPE	0.00300787	0	0.129251	5	Endocrine disorders
MMP12	0.00108105	0	0.11494	4	Endocrine disorders
EGFR	0.00301097	0	0.110016	4	Endocrine disorders
ACTA2	0.00157085	0	0.112435	4	Endocrine disorders
ODAM	0.00820526	0	0.11833	4	Endocrine disorders
WFDC2	0.002585	0	0.296535	4	Endocrine disorders
REN	0.0148913	0	0.116742	3	Endocrine disorders
CXCL14	0	0	0.205631	3	Endocrine disorders
LTBP2	0.000277583	0	0.0981047	3	Endocrine disorders
ACE2	0.0100055	0	0.0837516	3	Endocrine disorders
PLAT	0.0170696	1	0.0785264	3	Endocrine disorders
TFF1	0.00126896	0	0.0741352	3	Endocrine disorders
ENPP5	0.00296308	0	0.0674273	2	Endocrine disorders
SKAP1	7.49e-05	0	0.0494592	2	Endocrine disorders
CCL2	0.00733804	0	0.0524602	2	Endocrine disorders
TFRC	3.41e-05	0	0.0535135	2	Endocrine disorders
CTSV	0.000212937	0	0.0539634	2	Endocrine disorders
GFAP	0.000440646	0	0.0632115	2	Endocrine disorders
AMBP	0.0017208	0	0.0696284	2	Endocrine disorders
NTproBNP	0.00940838	0	0.105212	2	Endocrine disorders
VSIG4	0.00403701	0	0.0707938	2	Endocrine disorders
TSPAN1	0.000975154	0	0.101002	2	Endocrine disorders
HSPB6	0.0115599	0	0.0795377	2	Endocrine disorders
GDF15	0.0459028	1	0.960363	15	Mental and behavioural disorders
CDCP1	0.000267284	0	0.409826	12	Mental and behavioural disorders
CXCL17	0.072609	1	0.378523	11	Mental and behavioural disorders
EDA2R	0.000564123	0	0.347952	10	Mental and behavioural disorders
HAVCR1	0.00111349	0	0.290506	10	Mental and behavioural disorders
TNFRSF10B	0.0193869	1	0.231634	9	Mental and behavioural disorders
CA14	0.0219107	1	0.203499	9	Mental and behavioural disorders
NEFL	0.0345346	1	0.299153	8	Mental and behavioural disorders
BCAN	0.0368778	1	0.266058	8	Mental and behavioural disorders
ADM	0.00641097	0	0.198553	7	Mental and behavioural disorders
IL6	0.00163763	0	0.197207	6	Mental and behavioural disorders
MEPE	0.00170863	0	0.129251	5	Mental and behavioural disorders
MMP12	0.0082686	0	0.11494	4	Mental and behavioural disorders
EGFR	0.00670554	0	0.110016	4	Mental and behavioural disorders
ACTA2	0.000204654	0	0.112435	4	Mental and behavioural disorders
ODAM	0.00533412	0	0.11833	4	Mental and behavioural disorders
WFDC2	0.0101092	0	0.296535	4	Mental and behavioural disorders
REN	0.000185002	0	0.116742	3	Mental and behavioural disorders
CXCL14	0.000382365	0	0.205631	3	Mental and behavioural disorders
LTBP2	0.000269174	0	0.0981047	3	Mental and behavioural disorders
ACE2	0.00198732	0	0.0837516	3	Mental and behavioural disorders
PLAT	0.000276899	0	0.0785264	3	Mental and behavioural disorders
TFF1	0.000961852	0	0.0741352	3	Mental and behavioural disorders
ENPP5	0.000916124	0	0.0674273	2	Mental and behavioural disorders
SKAP1	0.000116324	0	0.0494592	2	Mental and behavioural disorders
CCL2	0.000471283	0	0.0524602	2	Mental and behavioural disorders
TFRC	0.000230311	0	0.0535135	2	Mental and behavioural disorders
CTSV	2.91e-05	0	0.0539634	2	Mental and behavioural disorders
GFAP	0.0194394	1	0.0632115	2	Mental and behavioural disorders
AMBP	0.000349627	0	0.0696284	2	Mental and behavioural disorders
NTproBNP	0.002319	0	0.105212	2	Mental and behavioural disorders
VSIG4	0.000373907	0	0.0707938	2	Mental and behavioural disorders
TSPAN1	2.89e-06	0	0.101002	2	Mental and behavioural disorders
HSPB6	0.000273371	0	0.0795377	2	Mental and behavioural disorders
GDF15	0.0994805	1	0.960363	15	Nervous system disorders
CDCP1	0.0403839	1	0.409826	12	Nervous system disorders
CXCL17	0.00852314	0	0.378523	11	Nervous system disorders
EDA2R	0.0243867	1	0.347952	10	Nervous system disorders
HAVCR1	0.0106379	0	0.290506	10	Nervous system disorders
TNFRSF10B	0.0107821	1	0.231634	9	Nervous system disorders
CA14	0.0198604	1	0.203499	9	Nervous system disorders
NEFL	0.0419287	1	0.299153	8	Nervous system disorders
BCAN	0.0496971	1	0.266058	8	Nervous system disorders
ADM	0.0161493	1	0.198553	7	Nervous system disorders
IL6	0.00674573	0	0.197207	6	Nervous system disorders
MEPE	0.0145549	1	0.129251	5	Nervous system disorders
MMP12	0.00763928	0	0.11494	4	Nervous system disorders
EGFR	0.00527309	0	0.110016	4	Nervous system disorders
ACTA2	0.00107827	0	0.112435	4	Nervous system disorders
ODAM	0.00270105	0	0.11833	4	Nervous system disorders
WFDC2	0.000251401	0	0.296535	4	Nervous system disorders
REN	0.000452972	0	0.116742	3	Nervous system disorders
CXCL14	0.000109813	0	0.205631	3	Nervous system disorders
LTBP2	0.00174678	0	0.0981047	3	Nervous system disorders
ACE2	0.0138895	1	0.0837516	3	Nervous system disorders
PLAT	0.000410506	0	0.0785264	3	Nervous system disorders
TFF1	0.00100615	0	0.0741352	3	Nervous system disorders
ENPP5	0.00417054	0	0.0674273	2	Nervous system disorders
SKAP1	0.000566737	0	0.0494592	2	Nervous system disorders
CCL2	0.000710642	0	0.0524602	2	Nervous system disorders
TFRC	0.000384655	0	0.0535135	2	Nervous system disorders
CTSV	0.00395496	0	0.0539634	2	Nervous system disorders
GFAP	0.0147334	1	0.0632115	2	Nervous system disorders
AMBP	0.00693904	0	0.0696284	2	Nervous system disorders
NTproBNP	0.00243664	0	0.105212	2	Nervous system disorders
VSIG4	0.000449261	0	0.0707938	2	Nervous system disorders
TSPAN1	4.03e-05	0	0.101002	2	Nervous system disorders
HSPB6	0.00661963	0	0.0795377	2	Nervous system disorders
GDF15	0.0418456	1	0.960363	15	Eye disorders
CDCP1	0.0394137	1	0.409826	12	Eye disorders
CXCL17	0.069066	1	0.378523	11	Eye disorders
EDA2R	0.0722396	1	0.347952	10	Eye disorders
HAVCR1	0.0356582	1	0.290506	10	Eye disorders
TNFRSF10B	0.00019708	0	0.231634	9	Eye disorders
CA14	0.0139138	1	0.203499	9	Eye disorders
NEFL	0.0375936	1	0.299153	8	Eye disorders
BCAN	0.00581405	0	0.266058	8	Eye disorders
ADM	0.00135089	0	0.198553	7	Eye disorders
IL6	0.0116036	1	0.197207	6	Eye disorders
MEPE	0.0283493	1	0.129251	5	Eye disorders
MMP12	0.00759426	0	0.11494	4	Eye disorders
EGFR	0.00333825	0	0.110016	4	Eye disorders
ACTA2	0.0171446	1	0.112435	4	Eye disorders
ODAM	0.000253024	0	0.11833	4	Eye disorders
WFDC2	0.00235512	0	0.296535	4	Eye disorders
REN	0.00180977	0	0.116742	3	Eye disorders
CXCL14	0.000805491	0	0.205631	3	Eye disorders
LTBP2	0.0143082	1	0.0981047	3	Eye disorders
ACE2	0.000143494	0	0.0837516	3	Eye disorders
PLAT	0.0079817	0	0.0785264	3	Eye disorders
TFF1	0.0068972	0	0.0741352	3	Eye disorders
ENPP5	0.00433356	0	0.0674273	2	Eye disorders
SKAP1	1.83e-05	0	0.0494592	2	Eye disorders
CCL2	7.71e-05	0	0.0524602	2	Eye disorders
TFRC	7.37e-06	0	0.0535135	2	Eye disorders
CTSV	0.00285794	0	0.0539634	2	Eye disorders
GFAP	0.00646158	0	0.0632115	2	Eye disorders
AMBP	4.6e-05	0	0.0696284	2	Eye disorders
NTproBNP	0.00900283	0	0.105212	2	Eye disorders
VSIG4	0.00163987	0	0.0707938	2	Eye disorders
TSPAN1	0.000748919	0	0.101002	2	Eye disorders
HSPB6	0.00063603	0	0.0795377	2	Eye disorders
GDF15	0.0120829	1	0.960363	15	Ear disorders
CDCP1	0.015528	1	0.409826	12	Ear disorders
CXCL17	0.0182971	1	0.378523	11	Ear disorders
EDA2R	0.0095457	1	0.347952	10	Ear disorders
HAVCR1	0.000529318	0	0.290506	10	Ear disorders
TNFRSF10B	0.00200572	0	0.231634	9	Ear disorders
CA14	0.0022504	0	0.203499	9	Ear disorders
NEFL	0.0118244	1	0.299153	8	Ear disorders
BCAN	0.00167234	0	0.266058	8	Ear disorders
ADM	0.00735811	0	0.198553	7	Ear disorders
IL6	0.00101503	0	0.197207	6	Ear disorders
MEPE	0.000183205	0	0.129251	5	Ear disorders
MMP12	0.00452678	0	0.11494	4	Ear disorders
EGFR	0.00487425	0	0.110016	4	Ear disorders
ACTA2	0.00151596	0	0.112435	4	Ear disorders
ODAM	0.00620055	0	0.11833	4	Ear disorders
WFDC2	0.00287426	0	0.296535	4	Ear disorders
REN	0.00138408	0	0.116742	3	Ear disorders
CXCL14	0.0372763	1	0.205631	3	Ear disorders
LTBP2	0.000109989	0	0.0981047	3	Ear disorders
ACE2	0.00191871	0	0.0837516	3	Ear disorders
PLAT	0.000298082	0	0.0785264	3	Ear disorders
TFF1	0.00132436	0	0.0741352	3	Ear disorders
ENPP5	0.00734285	0	0.0674273	2	Ear disorders
SKAP1	0.0311098	1	0.0494592	2	Ear disorders
CCL2	0.000442528	0	0.0524602	2	Ear disorders
TFRC	0.0130724	1	0.0535135	2	Ear disorders
CTSV	0.00117351	0	0.0539634	2	Ear disorders
GFAP	0.000213572	0	0.0632115	2	Ear disorders
AMBP	0.00928697	1	0.0696284	2	Ear disorders
NTproBNP	0.000266543	0	0.105212	2	Ear disorders
VSIG4	6.45e-05	0	0.0707938	2	Ear disorders
TSPAN1	0.000643233	0	0.101002	2	Ear disorders
HSPB6	0.000280141	0	0.0795377	2	Ear disorders
GDF15	0.0855659	1	0.960363	15	Circulatory system disorders
CDCP1	0.0388341	1	0.409826	12	Circulatory system disorders
CXCL17	0.0204994	1	0.378523	11	Circulatory system disorders
EDA2R	0.0168636	0	0.347952	10	Circulatory system disorders
HAVCR1	0.0446183	1	0.290506	10	Circulatory system disorders
TNFRSF10B	0.00822634	0	0.231634	9	Circulatory system disorders
CA14	0.0132069	0	0.203499	9	Circulatory system disorders
NEFL	0.00395796	0	0.299153	8	Circulatory system disorders
BCAN	0.0326063	1	0.266058	8	Circulatory system disorders
ADM	0.0227673	1	0.198553	7	Circulatory system disorders
IL6	0.0426112	1	0.197207	6	Circulatory system disorders
MEPE	0.000119685	0	0.129251	5	Circulatory system disorders
MMP12	0.00802173	0	0.11494	4	Circulatory system disorders
EGFR	0.00533507	0	0.110016	4	Circulatory system disorders
ACTA2	0.0372346	1	0.112435	4	Circulatory system disorders
ODAM	0.0192943	1	0.11833	4	Circulatory system disorders
WFDC2	0.00695784	0	0.296535	4	Circulatory system disorders
REN	0.0256089	1	0.116742	3	Circulatory system disorders
CXCL14	0.00552052	0	0.205631	3	Circulatory system disorders
LTBP2	0.0087082	0	0.0981047	3	Circulatory system disorders
ACE2	0.0132109	0	0.0837516	3	Circulatory system disorders
PLAT	0.0274392	1	0.0785264	3	Circulatory system disorders
TFF1	0.000382794	0	0.0741352	3	Circulatory system disorders
ENPP5	0.00148617	0	0.0674273	2	Circulatory system disorders
SKAP1	1.45e-05	0	0.0494592	2	Circulatory system disorders
CCL2	0.000287841	0	0.0524602	2	Circulatory system disorders
TFRC	0.00144819	0	0.0535135	2	Circulatory system disorders
CTSV	0.019052	1	0.0539634	2	Circulatory system disorders
GFAP	0.000909284	0	0.0632115	2	Circulatory system disorders
AMBP	0.00948729	0	0.0696284	2	Circulatory system disorders
NTproBNP	0.0234768	1	0.105212	2	Circulatory system disorders
VSIG4	0.000694407	0	0.0707938	2	Circulatory system disorders
TSPAN1	0.000467562	0	0.101002	2	Circulatory system disorders
HSPB6	0.0247953	1	0.0795377	2	Circulatory system disorders
GDF15	0.0811285	1	0.960363	15	Respiratory system disorders
CDCP1	0.0411862	1	0.409826	12	Respiratory system disorders
CXCL17	0.0187846	1	0.378523	11	Respiratory system disorders
EDA2R	0.00940156	0	0.347952	10	Respiratory system disorders
HAVCR1	0.023336	1	0.290506	10	Respiratory system disorders
TNFRSF10B	0.0279238	1	0.231634	9	Respiratory system disorders
CA14	0.0218064	1	0.203499	9	Respiratory system disorders
NEFL	0.024671	1	0.299153	8	Respiratory system disorders
BCAN	0.0204904	1	0.266058	8	Respiratory system disorders
ADM	0.0291601	1	0.198553	7	Respiratory system disorders
IL6	0.0141512	1	0.197207	6	Respiratory system disorders
MEPE	0.00936214	0	0.129251	5	Respiratory system disorders
MMP12	0.0130331	1	0.11494	4	Respiratory system disorders
EGFR	0.0112402	1	0.110016	4	Respiratory system disorders
ACTA2	0.000647454	0	0.112435	4	Respiratory system disorders
ODAM	0.0205064	1	0.11833	4	Respiratory system disorders
WFDC2	0.0803004	1	0.296535	4	Respiratory system disorders
REN	0.0105176	0	0.116742	3	Respiratory system disorders
CXCL14	0.00184059	0	0.205631	3	Respiratory system disorders
LTBP2	0.0081505	0	0.0981047	3	Respiratory system disorders
ACE2	0.0164125	1	0.0837516	3	Respiratory system disorders
PLAT	0.000603194	0	0.0785264	3	Respiratory system disorders
TFF1	0.000193467	0	0.0741352	3	Respiratory system disorders
ENPP5	0.00234387	0	0.0674273	2	Respiratory system disorders
SKAP1	0.000733558	0	0.0494592	2	Respiratory system disorders
CCL2	0.00120322	0	0.0524602	2	Respiratory system disorders
TFRC	7.83e-05	0	0.0535135	2	Respiratory system disorders
CTSV	0.000431195	0	0.0539634	2	Respiratory system disorders
GFAP	0.00117869	0	0.0632115	2	Respiratory system disorders
AMBP	0.000197037	0	0.0696284	2	Respiratory system disorders
NTproBNP	0.0107506	0	0.105212	2	Respiratory system disorders
VSIG4	0.000353398	0	0.0707938	2	Respiratory system disorders
TSPAN1	0.00228055	0	0.101002	2	Respiratory system disorders
HSPB6	0.00264644	0	0.0795377	2	Respiratory system disorders
GDF15	0.0730633	1	0.960363	15	Digestive system disorders
CDCP1	0.0254706	1	0.409826	12	Digestive system disorders
CXCL17	0.0410743	1	0.378523	11	Digestive system disorders
EDA2R	0.0145876	1	0.347952	10	Digestive system disorders
HAVCR1	0.0123144	1	0.290506	10	Digestive system disorders
TNFRSF10B	0.0139807	1	0.231634	9	Digestive system disorders
CA14	0.00246389	0	0.203499	9	Digestive system disorders
NEFL	0.000342228	0	0.299153	8	Digestive system disorders
BCAN	0.00632338	0	0.266058	8	Digestive system disorders
ADM	0.0153827	1	0.198553	7	Digestive system disorders
IL6	0.00430027	0	0.197207	6	Digestive system disorders
MEPE	0.0147603	1	0.129251	5	Digestive system disorders
MMP12	0.00200041	0	0.11494	4	Digestive system disorders
EGFR	0.0167188	1	0.110016	4	Digestive system disorders
ACTA2	0.00145565	0	0.112435	4	Digestive system disorders
ODAM	0.000130479	0	0.11833	4	Digestive system disorders
WFDC2	0.00994906	0	0.296535	4	Digestive system disorders
REN	0.0018237	0	0.116742	3	Digestive system disorders
CXCL14	0.000688417	0	0.205631	3	Digestive system disorders
LTBP2	0.00818236	0	0.0981047	3	Digestive system disorders
ACE2	0.00167996	0	0.0837516	3	Digestive system disorders
PLAT	0.013257	1	0.0785264	3	Digestive system disorders
TFF1	0.0125462	1	0.0741352	3	Digestive system disorders
ENPP5	0.000275796	0	0.0674273	2	Digestive system disorders
SKAP1	0.00033407	0	0.0494592	2	Digestive system disorders
CCL2	0.0105004	1	0.0524602	2	Digestive system disorders
TFRC	0.000150731	0	0.0535135	2	Digestive system disorders
CTSV	0.0125751	1	0.0539634	2	Digestive system disorders
GFAP	0.000574544	0	0.0632115	2	Digestive system disorders
AMBP	0.0234138	1	0.0696284	2	Digestive system disorders
NTproBNP	0.00514331	0	0.105212	2	Digestive system disorders
VSIG4	0.0135444	1	0.0707938	2	Digestive system disorders
TSPAN1	0.000370123	0	0.101002	2	Digestive system disorders
HSPB6	0.00204446	0	0.0795377	2	Digestive system disorders
GDF15	0.0465413	1	0.960363	15	Skin disorders
CDCP1	0.0022329	0	0.409826	12	Skin disorders
CXCL17	0.0215855	1	0.378523	11	Skin disorders
EDA2R	0.0317023	1	0.347952	10	Skin disorders
HAVCR1	0.0114225	1	0.290506	10	Skin disorders
TNFRSF10B	0.00618279	0	0.231634	9	Skin disorders
CA14	0.00609589	0	0.203499	9	Skin disorders
NEFL	0.0209777	1	0.299153	8	Skin disorders
BCAN	0.0169222	1	0.266058	8	Skin disorders
ADM	0.00598762	0	0.198553	7	Skin disorders
IL6	0.0254778	1	0.197207	6	Skin disorders
MEPE	0.00052514	0	0.129251	5	Skin disorders
MMP12	0.00156949	0	0.11494	4	Skin disorders
EGFR	0.000937385	0	0.110016	4	Skin disorders
ACTA2	0.0144275	1	0.112435	4	Skin disorders
ODAM	0.00639387	0	0.11833	4	Skin disorders
WFDC2	0.00114682	0	0.296535	4	Skin disorders
REN	0.000231049	0	0.116742	3	Skin disorders
CXCL14	0.0242454	1	0.205631	3	Skin disorders
LTBP2	0.00796294	0	0.0981047	3	Skin disorders
ACE2	0.00114215	0	0.0837516	3	Skin disorders
PLAT	0.00363711	0	0.0785264	3	Skin disorders
TFF1	0.000630164	0	0.0741352	3	Skin disorders
ENPP5	0.00487525	0	0.0674273	2	Skin disorders
SKAP1	0.0139977	1	0.0494592	2	Skin disorders
CCL2	3.52e-05	0	0.0524602	2	Skin disorders
TFRC	0.00105801	0	0.0535135	2	Skin disorders
CTSV	0.00248815	0	0.0539634	2	Skin disorders
GFAP	0.000727707	0	0.0632115	2	Skin disorders
AMBP	0.00150452	0	0.0696284	2	Skin disorders
NTproBNP	0.000485432	0	0.105212	2	Skin disorders
VSIG4	0.00868115	0	0.0707938	2	Skin disorders
TSPAN1	0.000139443	0	0.101002	2	Skin disorders
HSPB6	0.00245923	0	0.0795377	2	Skin disorders
GDF15	0.0452585	1	0.960363	15	Musculoskeletal system disorders
CDCP1	0.0273386	1	0.409826	12	Musculoskeletal system disorders
CXCL17	0.0385963	1	0.378523	11	Musculoskeletal system disorders
EDA2R	0.0345348	1	0.347952	10	Musculoskeletal system disorders
HAVCR1	0.0258814	1	0.290506	10	Musculoskeletal system disorders
TNFRSF10B	0.0125217	1	0.231634	9	Musculoskeletal system disorders
CA14	0.0208768	1	0.203499	9	Musculoskeletal system disorders
NEFL	0.000463491	0	0.299153	8	Musculoskeletal system disorders
BCAN	0.0203587	1	0.266058	8	Musculoskeletal system disorders
ADM	0.0219747	1	0.198553	7	Musculoskeletal system disorders
IL6	0.00404675	0	0.197207	6	Musculoskeletal system disorders
MEPE	0.00937715	0	0.129251	5	Musculoskeletal system disorders
MMP12	0.00148812	0	0.11494	4	Musculoskeletal system disorders
EGFR	0.000699348	0	0.110016	4	Musculoskeletal system disorders
ACTA2	0.00307191	0	0.112435	4	Musculoskeletal system disorders
ODAM	0.00868035	0	0.11833	4	Musculoskeletal system disorders
WFDC2	0.000120727	0	0.296535	4	Musculoskeletal system disorders
REN	0.000600303	0	0.116742	3	Musculoskeletal system disorders
CXCL14	0.00177094	0	0.205631	3	Musculoskeletal system disorders
LTBP2	0.000710161	0	0.0981047	3	Musculoskeletal system disorders
ACE2	0.0010489	0	0.0837516	3	Musculoskeletal system disorders
PLAT	0.0011799	0	0.0785264	3	Musculoskeletal system disorders
TFF1	0.00112373	0	0.0741352	3	Musculoskeletal system disorders
ENPP5	0.00924612	0	0.0674273	2	Musculoskeletal system disorders
SKAP1	0	0	0.0494592	2	Musculoskeletal system disorders
CCL2	0.000250902	0	0.0524602	2	Musculoskeletal system disorders
TFRC	0.000149459	0	0.0535135	2	Musculoskeletal system disorders
CTSV	0.000793961	0	0.0539634	2	Musculoskeletal system disorders
GFAP	0.000176491	0	0.0632115	2	Musculoskeletal system disorders
AMBP	0.00745132	0	0.0696284	2	Musculoskeletal system disorders
NTproBNP	0.0119228	1	0.105212	2	Musculoskeletal system disorders
VSIG4	0.000561822	0	0.0707938	2	Musculoskeletal system disorders
TSPAN1	0.000292281	0	0.101002	2	Musculoskeletal system disorders
HSPB6	0.017303	1	0.0795377	2	Musculoskeletal system disorders
GDF15	0.0542972	1	0.960363	15	Genitourinary system disorders
CDCP1	0.00602162	0	0.409826	12	Genitourinary system disorders
CXCL17	0.00532336	0	0.378523	11	Genitourinary system disorders
EDA2R	0.0203728	1	0.347952	10	Genitourinary system disorders
HAVCR1	0.0246174	1	0.290506	10	Genitourinary system disorders
TNFRSF10B	0.00982054	0	0.231634	9	Genitourinary system disorders
CA14	0.0147017	1	0.203499	9	Genitourinary system disorders
NEFL	0.00657806	0	0.299153	8	Genitourinary system disorders
BCAN	0.00511627	0	0.266058	8	Genitourinary system disorders
ADM	0.00961467	0	0.198553	7	Genitourinary system disorders
IL6	9.35e-05	0	0.197207	6	Genitourinary system disorders
MEPE	0.00173372	0	0.129251	5	Genitourinary system disorders
MMP12	0.000111332	0	0.11494	4	Genitourinary system disorders
EGFR	0.00538454	0	0.110016	4	Genitourinary system disorders
ACTA2	0.00191617	0	0.112435	4	Genitourinary system disorders
ODAM	0.00526504	0	0.11833	4	Genitourinary system disorders
WFDC2	0.0347709	1	0.296535	4	Genitourinary system disorders
REN	0.0247674	1	0.116742	3	Genitourinary system disorders
CXCL14	0.000433846	0	0.205631	3	Genitourinary system disorders
LTBP2	0.00169249	0	0.0981047	3	Genitourinary system disorders
ACE2	0.000340183	0	0.0837516	3	Genitourinary system disorders
PLAT	0.000348772	0	0.0785264	3	Genitourinary system disorders
TFF1	0.00245204	0	0.0741352	3	Genitourinary system disorders
ENPP5	0.015448	1	0.0674273	2	Genitourinary system disorders
SKAP1	0.000260505	0	0.0494592	2	Genitourinary system disorders
CCL2	0.00958848	0	0.0524602	2	Genitourinary system disorders
TFRC	0.000745631	0	0.0535135	2	Genitourinary system disorders
CTSV	0.000362897	0	0.0539634	2	Genitourinary system disorders
GFAP	0.00269765	0	0.0632115	2	Genitourinary system disorders
AMBP	0.00676362	0	0.0696284	2	Genitourinary system disorders
NTproBNP	0.00664099	0	0.105212	2	Genitourinary system disorders
VSIG4	0.0356066	1	0.0707938	2	Genitourinary system disorders
TSPAN1	0.0662668	1	0.101002	2	Genitourinary system disorders
HSPB6	0.00132689	0	0.0795377	2	Genitourinary system disorders
GDF15	0.099669	1	0.960363	15	All-cause mortality
CDCP1	0.0519233	1	0.409826	12	All-cause mortality
CXCL17	0.0180702	1	0.378523	11	All-cause mortality
EDA2R	0.0391558	1	0.347952	10	All-cause mortality
HAVCR1	0.0133375	1	0.290506	10	All-cause mortality
TNFRSF10B	0.0309769	1	0.231634	9	All-cause mortality
CA14	0.0154624	1	0.203499	9	All-cause mortality
NEFL	0.0819225	1	0.299153	8	All-cause mortality
BCAN	0.0321165	1	0.266058	8	All-cause mortality
ADM	0.00317642	0	0.198553	7	All-cause mortality
IL6	0.00946464	0	0.197207	6	All-cause mortality
MEPE	0.00510945	0	0.129251	5	All-cause mortality
MMP12	0.0188206	1	0.11494	4	All-cause mortality
EGFR	0.0129583	0	0.110016	4	All-cause mortality
ACTA2	0.010439	0	0.112435	4	All-cause mortality
ODAM	0.0159674	1	0.11833	4	All-cause mortality
WFDC2	0.0962809	1	0.296535	4	All-cause mortality
REN	0.0165425	1	0.116742	3	All-cause mortality
CXCL14	2.98e-05	0	0.205631	3	All-cause mortality
LTBP2	0.0181972	1	0.0981047	3	All-cause mortality
ACE2	0.00915222	0	0.0837516	3	All-cause mortality
PLAT	0.00412592	0	0.0785264	3	All-cause mortality
TFF1	0.000262551	0	0.0741352	3	All-cause mortality
ENPP5	2.75e-05	0	0.0674273	2	All-cause mortality
SKAP1	0.000153476	0	0.0494592	2	All-cause mortality
CCL2	0.000203681	0	0.0524602	2	All-cause mortality
TFRC	0	0	0.0535135	2	All-cause mortality
CTSV	0.00126928	0	0.0539634	2	All-cause mortality
GFAP	0.0128034	0	0.0632115	2	All-cause mortality
AMBP	4.67e-05	0	0.0696284	2	All-cause mortality
NTproBNP	0.00998774	0	0.105212	2	All-cause mortality
VSIG4	0.000134101	0	0.0707938	2	All-cause mortality
TSPAN1	0.00477613	0	0.101002	2	All-cause mortality
HSPB6	0.00222109	0	0.0795377	2	All-cause mortality
