# Supplementary material for: Plasma proteomic profiles predict individual future health risk
Source: Nat Commun. 2023 Nov 28;14:7817. doi: 10.1038/s41467-023-43575-7 (PMC10684756; doi:10.1038/s41467-023-43575-7)
Supplement: Supplementary file 15 — Source Data [file 41467_2023_43575_MOESM15_ESM.zip › SourceData/Figure5_SourceData.xlsx]

## Sheet: Figure5a
shap_values	Pro_values	Pro_code	TopPro
-0.00299	-0.18673	ACTA2	1
-0.04213	-0.04513	ACTA2	1
-0.02165	0.2763	ACTA2	1
0.04883	-0.28025	ACTA2	1
0.02855	-0.73084	ACTA2	1
-0.02713	1.36453	ACTA2	1
0.03072	-0.26468	ACTA2	1
0.04679	-1.45871	ACTA2	1
-0.02808	2.63177	ACTA2	1
-0.04171	0.58283	ACTA2	1
0.03063	-0.63926	ACTA2	1
0.03585		ACTA2	1
-0.01679	-0.12279	ACTA2	1
-0.05059	0.70243	ACTA2	1
-0.03869	0.35042	ACTA2	1
0.03545	-1.11623	ACTA2	1
-0.01823	0.86745	ACTA2	1
0.05094	-0.84315	ACTA2	1
-0.02839	0.43052	ACTA2	1
-0.02908	0.10949	ACTA2	1
-0.01706	0.73839	ACTA2	1
-0.03273	0.49652	ACTA2	1
-0.04554	0.36662	ACTA2	1
0.06029	-0.92927	ACTA2	1
0.04581	-0.58843	ACTA2	1
0.04001	-0.72388	ACTA2	1
-0.02302	0.21463	ACTA2	1
0.04659	-1.31285	ACTA2	1
-0.04118	0.88535	ACTA2	1
-0.03777	0.67169	ACTA2	1
-0.01986	1.62026	ACTA2	1
-0.01181	-0.12701	ACTA2	1
-0.02032	0.56189	ACTA2	1
0.03631	-0.42303	ACTA2	1
0.05285	-0.8656	ACTA2	1
-0.01937	1.01871	ACTA2	1
-0.02835	0.94036	ACTA2	1
-0.01933	0.42842	ACTA2	1
0.03363	-0.85461	ACTA2	1
0.05258	-0.33023	ACTA2	1
0.05216	-0.32762	ACTA2	1
-0.02866	0.27331	ACTA2	1
0.04183	-0.82195	ACTA2	1
0.04633	-0.78713	ACTA2	1
-0.03165	1.41996	ACTA2	1
-0.03126	0.17224	ACTA2	1
0.04802	-0.63902	ACTA2	1
0.03105	-0.31346	ACTA2	1
0.04989	-0.85067	ACTA2	1
-0.03487	0.86604	ACTA2	1
-0.03156	1.31131	ACTA2	1
0.0367	-0.25603	ACTA2	1
0.04109	-0.34804	ACTA2	1
0.04472	-0.83898	ACTA2	1
0.05359	-0.89996	ACTA2	1
0.03342	-0.50101	ACTA2	1
-0.02559	-0.01916	ACTA2	1
-0.02527	0.52145	ACTA2	1
-0.04576	1.05444	ACTA2	1
-0.01649	0.99488	ACTA2	1
-0.03544	0.2545	ACTA2	1
-0.0229	1.59651	ACTA2	1
0.02348	-0.33679	ACTA2	1
-0.04973	2.04387	ACTA2	1
-0.02164	0.64693	ACTA2	1
-0.04413	1.22113	ACTA2	1
-0.02747	0.75815	ACTA2	1
-0.02007	0.27406	ACTA2	1
0.05023	-0.59378	ACTA2	1
-0.03127	0.90934	ACTA2	1
0.04346	-1.34	ACTA2	1
-0.04095	0.52801	ACTA2	1
0.04114	-1.64009	ACTA2	1
-0.02549	0.32825	ACTA2	1
0.03901	-2.2542	ACTA2	1
-0.02628	-0.1874	ACTA2	1
0.04367	-0.8129	ACTA2	1
0.04551	-2.80359	ACTA2	1
-0.02552	0.0649	ACTA2	1
-0.02428	0.24726	ACTA2	1
0.06823	-1.4339	ACTA2	1
-0.0262	0.25247	ACTA2	1
0.04079	-1.60621	ACTA2	1
0.05469	-0.86034	ACTA2	1
0.04026	-2.40902	ACTA2	1
0.03534	-0.47326	ACTA2	1
-0.01598	-0.14747	ACTA2	1
-0.03557	0.14588	ACTA2	1
-0.02419	1.05375	ACTA2	1
0.03633	-1.14986	ACTA2	1
-0.02084	-0.11979	ACTA2	1
0.0247	-0.29776	ACTA2	1
0.05065	-1.829	ACTA2	1
0.03461		ACTA2	1
0.05939	-1.35906	ACTA2	1
0.04383	-0.30232	ACTA2	1
0.0382	-0.22569	ACTA2	1
0.03176	-1.20608	ACTA2	1
0.00209	-0.16173	ACTA2	1
-0.03037	1.97763	ACTA2	1
-0.01833	0.7393	ACTA2	1
0.03964	-2.18885	ACTA2	1
-0.029	1.74661	ACTA2	1
0.04319	-2.27494	ACTA2	1
-0.01991	0.88897	ACTA2	1
-0.04429	0.54881	ACTA2	1
0.03612	-0.2431	ACTA2	1
-0.0412	1.45287	ACTA2	1
0.01547	-1.20534	ACTA2	1
-0.01532	0.57537	ACTA2	1
0.06347	-0.54341	ACTA2	1
0.03742	-0.77374	ACTA2	1
-0.01934	1.77462	ACTA2	1
0.06211	-0.70069	ACTA2	1
0.03293	-0.62548	ACTA2	1
-0.04572	0.17352	ACTA2	1
0.03897	-0.21448	ACTA2	1
-0.02259	-0.03489	ACTA2	1
0.02497	-1.0854	ACTA2	1
0.05408	-0.57797	ACTA2	1
0.05376	-1.46024	ACTA2	1
-0.02911	0.70837	ACTA2	1
-0.03516	0.37148	ACTA2	1
0.04898	-0.85115	ACTA2	1
0.04808	-0.84876	ACTA2	1
-0.02434	-0.18796	ACTA2	1
-0.03488	-0.05572	ACTA2	1
0.05116	-2.28099	ACTA2	1
0.0483	-0.67321	ACTA2	1
0.01712	-0.7068	ACTA2	1
0.05567	-0.32852	ACTA2	1
-0.03659	0.78142	ACTA2	1
0.06587	-0.76865	ACTA2	1
0.04541	-0.85234	ACTA2	1
-0.028	-0.08532	ACTA2	1
-0.02345	0.43136	ACTA2	1
0.03119	-0.63961	ACTA2	1
-0.03829	0.37803	ACTA2	1
-0.02323	-0.16953	ACTA2	1
-0.0162	0.16165	ACTA2	1
0.03922	-1.18953	ACTA2	1
-0.05243	-0.03974	ACTA2	1
-0.03175	0.52885	ACTA2	1
-0.02648	1.21044	ACTA2	1
-0.03811	0.84921	ACTA2	1
-0.04017	1.0197	ACTA2	1
0.05694	-1.32147	ACTA2	1
-0.04319	1.33402	ACTA2	1
-0.03414	0.00239	ACTA2	1
-0.05256	0.20109	ACTA2	1
-0.03181	0.52926	ACTA2	1
-0.04809	0.09656	ACTA2	1
-0.00524	-0.08997	ACTA2	1
-0.02778	0.28355	ACTA2	1
-0.04255	0.62313	ACTA2	1
-0.02612	0.06675	ACTA2	1
0.0393	-0.85592	ACTA2	1
-0.03673	0.77766	ACTA2	1
0.03704	-2.24735	ACTA2	1
0.07157	-1.71016	ACTA2	1
0.04256	-1.04371	ACTA2	1
-0.03492	1.24608	ACTA2	1
0.04632	-0.9495	ACTA2	1
-0.04358	0.07993	ACTA2	1
-0.02435	0.26626	ACTA2	1
-0.03218	-0.01916	ACTA2	1
-0.03761	0.40547	ACTA2	1
-0.04171	1.30977	ACTA2	1
-0.02508	1.49685	ACTA2	1
-0.01146	-0.13079	ACTA2	1
0.04712	-0.33261	ACTA2	1
-0.0258	0.17223	ACTA2	1
0.04868	-0.97291	ACTA2	1
-0.0338	0.37402	ACTA2	1
-0.05155	0.05464	ACTA2	1
-0.03155	-0.0295	ACTA2	1
-0.02035	0.49224	ACTA2	1
-0.01492	-0.14013	ACTA2	1
-0.02768	0.7288	ACTA2	1
-0.04025	0.20625	ACTA2	1
0.01942	-0.45787	ACTA2	1
0.0537	-1.12248	ACTA2	1
-0.02416	-0.06565	ACTA2	1
0.02874	-0.2763	ACTA2	1
0.02923	-0.62594	ACTA2	1
0.02743	-0.73331	ACTA2	1
-0.02665	0.83761	ACTA2	1
-0.02586	0.14112	ACTA2	1
-0.01927	0.18473	ACTA2	1
0.03051	-1.17757	ACTA2	1
-0.02101	0.51176	ACTA2	1
0.04506	-1.14986	ACTA2	1
0.03911	-2.41557	ACTA2	1
0.02278	-1.00849	ACTA2	1
0.03084	-0.85019	ACTA2	1
0.02391	-0.25681	ACTA2	1
0.04914	-0.8984	ACTA2	1
-0.03383	0.02821	ACTA2	1
0.02613	-0.48304	ACTA2	1
-0.03087	1.6476	ACTA2	1
0.04495	-0.4873	ACTA2	1
0.00362	-0.12979	ACTA2	1
0.02535	-1.25926	ACTA2	1
0.02437	-1.33574	ACTA2	1
-0.03287	1.49591	ACTA2	1
-0.02944	0.36344	ACTA2	1
0.0425	-0.45879	ACTA2	1
-0.01412	0.06664	ACTA2	1
-0.02523	3.60395	ACTA2	1
-0.02452	-0.01598	ACTA2	1
0.03117	-0.48776	ACTA2	1
-0.03453	1.22813	ACTA2	1
-0.04291	0.14804	ACTA2	1
-0.02351	0.81942	ACTA2	1
0.05585	-1.62797	ACTA2	1
0.02559	-1.53225	ACTA2	1
0.04878	-1.57705	ACTA2	1
-0.01684	4.12098	ACTA2	1
-0.02242	2.67848	ACTA2	1
-0.02253	0.94706	ACTA2	1
-0.01201	0.45425	ACTA2	1
0.03116	-0.39618	ACTA2	1
-0.02027	1.44309	ACTA2	1
0.02385	-1.18237	ACTA2	1
0.00994	-0.13356	ACTA2	1
0.04728	-2.01107	ACTA2	1
-0.02004	0.62385	ACTA2	1
-0.03384	1.57007	ACTA2	1
0.02961	-0.27202	ACTA2	1
-0.03525	0.55421	ACTA2	1
-0.01736	0.13225	ACTA2	1
-0.00366	-0.08201	ACTA2	1
0.03613	-0.48684	ACTA2	1
0.01991	-0.21269	ACTA2	1
0.02832	-0.39094	ACTA2	1
-0.03809	0.41263	ACTA2	1
-0.02742	0.09548	ACTA2	1
-0.01397	0.26166	ACTA2	1
0.03419	-0.67462	ACTA2	1
-0.02269	0.66769	ACTA2	1
-0.0195	-0.03654	ACTA2	1
-0.02325	-0.04359	ACTA2	1
-0.03457	1.17437	ACTA2	1
-0.02403	0.57392	ACTA2	1
0.02543		ACTA2	1
-0.02461	0.95864	ACTA2	1
-0.03347	0.34448	ACTA2	1
0.04842	-0.89421	ACTA2	1
0.03879	-0.43551	ACTA2	1
-0.02602	0.95953	ACTA2	1
-0.0197	0.04995	ACTA2	1
0.03581	-1.30348	ACTA2	1
-0.02565	-0.05881	ACTA2	1
-0.01455	0.30976	ACTA2	1
-0.03472	0.81072	ACTA2	1
0.01965	-1.20683	ACTA2	1
-0.02284	0.66101	ACTA2	1
0.05315	-2.36315	ACTA2	1
-0.03755	0.82256	ACTA2	1
-0.02624	1.19076	ACTA2	1
0.02059	-0.59925	ACTA2	1
0.01118	-0.19858	ACTA2	1
-0.01881	0.20001	ACTA2	1
-0.02958	1.6571	ACTA2	1
-0.0268	1.79714	ACTA2	1
-0.0259	-0.0095	ACTA2	1
-0.01869	1.31536	ACTA2	1
-0.01872	0.65217	ACTA2	1
-0.01831	-0.0228	ACTA2	1
0.03559	-0.66395	ACTA2	1
0.03408	-0.65727	ACTA2	1
-0.01865	0.55359	ACTA2	1
-0.03146	0.19657	ACTA2	1
0.02159	-0.9775	ACTA2	1
-0.0213	-0.01686	ACTA2	1
0.03448	-0.65353	ACTA2	1
0.02038	-1.25417	ACTA2	1
-0.01333	0.58325	ACTA2	1
-0.03494	0.88977	ACTA2	1
-0.03623	3.75983	ACTA2	1
-0.01968	0.08885	ACTA2	1
0.03943	-1.06868	ACTA2	1
0.04624	-1.63648	ACTA2	1
0.04596	-0.79449	ACTA2	1
-0.0171	0.09689	ACTA2	1
-0.0312	0.48712	ACTA2	1
0.04271	-1.94088	ACTA2	1
-0.01132	1.44147	ACTA2	1
-0.0176	0.0166	ACTA2	1
-0.01753	1.88142	ACTA2	1
-0.03469	1.68238	ACTA2	1
0.04265	-1.55629	ACTA2	1
-0.02651	0.6355	ACTA2	1
0.02842	-0.78891	ACTA2	1
0.04805	-1.88439	ACTA2	1
0.03288	-1.04492	ACTA2	1
-0.02211	0.45655	ACTA2	1
-0.01939	1.28334	ACTA2	1
0.03245	-1.1258	ACTA2	1
0.03498	-0.8996	ACTA2	1
-0.02627	2.90882	ACTA2	1
-0.02732	1.09005	ACTA2	1
0.01947	-0.62898	ACTA2	1
0.01802	-0.3644	ACTA2	1
0.0388	-1.79749	ACTA2	1
-0.01399	0.40305	ACTA2	1
-0.02692	0.04711	ACTA2	1
0.05609	-1.60428	ACTA2	1
0.036	-0.8552	ACTA2	1
-0.0213	0.79674	ACTA2	1
-0.02024	0.15701	ACTA2	1
0.0336	-0.73697	ACTA2	1
-0.03697	2.00024	ACTA2	1
0.0367	-0.71362	ACTA2	1
0.03045	-0.47143	ACTA2	1
0.04573	-0.75469	ACTA2	1
0.05268	-0.98838	ACTA2	1
0.0052	-0.08577	ACTA2	1
-0.01822	-0.00565	ACTA2	1
-0.01663	2.91293	ACTA2	1
0.05754	-1.95472	ACTA2	1
0.05298	-0.49548	ACTA2	1
0.03786	-1.25342	ACTA2	1
0.03704	-1.4841	ACTA2	1
0.03817	-0.65048	ACTA2	1
0.03767	-1.11868	ACTA2	1
0.04324	-1.51337	ACTA2	1
0.01906	-0.73851	ACTA2	1
0.06441	-0.60798	ACTA2	1
0.04926	-0.72636	ACTA2	1
-0.05506	2.41411	ACTA2	1
0.06387	-1.21722	ACTA2	1
0.04817	-0.65634	ACTA2	1
0.0335		ACTA2	1
0.07227	-0.78963	ACTA2	1
-0.06446	0.09819	ACTA2	1
0.05185	-0.37749	ACTA2	1
-0.03283	0.41474	ACTA2	1
-0.0319	0.3572	ACTA2	1
0.04382	-0.75587	ACTA2	1
0.05264	-1.11182	ACTA2	1
-0.03771	1.67885	ACTA2	1
0.02432	-0.76995	ACTA2	1
0.05454	-1.40965	ACTA2	1
0.06104	-0.38432	ACTA2	1
0.04315	-1.27456	ACTA2	1
-0.02557	0.68564	ACTA2	1
0.06161	-0.81992	ACTA2	1
0.03751	-1.49275	ACTA2	1
-0.03551	0.28899	ACTA2	1
0.05424	-0.37874	ACTA2	1
-0.03159	-0.06101	ACTA2	1
-0.02877	0.52635	ACTA2	1
0.03256	-0.55291	ACTA2	1
0.0557	-0.88271	ACTA2	1
-0.02623	1.06422	ACTA2	1
-0.04402	1.30823	ACTA2	1
-0.01892	-0.16976	ACTA2	1
-0.03279	-0.01686	ACTA2	1
0.04838	-0.70457	ACTA2	1
-0.03273	-0.04624	ACTA2	1
-0.02555	0.14415	ACTA2	1
0.04872	-1.40914	ACTA2	1
-0.03131	0.26177	ACTA2	1
-0.04082	0.64785	ACTA2	1
0.06191	-1.59888	ACTA2	1
0.04137	-0.54549	ACTA2	1
-0.0303	1.64778	ACTA2	1
-0.02799	0.4619	ACTA2	1
0.03115	-0.51497	ACTA2	1
-0.05214	0.00652	ACTA2	1
-0.03903	0.00696	ACTA2	1
0.04407	-0.35599	ACTA2	1
-0.02071	4.16027	ACTA2	1
0.05395	-0.32138	ACTA2	1
0.03501	-0.83064	ACTA2	1
-0.05486	-0.01718	ACTA2	1
0.0606	-0.23748	ACTA2	1
-0.03892	1.12524	ACTA2	1
-0.03688	1.76744	ACTA2	1
0.03354	-0.72353	ACTA2	1
0.05796	-1.37325	ACTA2	1
-0.04587	1.76155	ACTA2	1
0.0567	-1.05138	ACTA2	1
0.03721	-0.45443	ACTA2	1
0.04374	-0.69046	ACTA2	1
-0.02335	0.6842	ACTA2	1
-0.03322	0.17234	ACTA2	1
0.04758	-0.72529	ACTA2	1
-0.03127	0.02656	ACTA2	1
-0.02957	-0.1537	ACTA2	1
0.01285	-0.23085	ACTA2	1
0.06003	-2.08094	ACTA2	1
-0.02207	-0.01916	ACTA2	1
-0.0342	0.42884	ACTA2	1
-0.05008	0.65896	ACTA2	1
0.07416	-0.80637	ACTA2	1
-0.03394	0.0177	ACTA2	1
-0.02511	0.58801	ACTA2	1
-0.02131	-0.18114	ACTA2	1
0.01974	-0.69552	ACTA2	1
-0.03519	0.64518	ACTA2	1
-0.02795	0.90783	ACTA2	1
0.07285	-1.2569	ACTA2	1
-0.04204	-0.07117	ACTA2	1
-0.02586	0.22128	ACTA2	1
0.07083	-0.785	ACTA2	1
-0.03435	0.21076	ACTA2	1
-0.02158	-0.15994	ACTA2	1
-0.03769	0.42905	ACTA2	1
-0.03964	1.6489	ACTA2	1
0.06451	-1.07453	ACTA2	1
-0.04591	-0.15426	ACTA2	1
-0.0399	1.0193	ACTA2	1
0.06311	-1.60145	ACTA2	1
0.04087	-1.06356	ACTA2	1
0.00859	-0.22984	ACTA2	1
0.06516	-1.83203	ACTA2	1
0.05032	-0.58529	ACTA2	1
-0.035	0.63179	ACTA2	1
-0.02277	0.34014	ACTA2	1
0.0562	-0.33385	ACTA2	1
0.05136	-0.98004	ACTA2	1
0.04013	-0.30543	ACTA2	1
0.0474	-1.7802	ACTA2	1
-0.02924	0.62798	ACTA2	1
-0.0383	-0.01686	ACTA2	1
-0.02766	0.27907	ACTA2	1
0.07347	-0.77789	ACTA2	1
-0.04711	1.42282	ACTA2	1
-0.04473	-0.03742	ACTA2	1
0.05769	-0.86022	ACTA2	1
-0.04837	-0.18796	ACTA2	1
0.05337	-0.83969	ACTA2	1
0.03885	-0.38786	ACTA2	1
-0.04182	0.71041	ACTA2	1
0.03516	-0.32875	ACTA2	1
-0.03348	0.85012	ACTA2	1
0.06282	-1.61586	ACTA2	1
0.05713	-1.5513	ACTA2	1
-0.02409	0.74613	ACTA2	1
0.05495	-1.3141	ACTA2	1
-0.02828	0.21484	ACTA2	1
-0.05019	-0.16775	ACTA2	1
-0.01573	0.02186	ACTA2	1
0.07098	-1.2301	ACTA2	1
0.04912	-1.40776	ACTA2	1
0.06681	-0.44158	ACTA2	1
-0.02387	0.8016	ACTA2	1
-0.03331	0.51322	ACTA2	1
0.0184	-0.22053	ACTA2	1
-0.02357	0.0051	ACTA2	1
-0.05477	1.24036	ACTA2	1
-0.04276	-0.02312	ACTA2	1
-0.0368	-0.01916	ACTA2	1
-0.05904	0.87912	ACTA2	1
-0.04825	0.91034	ACTA2	1
0.05304	-0.27157	ACTA2	1
0.08734	-1.72538	ACTA2	1
0.05779	-0.4164	ACTA2	1
0.0382	-0.44536	ACTA2	1
-0.03789	0.39218	ACTA2	1
0.05757	-0.22794	ACTA2	1
-0.04976	0.10427	ACTA2	1
0.08359	-0.71787	ACTA2	1
-0.04835	0.10883	ACTA2	1
0.04695	-0.91653	ACTA2	1
-0.05109	1.06975	ACTA2	1
0.04098	-0.62536	ACTA2	1
0.0945	-1.02305	ACTA2	1
-0.04638	0.71532	ACTA2	1
-0.04287	0.31603	ACTA2	1
0.0822	-0.4697	ACTA2	1
-0.05346	1.21686	ACTA2	1
-0.05057	-0.19545	ACTA2	1
0.06858	-0.99153	ACTA2	1
0.10503	-2.14397	ACTA2	1
0.06438	-1.35091	ACTA2	1
-0.05399	0.3719	ACTA2	1
0.06995	-1.59695	ACTA2	1
-0.06252	1.89143	ACTA2	1
-0.05209	0.06577	ACTA2	1
-0.05235	3.04828	ACTA2	1
-0.05299	0.3944	ACTA2	1
0.08316	-0.86691	ACTA2	1
0.06658	-0.38034	ACTA2	1
0.10108	-2.12852	ACTA2	1
-0.04106	0.10319	ACTA2	1
-0.0368	1.5572	ACTA2	1
-0.06607	0.01978	ACTA2	1
-0.0364	0.48639	ACTA2	1
-0.05299	0.31805	ACTA2	1
-0.06932	1.14543	ACTA2	1
0.07522	-2.25859	ACTA2	1
0.09797	-1.59091	ACTA2	1
0.06664	-0.63458	ACTA2	1
-0.03838	-0.11502	ACTA2	1
-0.03846	1.69166	ACTA2	1
0.071	-0.49605	ACTA2	1
-0.0543	-0.17757	ACTA2	1
0.0762	-0.57448	ACTA2	1
-0.06236	-0.04877	ACTA2	1
0.04171	-0.28792	ACTA2	1
-0.07336	0.70295	ACTA2	1
-0.06697	0.11567	ACTA2	1
0.08475	-0.7338	ACTA2	1
0.09123	-0.61498	ACTA2	1
0.09733	-1.1904	ACTA2	1
0.0763	-0.62384	ACTA2	1
0.06542	-0.32479	ACTA2	1
-0.06185	-0.02994	ACTA2	1
0.12279	-2.38814	ACTA2	1
0.09264		ACTA2	1
-0.05968	-0.12545	ACTA2	1
-0.06366	0.63931	ACTA2	1
0.08266	-0.89385	ACTA2	1
-0.04808	0.97169	ACTA2	1
-0.04676	-0.03742	ACTA2	1
0.0742	-1.55962	ACTA2	1
0.07197	-0.63015	ACTA2	1
-0.07534	0.14393	ACTA2	1
-0.0397	0.34989	ACTA2	1
-0.03399	0.55847	ACTA2	1
-0.0502	0.54964	ACTA2	1
0.05841	-1.70692	ACTA2	1
0.06484	-0.60356	ACTA2	1
0.0692	-0.56288	ACTA2	1
-0.07127	0.17514	ACTA2	1
-0.05063	1.29261	ACTA2	1
0.0867	-1.02548	ACTA2	1
-0.04155	0.18861	ACTA2	1
0.10201	-2.73056	ACTA2	1
0.10159	-0.66735	ACTA2	1
-0.04008	0.36471	ACTA2	1
0.07987	-1.54043	ACTA2	1
0.09421	-1.91405	ACTA2	1
-0.03492	-0.16173	ACTA2	1
-0.03567	0.09015	ACTA2	1
0.08095	-0.51682	ACTA2	1
0.07038	-0.80946	ACTA2	1
-0.04863	0.08841	ACTA2	1
-0.04366	0.06206	ACTA2	1
-0.03798	0.12445	ACTA2	1
0.08363		ACTA2	1
-0.04069	-0.21235	ACTA2	1
0.10862	-2.5253	ACTA2	1
-0.04775	0.19098	ACTA2	1
-0.04839	0.50018	ACTA2	1
-0.05641	0.10384	ACTA2	1
-0.05942	0.606	ACTA2	1
0.04276	-0.23939	ACTA2	1
-0.06032	0.76872	ACTA2	1
-0.05426	3.89262	ACTA2	1
0.04089	-0.38489	ACTA2	1
-0.05719	0.40315	ACTA2	1
-0.04496	0.39197	ACTA2	1
-0.04562	1.05118	ACTA2	1
0.06165	-1.18778	ACTA2	1
0.05802	-0.31471	ACTA2	1
0.07169	-0.93781	ACTA2	1
-0.06901	0.55795	ACTA2	1
0.06332	-0.23198	ACTA2	1
0.07738	-0.29854	ACTA2	1
0.07828	-1.9329	ACTA2	1
0.04317	-0.62384	ACTA2	1
-0.04476	0.15366	ACTA2	1
0.0554	-0.83493	ACTA2	1
-0.05752	-0.09285	ACTA2	1
0.0478	-0.24253	ACTA2	1
0.06209	-0.89493	ACTA2	1
-0.05006	2.39527	ACTA2	1
-0.04326	-0.18326	ACTA2	1
-0.04609	0.71593	ACTA2	1
-0.06413	0.93477	ACTA2	1
-0.03755	0.55671	ACTA2	1
0.09578	-0.97399	ACTA2	1
0.03895	-0.4433	ACTA2	1
0.06166	-1.00412	ACTA2	1
-0.03976	1.88606	ACTA2	1
-0.05506	0.13138	ACTA2	1
-0.03606	-0.10637	ACTA2	1
-0.03344	1.0498	ACTA2	1
-0.04758	0.49579	ACTA2	1
-0.03044	0.50028	ACTA2	1
-0.05762	0.22118	ACTA2	1
0.04647	-0.52467	ACTA2	1
0.07232	-0.52837	ACTA2	1
0.01841	-0.56172	ACTA2	1
0.04264	-1.63287	ACTA2	1
0.03358	-0.33862	ACTA2	1
0.03238	-0.68307	ACTA2	1
-0.01981	0.5055	ACTA2	1
-0.01556	1.07783	ACTA2	1
0.03333	-0.54225	ACTA2	1
-0.02997	0.16068	ACTA2	1
-0.02697	1.4212	ACTA2	1
-0.02238	0.71123	ACTA2	1
0.0342	-1.24089	ACTA2	1
-0.01326	0.20281	ACTA2	1
0.02208	-0.24601	ACTA2	1
0.03281	-2.00705	ACTA2	1
0.01959		ACTA2	1
-0.02672	0.21227	ACTA2	1
0.03419	-1.02378	ACTA2	1
0.02056	-1.26125	ACTA2	1
-0.0152	1.22424	ACTA2	1
-0.02814	1.02684	ACTA2	1
-0.03214	0.93437	ACTA2	1
-0.02199	0.5565	ACTA2	1
-0.02355	0.65361	ACTA2	1
-0.03313	0.78619	ACTA2	1
-0.00247	-0.18047	ACTA2	1
-0.0184	0.22536	ACTA2	1
0.04205	-0.96385	ACTA2	1
-0.00398	-0.18673	ACTA2	1
0.02481	-0.84423	ACTA2	1
0.02991	-0.87935	ACTA2	1
-0.02294	0.38765	ACTA2	1
-0.02373	0.72655	ACTA2	1
-0.02944	0.1732	ACTA2	1
-0.02982	1.83223	ACTA2	1
-0.02202	0.82438	ACTA2	1
-0.02271	0.38015	ACTA2	1
0.03229	-0.85019	ACTA2	1
0.02244	-0.30826	ACTA2	1
0.0351	-0.49686	ACTA2	1
-0.01504	0.62777	ACTA2	1
0.03297		ACTA2	1
0.0248	-0.89768	ACTA2	1
-0.03812	0.28195	ACTA2	1
-0.00878	-0.10193	ACTA2	1
-0.03463	1.87969	ACTA2	1
-0.00546	-0.09285	ACTA2	1
0.03319	-0.85998	ACTA2	1
-0.02121	-0.05208	ACTA2	1
0.04098	-0.688	ACTA2	1
0.03707	-1.74128	ACTA2	1
-0.01893	0.11708	ACTA2	1
-0.01286	1.45895	ACTA2	1
0.02393	-1.67708	ACTA2	1
-0.01472	-0.20418	ACTA2	1
0.02525	-0.58924	ACTA2	1
0.04288	-0.80304	ACTA2	1
-0.02887	-0.01598	ACTA2	1
0.02803	-0.79283	ACTA2	1
0.03213	-0.22637	ACTA2	1
0.03389	-0.46338	ACTA2	1
-0.01431	0.52812	ACTA2	1
-0.03723	1.7748	ACTA2	1
0.02129	-0.33238	ACTA2	1
0.02982	-0.30159	ACTA2	1
-0.03282	1.68368	ACTA2	1
0.01577	-1.2166	ACTA2	1
-0.02236	-0.13901	ACTA2	1
-0.04055	0.80181	ACTA2	1
-0.01537	1.14053	ACTA2	1
0.03854	-0.38649	ACTA2	1
-0.02263	0.15798	ACTA2	1
-0.03391	0.04679	ACTA2	1
-0.03784	0.26049	ACTA2	1
0.01592	-0.22861	ACTA2	1
-0.02098	1.56321	ACTA2	1
-0.03189	0.89941	ACTA2	1
-0.04062	0.83135	ACTA2	1
0.02378	-1.30548	ACTA2	1
0.04467	-0.54051	ACTA2	1
-0.01653	0.23244	ACTA2	1
-0.03013	0.74674	ACTA2	1
-0.02327	-0.12523	ACTA2	1
0.03388	-0.53589	ACTA2	1
-0.02281	0.24508	ACTA2	1
0.03594	-0.50643	ACTA2	1
0.02443	-0.42727	ACTA2	1
-0.02384	-0.01916	ACTA2	1
-0.02151	0.21484	ACTA2	1
-0.02373	0.28057	ACTA2	1
-0.02531	0.38046	ACTA2	1
-0.01681	1.08808	ACTA2	1
-0.01793	0.63282	ACTA2	1
-0.03664	0.66286	ACTA2	1
-0.04551	1.34314	ACTA2	1
-0.06653	0.04154	ACTA2	1
-0.03752	-0.01916	ACTA2	1
-0.03115	0.16835	ACTA2	1
-0.03868	0.53343	ACTA2	1
-0.07104	1.59136	ACTA2	1
-0.02405	0.19194	ACTA2	1
-0.04753	0.13116	ACTA2	1
-0.05075	0.39746	ACTA2	1
0.03702	-0.65072	ACTA2	1
-0.04278	0.1033	ACTA2	1
0.06922	-1.10619	ACTA2	1
-0.04173	0.4427	ACTA2	1
0.05933	-0.91677	ACTA2	1
-0.04177	0.35434	ACTA2	1
-0.01508	-0.18237	ACTA2	1
0.08012	-0.78239	ACTA2	1
0.05372	-0.71834	ACTA2	1
0.06608	-0.31992	ACTA2	1
0.06998	-1.44858	ACTA2	1
-0.05036	0.08711	ACTA2	1
-0.0474	0.62406	ACTA2	1
-0.03909	1.31603	ACTA2	1
0.05635	-1.50624	ACTA2	1
-0.04795	0.96023	ACTA2	1
-0.04836	1.40985	ACTA2	1
0.0357	-0.28803	ACTA2	1
-0.03212	0.71409	ACTA2	1
0.06868	-0.91052	ACTA2	1
-0.02921	0.33674	ACTA2	1
-0.04147	0.43808	ACTA2	1
-0.03705	1.61681	ACTA2	1
0.07058	-0.37943	ACTA2	1
0.06405	-0.91292	ACTA2	1
-0.0449	0.34374	ACTA2	1
0.08123	-0.74713	ACTA2	1
0.05206		ACTA2	1
-0.03098	0.42842	ACTA2	1
-0.0458	1.12779	ACTA2	1
0.08147	-1.92069	ACTA2	1
0.05923	-0.54503	ACTA2	1
0.07043	-1.07637	ACTA2	1
0.07802	-1.35392	ACTA2	1
-0.03573	0.31784	ACTA2	1
0.03323	-0.40041	ACTA2	1
-0.02702	0.74552	ACTA2	1
0.06534	-0.485	ACTA2	1
-0.05438	0.603	ACTA2	1
-0.047	0.98852	ACTA2	1
0.05742	-0.33283	ACTA2	1
-0.0673	0.46127	ACTA2	1
0.08935	-0.93384	ACTA2	1
-0.03983	-0.06609	ACTA2	1
0.03883	-0.33385	ACTA2	1
0.07721	-1.46328	ACTA2	1
0.03508	-0.53253	ACTA2	1
-0.0416	-0.09506	ACTA2	1
0.03328	-0.71081	ACTA2	1
-0.03925	0.11534	ACTA2	1
-0.04979	0.05879	ACTA2	1
-0.06972	0.11244	ACTA2	1
0.06898	-0.25895	ACTA2	1
-0.04235	0.91565	ACTA2	1
0.07205	-0.60332	ACTA2	1
-0.03919	0.3059	ACTA2	1
-0.0314	0.92296	ACTA2	1
-0.03351	0.30582	ACTA2	1
-0.03628	-0.08887	ACTA2	1
0.05119	-2.19866	ACTA2	1
0.06464	-1.62758	ACTA2	1
-0.04333	0.29656	ACTA2	1
-0.02329	-0.21146	ACTA2	1
-0.03343	-0.04403	ACTA2	1
-0.03904	0.24615	ACTA2	1
-0.05483	0.57434	ACTA2	1
-0.05053	1.83479	ACTA2	1
0.05945	-1.0097	ACTA2	1
0.04561	-0.30962	ACTA2	1
-0.03539	-0.01916	ACTA2	1
0.06846	-0.35417	ACTA2	1
0.02499		ACTA2	1
-0.0523	-0.11804	ACTA2	1
-0.04932	-0.06963	ACTA2	1
-0.04518	0.81962	ACTA2	1
0.05879	-0.37692	ACTA2	1
0.03256	-0.85795	ACTA2	1
-0.03532	0.92466	ACTA2	1
-0.03879	1.09576	ACTA2	1
0.05948	-0.43013	ACTA2	1
-0.02194	0.55172	ACTA2	1
-0.03049	0.7498	ACTA2	1
0.048	-1.64526	ACTA2	1
-0.04191	0.24219	ACTA2	1
-0.03807	-0.00489	ACTA2	1
-0.01407	-0.11413	ACTA2	1
0.04321		ACTA2	1
0.00469	-0.26931	ACTA2	1
0.01116	-0.43219	ACTA2	1
-0.0356	1.36243	ACTA2	1
-0.0377	0.94846	ACTA2	1
-0.03544	0.22257	ACTA2	1
-0.04999	0.23812	ACTA2	1
-0.05137	0.28057	ACTA2	1
-0.02933	0.6799	ACTA2	1
-0.02847	2.15735	ACTA2	1
0.04515	-1.38093	ACTA2	1
-0.02783	0.02413	ACTA2	1
-0.03256	1.16705	ACTA2	1
-0.03243	0.97438	ACTA2	1
0.04729	-0.63295	ACTA2	1
0.0233	-0.52213	ACTA2	1
0.05771	-1.06149	ACTA2	1
0.03976	-0.70092	ACTA2	1
-0.05159	0.70121	ACTA2	1
0.03212	-2.08081	ACTA2	1
-0.04412	1.62288	ACTA2	1
-0.05112	2.16036	ACTA2	1
-0.00769	-0.17266	ACTA2	1
-0.05167	0.26733	ACTA2	1
0.03427	-0.46602	ACTA2	1
-0.04296	0.2684	ACTA2	1
-0.02471	1.27822	ACTA2	1
0.07083	-1.17978	ACTA2	1
-0.0439	1.41586	ACTA2	1
-0.05834	-0.06963	ACTA2	1
0.06018	-1.342	ACTA2	1
-0.03299	0.00192	ACTA2	1
-0.02698	0.57786	ACTA2	1
0.05369	-0.96156	ACTA2	1
-0.03732	0.02886	ACTA2	1
-0.02887	0.69542	ACTA2	1
-0.04293	0.23255	ACTA2	1
0.04707	-0.63797	ACTA2	1
-0.03061	1.63296	ACTA2	1
-0.02039	0.45047	ACTA2	1
-0.03071	-0.01356	ACTA2	1
-0.04251	0.14912	ACTA2	1
-0.03148	0.76943	ACTA2	1
0.06303	-1.342	ACTA2	1
-0.04294	0.12965	ACTA2	1
0.01034	-0.25681	ACTA2	1
-0.01181	-0.12612	ACTA2	1
-0.03722	1.26594	ACTA2	1
-0.04529	-0.06896	ACTA2	1
-0.0138	-0.16775	ACTA2	1
0.0357	-0.33691	ACTA2	1
-0.02993	0.31114	ACTA2	1
-0.05775	0.32336	ACTA2	1
-0.05023	0.71348	ACTA2	1
0.04576	-0.33034	ACTA2	1
0.05483	-0.88702	ACTA2	1
0.02902	-0.39059	ACTA2	1
-0.04278	0.13495	ACTA2	1
-0.04101	0.77462	ACTA2	1
0.05723	-1.0582	ACTA2	1
0.0368	-1.68356	ACTA2	1
-0.02146	0.58666	ACTA2	1
-0.05194	0.98573	ACTA2	1
0.02484	-0.42052	ACTA2	1
-0.04587	0.78437	ACTA2	1
0.04009	-0.57053	ACTA2	1
-0.03319	0.58687	ACTA2	1
0.06472	-1.32335	ACTA2	1
0.03201	-0.3619	ACTA2	1
0.04496	-0.43494	ACTA2	1
-0.0327	0.21012	ACTA2	1
0.05452	-1.2615	ACTA2	1
0.03378	-2.0175	ACTA2	1
0.04151	-1.50178	ACTA2	1
-0.02597	1.12337	ACTA2	1
0.03925	-0.58901	ACTA2	1
-0.0345	0.35317	ACTA2	1
-0.03341	2.04262	ACTA2	1
0.04497	-0.59238	ACTA2	1
-0.02988	1.21997	ACTA2	1
0.05967	-0.39219	ACTA2	1
-0.0359	-0.09739	ACTA2	1
-0.04507	1.35121	ACTA2	1
0.04332	-1.53034	ACTA2	1
-0.03136	-0.01598	ACTA2	1
-0.02377	1.19661	ACTA2	1
-0.03264	0.4598	ACTA2	1
0.04842	-1.08809	ACTA2	1
0.04008		ACTA2	1
0.06467	-0.816	ACTA2	1
-0.04632	2.12435	ACTA2	1
0.06473	-0.44491	ACTA2	1
0.04749	-1.36634	ACTA2	1
0.05211	-0.51982	ACTA2	1
0.06073	-0.46246	ACTA2	1
0.03039	-0.23077	ACTA2	1
0.06644	-0.85473	ACTA2	1
0.05074	-0.25153	ACTA2	1
-0.04609	0.57081	ACTA2	1
0.04899	-1.45428	ACTA2	1
-0.0438	1.12818	ACTA2	1
0.06383	-2.24104	ACTA2	1
0.06625	-1.60672	ACTA2	1
0.04969	-0.30114	ACTA2	1
-0.04356	0.90402	ACTA2	1
0.0578	-0.60542	ACTA2	1
-0.04667	-0.02549	ACTA2	1
0.05474	-1.77131	ACTA2	1
-0.03812	0.31986	ACTA2	1
-0.03055	1.83196	ACTA2	1
0.0544	-1.23766	ACTA2	1
0.05631	-0.3648	ACTA2	1
0.04035	-2.12933	ACTA2	1
-0.05338	1.32277	ACTA2	1
-0.04746	0.3645	ACTA2	1
-0.03747	2.07839	ACTA2	1
-0.01902	-0.13034	ACTA2	1
-0.03877	1.0993	ACTA2	1
-0.03661	0.14361	ACTA2	1
-0.03287	1.137	ACTA2	1
-0.02791	0.10862	ACTA2	1
0.0348	-0.93914	ACTA2	1
0.05196	-0.58645	ACTA2	1
-0.02613	1.40718	ACTA2	1
-0.03283	1.20022	ACTA2	1
0.04543	-1.1597	ACTA2	1
-0.02904	0.12155	ACTA2	1
-0.03297	0.02624	ACTA2	1
0.05241	-0.8129	ACTA2	1
-0.03489	2.69293	ACTA2	1
-0.02629	0.78335	ACTA2	1
0.03043	-1.16906	ACTA2	1
-0.0273	0.88264	ACTA2	1
0.04465	-0.43837	ACTA2	1
0.03292		ACTA2	1
-0.04362	0.1059	ACTA2	1
-0.03994	0.632	ACTA2	1
-0.04504	0.93966	ACTA2	1
-0.03522	1.2487	ACTA2	1
0.07045	-0.56334	ACTA2	1
-0.02436	1.17021	ACTA2	1
0.0673	-1.32685	ACTA2	1
0.04546	-0.40178	ACTA2	1
0.05318	-0.78381	ACTA2	1
0.03421	-0.4331	ACTA2	1
-0.01406	-0.11835	ACTA2	1
0.0556	-0.69763	ACTA2	1
0.04922	-0.49375	ACTA2	1
-0.03222	0.4798	ACTA2	1
-0.03047	-0.06201	ACTA2	1
-0.05481	0.7241	ACTA2	1
-0.03148	1.07231	ACTA2	1
-0.037	1.12838	ACTA2	1
-0.03783	1.87213	ACTA2	1
0.04702	-0.69998	ACTA2	1
-0.03799	1.58086	ACTA2	1
0.0882	-1.6156	ACTA2	1
0.07172	-1.61728	ACTA2	1
0.0386	-0.44823	ACTA2	1
0.04522	-0.61544	ACTA2	1
0.05996	-0.96421	ACTA2	1
-0.02878	0.96601	ACTA2	1
-0.02676	0.09189	ACTA2	1
-0.0424	0.15129	ACTA2	1
0.05095	-0.56601	ACTA2	1
-0.03679	0.2827	ACTA2	1
0.06018	-0.67907	ACTA2	1
0.07116	-1.18916	ACTA2	1
-0.05646	0.48566	ACTA2	1
0.04786	-0.6354	ACTA2	1
0.05273	-0.3317	ACTA2	1
-0.04699	0.1316	ACTA2	1
0.05079	-1.92547	ACTA2	1
0.06461	-0.36918	ACTA2	1
0.05792	-0.84303	ACTA2	1
-0.04421	0.23662	ACTA2	1
-0.03658	0.69199	ACTA2	1
-0.04582	1.13259	ACTA2	1
-0.04457	0.84548	ACTA2	1
0.04517	-0.62944	ACTA2	1
0.02778	-0.34361	ACTA2	1
-0.0354	0.12315	ACTA2	1
-0.04628	2.19413	ACTA2	1
-0.03382	0.49339	ACTA2	1
0.06976	-1.58937	ACTA2	1
-0.03488	0.04733	ACTA2	1
-0.02538	0.53946	ACTA2	1
0.03664	-0.23849	ACTA2	1
-0.04964	1.21783	ACTA2	1
-0.05158	0.04154	ACTA2	1
-0.03949	-0.01697	ACTA2	1
-0.02972	0.04427	ACTA2	1
0.06834	-0.40018	ACTA2	1
-0.046	0.55453	ACTA2	1
-0.00572	-0.1798	ACTA2	1
0.0428	-0.22423	ACTA2	1
0.05102	-0.99322	ACTA2	1
0.04122	-0.22098	ACTA2	1
0.05973	-1.39729	ACTA2	1
-0.05852	0.29702	ACTA2	1
0.03233	-1.06002	ACTA2	1
-0.03669	0.71859	ACTA2	1
0.06	-2.01053	ACTA2	1
-0.01683	-0.21347	ACTA2	1
0.05938	-1.05941	ACTA2	1
-0.03083	0.61901	ACTA2	1
-0.03625	0.44501	ACTA2	1
0.05012	-0.45856	ACTA2	1
-0.03931	-0.06521	ACTA2	1
0.04616	-0.35963	ACTA2	1
0.06898	-0.79022	ACTA2	1
0.05311	-0.28149	ACTA2	1
-0.02972	-0.00928	ACTA2	1
-0.02878	0.92886	ACTA2	1
-0.04672	0.04548	ACTA2	1
-0.03199	0.03192	ACTA2	1
0	1.74332	ACVRL1	0
0	-0.8003	ACVRL1	0
0	1.17704	ACVRL1	0
0	-0.55283	ACVRL1	0
0	1.25883	ACVRL1	0
0	0.41138	ACVRL1	0
0	0.17736	ACVRL1	0
0	-0.22787	ACVRL1	0
0	3.23715	ACVRL1	0
0	-1.2612	ACVRL1	0
0	-0.0303	ACVRL1	0
0	-0.04192	ACVRL1	0
0	0.19247	ACVRL1	0
0	-0.39508	ACVRL1	0
0	-0.40683	ACVRL1	0
0	0.10834	ACVRL1	0
0	0.65982	ACVRL1	0
0	0.11354	ACVRL1	0
0	-0.20378	ACVRL1	0
0	1.09541	ACVRL1	0
0	0.10488	ACVRL1	0
0	0.55214	ACVRL1	0
0	0.22604	ACVRL1	0
0	-0.7478	ACVRL1	0
0	-0.51442	ACVRL1	0
0	-0.12977	ACVRL1	0
0	-0.75276	ACVRL1	0
0		ACVRL1	0
0	-0.53044	ACVRL1	0
0	1.07217	ACVRL1	0
0	0.37382	ACVRL1	0
0	-0.90082	ACVRL1	0
0	-0.12088	ACVRL1	0
0	-1.74047	ACVRL1	0
0	-0.30526	ACVRL1	0
0	0.67964	ACVRL1	0
0	-0.0914	ACVRL1	0
0	2.00575	ACVRL1	0
0	0.28905	ACVRL1	0
0	0.02899	ACVRL1	0
0	-0.5461	ACVRL1	0
0	-0.04686	ACVRL1	0
0	-0.89887	ACVRL1	0
0	-0.25744	ACVRL1	0
0	0.92099	ACVRL1	0
0	1.17306	ACVRL1	0
0	0.35902	ACVRL1	0
0	1.0052	ACVRL1	0
0	0.20756	ACVRL1	0
0	1.00332	ACVRL1	0
0	0.51981	ACVRL1	0
0	-0.39838	ACVRL1	0
0	-0.41933	ACVRL1	0
0	-0.71271	ACVRL1	0
0	-0.8591	ACVRL1	0
0	-0.19373	ACVRL1	0
0	-0.79492	ACVRL1	0
0	-0.0303	ACVRL1	0
0	-0.82763	ACVRL1	0
0	0.1253	ACVRL1	0
0	1.35219	ACVRL1	0
0	1.78089	ACVRL1	0
0	0.36844	ACVRL1	0
0	-2.16852	ACVRL1	0
0	0.1073	ACVRL1	0
0	0.20242	ACVRL1	0
0	0.23833	ACVRL1	0
0	0.0778	ACVRL1	0
0	0.8417	ACVRL1	0
0	-0.44291	ACVRL1	0
0	-0.2578	ACVRL1	0
0	-0.1984	ACVRL1	0
0	-0.00674	ACVRL1	0
0	1.12939	ACVRL1	0
0	-1.91381	ACVRL1	0
0	-1.24541	ACVRL1	0
0	0.7893	ACVRL1	0
0	-2.16897	ACVRL1	0
0	-1.07638	ACVRL1	0
0	0.77775	ACVRL1	0
0	-1.06629	ACVRL1	0
0	-0.77573	ACVRL1	0
0	-0.98914	ACVRL1	0
0	-0.21312	ACVRL1	0
0	-0.97344	ACVRL1	0
0	-0.6755	ACVRL1	0
0	-0.35115	ACVRL1	0
0	0.1574	ACVRL1	0
0	0.52179	ACVRL1	0
0	-0.71957	ACVRL1	0
0	0.55378	ACVRL1	0
0	-1.69182	ACVRL1	0
0	-2.10225	ACVRL1	0
0	-0.85467	ACVRL1	0
0	-0.86705	ACVRL1	0
0	0.06945	ACVRL1	0
0	0.15602	ACVRL1	0
0	-0.01236	ACVRL1	0
0	0.60107	ACVRL1	0
0	0.78641	ACVRL1	0
0	0.66405	ACVRL1	0
0	-0.06521	ACVRL1	0
0	0.47839	ACVRL1	0
0	-0.0384	ACVRL1	0
0	0.2826	ACVRL1	0
0	-0.57228	ACVRL1	0
0	-0.22355	ACVRL1	0
0	0.69391	ACVRL1	0
0	-2.0822	ACVRL1	0
0	-0.51628	ACVRL1	0
0	-0.1095	ACVRL1	0
0	0.00834	ACVRL1	0
0	1.54186	ACVRL1	0
0	-1.39965	ACVRL1	0
0	1.57122	ACVRL1	0
0	1.44397	ACVRL1	0
0	-0.25239	ACVRL1	0
0	1.05291	ACVRL1	0
0	-1.2685	ACVRL1	0
0	1.18624	ACVRL1	0
0	-1.13569	ACVRL1	0
0	-0.78225	ACVRL1	0
0	0.01009	ACVRL1	0
0	-0.04933	ACVRL1	0
0	-0.25889	ACVRL1	0
0	-0.5929	ACVRL1	0
0	-0.40095	ACVRL1	0
0	-2.23893	ACVRL1	0
0	0.67087	ACVRL1	0
0	-0.19194	ACVRL1	0
0	0.18011	ACVRL1	0
0	0.19041	ACVRL1	0
0	-0.89965	ACVRL1	0
0	-1.6282	ACVRL1	0
0	1.03703	ACVRL1	0
0	-0.80568	ACVRL1	0
0	0.36978	ACVRL1	0
0	-0.13618	ACVRL1	0
0	-1.70204	ACVRL1	0
0	0.54324	ACVRL1	0
0	-1.86028	ACVRL1	0
0	-0.69067	ACVRL1	0
0	-0.25853	ACVRL1	0
0	1.04544	ACVRL1	0
0	-0.61997	ACVRL1	0
0	1.57825	ACVRL1	0
0	0.2168	ACVRL1	0
0	-0.73939	ACVRL1	0
0	1.78489	ACVRL1	0
0	0.31243	ACVRL1	0
0	0.35733	ACVRL1	0
0	-0.22319	ACVRL1	0
0	-1.34548	ACVRL1	0
0	0.41071	ACVRL1	0
0	0.52476	ACVRL1	0
0	-0.90471	ACVRL1	0
0	0.1298	ACVRL1	0
0	0.12496	ACVRL1	0
0	-1.0629	ACVRL1	0
0	-1.53071	ACVRL1	0
0	0.29108	ACVRL1	0
0	1.9739	ACVRL1	0
0	-0.4773	ACVRL1	0
0	-0.96756	ACVRL1	0
0	0.70168	ACVRL1	0
0	-1.34303	ACVRL1	0
0	1.27067	ACVRL1	0
0	0.07467	ACVRL1	0
0	0.02339	ACVRL1	0
0	1.33534	ACVRL1	0
0	-0.38187	ACVRL1	0
0	0.80019	ACVRL1	0
0	-0.44661	ACVRL1	0
0	-0.26033	ACVRL1	0
0	-0.60642	ACVRL1	0
0	0.8232	ACVRL1	0
0	0.00799	ACVRL1	0
0	-0.20522	ACVRL1	0
0	0.76458	ACVRL1	0
0	-0.01904	ACVRL1	0
0	0.28022	ACVRL1	0
0	-0.44513	ACVRL1	0
-4e-05	-0.11199	ACVRL1	0
0	-0.06097	ACVRL1	0
2e-05	0.00904	ACVRL1	0
0.00037	1.12322	ACVRL1	0
1e-05	0.18251	ACVRL1	0
7e-05	-0.47397	ACVRL1	0
6e-05	-0.47878	ACVRL1	0
1e-05	-0.77113	ACVRL1	0
6e-05	0.29346	ACVRL1	0
0.0001	-1.27012	ACVRL1	0
1e-05	-1.11415	ACVRL1	0
5e-05	-1.33853	ACVRL1	0
0.0002	1.15033	ACVRL1	0
3e-05	-0.10879	ACVRL1	0
5e-05	-0.81068	ACVRL1	0
-0.0029	-2.4615	ACVRL1	0
-0.003	-1.82952	ACVRL1	0
7e-05	0.83246	ACVRL1	0
-5e-05	-0.64524	ACVRL1	0
-0.00072	-1.57218	ACVRL1	0
1e-05	-1.07082	ACVRL1	0
6e-05	0.10626	ACVRL1	0
1e-05	-1.53489	ACVRL1	0
7e-05	-1.50026	ACVRL1	0
6e-05	-0.30417	ACVRL1	0
7e-05	-0.89266	ACVRL1	0
-1e-05	-1.20828	ACVRL1	0
8e-05	1.68623	ACVRL1	0
1e-05	-0.00815	ACVRL1	0
2e-05	0.07849	ACVRL1	0
6e-05	-1.04114	ACVRL1	0
0.00031	-1.24218	ACVRL1	0
4e-05	0.605	ACVRL1	0
6e-05	-0.24228	ACVRL1	0
-0.00072	-1.89898	ACVRL1	0
0	-0.5461	ACVRL1	0
0.00014	0.76587	ACVRL1	0
0.00042	0.64158	ACVRL1	0
0.00013	0.87287	ACVRL1	0
5e-05	-0.61244	ACVRL1	0
0.00013	1.85951	ACVRL1	0
8e-05	1.05229	ACVRL1	0
6e-05	-0.71424	ACVRL1	0
-0.00167	-1.76104	ACVRL1	0
2e-05	0.44812	ACVRL1	0
3e-05	-0.24336	ACVRL1	0
0.00032	-1.00211	ACVRL1	0
0.00043	0.8417	ACVRL1	0
0.00019	1.89545	ACVRL1	0
1e-05	-1.26526	ACVRL1	0
0.00029	-0.12692	ACVRL1	0
0.00013	0.73464	ACVRL1	0
7e-05	-0.34531	ACVRL1	0
2e-05	-1.23208	ACVRL1	0
1e-05	-0.14902	ACVRL1	0
3e-05	-0.21132	ACVRL1	0
-2e-05	0.55378	ACVRL1	0
2e-05	-0.6509	ACVRL1	0
7e-05	-0.3009	ACVRL1	0
-3e-05	0.2168	ACVRL1	0
1e-05	0.08753	ACVRL1	0
2e-05	-0.18656	ACVRL1	0
7e-05	-0.05356	ACVRL1	0
7e-05	1.13401	ACVRL1	0
0.00043	0.67055	ACVRL1	0
0	-1.05617	ACVRL1	0
0.00014	0.93582	ACVRL1	0
0.00018	1.19909	ACVRL1	0
2e-05	0.16153	ACVRL1	0
4e-05	-2.53665	ACVRL1	0
7e-05	-0.79876	ACVRL1	0
8e-05	1.15924	ACVRL1	0
0.00031	0.38188	ACVRL1	0
-8e-05	0.27988	ACVRL1	0
6e-05	0.37079	ACVRL1	0
1e-05	-1.1697	ACVRL1	0
0.00013	1.19878	ACVRL1	0
0.00036	1.50945	ACVRL1	0
-1e-05	0.29617	ACVRL1	0
7e-05	-1.04825	ACVRL1	0
-0.00038	-2.19689	ACVRL1	0
0.00019	1.95765	ACVRL1	0
0.0001	1.51092	ACVRL1	0
7e-05	-1.05973	ACVRL1	0
1e-05	0.50094	ACVRL1	0
0	0.48337	ACVRL1	0
1e-05	-0.51442	ACVRL1	0
6e-05	-1.27337	ACVRL1	0
1e-05	-0.23507	ACVRL1	0
0.00014	1.40731	ACVRL1	0
2e-05	-0.82802	ACVRL1	0
7e-05	0.04157	ACVRL1	0
0.00031	-1.34794	ACVRL1	0
-0.00021	-2.04933	ACVRL1	0
0.00023	1.41716	ACVRL1	0
6e-05	-1.2107	ACVRL1	0
0.00029	-0.35736	ACVRL1	0
0.00012	3.23715	ACVRL1	0
0.0001	0.69909	ACVRL1	0
1e-05	-1.06686	ACVRL1	0
0.00059	1.31877	ACVRL1	0
0.00031	-0.86279	ACVRL1	0
0.00031	-0.02361	ACVRL1	0
7e-05	-0.12016	ACVRL1	0
8e-05	0.605	ACVRL1	0
0.0001	3.18533	ACVRL1	0
0.00067	0.89126	ACVRL1	0
0.00019	2.31212	ACVRL1	0
-3e-05	-0.44033	ACVRL1	0
-2e-05	-0.89227	ACVRL1	0
8e-05	0.99738	ACVRL1	0
1e-05	-0.5809	ACVRL1	0
2e-05	0.00799	ACVRL1	0
6e-05	-1.14408	ACVRL1	0
0.00037	0.88048	ACVRL1	0
0.00015	1.68305	ACVRL1	0
0.00021	-0.73367	ACVRL1	0
-3e-05	-0.26467	ACVRL1	0
0.0001	3.23715	ACVRL1	0
0.0001	-1.14088	ACVRL1	0
-0.00072	-1.72593	ACVRL1	0
0.00042	1.06969	ACVRL1	0
-3e-05	-1.02772	ACVRL1	0
0.00019	1.27431	ACVRL1	0
0.0003	-0.40977	ACVRL1	0
-0.00042	-2.01923	ACVRL1	0
-4e-05	-1.35367	ACVRL1	0
7e-05	-0.42117	ACVRL1	0
0	-0.36759	ACVRL1	0
6e-05	0.06214	ACVRL1	0
5e-05	0.07954	ACVRL1	0
0	-0.93354	ACVRL1	0
7e-05	-0.25383	ACVRL1	0
0.00031	-0.59553	ACVRL1	0
0	-0.69902	ACVRL1	0
0.00019	0.67137	ACVRL1	0
5e-05	0.21372	ACVRL1	0
0.00042	2.57421	ACVRL1	0
0	0.18458	ACVRL1	0
0.00036	0.74946	ACVRL1	0
0.00038	0.98923	ACVRL1	0
0.0001	0.71365	ACVRL1	0
0.0001	1.38788	ACVRL1	0
0.00012	-1.38526	ACVRL1	0
-0.00102	-2.34744	ACVRL1	0
0.00031	-1.16089	ACVRL1	0
0	-0.14046	ACVRL1	0
0	0.7456	ACVRL1	0
0	0.69682	ACVRL1	0
0	1.9753	ACVRL1	0
0	-0.02045	ACVRL1	0
0	-1.00486	ACVRL1	0
0	0.14982	ACVRL1	0
0	-0.29183	ACVRL1	0
0	-0.41418	ACVRL1	0
0	0.44645	ACVRL1	0
0	0.82703	ACVRL1	0
0	-0.71652	ACVRL1	0
0	1.75968	ACVRL1	0
0	1.85752	ACVRL1	0
0	-0.35224	ACVRL1	0
0	-1.70374	ACVRL1	0
0	-0.11199	ACVRL1	0
0	-0.52671	ACVRL1	0
0	0.2007	ACVRL1	0
0	-0.12942	ACVRL1	0
0	0.19007	ACVRL1	0
0	1.28855	ACVRL1	0
0	0.36844	ACVRL1	0
0	0.41874	ACVRL1	0
0	0.4764	ACVRL1	0
0	-0.23435	ACVRL1	0
0	-0.1633	ACVRL1	0
0	-1.74133	ACVRL1	0
0	-0.56779	ACVRL1	0
0	0.00799	ACVRL1	0
0	-0.44476	ACVRL1	0
0	-1.07915	ACVRL1	0
0	-0.38077	ACVRL1	0
0	-0.22499	ACVRL1	0
0	1.14356	ACVRL1	0
0	1.90251	ACVRL1	0
0	0.33913	ACVRL1	0
0	-2.67891	ACVRL1	0
0	-0.01482	ACVRL1	0
0	2.60838	ACVRL1	0
0	-0.77842	ACVRL1	0
0	-0.79992	ACVRL1	0
0	-0.06415	ACVRL1	0
0	-0.57677	ACVRL1	0
0	-0.67815	ACVRL1	0
0	1.02955	ACVRL1	0
0	-0.85544	ACVRL1	0
0	-0.04968	ACVRL1	0
0	0.87509	ACVRL1	0
0	-0.14046	ACVRL1	0
0	2.00965	ACVRL1	0
0	1.21956	ACVRL1	0
0	0.56925	ACVRL1	0
0	-0.24264	ACVRL1	0
0	-0.93276	ACVRL1	0
0	-1.18937	ACVRL1	0
0	-0.01834	ACVRL1	0
0	0.64647	ACVRL1	0
0	-0.06451	ACVRL1	0
0	-0.03135	ACVRL1	0
0	-0.65733	ACVRL1	0
0	-0.20163	ACVRL1	0
0	-0.30018	ACVRL1	0
0	-0.09318	ACVRL1	0
0		ACVRL1	0
0	1.679	ACVRL1	0
0	0.15361	ACVRL1	0
0	0.21235	ACVRL1	0
0	-2.46894	ACVRL1	0
0	0.31886	ACVRL1	0
0	0.92131	ACVRL1	0
0	3.23715	ACVRL1	0
0	1.3726	ACVRL1	0
0	0.17702	ACVRL1	0
0	-0.40389	ACVRL1	0
0	-0.43517	ACVRL1	0
0	-0.32016	ACVRL1	0
0	1.78031	ACVRL1	0
0	0.24823	ACVRL1	0
0	-0.02818	ACVRL1	0
0	1.91351	ACVRL1	0
0	-0.28675	ACVRL1	0
0	0.7369	ACVRL1	0
0	-0.16866	ACVRL1	0
0	-1.12252	ACVRL1	0
0	-0.25744	ACVRL1	0
0	0.25981	ACVRL1	0
0	-1.10618	ACVRL1	0
0	-0.86783	ACVRL1	0
0	0.20687	ACVRL1	0
0	-2.18202	ACVRL1	0
0	0.2103	ACVRL1	0
0	1.00582	ACVRL1	0
0	-0.87093	ACVRL1	0
0	-0.37894	ACVRL1	0
0	-2.048	ACVRL1	0
0	0.06771	ACVRL1	0
0	-0.67626	ACVRL1	0
0	1.18011	ACVRL1	0
0	-0.04016	ACVRL1	0
0	0.25913	ACVRL1	0
0	0.17633	ACVRL1	0
0	-0.74168	ACVRL1	0
0	0.21372	ACVRL1	0
0	-0.29364	ACVRL1	0
0	0.22638	ACVRL1	0
0	0.92604	ACVRL1	0
0	-0.74932	ACVRL1	0
0	-0.49584	ACVRL1	0
0	0.96822	ACVRL1	0
0	-0.48212	ACVRL1	0
0	-1.8019	ACVRL1	0
0	1.75882	ACVRL1	0
0	0.42208	ACVRL1	0
0	0.11042	ACVRL1	0
0	-0.67436	ACVRL1	0
0	0.96791	ACVRL1	0
0	-0.01166	ACVRL1	0
0	-1.34303	ACVRL1	0
0	0.25368	ACVRL1	0
0	-0.49213	ACVRL1	0
0	1.01301	ACVRL1	0
0	-0.02045	ACVRL1	0
0	0.83182	ACVRL1	0
0	1.0824	ACVRL1	0
0	-0.4197	ACVRL1	0
0	0.36197	ACVRL1	0
0	-0.44624	ACVRL1	0
0	-0.13511	ACVRL1	0
0	-2.08799	ACVRL1	0
0	-0.98796	ACVRL1	0
0	-0.65241	ACVRL1	0
0	0.46077	ACVRL1	0
0	0.89823	ACVRL1	0
0	-0.93198	ACVRL1	0
0	0.27818	ACVRL1	0
0	0.34824	ACVRL1	0
0	1.0613	ACVRL1	0
0	-0.41013	ACVRL1	0
0	0.39597	ACVRL1	0
0	0.21509	ACVRL1	0
0	-1.75161	ACVRL1	0
0	1.07837	ACVRL1	0
0	0.10696	ACVRL1	0
0	-1.68118	ACVRL1	0
0	-1.77177	ACVRL1	0
0	0.51683	ACVRL1	0
0	-0.25708	ACVRL1	0
0	-0.88838	ACVRL1	0
0	1.3777	ACVRL1	0
0	-0.2106	ACVRL1	0
0	0.1028	ACVRL1	0
0	1.70905	ACVRL1	0
0	-0.72071	ACVRL1	0
0	2.54883	ACVRL1	0
0	-0.60906	ACVRL1	0
0	-1.22441	ACVRL1	0
0	0.36844	ACVRL1	0
0	-1.21433	ACVRL1	0
0	1.05011	ACVRL1	0
0	0.86652	ACVRL1	0
0	0.30295	ACVRL1	0
0	1.14417	ACVRL1	0
0	0.67282	ACVRL1	0
0	0.91531	ACVRL1	0
0	-0.87805	ACVRL1	0
0		ACVRL1	0
0	-0.0317	ACVRL1	0
0	0.00553	ACVRL1	0
0	2.6349	ACVRL1	0
0	-0.87829	ACVRL1	0
0	-0.01588	ACVRL1	0
0	-0.51852	ACVRL1	0
0	-0.09743	ACVRL1	0
0	-0.88528	ACVRL1	0
0	0.18835	ACVRL1	0
0	-0.01834	ACVRL1	0
0	-0.42375	ACVRL1	0
0	0.11908	ACVRL1	0
0	-0.82609	ACVRL1	0
0	-0.75276	ACVRL1	0
0	-1.32791	ACVRL1	0
0	-0.34356	ACVRL1	0
0	-0.42264	ACVRL1	0
0	-0.63969	ACVRL1	0
0	-0.24733	ACVRL1	0
0	-0.35626	ACVRL1	0
0	1.01457	ACVRL1	0
0	0.93329	ACVRL1	0
0	0.26356	ACVRL1	0
0	-0.28567	ACVRL1	0
0	-0.36503	ACVRL1	0
0	0.22979	ACVRL1	0
0	0.56662	ACVRL1	0
0	0.67217	ACVRL1	0
0	1.18532	ACVRL1	0
0	1.05726	ACVRL1	0
0	-0.11021	ACVRL1	0
0	-1.35572	ACVRL1	0
0	0.73819	ACVRL1	0
0	0.32833	ACVRL1	0
0	0.51749	ACVRL1	0
0	0.17495	ACVRL1	0
0	-1.04193	ACVRL1	0
0	-0.69599	ACVRL1	0
0	-0.43923	ACVRL1	0
0	-0.56816	ACVRL1	0
0	-0.96521	ACVRL1	0
0	0.44045	ACVRL1	0
0	-0.793	ACVRL1	0
0	-0.76616	ACVRL1	0
0	-0.40242	ACVRL1	0
0	0.50558	ACVRL1	0
0	-0.13511	ACVRL1	0
0	-1.03521	ACVRL1	0
0	-2.07864	ACVRL1	0
0	-1.45706	ACVRL1	0
0	0.47773	ACVRL1	0
0	0.5653	ACVRL1	0
0	1.9781	ACVRL1	0
0	0.71494	ACVRL1	0
0	1.17428	ACVRL1	0
0	0.00974	ACVRL1	0
0	-0.38444	ACVRL1	0
0	3.23715	ACVRL1	0
0	0.02619	ACVRL1	0
0	0.96414	ACVRL1	0
0	0.31277	ACVRL1	0
0	-1.15969	ACVRL1	0
0	-0.27371	ACVRL1	0
0	0.91404	ACVRL1	0
0	-0.01658	ACVRL1	0
0	-0.15437	ACVRL1	0
0	0.44912	ACVRL1	0
0	-0.54312	ACVRL1	0
0	-1.71014	ACVRL1	0
0	-0.03981	ACVRL1	0
0	0.60041	ACVRL1	0
0	0.62592	ACVRL1	0
0	0.82448	ACVRL1	0
0	-1.69863	ACVRL1	0
0	-0.70625	ACVRL1	0
0	-0.18264	ACVRL1	0
0	-0.08113	ACVRL1	0
0	1.73786	ACVRL1	0
0	0.47573	ACVRL1	0
0	1.21834	ACVRL1	0
0	0.09968	ACVRL1	0
0	0.13498	ACVRL1	0
0	1.28007	ACVRL1	0
0	1.12415	ACVRL1	0
0	0.91752	ACVRL1	0
0	-0.0578	ACVRL1	0
0	1.44516	ACVRL1	0
0	-0.06981	ACVRL1	0
0	-0.66376	ACVRL1	0
0	-0.7585	ACVRL1	0
0	0.66567	ACVRL1	0
0	-0.24232	ACVRL1	0
0	1.06472	ACVRL1	0
0	-0.71995	ACVRL1	0
0	-2.05199	ACVRL1	0
0	0.43611	ACVRL1	0
0	0.0475	ACVRL1	0
0	0.63115	ACVRL1	0
0	-0.46471	ACVRL1	0
0	1.21101	ACVRL1	0
0	1.69519	ACVRL1	0
0	0.41774	ACVRL1	0
0	-1.94355	ACVRL1	0
0	0.61449	ACVRL1	0
0	0.95408	ACVRL1	0
0	-1.37417	ACVRL1	0
0	1.06472	ACVRL1	0
0	0.53236	ACVRL1	0
0	-1.34749	ACVRL1	0
0	-2.39482	ACVRL1	0
0	1.29702	ACVRL1	0
0	0.52939	ACVRL1	0
0	0.55905	ACVRL1	0
0	-0.05462	ACVRL1	0
0	-2.66415	ACVRL1	0
0	0.97544	ACVRL1	0
0	1.29793	ACVRL1	0
0	1.26915	ACVRL1	0
0	-1.99804	ACVRL1	0
0	2.01439	ACVRL1	0
0	-0.29219	ACVRL1	0
0	0.93708	ACVRL1	0
0	1.01426	ACVRL1	0
0	-0.70511	ACVRL1	0
0	-0.50699	ACVRL1	0
0	1.81601	ACVRL1	0
0	-0.18405	ACVRL1	0
0	0.82065	ACVRL1	0
0	1.14725	ACVRL1	0
0	-0.44328	ACVRL1	0
0	-1.89071	ACVRL1	0
0	-0.64599	ACVRL1	0
0	0.4651	ACVRL1	0
0	-0.57977	ACVRL1	0
0	-0.06345	ACVRL1	0
0	-0.60943	ACVRL1	0
0	2.11164	ACVRL1	0
0	-0.54292	ACVRL1	0
0	-0.51666	ACVRL1	0
0	0.44592	ACVRL1	0
0	-0.35151	ACVRL1	0
0	-0.26576	ACVRL1	0
0	0.40468	ACVRL1	0
0	0.89855	ACVRL1	0
0	0.97669	ACVRL1	0
0	-0.54909	ACVRL1	0
0	-0.01834	ACVRL1	0
0	0.82576	ACVRL1	0
0	-0.16009	ACVRL1	0
0	0.71947	ACVRL1	0
0	1.32992	ACVRL1	0
0		ACVRL1	0
0	0.6171	ACVRL1	0
0	-1.57092	ACVRL1	0
0	0.11804	ACVRL1	0
0	0.18492	ACVRL1	0
0	-0.17475	ACVRL1	0
0	-1.10897	ACVRL1	0
0	-1.62187	ACVRL1	0
0	-0.42706	ACVRL1	0
0	0.95219	ACVRL1	0
0	0.92604	ACVRL1	0
0	-0.02783	ACVRL1	0
0	0.13317	ACVRL1	0
0	0.02724	ACVRL1	0
0	0.44245	ACVRL1	0
0	2.95069	ACVRL1	0
0	0.00869	ACVRL1	0
0	0.67282	ACVRL1	0
0	-0.15116	ACVRL1	0
0	1.16047	ACVRL1	0
0	-0.15187	ACVRL1	0
0	0.70233	ACVRL1	0
0	-0.38224	ACVRL1	0
0	0.13774	ACVRL1	0
0	1.02706	ACVRL1	0
0	-0.15223	ACVRL1	0
0	-2.43273	ACVRL1	0
0	1.82598	ACVRL1	0
0	-0.5618	ACVRL1	0
0	0.52311	ACVRL1	0
0	-0.89266	ACVRL1	0
0	1.31243	ACVRL1	0
0	0.56793	ACVRL1	0
-3e-05	0.35363	ACVRL1	0
-2e-05	1.54568	ACVRL1	0
-5e-05	0.27104	ACVRL1	0
-5e-05	-1.18777	ACVRL1	0
-3e-05	0.79634	ACVRL1	0
-2e-05	1.22413	ACVRL1	0
-0.00012	-0.17153	ACVRL1	0
-2e-05	1.57356	ACVRL1	0
-3e-05	0.61972	ACVRL1	0
-3e-05	-0.96795	ACVRL1	0
-3e-05	0.65787	ACVRL1	0
-0.00052	-1.65868	ACVRL1	0
-5e-05	-1.30304	ACVRL1	0
-5e-05	-0.10488	ACVRL1	0
-0.00012	0.20173	ACVRL1	0
-2e-05	-0.52634	ACVRL1	0
-3e-05	-0.91599	ACVRL1	0
-2e-05	-1.34262	ACVRL1	0
-2e-05	1.12908	ACVRL1	0
-0.00052	-1.02377	ACVRL1	0
-3e-05	-0.34275	ACVRL1	0
-5e-05	-0.44439	ACVRL1	0
-5e-05	0.04785	ACVRL1	0
-5e-05	0.63767	ACVRL1	0
-5e-05	-1.43389	ACVRL1	0
-3e-05	0.24311	ACVRL1	0
-3e-05	-0.76309	ACVRL1	0
-3e-05	0.08232	ACVRL1	0
-5e-05	-1.40995	ACVRL1	0
-2e-05	0.05343	ACVRL1	0
-3e-05	-0.69523	ACVRL1	0
-3e-05	-0.13939	ACVRL1	0
-3e-05	1.44992	ACVRL1	0
-0.00052	-1.15288	ACVRL1	0
-2e-05	0.24072	ACVRL1	0
-3e-05	0.17839	ACVRL1	0
-0.00012	-0.83496	ACVRL1	0
-3e-05	-0.10298	ACVRL1	0
-2e-05	-0.54424	ACVRL1	0
-2e-05	1.5586	ACVRL1	0
-3e-05	-0.66225	ACVRL1	0
-3e-05	-1.58437	ACVRL1	0
-0.00012	-0.55245	ACVRL1	0
-3e-05	-0.25672	ACVRL1	0
-5e-05	-0.2578	ACVRL1	0
-5e-05	1.43475	ACVRL1	0
-3e-05	1.14879	ACVRL1	0
-3e-05	-0.51368	ACVRL1	0
-3e-05	1.02799	ACVRL1	0
-3e-05	-1.60583	ACVRL1	0
-5e-05	1.3777	ACVRL1	0
-3e-05	0.65168	ACVRL1	0
-0.00012		ACVRL1	0
-0.00052	-0.00394	ACVRL1	0
-5e-05	1.4929	ACVRL1	0
-5e-05	-0.02924	ACVRL1	0
-5e-05	0.90076	ACVRL1	0
-3e-05	1.28067	ACVRL1	0
-5e-05	-0.96599	ACVRL1	0
-5e-05	-1.23127	ACVRL1	0
-3e-05	-0.30926	ACVRL1	0
-5e-05	-1.50776	ACVRL1	0
-3e-05	-0.20127	ACVRL1	0
-2e-05	0.56103	ACVRL1	0
-3e-05	-0.09353	ACVRL1	0
-2e-05	0.8731	ACVRL1	0
-3e-05	-1.42356	ACVRL1	0
-5e-05	0.22638	ACVRL1	0
-2e-05	-0.59515	ACVRL1	0
0.00107	-2.57329	ACVRL1	0
-2e-05	-0.17904	ACVRL1	0
-5e-05	0.39195	ACVRL1	0
-2e-05	-0.66565	ACVRL1	0
-3e-05	-0.21779	ACVRL1	0
-5e-05	-1.14408	ACVRL1	0
-0.00052	1.12476	ACVRL1	0
-3e-05	-0.24409	ACVRL1	0
-3e-05	-1.49693	ACVRL1	0
-3e-05	0.14395	ACVRL1	0
0.00462	-2.41421	ACVRL1	0
-0.00052	-0.37345	ACVRL1	0
-5e-05	1.10067	ACVRL1	0
-2e-05	-0.02045	ACVRL1	0
-0.00012	-0.72185	ACVRL1	0
0.00031	-0.31944	ACVRL1	0
0.00015	-0.68725	ACVRL1	0
0.00034	-0.458	ACVRL1	0
-0.00072	1.71828	ACVRL1	0
0.00103	0.329	ACVRL1	0
0.00017	-0.99071	ACVRL1	0
0.00103	0.40669	ACVRL1	0
0.00103	0.18835	ACVRL1	0
0.00015	-2.24164	ACVRL1	0
0.00015	-0.50996	ACVRL1	0
0.00015	0.10938	ACVRL1	0
0.00103	0.91246	ACVRL1	0
0.00029	-1.98791	ACVRL1	0
0.00031	0.52179	ACVRL1	0
-0.00077	1.1574	ACVRL1	0
0.00103	0.77679	ACVRL1	0
-0.00077	1.47662	ACVRL1	0
-0.00238	1.92224	ACVRL1	0
0.00103	0.19487	ACVRL1	0
0.00015	0.22364	ACVRL1	0
-0.00238	1.45556	ACVRL1	0
-0.0008	2.18709	ACVRL1	0
0.00015	0.52542	ACVRL1	0
0.00016	-0.09495	ACVRL1	0
-0.00238	2.65822	ACVRL1	0
-0.00077	1.65784	ACVRL1	0
0.00016	0.28701	ACVRL1	0
0.00103	0.26628	ACVRL1	0
0.00017	-0.26756	ACVRL1	0
0.0001	0.69099	ACVRL1	0
0.0001	-0.68232	ACVRL1	0
0.0001	-1.9016	ACVRL1	0
0.0001	0.60958	ACVRL1	0
0.00031	-2.32361	ACVRL1	0
0.00034	0.87763	ACVRL1	0
0.0001	0.25572	ACVRL1	0
0.00029	-0.30417	ACVRL1	0
-0.00077	1.09324	ACVRL1	0
0.00103	0.00939	ACVRL1	0
0.00031	-2.42948	ACVRL1	0
0.00103	-0.56479	ACVRL1	0
-0.00039	1.49763	ACVRL1	0
0.00015	-0.68801	ACVRL1	0
0.00031	0.32055	ACVRL1	0
-0.00067	1.00082	ACVRL1	0
0.00015	-0.91093	ACVRL1	0
0.00016	0.18458	ACVRL1	0
-0.0004	1.72231	ACVRL1	0
0.00015	-0.57041	ACVRL1	0
0.00016	-0.16545	ACVRL1	0
-0.00072	1.06379	ACVRL1	0
0.00029	0.60925	ACVRL1	0
0.00034	-0.99032	ACVRL1	0
0.00018	0.90804	ACVRL1	0
0.00103	0.51782	ACVRL1	0
0.00015	-1.51735	ACVRL1	0
0.00015	0.53863	ACVRL1	0
0.00015	-1.30752	ACVRL1	0
8e-05	-0.65317	ACVRL1	0
0.00015	-0.69978	ACVRL1	0
0.00103	0.07571	ACVRL1	0
0.00029	-0.62977	ACVRL1	0
0.0001	-1.91687	ACVRL1	0
0.00035	0.96382	ACVRL1	0
0.00103	0.67055	ACVRL1	0
0.00034	0.64712	ACVRL1	0
0.00015	-1.50901	ACVRL1	0
-0.00037	1.14479	ACVRL1	0
0.00016	-0.7371	ACVRL1	0
0.00015	-1.77951	ACVRL1	0
0.00103	-0.40095	ACVRL1	0
0.0001	-1.91774	ACVRL1	0
0.00015	0.63865	ACVRL1	0
0.00103	0.55078	ACVRL1	0
0.00036	-0.26467	ACVRL1	0
0.00023	-0.35334	ACVRL1	0
0.00016	-0.42338	ACVRL1	0
-9e-05	-0.78954	ACVRL1	0
0.00012	1.46714	ACVRL1	0
0.00013	-0.38004	ACVRL1	0
8e-05	0.41974	ACVRL1	0
8e-05	0.0014	ACVRL1	0
8e-05	0.00098	ACVRL1	0
0.00118	0.49133	ACVRL1	0
-0.00018	-1.06646	ACVRL1	0
-0.00027	-1.34344	ACVRL1	0
0.00012	-0.18549	ACVRL1	0
-0.00014	-1.72636	ACVRL1	0
8e-05	0.18561	ACVRL1	0
0.00023	1.84873	ACVRL1	0
0.00013	0.03598	ACVRL1	0
0.00012	0.78481	ACVRL1	0
0.00035	0.70718	ACVRL1	0
0.00023	0.93329	ACVRL1	0
8e-05	-0.06473	ACVRL1	0
0.00035	-0.36979	ACVRL1	0
0.00012	0.17117	ACVRL1	0
-0.0001	-1.19822	ACVRL1	0
0.00012	0.20036	ACVRL1	0
0.00118	-0.36321	ACVRL1	0
0.00118	-0.49362	ACVRL1	0
-0.00018	-1.09266	ACVRL1	0
-0.00091	-1.89375	ACVRL1	0
0.00013	-0.10666	ACVRL1	0
0.00118	-0.21672	ACVRL1	0
0.00016	-0.31289	ACVRL1	0
0.00035	-0.48768	ACVRL1	0
0.00036	-0.01834	ACVRL1	0
-0.00028	-2.18697	ACVRL1	0
0.00013	0.72593	ACVRL1	0
0.00031	0.18595	ACVRL1	0
-0.00018	-0.72185	ACVRL1	0
0.00012	1.07806	ACVRL1	0
-0.0001	-1.57218	ACVRL1	0
-0.00028	-1.62947	ACVRL1	0
0.00118	0.67185	ACVRL1	0
0.00023	1.02831	ACVRL1	0
0.00023	0.08961	ACVRL1	0
0.00013	-0.18585	ACVRL1	0
-0.00018	-0.71348	ACVRL1	0
0.00013	0.78673	ACVRL1	0
8e-05	0.95345	ACVRL1	0
0.00118	-0.40462	ACVRL1	0
-0.00027	-1.52654	ACVRL1	0
0.00023	0.02409	ACVRL1	0
0.00118	0.46776	ACVRL1	0
-6e-05	-1.85811	ACVRL1	0
8e-05	1.2943	ACVRL1	0
0.00118	-0.32599	ACVRL1	0
8e-05	1.19542	ACVRL1	0
0.00013	0.7088	ACVRL1	0
8e-05	1.25731	ACVRL1	0
-9e-05	-0.68725	ACVRL1	0
-0.00018	-0.6083	ACVRL1	0
0.00012	0.32528	ACVRL1	0
8e-05	-0.02396	ACVRL1	0
8e-05	0.60271	ACVRL1	0
0.00023	0.35531	ACVRL1	0
0.00013	-0.14973	ACVRL1	0
-0.00018	-0.72566	ACVRL1	0
-0.00091	-1.3067	ACVRL1	0
8e-05	0.74689	ACVRL1	0
0.00012	-0.32927	ACVRL1	0
0.00023	-0.3078	ACVRL1	0
8e-05	-0.2124	ACVRL1	0
0.00035	0.32359	ACVRL1	0
0.00012	0.2809	ACVRL1	0
-0.00091	-1.40707	ACVRL1	0
-6e-05	-1.64131	ACVRL1	0
8e-05	1.40014	ACVRL1	0
0	1.78518	ACVRL1	0
0	-0.92691	ACVRL1	0
0	0.13221	ACVRL1	0
0	-1.06369	ACVRL1	0
0	0.71914	ACVRL1	0
0	-1.14008	ACVRL1	0
0	-0.42485	ACVRL1	0
0	-0.9312	ACVRL1	0
0	-1.12531	ACVRL1	0
0	-1.06171	ACVRL1	0
0	-0.01834	ACVRL1	0
0	-2.01172	ACVRL1	0
0	-0.26829	ACVRL1	0
0	0.07084	ACVRL1	0
0	1.26945	ACVRL1	0
0	1.43564	ACVRL1	0
0	-0.70701	ACVRL1	0
0	1.53539	ACVRL1	0
0	-2.01834	ACVRL1	0
0	-1.62144	ACVRL1	0
0	-0.17868	ACVRL1	0
0	0.60598	ACVRL1	0
0	-1.8451	ACVRL1	0
0	-0.02045	ACVRL1	0
0	1.20276	ACVRL1	0
0	1.33926	ACVRL1	0
0	0.40167	ACVRL1	0
0	-0.48545	ACVRL1	0
0	0.16498	ACVRL1	0
0	-1.04588	ACVRL1	0
0	1.19603	ACVRL1	0
0	0.10418	ACVRL1	0
0	-1.94925	ACVRL1	0
0	-1.13609	ACVRL1	0
0	-2.26479	ACVRL1	0
0	-0.75238	ACVRL1	0
0	0.59648	ACVRL1	0
0	-0.44697	ACVRL1	0
0	1.10902	ACVRL1	0
0	1.00176	ACVRL1	0
0	-0.63731	ACVRL1	0
0	0.69391	ACVRL1	0
0	-1.29653	ACVRL1	0
0	0.41339	ACVRL1	0
0	0.7925	ACVRL1	0
0	1.95765	ACVRL1	0
0	0.26253	ACVRL1	0
0	0.05343	ACVRL1	0
0	1.3783	ACVRL1	0
0	-1.07836	ACVRL1	0
0	-0.01026	ACVRL1	0
0	0.25095	ACVRL1	0
0	-0.58502	ACVRL1	0
0	-1.26445	ACVRL1	0
0	-0.92418	ACVRL1	0
0	-1.05379	ACVRL1	0
0	-0.60116	ACVRL1	0
0	0.78673	ACVRL1	0
0	-0.02678	ACVRL1	0
0	0.63376	ACVRL1	0
0	-0.5869	ACVRL1	0
0	-0.09743	ACVRL1	0
0	-1.63327	ACVRL1	0
0	-0.80991	ACVRL1	0
0	-1.33322	ACVRL1	0
0	0.94841	ACVRL1	0
0	-0.48323	ACVRL1	0
0	0.47739	ACVRL1	0
0	2.08377	ACVRL1	0
0	0.33272	ACVRL1	0
0	1.21925	ACVRL1	0
0	1.33565	ACVRL1	0
0	0.08197	ACVRL1	0
0	-0.36247	ACVRL1	0
0	0.18183	ACVRL1	0
0	0.40602	ACVRL1	0
0	-1.21271	ACVRL1	0
0	0.54291	ACVRL1	0
-0.00708	1.03136	ADAMTS16	0
-0.00539	-0.44723	ADAMTS16	0
-0.00462	3.66668	ADAMTS16	0
-0.01003	0.82066	ADAMTS16	0
-0.00651	-0.01583	ADAMTS16	0
0.00289	-0.83996	ADAMTS16	0
-0.00402	-0.32949	ADAMTS16	0
0.00433	-0.72959	ADAMTS16	0
-0.00456	0.40657	ADAMTS16	0
-0.00775	0.42151	ADAMTS16	0
-0.00847	0.34405	ADAMTS16	0
0.03091	-0.80316	ADAMTS16	0
-0.00908	0.66169	ADAMTS16	0
-0.00642	0.03206	ADAMTS16	0
-0.00761	0.15653	ADAMTS16	0
0.01359	-1.52834	ADAMTS16	0
-0.0057	0.96039	ADAMTS16	0
[truncated: 257,643+ more rows]

## Sheet: Figure5b
shap_values	Pro_values	Pro_code	TopPro
0.03674	-0.30751	ACE2	0
0.04241	-1.6981	ACE2	0
-0.02756	0.15512	ACE2	0
-0.05416	2.73571	ACE2	0
-0.04	0.96802	ACE2	0
0.01784	-0.46284	ACE2	0
-0.03975	2.30018	ACE2	0
-0.01549	0.13298	ACE2	0
-0.0168	0.20239	ACE2	0
-0.03679	0.15185	ACE2	0
-0.04643	0.3095	ACE2	0
-0.00304	0.30432	ACE2	0
-0.02313	1.39401	ACE2	0
-0.03748	0.55656	ACE2	0
0.02839	-0.3266	ACE2	0
-0.04459	0.6245	ACE2	0
0.01794	-0.10427	ACE2	0
0.04707	-1.23406	ACE2	0
-0.01355	-0.06123	ACE2	0
0.05321	-0.61339	ACE2	0
-0.06479	0.72941	ACE2	0
-0.0136	0.12466	ACE2	0
-0.04279	0.89222	ACE2	0
0.02289	-1.624	ACE2	0
0.06971	-1.04013	ACE2	0
0.03081	-0.4087	ACE2	0
0.03079	-0.93865	ACE2	0
0.02646	-0.92313	ACE2	0
0.04428	-0.40331	ACE2	0
0.03898	-1.13092	ACE2	0
-0.0327	0.25269	ACE2	0
0.01339	-0.57608	ACE2	0
0.05889	-1.46664	ACE2	0
-0.01435	-0.08104	ACE2	0
-0.0164	0.09223	ACE2	0
0.07165	-1.02742	ACE2	0
0.02283	-0.32544	ACE2	0
0.02579	-1.7175	ACE2	0
0.03556	-0.4785	ACE2	0
-0.03259	0.52366	ACE2	0
-0.0114	-0.05547	ACE2	0
-0.00939	-0.06768	ACE2	0
-0.02138	0.1297	ACE2	0
0.00303	-0.24004	ACE2	0
0.0255	-0.4274	ACE2	0
-0.04017	0.58044	ACE2	0
0.04331	-0.49845	ACE2	0
-0.10487	0.86457	ACE2	0
-0.04724	0.51629	ACE2	0
0.04533	-0.89724	ACE2	0
0.02654	-0.44425	ACE2	0
-0.03302	1.22663	ACE2	0
0.00096	-0.15728	ACE2	0
0.04661	-1.83026	ACE2	0
-0.01106	-0.20924	ACE2	0
0.03701	-0.70218	ACE2	0
-0.0741		ACE2	0
-0.03169	2.5907	ACE2	0
0.0418	-0.66058	ACE2	0
-0.04497	2.20237	ACE2	0
0.05247	-0.86241	ACE2	0
0.0404	-1.38074	ACE2	0
0.02331	-0.4548	ACE2	0
0.05259	-1.14408	ACE2	0
-0.00774	-0.06329	ACE2	0
0.00908	-0.2074	ACE2	0
-0.02451	0.11069	ACE2	0
0.03499	-0.49863	ACE2	0
0.06232	-1.45437	ACE2	0
0.01742	-0.28581	ACE2	0
-0.0218	2.05608	ACE2	0
0.06734	-1.23485	ACE2	0
0.02809	-0.68182	ACE2	0
0.04811	-1.82983	ACE2	0
-0.02469	0.42495	ACE2	0
-0.05025	0.5307	ACE2	0
-0.04976	1.13076	ACE2	0
-0.06263	2.86325	ACE2	0
-0.07333	1.21239	ACE2	0
0.02791	-0.52992	ACE2	0
-0.06014	0.68709	ACE2	0
0.06163	-1.73937	ACE2	0
0.04302	-1.13062	ACE2	0
0.00357	-0.25043	ACE2	0
0.04653	-0.86783	ACE2	0
0.00041	0.03744	ACE2	0
-0.03563	1.61751	ACE2	0
0.05457	-0.62823	ACE2	0
0.04829	-0.44172	ACE2	0
-0.00956	-0.22906	ACE2	0
-0.03571	0.35195	ACE2	0
-0.0954	1.01131	ACE2	0
-0.02436	2.59442	ACE2	0
0.03748	-0.65243	ACE2	0
-0.04796	0.89031	ACE2	0
0.0313	-0.46709	ACE2	0
-0.02071	0.08083	ACE2	0
-0.00422	-0.13016	ACE2	0
0.0401	-0.30007	ACE2	0
-0.01788	-0.13016	ACE2	0
-0.00692	-0.2252	ACE2	0
0.0439	-1.59338	ACE2	0
-0.05564	0.8773	ACE2	0
0.04092	-0.60602	ACE2	0
0.00363	-0.14475	ACE2	0
-0.04312	2.30057	ACE2	0
-0.05464	0.76188	ACE2	0
0.0573	-1.71359	ACE2	0
-0.02508	0.4826	ACE2	0
-0.00535	0.20588	ACE2	0
-0.08229	3.21395	ACE2	0
-0.04847	0.90162	ACE2	0
-0.01596	0.05382	ACE2	0
0.04872	-0.49808	ACE2	0
0.05301	-0.48575	ACE2	0
0.03767	-0.44343	ACE2	0
0.002	-0.15249	ACE2	0
0.05151	-0.95429	ACE2	0
-0.00786	-0.00149	ACE2	0
0.03166	-1.73853	ACE2	0
-0.04811	1.96322	ACE2	0
0.04384	-1.84151	ACE2	0
0.05421	-0.92485	ACE2	0
0.04707	-0.72587	ACE2	0
0.03453	-0.49681	ACE2	0
-0.12317	0.69407	ACE2	0
0.05156	-0.74878	ACE2	0
-0.04557	0.65282	ACE2	0
0.03835	-0.66484	ACE2	0
0.0425	-1.49432	ACE2	0
-0.0133	0.56532	ACE2	0
-0.05161	0.89008	ACE2	0
-0.00982	-0.13008	ACE2	0
-0.03198	0.13995	ACE2	0
0.0546	-0.74775	ACE2	0
0.04945	-0.65678	ACE2	0
-0.01388	0.34803	ACE2	0
-0.033	-0.04095	ACE2	0
0.02788	-0.3633	ACE2	0
0.04675	-0.71048	ACE2	0
-0.05779	2.35673	ACE2	0
-0.04786	0.8419	ACE2	0
0.0497	-0.52755	ACE2	0
0.01866	-0.4474	ACE2	0
-0.05074	0.42835	ACE2	0
-0.00551	0.05374	ACE2	0
-0.03725	1.22935	ACE2	0
-0.0307	0.28836	ACE2	0
0.03049	-0.89715	ACE2	0
-0.00609	-0.04851	ACE2	0
-0.01911	-0.02938	ACE2	0
0.031	-0.41804	ACE2	0
-0.00787	-0.18282	ACE2	0
0.03896	-0.52373	ACE2	0
-0.05763	0.25219	ACE2	0
0.05662	-0.58874	ACE2	0
-0.03442	2.81364	ACE2	0
-0.02032	-0.05401	ACE2	0
-0.00106		ACE2	0
-0.05334	1.24605	ACE2	0
-0.038	0.53981	ACE2	0
0.02575	-1.34226	ACE2	0
0.03868	-0.3887	ACE2	0
-0.05534	0.03956	ACE2	0
-0.04498	0.14833	ACE2	0
0.00569	-0.08371	ACE2	0
0.04634	-0.24092	ACE2	0
0.04633	-1.14998	ACE2	0
0.03278	-1.13671	ACE2	0
0.04114	-0.77232	ACE2	0
-0.0381	0.556	ACE2	0
0.0519	-0.25571	ACE2	0
0.03222	-0.6273	ACE2	0
-0.11801	1.06374	ACE2	0
0.02869	-0.98769	ACE2	0
-0.04998	0.53365	ACE2	0
-0.00034	0.1475	ACE2	0
0.03036	-0.37054	ACE2	0
-0.05442	0.34173	ACE2	0
0.04895	-1.38894	ACE2	0
0.02471	-0.69083	ACE2	0
0.05514	-1.96657	ACE2	0
0.04182	-1.0157	ACE2	0
-0.08961	0.66258	ACE2	0
0.07306	-1.0977	ACE2	0
-0.09145	1.4431	ACE2	0
0.0409	-0.52537	ACE2	0
-0.04819	0.75667	ACE2	0
0.05224	-0.10842	ACE2	0
0.04982	-1.36931	ACE2	0
-0.0545	3.25883	ACE2	0
0.04557	-0.35304	ACE2	0
0.04189	-0.2353	ACE2	0
-0.02258	0.77476	ACE2	0
0.01315	-0.13121	ACE2	0
-0.01586	0.92739	ACE2	0
-0.04967	0.95157	ACE2	0
-0.00731	0.21902	ACE2	0
0.01528	-1.55792	ACE2	0
-0.01364	1.13907	ACE2	0
0.01413	-0.16642	ACE2	0
0.01747	-0.28449	ACE2	0
-0.04537	0.55552	ACE2	0
0.02013	-0.46782	ACE2	0
0.00948	-0.80158	ACE2	0
-0.02525	0.3522	ACE2	0
0.00433	0.03829	ACE2	0
-0.04864	1.09012	ACE2	0
0.01319	-0.495	ACE2	0
0.01393	-0.04971	ACE2	0
0.02597	-0.74251	ACE2	0
0.02227	-0.59159	ACE2	0
-0.061	1.14419	ACE2	0
-0.02744	0.4858	ACE2	0
-0.01358	0.41043	ACE2	0
-0.04356	0.22525	ACE2	0
0.0136	-0.66623	ACE2	0
-0.06929	0.32198	ACE2	0
0.02883	-0.49173	ACE2	0
-0.00151	0.1752	ACE2	0
-0.03868	1.4333	ACE2	0
0.00952	-0.22397	ACE2	0
0.0155	-0.85491	ACE2	0
0.0196	-1.42358	ACE2	0
0.02089	-1.32153	ACE2	0
0.0148	-0.65651	ACE2	0
0.01863	-0.65262	ACE2	0
0.00758	0.13869	ACE2	0
0.00031	0.02681	ACE2	0
0.00736	-0.06398	ACE2	0
0.01564	-0.50581	ACE2	0
-0.03688	1.09564	ACE2	0
0.02005	-0.48502	ACE2	0
-0.04243	0.50499	ACE2	0
-0.03069	0.34697	ACE2	0
0.02424	-0.72288	ACE2	0
-0.02158	2.00319	ACE2	0
-0.05998	2.75079	ACE2	0
-0.01443	0.23114	ACE2	0
0.0153	-1.87254	ACE2	0
0.01368	-0.5682	ACE2	0
0.00678	0.13006	ACE2	0
0.00946	-0.45159	ACE2	0
0.00928	-0.71943	ACE2	0
-0.04018	2.38666	ACE2	0
0.03877	-0.2928	ACE2	0
0.02694	-0.83889	ACE2	0
0.02551	-1.29614	ACE2	0
0.01596	-0.78689	ACE2	0
0.0238	-1.50428	ACE2	0
0.03152	-0.85776	ACE2	0
0.00987	-0.23644	ACE2	0
-0.01955	0.99585	ACE2	0
0.02414	-0.41238	ACE2	0
-0.02135	0.44962	ACE2	0
0.03802		ACE2	0
-0.02539	1.0984	ACE2	0
-0.05067	1.22751	ACE2	0
0.01995	-0.56775	ACE2	0
0.00961	-0.48647	ACE2	0
-0.07105	0.93835	ACE2	0
0.0126	-0.32189	ACE2	0
-0.013	0.56548	ACE2	0
-0.00486	-0.20311	ACE2	0
0.01935	-1.69094	ACE2	0
-0.01512	0.67971	ACE2	0
0.02333	-1.30857	ACE2	0
-0.03783	3.43325	ACE2	0
0.03805	-1.15914	ACE2	0
-0.02238	0.48654	ACE2	0
0.01788	-0.17418	ACE2	0
-0.01406	1.1188	ACE2	0
-0.04082	0.57837	ACE2	0
-0.03195	0.64226	ACE2	0
0.0043	-0.14779	ACE2	0
0.00238	0.03523	ACE2	0
-0.03088	1.17851	ACE2	0
-0.02028	0.92557	ACE2	0
-0.02553	0.88403	ACE2	0
-0.0203	0.80195	ACE2	0
-0.03172	0.81647	ACE2	0
-0.04578	0.51405	ACE2	0
-0.02087	0.91726	ACE2	0
-0.04017	0.87592	ACE2	0
0.03006	-0.47569	ACE2	0
-0.02138	0.47043	ACE2	0
-0.03236	1.3447	ACE2	0
-0.02141	1.00687	ACE2	0
0.01471	-0.8029	ACE2	0
-0.05151	1.13707	ACE2	0
-0.02782	0.87285	ACE2	0
-0.05988	0.59885	ACE2	0
0.02701	-1.23316	ACE2	0
0.0102	-0.81431	ACE2	0
0.00645	-0.20748	ACE2	0
0.0311	-1.41574	ACE2	0
-0.03181	1.13788	ACE2	0
-0.03207	0.96242	ACE2	0
-0.03185	0.29544	ACE2	0
-0.0264	1.20695	ACE2	0
0.03777	-1.51601	ACE2	0
2e-05	-0.0571	ACE2	0
-0.01484	1.03896	ACE2	0
-0.02241	1.14782	ACE2	0
0.01934	-1.0619	ACE2	0
0.01535	-1.10034	ACE2	0
-0.01566	0.21902	ACE2	0
0.00526	0.1552	ACE2	0
0.02183	-0.85985	ACE2	0
0.02248	-0.48638	ACE2	0
0.04522	-0.49028	ACE2	0
0.0157	-0.84515	ACE2	0
-0.02466	0.75044	ACE2	0
0.0042	-0.22397	ACE2	0
-0.02378	0.3251	ACE2	0
-0.02769	1.85464	ACE2	0
-0.00099	0.01523	ACE2	0
0.03178	-0.85017	ACE2	0
0.02294	-1.68642	ACE2	0
0.01975	-0.982	ACE2	0
-0.01618	0.26071	ACE2	0
-0.05953	0.37163	ACE2	0
-0.04796	0.79243	ACE2	0
-0.06684	0.50363	ACE2	0
-0.02889	0.82704	ACE2	0
0.03594	-0.91758	ACE2	0
-0.02045	1.56779	ACE2	0
0.01259	-0.41562	ACE2	0
0.01344	-0.78886	ACE2	0
-0.04556	0.91985	ACE2	0
0.02675	0.03667	ACE2	0
-0.01649	0.14959	ACE2	0
0.02704	-1.08686	ACE2	0
-0.0195	0.94846	ACE2	0
-0.04485	0.58353	ACE2	0
-0.02299	0.087	ACE2	0
-0.03581	0.82843	ACE2	0
-0.07343	0.70659	ACE2	0
-0.06734	1.25264	ACE2	0
0.02446	-0.8248	ACE2	0
0.01296	-0.12297	ACE2	0
0.03625	-0.98605	ACE2	0
-0.04021	1.38912	ACE2	0
-0.05907	0.24607	ACE2	0
-0.07448	1.17349	ACE2	0
-0.04795	0.84421	ACE2	0
-0.04234	0.34754	ACE2	0
-0.02791	0.03029	ACE2	0
0.03565	-0.72111	ACE2	0
-0.05782	0.61343	ACE2	0
0.06245	-0.83814	ACE2	0
-0.09933	2.09328	ACE2	0
-0.01388	-0.07026	ACE2	0
-0.08502	0.90796	ACE2	0
-0.01985	0.05814	ACE2	0
-0.06068	1.07017	ACE2	0
0.0522	-0.79526	ACE2	0
0.01504	-0.57874	ACE2	0
-0.02197	0.36796	ACE2	0
0.05053	-0.42227	ACE2	0
0.0437	-0.79282	ACE2	0
0.03194	-0.3274	ACE2	0
0.04735	-1.26793	ACE2	0
-0.05999	0.45067	ACE2	0
-0.06514	1.27389	ACE2	0
-0.0822	0.759	ACE2	0
0.03733	-1.11483	ACE2	0
0.03205	-0.64947	ACE2	0
-0.05182	0.87607	ACE2	0
-0.11158	0.67194	ACE2	0
-0.04361	1.47945	ACE2	0
0.03279	-0.7679	ACE2	0
0.04614	-0.87714	ACE2	0
-0.01966	0.06501	ACE2	0
0.02145	-0.36223	ACE2	0
-0.02617	0.14439	ACE2	0
0.04016	-0.4158	ACE2	0
0.04577	-0.31709	ACE2	0
-0.04746	0.93287	ACE2	0
-0.01898	0.00542	ACE2	0
-0.00598	0.05637	ACE2	0
0.0394	-0.55859	ACE2	0
0.04127	-1.55667	ACE2	0
0.00473	-0.26135	ACE2	0
-0.02956	0.99887	ACE2	0
-0.02496	0.12601	ACE2	0
0.05128	-0.40349	ACE2	0
0.05302	-1.22938	ACE2	0
-0.06113	0.29848	ACE2	0
0.03355	-1.14261	ACE2	0
-0.05984	0.321	ACE2	0
0.05547	-1.40152	ACE2	0
-0.03597	0.009	ACE2	0
0.05002	-0.76518	ACE2	0
-0.04447	0.66329	ACE2	0
-0.05848	0.3854	ACE2	0
0.02138	-0.59949	ACE2	0
0.05912	-0.67096	ACE2	0
0.05339	-0.92887	ACE2	0
0.04848	-0.71588	ACE2	0
0.06822	-1.01822	ACE2	0
-0.09731	0.6305	ACE2	0
-0.06196	0.67854	ACE2	0
-0.00127	-0.04018	ACE2	0
0.06857	-1.28382	ACE2	0
-0.00817	-0.0085	ACE2	0
-0.11865	0.8379	ACE2	0
0.03291	-0.53284	ACE2	0
-0.06165	3.43325	ACE2	0
0.03625	-0.13121	ACE2	0
0.04031	-0.9874	ACE2	0
-0.03368	0.52518	ACE2	0
-0.03942	0.50699	ACE2	0
0.03856	-0.66438	ACE2	0
-0.07279	2.95415	ACE2	0
-0.07435	0.56938	ACE2	0
0.03647	-0.84932	ACE2	0
-0.013	-0.0713	ACE2	0
0.0258	-0.75412	ACE2	0
-0.01899	-0.00431	ACE2	0
-0.04214	0.2818	ACE2	0
-0.04389	0.08801	ACE2	0
0.0454	-0.45706	ACE2	0
-0.03842	0.03123	ACE2	0
-0.05618	1.39775	ACE2	0
-0.03689	0.31607	ACE2	0
-0.04832	0.81478	ACE2	0
-0.10655	0.96348	ACE2	0
0.05031	-1.83347	ACE2	0
-0.01635	-0.02706	ACE2	0
-0.00078	-0.07345	ACE2	0
-0.03283	0.00909	ACE2	0
-0.04002	0.2299	ACE2	0
-0.04974	0.15722	ACE2	0
-0.00893	0.02221	ACE2	0
-0.02211	0.22857	ACE2	0
0.04193	-0.34217	ACE2	0
0.03457	-0.17505	ACE2	0
0.06746	-1.27932	ACE2	0
0.05096	-1.26294	ACE2	0
0.06313	-0.31274	ACE2	0
-0.03845	0.43409	ACE2	0
0.06098	-0.56939	ACE2	0
0.06922	-1.01445	ACE2	0
-0.02539	0.61137	ACE2	0
-0.01326	0.13743	ACE2	0
-0.00196	-0.04069	ACE2	0
-0.02249	0.12138	ACE2	0
0.07166	-1.44488	ACE2	0
0.02956	0.06052	ACE2	0
-0.06804	0.83159	ACE2	0
0.04225	-0.10375	ACE2	0
-0.06333	0.39223	ACE2	0
-0.03972	1.23433	ACE2	0
0.04168	-0.25615	ACE2	0
0.02114	-0.27539	ACE2	0
-0.10361	0.93979	ACE2	0
-0.07026	0.78988	ACE2	0
-0.0589	2.89036	ACE2	0
-0.06789	0.87201	ACE2	0
0.03188	-0.79159	ACE2	0
0.02111	-0.75477	ACE2	0
0.03464	-0.63192	ACE2	0
0.05045	-0.76781	ACE2	0
0	0.22492	ACE2	0
0.01408	-0.25924	ACE2	0
0.03159	-1.56589	ACE2	0
0.05991	-0.86574	ACE2	0
-0.0233	0.22467	ACE2	0
-0.05326	0.40572	ACE2	0
0.02027	-0.92007	ACE2	0
0.02506	-0.44199	ACE2	0
0.02651	-0.09122	ACE2	0
-0.03084	1.86909	ACE2	0
0.01879	-0.46664	ACE2	0
-0.05736	0.99336	ACE2	0
-0.07116	0.55744	ACE2	0
0.03186	-1.39645	ACE2	0
0.04312	-0.46836	ACE2	0
0.01268	0.21395	ACE2	0
-0.05338	0.66014	ACE2	0
0.05743	-1.25805	ACE2	0
0.03701	-0.91864	ACE2	0
-0.02759	1.94948	ACE2	0
0.04127	-0.21131	ACE2	0
0.02749	-0.60924	ACE2	0
0.01915	-0.14336	ACE2	0
0.03575	-0.76828	ACE2	0
0.03674	-0.63838	ACE2	0
-0.02439	1.45701	ACE2	0
-0.03322	1.10443	ACE2	0
0.02188	-0.38288	ACE2	0
0.03536	-0.42695	ACE2	0
-0.08971	2.10678	ACE2	0
0.01996	-0.60584	ACE2	0
0.02143	-0.54169	ACE2	0
0.03328	-0.50281	ACE2	0
-0.05055	0.56699	ACE2	0
0.00914	0.12979	ACE2	0
0.0177	-0.6333	ACE2	0
-0.04081	0.92313	ACE2	0
0.05574	-1.23396	ACE2	0
0.03659	-0.54397	ACE2	0
-0.0249	1.47888	ACE2	0
0.02085	-0.00081	ACE2	0
0.0354	-0.81979	ACE2	0
-0.06782	0.43563	ACE2	0
-0.03755	0.36829	ACE2	0
-0.04729	0.4179	ACE2	0
0.02715	-1.07496	ACE2	0
0.0318	-0.4746	ACE2	0
-0.04852	0.58417	ACE2	0
0.02009	0.14565	ACE2	0
0.02183	0.1069	ACE2	0
-0.06727	0.76289	ACE2	0
0.01003	0.04304	ACE2	0
-0.03688	0.72543	ACE2	0
0.03117	-1.39198	ACE2	0
-0.10861	1.52115	ACE2	0
-0.02891	1.46207	ACE2	0
0.03071	-0.2102	ACE2	0
0.02569	0.07017	ACE2	0
0.02705	0.02859	ACE2	0
-0.09201	0.43579	ACE2	0
0.02489	-0.62343	ACE2	0
-0.0821	1.76692	ACE2	0
0.03492	-1.22859	ACE2	0
-0.02471	0.49014	ACE2	0
0.0439	-0.20311	ACE2	0
0.04243	-0.81308	ACE2	0
0.03739	-0.60087	ACE2	0
-0.07736	1.53451	ACE2	0
-0.03454	0.40191	ACE2	0
-0.04065	1.77488	ACE2	0
0.00972	-0.36045	ACE2	0
0.03283	-0.19471	ACE2	0
0.04368	0.10421	ACE2	0
0.01672	0.07905	ACE2	0
0.02314	-0.65808	ACE2	0
0.0505	-0.80903	ACE2	0
0.04284	-1.50027	ACE2	0
0.00733	0.19539	ACE2	0
0.0112	-0.5639	ACE2	0
0.03594	-0.47298	ACE2	0
-0.0699	0.45107	ACE2	0
0.01216	-0.20521	ACE2	0
-0.05504	1.14144	ACE2	0
0.03277	-1.03431	ACE2	0
0.04038	-0.97304	ACE2	0
0.02021	-0.53393	ACE2	0
0.03123	-0.7544	ACE2	0
0.04077	-1.19676	ACE2	0
-0.04843	0.87048	ACE2	0
0.01851	0.10665	ACE2	0
-0.04984	1.30745	ACE2	0
0.02274	0.04873	ACE2	0
0.03106	0.13138	ACE2	0
-0.01146	0.21462	ACE2	0
-0.03135	1.5278	ACE2	0
-0.02592	0.243	ACE2	0
0.03729	-0.89362	ACE2	0
0.02796	-0.28891	ACE2	0
-0.04511	3.11844	ACE2	0
0.02563	-0.1015	ACE2	0
0.04073	-0.61375	ACE2	0
-0.09393	2.04667	ACE2	0
-0.04713	0.92046	ACE2	0
-0.05452	0.30547	ACE2	0
0.03952	-0.69074	ACE2	0
-0.03872	0.29313	ACE2	0
-0.02838	3.43325	ACE2	0
-0.02143	0.2736	ACE2	0
-0.06509	0.8302	ACE2	0
-0.02948	0.18505	ACE2	0
-0.05673	0.6662	ACE2	0
-0.05055	0.55736	ACE2	0
-0.07832	0.33821	ACE2	0
-0.04548	0.27838	ACE2	0
0.02169	-0.42092	ACE2	0
-0.05226	0.88005	ACE2	0
0.05575	-1.10299	ACE2	0
0.03247	-1.73398	ACE2	0
0.02915	-1.09477	ACE2	0
-0.0604	0.4874	ACE2	0
-0.00119	0.0848	ACE2	0
0.02705	-0.37358	ACE2	0
0.02872	-0.43226	ACE2	0
-0.08509	1.97614	ACE2	0
-0.01887	0.21329	ACE2	0
0.00737	-0.21967	ACE2	0
-0.0881	1.28344	ACE2	0
-0.05982	0.45583	ACE2	0
-0.00206	-0.50517	ACE2	0
-0.0298	0.27021	ACE2	0
-0.03922	0.48885	ACE2	0
-0.04446	1.07002	ACE2	0
-0.00148	-0.19987	ACE2	0
0.03951	-1.18509	ACE2	0
0.01838	-0.6604	ACE2	0
-0.08046	1.05332	ACE2	0
-0.02982	0.34746	ACE2	0
0.01376	-0.16904	ACE2	0
-0.02301	0.99827	ACE2	0
-0.08261	1.93396	ACE2	0
-0.10011	0.93713	ACE2	0
-0.02669	0.54603	ACE2	0
0.03364	-1.29514	ACE2	0
0.00501	-0.23117	ACE2	0
-0.00785	0.03829	ACE2	0
-0.05078	0.75325	ACE2	0
0.03177	-0.67105	ACE2	0
-0.04645	0.43058	ACE2	0
-0.031	0.08902	ACE2	0
0.00903	-0.23723	ACE2	0
0.04434	-0.73457	ACE2	0
-0.11128	1.84262	ACE2	0
-0.05571	2.75462	ACE2	0
0.05532	-1.37133	ACE2	0
-0.04806	0.55903	ACE2	0
-0.07148	1.42521	ACE2	0
0.01892	-0.29502	ACE2	0
-0.0356	2.72913	ACE2	0
-0.08144	1.44745	ACE2	0
0.02885	-0.38592	ACE2	0
0.04823	-0.48122	ACE2	0
0.05682	-1.56796	ACE2	0
-0.03066	1.47817	ACE2	0
-0.06986	1.27484	ACE2	0
0.03324	-0.87439	ACE2	0
0.05032	-1.05023	ACE2	0
-0.03566	1.18168	ACE2	0
-0.04037	0.30523	ACE2	0
-0.02297	1.8636	ACE2	0
0.00066	-0.23618	ACE2	0
-0.02817	1.61485	ACE2	0
0.03121	-1.27572	ACE2	0
-0.00202	0.04949	ACE2	0
0.00173	-0.21949	ACE2	0
0.04741	-0.70023	ACE2	0
-0.05656	0.37233	ACE2	0
-0.02372	0.02102	ACE2	0
0.03325	-0.81924	ACE2	0
-0.04892	1.17016	ACE2	0
-0.07471	1.10235	ACE2	0
0.03506	-0.40637	ACE2	0
-0.0714	0.52054	ACE2	0
0.06247	-1.24859	ACE2	0
-0.0793	0.52902	ACE2	0
0.03042	-0.54826	ACE2	0
-0.00806	-0.06519	ACE2	0
-0.0028	-0.0719	ACE2	0
-0.09258	0.51381	ACE2	0
0.02795	-0.8388	ACE2	0
-0.029	0.5929	ACE2	0
0.04323	-1.43284	ACE2	0
-0.08525	2.24893	ACE2	0
-0.0176	1.85892	ACE2	0
0.02811	-0.31301	ACE2	0
0.05184	-0.93328	ACE2	0
0.04827	-1.03945	ACE2	0
-0.03627	1.54376	ACE2	0
-0.08209	2.16658	ACE2	0
-0.03359	0.60297	ACE2	0
0.0232	-0.31044	ACE2	0
-0.00308	-0.12149	ACE2	0
-0.03666	0.77624	ACE2	0
-0.00967		ACE2	0
-0.00615		ACE2	0
-0.00306	-0.16119	ACE2	0
0.04876	-1.16466	ACE2	0
0.04733	-0.72475	ACE2	0
-0.07092	0.45543	ACE2	0
-0.03983	1.77975	ACE2	0
-0.01942	1.90507	ACE2	0
-0.06754	1.58233	ACE2	0
0.04567	-1.77884	ACE2	0
0.04326	-2.09791	ACE2	0
0.03655	-0.0079	ACE2	0
0.08143	-0.25774	ACE2	0
-0.03424	0.05958	ACE2	0
0.06718	-1.21191	ACE2	0
-0.09101	0.6805	ACE2	0
-0.04498	0.11835	ACE2	0
-0.02932	0.05399	ACE2	0
0.04767	-0.47895	ACE2	0
0.04837	-1.02103	ACE2	0
-0.09565	1.1098	ACE2	0
0.04791	-1.02674	ACE2	0
0.06671	-0.7558	ACE2	0
0.02865	-0.22291	ACE2	0
0.08502	-0.76237	ACE2	0
-0.18937	2.77283	ACE2	0
-0.0834	0.6507	ACE2	0
0.07835	-0.28749	ACE2	0
-0.06429	0.13894	ACE2	0
0.06659	-0.75056	ACE2	0
-0.06197	0.10522	ACE2	0
0.05664	-0.46963	ACE2	0
-0.09017	0.36698	ACE2	0
-0.11258	1.04215	ACE2	0
0.05512	-1.54055	ACE2	0
0.09076	-0.88485	ACE2	0
0.10415	-0.47931	ACE2	0
0.08801	-1.42765	ACE2	0
-0.03217		ACE2	0
0.08376	-0.90889	ACE2	0
-0.06729	0.5243	ACE2	0
-0.06267	0.17093	ACE2	0
-0.00827	-0.08285	ACE2	0
0.07667	-0.58691	ACE2	0
0.04498	-2.0053	ACE2	0
0.08654	-0.5149	ACE2	0
0.09626	-1.35961	ACE2	0
-0.01237	0.00755	ACE2	0
0.07151	-0.58048	ACE2	0
-0.11707	1.57517	ACE2	0
-0.07835	0.23297	ACE2	0
0.08328	-1.81882	ACE2	0
-0.15398	0.85244	ACE2	0
0.01426	-0.00645	ACE2	0
0.04355	-0.45815	ACE2	0
0.04882	-0.6619	ACE2	0
0.07018	-0.81922	ACE2	0
-0.0465	0.61604	ACE2	0
-0.01575	0.04168	ACE2	0
0.09033	-0.51672	ACE2	0
-0.10071	1.22297	ACE2	0
0.04541	-0.14397	ACE2	0
-0.07503	1.32378	ACE2	0
-0.08775	1.10771	ACE2	0
0.08276	-1.25815	ACE2	0
-0.06722	0.32608	ACE2	0
0.09392	-0.77692	ACE2	0
-0.06185	0.45042	ACE2	0
0.0636	-0.97516	ACE2	0
0.07752	-0.41283	ACE2	0
-0.01292	-0.12453	ACE2	0
-0.14415	0.89069	ACE2	0
-0.16139	0.62877	ACE2	0
-0.03287	0.02919	ACE2	0
-0.04416	0.166	ACE2	0
-0.16243	1.29138	ACE2	0
-0.06027	0.49977	ACE2	0
-0.02918	0.12037	ACE2	0
0.04916	-0.67662	ACE2	0
0.02045	-0.12947	ACE2	0
-0.04334	0.68552	ACE2	0
-0.07466	0.55313	ACE2	0
-0.09295	0.28242	ACE2	0
0.04716	-1.43916	ACE2	0
0.07953	-1.76428	ACE2	0
-0.05171	0.6196	ACE2	0
0.05029	-0.3131	ACE2	0
-0.08168	0.22716	ACE2	0
0.0332	-1.72679	ACE2	0
0.03807	-1.14624	ACE2	0
-0.10085	0.25376	ACE2	0
0.03548	-1.09428	ACE2	0
-0.02384	0.13701	ACE2	0
-0.06524	0.76483	ACE2	0
-0.03102	0.22235	ACE2	0
-0.03411	0.27813	ACE2	0
-0.06362	0.65156	ACE2	0
-0.09715	0.27681	ACE2	0
0.07725	-0.60768	ACE2	0
-0.0504	0.2731	ACE2	0
0.04238	-0.86013	ACE2	0
0.05093	-0.84003	ACE2	0
0.05821	-0.82366	ACE2	0
-0.10264	0.90895	ACE2	0
0.04942	-0.5405	ACE2	0
0.05263	-1.54489	ACE2	0
0.06817	-0.9239	ACE2	0
-0.06721	0.39183	ACE2	0
0.07116	-1.15038	ACE2	0
-0.11049	0.88947	ACE2	0
0.07426	-0.93826	ACE2	0
0.05636	-0.35161	ACE2	0
0.01304	-0.09649	ACE2	0
-0.08461	0.85336	ACE2	0
-0.07972	1.52915	ACE2	0
-0.03308	2.09908	ACE2	0
0.07997	-0.93961	ACE2	0
0.05576	-1.17255	ACE2	0
-0.09445	0.71066	ACE2	0
-0.01455	0.17202	ACE2	0
0.07429	-1.34054	ACE2	0
0.07454	-1.38449	ACE2	0
0.04081	-0.17479	ACE2	0
0.05538	-0.75862	ACE2	0
0.04044	-0.52455	ACE2	0
-0.07858	0.55186	ACE2	0
-0.09257	0.35441	ACE2	0
0.05911	-1.69989	ACE2	0
-0.00803	0.12433	ACE2	0
0.00951	-0.15754	ACE2	0
-0.04236	0.72691	ACE2	0
-0.05331	0.39467	ACE2	0
0.08377	-0.76415	ACE2	0
-0.03036	0.9846	ACE2	0
0.04748	-0.97208	ACE2	0
0.01675	-0.23451	ACE2	0
0.05702	-0.38646	ACE2	0
-0.02259	-0.02672	ACE2	0
-0.10507	0.51309	ACE2	0
-0.03137	0.08243	ACE2	0
0.07347	-0.84951	ACE2	0
0.05056	-0.6813	ACE2	0
0.03936	-0.47741	ACE2	0
-0.05185	0.80775	ACE2	0
-0.06906	1.58016	ACE2	0
-0.09357	0.92724	ACE2	0
0.0496	-0.25871	ACE2	0
-0.00306	0.0337	ACE2	0
-0.01294	0.10261	ACE2	0
0.06444	-0.74634	ACE2	0
-0.08437	1.36557	ACE2	0
0.04264	-0.59894	ACE2	0
0.07794	-0.79526	ACE2	0
-0.07365	1.64487	ACE2	0
-0.08009	1.09102	ACE2	0
-0.0455	0.87952	ACE2	0
-0.09719	0.99419	ACE2	0
0.01371	-0.16895	ACE2	0
-0.10135	2.05733	ACE2	0
0.0262	-1.2022	ACE2	0
-0.03845	0.72535	ACE2	0
0.04242	-1.27692	ACE2	0
-0.04872	1.28811	ACE2	0
0.04884	-0.57902	ACE2	0
0.03606	-0.71467	ACE2	0
0.0299	-0.27539	ACE2	0
0.03372	-0.40987	ACE2	0
-0.04725	0.635	ACE2	0
-0.04305	0.4784	ACE2	0
-0.03319	0.20122	ACE2	0
0.02216	-0.43325	ACE2	0
-0.02088	0.24971	ACE2	0
-0.08648	1.11151	ACE2	0
-0.03645	0.3682	ACE2	0
-0.0429	0.80172	ACE2	0
-0.02883	0.4362	ACE2	0
0.05389	-0.76584	ACE2	0
0.03328	-0.26868	ACE2	0
0.06217	-0.59802	ACE2	0
-0.02108	0.19781	ACE2	0
0.04799	-0.6156	ACE2	0
0.01718	-0.92045	ACE2	0
0.04001	-0.25774	ACE2	0
-0.03249	-0.00414	ACE2	0
-0.03678	0.54132	ACE2	0
-0.07515	1.29829	ACE2	0
0.05181	-0.41041	ACE2	0
0.04644	-1.02559	ACE2	0
0.03556	-0.68758	ACE2	0
0.04236	-0.64799	ACE2	0
0.06609	-0.22827	ACE2	0
0.05647	-0.12323	ACE2	0
-0.03327	1.0766	ACE2	0
0.02717	-0.1747	ACE2	0
0.04074	-0.70023	ACE2	0
-0.05587	1.95625	ACE2	0
-0.04422	0.77189	ACE2	0
-0.02661	0.11305	ACE2	0
-0.02948	0.07855	ACE2	0
-0.02493	0.71863	ACE2	0
0.04026	-0.42245	ACE2	0
-0.04143	1.62331	ACE2	0
-0.02941	1.32414	ACE2	0
0.02341	-0.34359	ACE2	0
-0.02669	0.27046	ACE2	0
-0.02861	1.46571	ACE2	0
-0.04337	0.5732	ACE2	0
0.04798	-1.33631	ACE2	0
0.04525	-0.47814	ACE2	0
0.02852	-1.64835	ACE2	0
-0.03664	0.38472	ACE2	0
-0.03309	0.0628	ACE2	0
-0.03631	0.70331	ACE2	0
0.06131	-1.05967	ACE2	0
-0.01544	0.16215	ACE2	0
-0.05077	1.34709	ACE2	0
0.04704	-1.30305	ACE2	0
0.04073	-1.98335	ACE2	0
-0.02022	-0.08837	ACE2	0
-0.0395	0.67453	ACE2	0
0.03614	-0.5039	ACE2	0
-0.02374	0.47398	ACE2	0
-0.02254	0.47341	ACE2	0
0.05281	-0.64189	ACE2	0
-0.02973	0.14389	ACE2	0
-0.02161	0.34787	ACE2	0
-0.03738	3.43325	ACE2	0
-0.04162	0.42891	ACE2	0
-0.04149	1.08908	ACE2	0
-0.01101	0.13206	ACE2	0
-0.04453	0.08184	ACE2	0
-0.05754	2.32898	ACE2	0
-0.02822	1.68975	ACE2	0
0.05443	-1.72742	ACE2	0
0.04632	-0.66419	ACE2	0
0.0268	-1.64793	ACE2	0
-0.01355	0.40134	ACE2	0
0.02978	-0.5904	ACE2	0
-0.02858	0.34181	ACE2	0
0.02405	-0.29493	ACE2	0
-0.03041	0.22384	ACE2	0
0.02201	-0.24043	ACE2	0
-0.02379	0.47889	ACE2	0
0.01511	-0.46402	ACE2	0
0.03256	-0.63552	ACE2	0
0.00158	-0.08345	ACE2	0
-0.02614	0.28984	ACE2	0
0.0417	-1.16101	ACE2	0
-0.03757	0.54021	ACE2	0
-0.02354	0.55648	ACE2	0
-0.03771	0.49407	ACE2	0
0.00046	-0.11448	ACE2	0
0.05537	-0.6832	ACE2	0
0.01506	-0.20652	ACE2	0
-0.03464	1.07675	ACE2	0
-0.03684	0.42454	ACE2	0
-0.03202	0.53676	ACE2	0
-0.02772	0.17645	ACE2	0
-0.02412	0.50443	ACE2	0
-0.02695	2.58971	ACE2	0
0.02154	-0.69614	ACE2	0
0.00475	-0.26868	ACE2	0
-0.03558	2.85119	ACE2	0
-0.04137	0.27591	ACE2	0
0.02949	-0.30131	ACE2	0
0.00927	-0.1293	ACE2	0
-0.02287	0.24076	ACE2	0
0.03639	-0.99019	ACE2	0
-0.03434	0.99193	ACE2	0
-0.02164	0.84413	ACE2	0
0.00828	-0.27362	ACE2	0
-0.00343	-0.11959	ACE2	0
-0.06709	0.59853	ACE2	0
-0.03231	0.57773	ACE2	0
0.00848	-0.14102	ACE2	0
0.03594	-0.65465	ACE2	0
-0.0301		ACE2	0
0.02669	-0.69102	ACE2	0
0.02579	-0.31266	ACE2	0
0.02479	-0.3076	ACE2	0
-0.03671	1.10808	ACE2	0
0.01826	-1.04965	ACE2	0
-0.01933	1.26148	ACE2	0
0.03702	-1.12336	ACE2	0
0.04084	-0.90927	ACE2	0
-0.01146	0.05467	ACE2	0
-0.02779	0.17119	ACE2	0
-0.04142	2.2088	ACE2	0
-0.03815	0.4324	ACE2	0
0.01786	-0.39659	ACE2	0
0.02946	-1.11826	ACE2	0
0.04045	-0.41544	ACE2	0
-0.03608	0.39793	ACE2	0
0.02633	-0.7142	ACE2	0
-0.02293	1.09698	ACE2	0
-0.02864	0.38931	ACE2	0
-0.0005	-0.07087	ACE2	0
-0.03809	3.43325	ACE2	0
0.04287	-0.40206	ACE2	0
-0.03125	0.1848	ACE2	0
-0.0128	-0.08768	ACE2	0
0.02178	-1.08032	ACE2	0
0.03996	-1.03343	ACE2	0
0.00757	-0.35001	ACE2	0
0.02201	-1.93962	ACE2	0
-0.03776	0.56676	ACE2	0
0.01257	-0.29936	ACE2	0
-0.0215	0.45276	ACE2	0
0.01754	-1.35183	ACE2	0
0.0241	-0.59839	ACE2	0
-0.01612	0.36869	ACE2	0
-0.04327	1.1054	ACE2	0
-0.04276	0.98074	ACE2	0
0.01417	-0.03349	ACE2	0
0.05143	-0.72344	ACE2	0
-0.03124	0.17719	ACTA2	1
-0.0511	-0.02191	ACTA2	1
0.03054	-0.64814	ACTA2	1
0.00153	-0.61451	ACTA2	1
-0.06566	0.94386	ACTA2	1
-0.05907	0.54227	ACTA2	1
-0.04616	1.33354	ACTA2	1
0.00894	-0.71858	ACTA2	1
-0.02704	-0.33669	ACTA2	1
-0.07199	0.88796	ACTA2	1
-0.02869	-0.41548	ACTA2	1
-0.07198	0.81042	ACTA2	1
-0.02027	-0.15526	ACTA2	1
-0.06417	1.20888	ACTA2	1
-0.02414	0.26957	ACTA2	1
-0.04683	-0.42154	ACTA2	1
0.1657	-1.35906	ACTA2	1
-0.03545	-0.30238	ACTA2	1
-0.04546	-0.0767	ACTA2	1
-0.05466	0.0305	ACTA2	1
-0.03444	0.36058	ACTA2	1
-0.05298	0.18602	ACTA2	1
0.13329	-1.90451	ACTA2	1
-0.05265	1.23861	ACTA2	1
0.08533	-0.85927	ACTA2	1
0.03421		ACTA2	1
-0.0563	0.05017	ACTA2	1
0.01202	-0.63003	ACTA2	1
-0.07563	0.57372	ACTA2	1
-0.03312	0.02777	ACTA2	1
-0.04871	-0.11835	ACTA2	1
-0.06165	0.76811	ACTA2	1
-0.06354	-0.01916	ACTA2	1
-0.04267	0.1097	ACTA2	1
-0.00542	-0.46878	ACTA2	1
0.17779	-1.50649	ACTA2	1
-0.0474	0.62293	ACTA2	1
0.09007	-1.58642	ACTA2	1
-0.03124	-0.13746	ACTA2	1
-0.01494	-0.03621	ACTA2	1
0.14807	-2.70787	ACTA2	1
0.17338	-1.27406	ACTA2	1
0.03191	-0.836	ACTA2	1
-0.04118	-0.18762	ACTA2	1
-0.01355	0.32974	ACTA2	1
-0.02545	0.31911	ACTA2	1
-0.03397	-0.36668	ACTA2	1
0.15098	-1.17818	ACTA2	1
0.15589	-1.11709	ACTA2	1
-0.05089	1.59398	ACTA2	1
-0.04105	-0.26706	ACTA2	1
0.01207	-0.56937	ACTA2	1
-0.07555	0.50362	ACTA2	1
-0.05136	-0.39288	ACTA2	1
-0.02637	-0.28634	ACTA2	1
-0.02081	-0.30566	ACTA2	1
-0.04751	0.08689	ACTA2	1
-0.05754	0.99488	ACTA2	1
-0.07191	0.70489	ACTA2	1
-0.05227	3.77651	ACTA2	1
-0.06759	0.97299	ACTA2	1
0.00263	-0.4643	ACTA2	1
-0.08522	1.22113	ACTA2	1
-0.03624	-0.20731	ACTA2	1
-0.05527	0.47133	ACTA2	1
-0.01732	-0.49052	ACTA2	1
-0.02257	-0.32433	ACTA2	1
-0.03983	-0.03049	ACTA2	1
-0.07659	1.63707	ACTA2	1
-0.05524	0.80171	ACTA2	1
-0.01648	0.27406	ACTA2	1
0.00054	-0.45626	ACTA2	1
-0.04902	0.92266	ACTA2	1
-0.01939	-0.34804	ACTA2	1
-0.02736	-0.40086	ACTA2	1
-0.07763	0.70335	ACTA2	1
-0.01583	-0.50205	ACTA2	1
-0.03974	0.29954	ACTA2	1
0.05672	-0.79188	ACTA2	1
-0.01248	-0.31222	ACTA2	1
-0.03019	0.24423	ACTA2	1
-0.03663	-0.23647	ACTA2	1
-0.06607	0.46326	ACTA2	1
0.19906	-2.03359	ACTA2	1
0.15818	-2.2542	ACTA2	1
0.0639	-0.83362	ACTA2	1
-0.0401	-0.04602	ACTA2	1
-0.04209	0.04657	ACTA2	1
-0.06514	-0.33884	ACTA2	1
-0.01204	-0.26526	ACTA2	1
-0.05153	0.67949	ACTA2	1
-0.04913	-0.08975	ACTA2	1
-0.01774	0.19313	ACTA2	1
-0.04296	0.48158	ACTA2	1
-0.0444	-0.15482	ACTA2	1
-0.03839	-0.09739	ACTA2	1
-0.07206	0.41232	ACTA2	1
-0.05099	2.80004	ACTA2	1
0.19819	-1.71575	ACTA2	1
0.00696	-0.63365	ACTA2	1
-0.08311	0.449	ACTA2	1
0.08719	-1.05978	ACTA2	1
-0.06703	1.77471	ACTA2	1
-0.08233	0.70223	ACTA2	1
0.05471	-0.56729	ACTA2	1
-0.04437	-0.12523	ACTA2	1
-0.05274	-0.27901	ACTA2	1
0.03288	-0.67954	ACTA2	1
-0.05697	1.21744	ACTA2	1
0.01656	-0.72282	ACTA2	1
0.11783	-1.73723	ACTA2	1
0.05862	-0.83278	ACTA2	1
0.02272	-0.80375	ACTA2	1
-0.07213	1.68962	ACTA2	1
0.05222		ACTA2	1
-0.0683	0.91906	ACTA2	1
0.15673	-1.48143	ACTA2	1
-0.05416	-0.02114	ACTA2	1
-0.07302	1.40871	ACTA2	1
0.14111	-1.13426	ACTA2	1
0.003	-0.54804	ACTA2	1
-0.03891	0.07459	ACTA2	1
-0.05495	0.46452	ACTA2	1
0.00048	-0.24546	ACTA2	1
-0.02249	-0.19165	ACTA2	1
-0.07128	0.412	ACTA2	1
-0.04199	-0.21448	ACTA2	1
-0.04296	0.15712	ACTA2	1
-0.04686	-0.10282	ACTA2	1
-0.06875	1.18169	ACTA2	1
-0.03722	0.68861	ACTA2	1
-0.05053	1.20012	ACTA2	1
-0.00859	-0.44066	ACTA2	1
0.01408	-0.70539	ACTA2	1
-0.04651	0.08471	ACTA2	1
-0.0326	0.18204	ACTA2	1
-0.01701	-0.34713	ACTA2	1
-0.02279	0.21291	ACTA2	1
-0.07077	2.28358	ACTA2	1
0.18103	-1.38218	ACTA2	1
-0.06624	0.91795	ACTA2	1
0.02634	-0.61568	ACTA2	1
0.12088	-0.86213	ACTA2	1
-0.06485	0.58428	ACTA2	1
0.02408	-0.63961	ACTA2	1
-0.07659	0.86292	ACTA2	1
-0.05598	1.26816	ACTA2	1
0.01423	-0.65458	ACTA2	1
-0.05057	0.64703	ACTA2	1
0.16346	-1.2244	ACTA2	1
-0.04598	-0.30668	ACTA2	1
-0.06722	1.43862	ACTA2	1
-0.05142	1.33113	ACTA2	1
0.05402	-0.58238	ACTA2	1
-0.02312	-0.45856	ACTA2	1
0.15176	-1.94115	ACTA2	1
-0.05892	3.38338	ACTA2	1
-0.03014	0.18301	ACTA2	1
0.08691	-0.89445	ACTA2	1
-0.0777	2.01202	ACTA2	1
-0.02986	0.33122	ACTA2	1
-0.0057	0.31507	ACTA2	1
-0.03832	-0.25659	ACTA2	1
-0.04288	0.11599	ACTA2	1
-0.02091	-0.17389	ACTA2	1
-0.02351	-0.36622	ACTA2	1
-0.04232	-0.09573	ACTA2	1
0.10347		ACTA2	1
0.1254		ACTA2	1
0.07452	-0.64089	ACTA2	1
-0.00763	-0.10947	ACTA2	1
0.11336	-1.09176	ACTA2	1
-0.07765	2.14131	ACTA2	1
-0.0736	1.13544	ACTA2	1
-0.05379	1.13044	ACTA2	1
0.07582	-0.76912	ACTA2	1
-0.02491	-0.56357	ACTA2	1
-0.02521	-0.15192	ACTA2	1
0.10146	-0.66922	ACTA2	1
0.07473	-0.97774	ACTA2	1
-0.04712	0.71348	ACTA2	1
-0.10179	3.25082	ACTA2	1
-0.05181	1.80494	ACTA2	1
-0.037	-0.223	ACTA2	1
-0.04222	-0.54862	ACTA2	1
-0.01964	-0.38626	ACTA2	1
-0.03373	-0.1624	ACTA2	1
0.04512	-0.90836	ACTA2	1
-0.03301	0.07481	ACTA2	1
-0.02377	-0.33555	ACTA2	1
-0.03426	0.04842	ACTA2	1
-0.08548	0.83357	ACTA2	1
-0.02527	-0.31177	ACTA2	1
-0.11071	1.07625	ACTA2	1
0.21456	-1.06685	ACTA2	1
-0.0777	0.5459	ACTA2	1
0.2023	-1.42682	ACTA2	1
0.16755	-1.85086	ACTA2	1
0.16612	-2.49421	ACTA2	1
-0.07874	1.20343	ACTA2	1
0.0482	-0.64428	ACTA2	1
-0.09389	2.00114	ACTA2	1
0.18115	-2.21163	ACTA2	1
0.04084	-0.69928	ACTA2	1
-0.04897	0.17288	ACTA2	1
-0.13442	1.24201	ACTA2	1
-0.01542	-0.21045	ACTA2	1
-0.06877	0.24208	ACTA2	1
-0.05689	0.12337	ACTA2	1
0.23225	-1.43972	ACTA2	1
0.07887	-0.76297	ACTA2	1
-0.03211	-0.36838	ACTA2	1
0.11715	-0.65844	ACTA2	1
-0.01253	-0.29639	ACTA2	1
-0.09811	0.71961	ACTA2	1
-0.05969	-0.08245	ACTA2	1
-0.04569	0.18387	ACTA2	1
-0.05171	-0.02532	ACTA2	1
0.15358	-1.2088	ACTA2	1
-0.07324	0.45425	ACTA2	1
-0.02512	-0.22367	ACTA2	1
0.03068	-0.43528	ACTA2	1
-0.10489	0.89077	ACTA2	1
-0.02719	-0.1047	ACTA2	1
0.09923	-0.62384	ACTA2	1
-0.11236	1.16871	ACTA2	1
0.05979	-0.73603	ACTA2	1
0.2454	-1.81363	ACTA2	1
-0.09057	0.64106	ACTA2	1
-0.0497	0.48231	ACTA2	1
-0.04613	0.03586	ACTA2	1
-0.13196	2.8564	ACTA2	1
0.0861	-0.43952	ACTA2	1
-0.03036	-0.21022	ACTA2	1
-0.05063	-0.17188	ACTA2	1
-0.01771	-0.0913	ACTA2	1
-0.09061	0.66779	ACTA2	1
0.25962	-1.19546	ACTA2	1
-0.103	0.76618	ACTA2	1
-0.03532	-0.08378	ACTA2	1
0.08742	-0.80494	ACTA2	1
0.12605	-0.82409	ACTA2	1
-0.05129	0.32582	ACTA2	1
0.02592	-0.47878	ACTA2	1
-0.0999	0.53571	ACTA2	1
0.20878	-1.66517	ACTA2	1
0.02445	-0.5868	ACTA2	1
-0.08817	1.04327	ACTA2	1
-0.10079	0.60899	ACTA2	1
0.10242	-0.83636	ACTA2	1
0.0533	-0.61195	ACTA2	1
-0.06111	0.23437	ACTA2	1
-0.11476	1.35255	ACTA2	1
0.18244	-1.17227	ACTA2	1
-0.06418	0.17137	ACTA2	1
-0.04147	0.16619	ACTA2	1
-0.02315	-0.01916	ACTA2	1
-0.07678	0.12824	ACTA2	1
0.17459	-1.14519	ACTA2	1
-0.03355	0.0363	ACTA2	1
0.10951	-0.77007	ACTA2	1
-0.10646	2.86202	ACTA2	1
-0.05459	0.63107	ACTA2	1
-0.08827	1.27135	ACTA2	1
0.18334	-1.94886	ACTA2	1
0.03716	-0.70469	ACTA2	1
-0.11706	0.87017	ACTA2	1
0.04829	-0.65727	ACTA2	1
-0.07235	0.482	ACTA2	1
-0.03406	0.15694	ACTA2	1
0.15366	-0.90692	ACTA2	1
-0.06632	0.72665	ACTA2	1
-0.04216	0.12011	ACTA2	1
0.15615	-1.00485	ACTA2	1
-0.07962	2.9154	ACTA2	1
-0.05208	0.4259	ACTA2	1
0.2085	-1.06539	ACTA2	1
-0.05208	-0.02664	ACTA2	1
0.11726	-2.05751	ACTA2	1
-0.0331	0.34904	ACTA2	1
-0.11043	0.86684	ACTA2	1
-0.1031	0.84952	ACTA2	1
-0.10245	0.59442	ACTA2	1
0.11886	-0.83528	ACTA2	1
-0.09982	0.58221	ACTA2	1
-0.07653	1.12484	ACTA2	1
-0.05059	0.26263	ACTA2	1
-0.06966	0.95514	ACTA2	1
-0.10145	1.23958	ACTA2	1
-0.08487	0.0166	ACTA2	1
-0.05323	-0.07294	ACTA2	1
-0.08168	1.68238	ACTA2	1
-0.02323	-0.27021	ACTA2	1
-0.07336	1.18101	ACTA2	1
-0.02462	0.32294	ACTA2	1
0.20646	-1.54836	ACTA2	1
-0.10027	0.96721	ACTA2	1
0.17392	-1.04273	ACTA2	1
0.11213	-1.04176	ACTA2	1
-0.02482	-0.02774	ACTA2	1
-0.08881	0.53717	ACTA2	1
-0.0561	0.53727	ACTA2	1
-0.08059	0.67548	ACTA2	1
-0.02264	0.11903	ACTA2	1
0.20787	-1.70172	ACTA2	1
-0.00662	-0.34134	ACTA2	1
-0.04878	-0.12034	ACTA2	1
0.08824	-0.76865	ACTA2	1
-0.05277	0.09037	ACTA2	1
0.15781	-1.57051	ACTA2	1
0.16762	-1.73398	ACTA2	1
0.13097	-0.75954	ACTA2	1
-0.06773	0.41042	ACTA2	1
-0.06974	0.1084	ACTA2	1
-0.08718	0.70939	ACTA2	1
0.00293	-0.38455	ACTA2	1
-0.02828	0.33526	ACTA2	1
-0.03609	-0.23669	ACTA2	1
-0.09125	1.5696	ACTA2	1
0.1544	-0.96614	ACTA2	1
0.19283	-2.50615	ACTA2	1
-0.05851	0.02011	ACTA2	1
-0.0778	0.15118	ACTA2	1
0.21106	-1.46429	ACTA2	1
0.12201	-1.35504	ACTA2	1
0.16335	-1.30723	ACTA2	1
-0.04599	0.12672	ACTA2	1
-0.06401	0.36577	ACTA2	1
-0.07328	0.51708	ACTA2	1
-0.08427	0.50488	ACTA2	1
-0.08976	0.52385	ACTA2	1
0.06212	-0.61696	ACTA2	1
0.17583	-2.28085	ACTA2	1
0.04228	-0.56438	ACTA2	1
-0.0588	0.69916	ACTA2	1
-0.0882	-0.09219	ACTA2	1
-0.03811	2.66248	ACTA2	1
-0.06493	1.07418	ACTA2	1
-0.01762	-0.59983	ACTA2	1
-0.04006	0.62344	ACTA2	1
0.28715	-1.90689	ACTA2	1
-0.05791	-0.19746	ACTA2	1
-0.06849	0.37254	ACTA2	1
0.26865	-1.11574	ACTA2	1
0.00699	-0.49974	ACTA2	1
-0.05242	0.1303	ACTA2	1
-0.04704	-0.01916	ACTA2	1
-0.06983	1.70714	ACTA2	1
-0.0482	0.32761	ACTA2	1
-0.04455	0.46274	ACTA2	1
0.02003	-0.94396	ACTA2	1
-0.00783	-0.341	ACTA2	1
-0.01575	-0.71716	ACTA2	1
-0.04781	-0.06333	ACTA2	1
-0.09378	0.52905	ACTA2	1
-0.06408	0.92466	ACTA2	1
0.0109	-0.70045	ACTA2	1
-0.04663	0.19345	ACTA2	1
-0.05358	0.73879	ACTA2	1
-0.00479	-0.80756	ACTA2	1
-0.05743	0.01945	ACTA2	1
-0.0785	0.29592	ACTA2	1
-0.0772	0.47394	ACTA2	1
-0.0793	0.43388	ACTA2	1
-0.05608	-0.16686	ACTA2	1
-0.02469	-0.32082	ACTA2	1
-0.09899	2.67881	ACTA2	1
-0.07761	0.76669	ACTA2	1
-0.06009	0.32952	ACTA2	1
-0.00605	-0.46177	ACTA2	1
-0.03161	-0.12445	ACTA2	1
-0.08338	0.91926	ACTA2	1
0.01697	-0.39858	ACTA2	1
0.26019	-2.04326	ACTA2	1
-0.07779	0.93996	ACTA2	1
-0.00395	-0.49651	ACTA2	1
-0.09281	-0.03456	ACTA2	1
-0.00944	-0.70045	ACTA2	1
-0.06719	0.1435	ACTA2	1
0.24946	-1.95006	ACTA2	1
-0.0009	-0.45436	ACTA2	1
-0.08688	0.50978	ACTA2	1
0.22219	-2.27892	ACTA2	1
0.05902	-0.96301	ACTA2	1
-0.03505	0.4752	ACTA2	1
-0.06913	1.08217	ACTA2	1
0.00215	-0.28487	ACTA2	1
-0.08438	0.30784	ACTA2	1
-0.02276	-0.34316	ACTA2	1
-0.04022	0.43798	ACTA2	1
0.0128	-0.39675	ACTA2	1
-0.06549	0.83125	ACTA2	1
-0.04799	1.27232	ACTA2	1
-0.04937	0.1135	ACTA2	1
-0.03455	0.55234	ACTA2	1
-0.069	0.1569	ACTA2	1
-0.03813	1.41347	ACTA2	1
-0.05108	0.02842	ACTA2	1
0.21182	-1.21524	ACTA2	1
0.00202	-0.59168	ACTA2	1
-0.08006	0.37032	ACTA2	1
0.0208	-1.06587	ACTA2	1
-0.05128	0.06882	ACTA2	1
0.06329	-1.01334	ACTA2	1
0.15497	-1.24523	ACTA2	1
-0.0778	0.1021	ACTA2	1
-0.02099	-0.28262	ACTA2	1
0.18924	-2.12256	ACTA2	1
-0.07222	0.30337	ACTA2	1
0.00234	-0.5492	ACTA2	1
0.28158	-1.46341	ACTA2	1
-0.03929	0.79045	ACTA2	1
0.15968	-1.39125	ACTA2	1
-0.08136	0.71307	ACTA2	1
-0.06396	-0.18137	ACTA2	1
0.28814	-1.98379	ACTA2	1
0.02106	-1.04711	ACTA2	1
-0.01289	-0.78239	ACTA2	1
-0.01173	-0.46154	ACTA2	1
-0.08573	0.538	ACTA2	1
0.00977	-0.22238	ACTA2	1
-0.05684	-0.01077	ACTA2	1
0.23327	-1.40612	ACTA2	1
-0.07791	0.21656	ACTA2	1
0.01419	-0.8335	ACTA2	1
0.20687	-1.36007	ACTA2	1
-0.07425	1.98548	ACTA2	1
-0.06199	-0.0662	ACTA2	1
0.2471	-1.24374	ACTA2	1
0.00692	-0.73839	ACTA2	1
-0.08793	0.6391	ACTA2	1
-0.05181	1.94992	ACTA2	1
-0.07091	1.03179	ACTA2	1
-0.05962	-0.00057	ACTA2	1
0.23674	-1.68369	ACTA2	1
-0.08791	0.09493	ACTA2	1
-0.08534	0.92826	ACTA2	1
0.28154	-1.26212	ACTA2	1
-0.08553	0.35646	ACTA2	1
-0.08205	-0.18885	ACTA2	1
-0.08127	0.91535	ACTA2	1
-0.04032	-0.11003	ACTA2	1
0.00104	-0.69317	ACTA2	1
-0.0467	0.34883	ACTA2	1
-0.03497	2.2594	ACTA2	1
-0.0145	-0.39128	ACTA2	1
0.02331	-1.066	ACTA2	1
-0.04456	0.49663	ACTA2	1
0.21572	-1.48728	ACTA2	1
0.03656	-0.74429	ACTA2	1
0.03695	-0.92013	ACTA2	1
0.05837	-0.97726	ACTA2	1
-0.02078	-0.30701	ACTA2	1
0.05819	-0.76356	ACTA2	1
-0.01555	-0.33612	ACTA2	1
-0.03338	0.71797	ACTA2	1
0.00645	-0.4228	ACTA2	1
-0.05492	1.04554	ACTA2	1
-0.04388	0.35624	ACTA2	1
-0.05414	0.62746	ACTA2	1
-0.07516	2.71936	ACTA2	1
-0.02798	-0.03996	ACTA2	1
0.03731	-0.92927	ACTA2	1
-0.05595	-0.05351	ACTA2	1
0.01515	-0.41869	ACTA2	1
0.01592	-0.70398	ACTA2	1
0.06499		ACTA2	1
-0.01912	-0.29842	ACTA2	1
-0.06442	5e-05	ACTA2	1
0.13159	-1.59695	ACTA2	1
-0.02631	0.21098	ACTA2	1
-0.06501	-0.11413	ACTA2	1
-0.03778	0.3944	ACTA2	1
-0.02905	0.59008	ACTA2	1
-0.04773	0.31146	ACTA2	1
0.04667	-1.02766	ACTA2	1
-0.00709	-0.33918	ACTA2	1
-0.07678	0.65197	ACTA2	1
0.19295	-1.25168	ACTA2	1
0.01889	-0.50804	ACTA2	1
-0.05813	0.70806	ACTA2	1
-0.05287	-0.0107	ACTA2	1
-0.04001	0.10221	ACTA2	1
-0.03752	2.30507	ACTA2	1
-0.07229	-0.04218	ACTA2	1
-0.05077	1.29849	ACTA2	1
-0.06152	0.87831	ACTA2	1
0.03524	-0.57704	ACTA2	1
-0.0429	0.01748	ACTA2	1
-0.03186	0.80343	ACTA2	1
-0.0539	1.13191	ACTA2	1
-0.06403	0.54133	ACTA2	1
0.03561	-0.81552	ACTA2	1
0.03367	-0.93095	ACTA2	1
0.17803	-1.14519	ACTA2	1
-0.04402	0.68851	ACTA2	1
-0.06631	-0.01686	ACTA2	1
-0.07312	-0.1585	ACTA2	1
-0.02477	2.15097	ACTA2	1
-0.06957	1.27889	ACTA2	1
-0.03829	0.52812	ACTA2	1
-0.04644	-0.15883	ACTA2	1
-0.0914	0.96243	ACTA2	1
-0.0349	0.50195	ACTA2	1
-0.06434	-0.08101	ACTA2	1
-0.05465	2.48107	ACTA2	1
-0.07948	1.01345	ACTA2	1
-0.03922	0.66841	ACTA2	1
-0.02515	0.05683	ACTA2	1
0.16089	-1.22341	ACTA2	1
-0.02694	-0.04789	ACTA2	1
-0.0766	0.39619	ACTA2	1
-0.04375	-0.09905	ACTA2	1
-0.03976	0.02273	ACTA2	1
0.00706	-0.5652	ACTA2	1
-0.05877	0.82023	ACTA2	1
-0.01229	0.20818	ACTA2	1
-0.04002	0.22354	ACTA2	1
-0.07347	1.20479	ACTA2	1
-0.02149	0.20625	ACTA2	1
-0.02291	-0.23636	ACTA2	1
-0.06731	-0.04271	ACTA2	1
-0.07908	1.11974	ACTA2	1
-0.04954	-0.03126	ACTA2	1
0.1817	-1.50356	ACTA2	1
0.01995	-0.47522	ACTA2	1
-0.03848	0.17223	ACTA2	1
-0.02515	0.57444	ACTA2	1
0.17989	-1.56154	ACTA2	1
0.05122	-0.95492	ACTA2	1
0.06284	-1.07832	ACTA2	1
0.01131	-0.62606	ACTA2	1
-0.05387	0.48325	ACTA2	1
-0.06593	2.7427	ACTA2	1
-0.03561	2.85425	ACTA2	1
-0.02306	-0.10005	ACTA2	1
0.19562	-1.7478	ACTA2	1
-0.00131	-0.54445	ACTA2	1
-0.0652	1.09487	ACTA2	1
0.06457	-0.64861	ACTA2	1
-0.00894	-0.28803	ACTA2	1
-0.05678	0.5511	ACTA2	1
-0.00067	-0.22255	ACTA2	1
-0.06961	0.00148	ACTA2	1
0.01919	-0.50216	ACTA2	1
-0.04959	-0.03654	ACTA2	1
-0.02247	0.1422	ACTA2	1
0.05904	-0.89505	ACTA2	1
0.03057	-0.57344	ACTA2	1
0.18261	-1.10668	ACTA2	1
-0.07692	-0.00247	ACTA2	1
-0.01913	0.34639	ACTA2	1
-0.03266	0.64209	ACTA2	1
0.17236	-1.10399	ACTA2	1
-0.03659	-0.09351	ACTA2	1
-0.02933	0.08308	ACTA2	1
0.03631	-0.6779	ACTA2	1
-0.04234	0.13073	ACTA2	1
-0.03408	0.60228	ACTA2	1
-0.04385	1.88606	ACTA2	1
-0.04046	0.2795	ACTA2	1
0.02682	-1.01091	ACTA2	1
-0.05348	1.00005	ACTA2	1
-0.05124	4.17007	ACTA2	1
-0.09215	0.92586	ACTA2	1
0.04056	-0.65868	ACTA2	1
0.16386	-1.62307	ACTA2	1
-0.04997	-0.07294	ACTA2	1
0.1688	-1.69289	ACTA2	1
-0.03515	-0.01598	ACTA2	1
-0.026	0.18344	ACTA2	1
-0.0655	0.60786	ACTA2	1
0.0204	-0.96518	ACTA2	1
-0.08998	1.34161	ACTA2	1
-0.07707	1.4109	ACTA2	1
0.03682	-0.92085	ACTA2	1
0.01059	-0.77765	ACTA2	1
-0.02609	-0.14947	ACTA2	1
-0.08426	1.01781	ACTA2	1
0.00374	-0.72471	ACTA2	1
0.16704	-2.07245	ACTA2	1
0.11449	-1.34978	ACTA2	1
-0.07754	4.01927	ACTA2	1
-0.10287	1.41776	ACTA2	1
0.15679	-1.44427	ACTA2	1
-0.09405	1.96934	ACTA2	1
0.15951	-2.40178	ACTA2	1
-0.01037	-0.50816	ACTA2	1
0.02553	-0.96168	ACTA2	1
-0.02923	0.08319	ACTA2	1
0.0009	-0.45971	ACTA2	1
-0.06101	0.27768	ACTA2	1
-0.03667	2.12968	ACTA2	1
-0.04955	0.55826	ACTA2	1
-0.01178	0.00937	ACTA2	1
-0.04442	0.4664	ACTA2	1
-0.0588	1.55494	ACTA2	1
-0.0729	0.53821	ACTA2	1
-0.05546	1.12818	ACTA2	1
0.00877	-0.48028	ACTA2	1
-0.08299	0.86896	ACTA2	1
0.13633	-1.97311	ACTA2	1
-0.02999	-0.0262	ACTA2	1
-0.04005	-0.14591	ACTA2	1
0.00199	-0.4858	ACTA2	1
-0.03835	0.87117	ACTA2	1
0.15628	-1.38583	ACTA2	1
0.00234	-0.4052	ACTA2	1
-0.05417	0.04706	ACTA2	1
-0.07586	1.25655	ACTA2	1
-0.02903	0.28195	ACTA2	1
0.0121	-0.40929	ACTA2	1
-0.02145	0.20539	ACTA2	1
-0.03271	0.30614	ACTA2	1
-0.00194	-0.24512	ACTA2	1
-0.03585	-0.26481	ACTA2	1
0.15856	-2.30343	ACTA2	1
0.16121	-1.461	ACTA2	1
-0.06398	-0.14524	ACTA2	1
-0.03164	-0.02464	ACTA2	1
-0.0635	1.67198	ACTA2	1
0.00184	-0.50285	ACTA2	1
-0.00974	-0.4812	ACTA2	1
-0.05322	0.44774	ACTA2	1
-0.03786	0.07143	ACTA2	1
0.04815	-1.08907	ACTA2	1
-0.00957	0.2669	ACTA2	1
-0.04637	-0.00379	ACTA2	1
0.0052	-0.57053	ACTA2	1
0.18098	-1.84361	ACTA2	1
-0.0518	1.04129	ACTA2	1
-0.03727	0.36503	ACTA2	1
-0.01673	0.23908	ACTA2	1
-0.05143	0.0995	ACTA2	1
-0.06406	1.22366	ACTA2	1
-0.00264	-0.1209	ACTA2	1
0.19601	-2.69611	ACTA2	1
-0.03078	0.59246	ACTA2	1
0.20232	-1.51121	ACTA2	1
0.027	-0.66532	ACTA2	1
-0.04456	0.5006	ACTA2	1
-0.05574	0.84442	ACTA2	1
-0.02064	-0.01026	ACTA2	1
-0.01017	-0.53114	ACTA2	1
-0.06574	0.34946	ACTA2	1
-0.01476	-0.35156	ACTA2	1
-0.00511	-0.56856	ACTA2	1
-0.00594	-0.64967	ACTA2	1
-0.08138	1.57204	ACTA2	1
0.03723	-0.67591	ACTA2	1
0.19484	-1.61406	ACTA2	1
0.17107	-1.31447	ACTA2	1
0.02476	-0.68365	ACTA2	1
-0.02566	0.00762	ACTA2	1
-0.08383	0.78416	ACTA2	1
0.02058	-0.66793	ACTA2	1
-0.04489	2.47515	ACTA2	1
0.00652	-0.74406	ACTA2	1
0.18876	-1.19151	ACTA2	1
-0.06274	0.88937	ACTA2	1
-0.03046	0.35593	ACTA2	1
-0.0163	-0.29978	ACTA2	1
-0.03315	-0.15772	ACTA2	1
0.01769	-0.59936	ACTA2	1
-0.04105	-0.08178	ACTA2	1
-0.01425	0.31529	ACTA2	1
-0.00156	-0.3586	ACTA2	1
0.01872	-1.02038	ACTA2	1
-0.09063	0.6157	ACTA2	1
0.03132	-0.98657	ACTA2	1
0.21617	-1.42	ACTA2	1
0.02026	-0.78287	ACTA2	1
-0.03052	0.09624	ACTA2	1
-0.05985	1.26565	ACTA2	1
0.00172	-0.46958	ACTA2	1
0.03238	-0.8254	ACTA2	1
0.03374	-0.8066	ACTA2	1
-0.05564	-0.01686	ACTA2	1
0.17635	-1.93011	ACTA2	1
-0.02131	-0.35622	ACTA2	1
-0.02974	-0.37988	ACTA2	1
-0.05761	0.5849	ACTA2	1
-0.06016	0.19194	ACTA2	1
-0.05339	3.64523	ACTA2	1
-0.03294	0.5675	ACTA2	1
-0.05472	-0.52976	ACTA2	1
-0.06704	0.34077	ACTA2	1
-0.02566	0.13095	ACTA2	1
0.08691	-0.95842	ACTA2	1
-0.02582	1.47962	ACTA2	1
0.08606	-1.02645	ACTA2	1
0.09284	-1.00473	ACTA2	1
-0.05555	0.34872	ACTA2	1
0.1597	-1.80484	ACTA2	1
-0.06136	0.02055	ACTA2	1
-0.05945	0.80353	ACTA2	1
-0.06225	0.64487	ACTA2	1
0.05536	-0.64019	ACTA2	1
-0.01588	-0.42006	ACTA2	1
-0.05416	0.20066	ACTA2	1
-0.03349	-0.39641	ACTA2	1
-0.05795	-0.19355	ACTA2	1
-0.03056	-0.53114	ACTA2	1
-0.04556	-0.45259	ACTA2	1
0.03774	-0.74913	ACTA2	1
-0.05001	0.33738	ACTA2	1
0.03725	-0.63926	ACTA2	1
-0.08502	0.99746	ACTA2	1
-0.04448	1.63081	ACTA2	1
0.17037	-1.5223	ACTA2	1
0.1716	-1.37514	ACTA2	1
-0.06159	-0.37259	ACTA2	1
-0.06239	0.22536	ACTA2	1
-0.03636	0.65145	ACTA2	1
-0.06386	0.29208	ACTA2	1
-0.0664	-0.11912	ACTA2	1
-0.04258	1.02287	ACTA2	1
0.15467	-1.8622	ACTA2	1
-0.06148	-0.15571	ACTA2	1
-0.04891	0.28175	ACTA2	1
-0.03921	0.69732	ACTA2	1
-0.03694	1.35731	ACTA2	1
0.06118	-0.65552	ACTA2	1
-0.04331	1.90933	ACTA2	1
-0.03808	1.07438	ACTA2	1
0.04188	-0.72871	ACTA2	1
-0.04042	0.30039	ACTA2	1
-0.03249	-0.03654	ACTA2	1
-0.04792	0.56086	ACTA2	1
-0.023	-0.43677	ACTA2	1
0.06902	-0.69011	ACTA2	1
-0.06025	0.66327	ACTA2	1
0.08779	-0.77054	ACTA2	1
-0.04637	-0.3249	ACTA2	1
0.03415	-0.61894	ACTA2	1
-0.05268	0.15085	ACTA2	1
0.19557	-1.43339	ACTA2	1
-0.07503	-0.01916	ACTA2	1
-0.08124	3.03238	ACTA2	1
-0.06188	-0.2982	ACTA2	1
-0.02728	-0.01982	ACTA2	1
-0.07033	0.00696	ACTA2	1
-0.03803	2.06856	ACTA2	1
-0.06123	-0.06963	ACTA2	1
-0.03544	0.71184	ACTA2	1
-0.04281	1.10707	ACTA2	1
-0.02142	0.09265	ACTA2	1
-0.05172	0.86705	ACTA2	1
0.18017	-1.50369	ACTA2	1
-0.06718	0.26369	ACTA2	1
0.18138	-2.31419	ACTA2	1
-0.03781	1.17886	ACTA2	1
0.03213	-0.84184	ACTA2	1
-0.06627	0.72757	ACTA2	1
-0.03499	0.40062	ACTA2	1
-0.03366	0.55754	ACTA2	1
0.20398	-2.1604	ACTA2	1
0.10576	-1.26909	ACTA2	1
-0.02523	-0.49721	ACTA2	1
-0.04624	-0.01718	ACTA2	1
0.16233	-2.15972	ACTA2	1
-0.02798	0.49987	ACTA2	1
-0.05702	0.82144	ACTA2	1
-0.05717	0.15204	ACTA2	1
-0.05752	-0.01982	ACTA2	1
-0.03554	1.11846	ACTA2	1
-0.0516	0.54798	ACTA2	1
-0.03444	1.14465	ACTA2	1
-0.00026	-0.66981	ACTA2	1
0.22948	-1.43162	ACTA2	1
-0.05729	0.16543	ACTA2	1
0.19301	-1.72252	ACTA2	1
-0.05684	2.59638	ACTA2	1
-0.05108	0.19894	ACTA2	1
-0.05978	0.87288	ACTA2	1
0.07325		ACTA2	1
0.203	-2.09605	ACTA2	1
-0.00957	-0.4212	ACTA2	1
0.18295	-1.18842	ACTA2	1
-0.0451	1.6379	ACTA2	1
0.20468	-1.35065	ACTA2	1
0.03434	-0.97375	ACTA2	1
-0.03719	-0.25704	ACTA2	1
0.14123	-1.45948	ACTA2	1
-0.06187	0.09971	ACTA2	1
-0.04614	0.64826	ACTA2	1
0.23683	-1.78806	ACTA2	1
-0.01703	-0.55743	ACTA2	1
-0.04089	-0.33125	ACTA2	1
-0.03914	0.83791	ACTA2	1
-0.05132	0.36164	ACTA2	1
-0.01872	-0.40874	ACTA2	1
0.17138	-1.93277	ACTA2	1
0.04903	-1.07051	ACTA2	1
0.1883	-1.3494	ACTA2	1
-0.03018	0.28547	ACTA2	1
-0.04592	-0.1057	ACTA2	1
-0.05637	0.64415	ACTA2	1
-0.00478	-0.55036	ACTA2	1
-0.03935	3.75303	ACTA2	1
-0.03833	-0.31539	ACTA2	1
-0.05231	0.01825	ACTA2	1
-0.07623	1.44356	ACTA2	1
-0.07723	1.35284	ACTA2	1
0.21628	-1.44124	ACTA2	1
0.01668	-0.64066	ACTA2	1
-0.05131	-0.05991	ACTA2	1
-0.04532	0.13704	ACTA2	1
-0.0377	0.4061	ACTA2	1
-0.03602	0.29975	ACTA2	1
-0.03736	0.99021	ACTA2	1
0.03581	-1.08015	ACTA2	1
-0.03799	-0.21616	ACTA2	1
0.00891	-0.67321	ACTA2	1
-0.06659	1.01851	ACTA2	1
0.21209	-1.5618	ACTA2	1
0.04156	-1.04906	ACTA2	1
-0.04565	1.06659	ACTA2	1
-0.05694	0.03171	ACTA2	1
0.1403	-1.83532	ACTA2	1
-0.04693	-0.21235	ACTA2	1
-0.03797	1.9491	ACTA2	1
-0.07045	0.97608	ACTA2	1
0.08429	-0.9489	ACTA2	1
0.19184	-1.21994	ACTA2	1
0.0004	-0.86118	ACTA2	1
-0.06372	3.43088	ACTA2	1
-0.04317	0.37983	ACTA2	1
0.18997	-1.32723	ACTA2	1
0.04587	-1.07014	ACTA2	1
-0.07643	0.70233	ACTA2	1
-0.04348	0.40368	ACTA2	1
-0.0673	2.58145	ACTA2	1
0.23807	-1.22589	ACTA2	1
-0.07038	2.19969	ACTA2	1
-0.06665	0.95864	ACTA2	1
-0.02319	0.37275	ACTA2	1
-0.05853	1.11503	ACTA2	1
-0.0504	0.45718	ACTA2	1
0.04831	-0.93938	ACTA2	1
-0.04235	-0.35394	ACTA2	1
-0.06161	0.68113	ACTA2	1
-0.05533	1.75076	ACTA2	1
0.0605		ACTA2	1
0.22115	-1.21722	ACTA2	1
-0.04389	0.26137	ACTA2	1
-0.05542	0.3274	ACTA2	1
-0.02717	1.0401	ACTA2	1
0.16863	-1.59219	ACTA2	1
-0.02932	0.36545	ACTA2	1
0.1796	-1.16906	ACTA2	1
-0.0568	0.36281	ACTA2	1
0.01644	-1.06002	ACTA2	1
-0.02837	-0.43266	ACTA2	1
0.21136	-1.25442	ACTA2	1
-0.07155	0.4448	ACTA2	1
-0.04387	0.12206	ACTA2	1
-0.05581	1.43909	ACTA2	1
-0.01089	-0.42578	ACTA2	1
0.18321	-1.96125	ACTA2	1
-0.05128	1.83296	ACTA2	1
-0.03412	-0.21459	ACTA2	1
-0.04827	0.35773	ACTA2	1
-0.05534	1.59285	ACTA2	1
-0.03447	0.34268	ACTA2	1
-0.00958	-0.4283	ACTA2	1
-0.00841	-0.5638	ACTA2	1
-0.04344	0.17255	ACTA2	1
-0.05239	0.45718	ACTA2	1
-0.0545	3.1044	ACTA2	1
-0.04445	0.89318	ACTA2	1
-0.03908	1.24443	ACTA2	1
-0.05518	-0.02864	ACTA2	1
-0.04815	0.10341	ACTA2	1
-0.06605	1.40823	ACTA2	1
-0.05159	-0.25063	ACTA2	1
0.02442	-0.62172	ACTA2	1
-0.03087	0.1942	ACTA2	1
-0.05006	0.06173	ACTA2	1
0.03078	-0.81124	ACTA2	1
-0.02043	-0.08909	ACTA2	1
-0.03291	-0.37646	ACTA2	1
0.27198	-2.04823	ACTA2	1
0.04173	-0.95818	ACTA2	1
-0.05344	0.48806	ACTA2	1
-0.0306	-0.15215	ACTA2	1
-0.07171	0.18193	ACTA2	1
0.23476	-1.11058	ACTA2	1
-0.01301	-0.44708	ACTA2	1
0.17502	-1.31172	ACTA2	1
-0.05533	0.45446	ACTA2	1
0.03821	-0.95746	ACTA2	1
-0.03219	1.06738	ACTA2	1
-0.0397	0.88857	ACTA2	1
-0.02616	-0.23961	ACTA2	1
-0.06742	0.61859	ACTA2	1
-0.04758	2.69293	ACTA2	1
0.22567	-1.92082	ACTA2	1
-0.0378	2.38991	ACTA2	1
0.05804	-1.1024	ACTA2	1
-0.03964	0.23265	ACTA2	1
0.01732	-1.09066	ACTA2	1
-0.0283	1.58086	ACTA2	1
-0.01939	-0.11724	ACTA2	1
-0.02163	-0.19075	ACTA2	1
0.18082	-2.32993	ACTA2	1
-0.07312	-0.20328	ACTA2	1
0.02488	-0.76221	ACTA2	1
-0.03957	0.34501	ACTA2	1
-0.04212	-0.40178	ACTA2	1
0.1069	-1.19126	ACTA2	1
-0.04374	0.18624	ACTA2	1
-0.05351	0.63447	ACTA2	1
-0.08477	-0.00664	ACTA2	1
0.27426	-1.14347	ACTA2	1
0.26144	-1.17695	ACTA2	1
0.21496	-2.3004	ACTA2	1
-0.07616	0.26754	ACTA2	1
-0.04021	-0.26641	ACTA2	1
-0.06262	0.19022	ACTA2	1
0.07928	-0.63692	ACTA2	1
-0.00015	-0.4331	ACTA2	1
-0.10259	0.41169	ACTA2	1
-0.09789	1.2116	ACTA2	1
-0.03713	1.41367	ACTA2	1
-0.04755	1.15081	ACTA2	1
-0.04104	-0.38478	ACTA2	1
-0.04181	1.59154	ACTA2	1
-0.04271	-0.30114	ACTA2	1
0.02355	-0.74524	ACTA2	1
-0.0834	0.78761	ACTA2	1
-0.06157	0.74898	ACTA2	1
-0.08322	1.31516	ACTA2	1
-0.00701	-0.45339	ACTA2	1
-0.05347	0.03542	ACTA2	1
-0.07194	0.13073	ACTA2	1
-0.07953	-0.1399	ACTA2	1
-0.03947	0.66717	ACTA2	1
-0.02933	-0.2495	ACTA2	1
0.23056	-1.89074	ACTA2	1
-0.08961	1.34036	ACTA2	1
-0.07108	0.63715	ACTA2	1
0.24011	-1.8955	ACTA2	1
0.05512	-0.63108	ACTA2	1
-0.0756	0.33165	ACTA2	1
-0.06544	0.59742	ACTA2	1
-0.08576	0.76476	ACTA2	1
-0.02859	0.02339	ACTA2	1
-0.03914	0.63519	ACTA2	1
-0.03369	0.08634	ACTA2	1
-0.02922	-0.40018	ACTA2	1
-0.09342	0.37296	ACTA2	1
-0.02161	-0.3751	ACTA2	1
-0.07416	-0.02422	ACTA2	1
-0.08102	0.8982	ACTA2	1
-0.05213	-0.09163	ACTA2	1
0.0632	-1.09273	ACTA2	1
-0.03704	-0.12945	ACTA2	1
-0.02764	0.24123	ACTA2	1
0.0127	-0.7286	ACTA2	1
-0.06722	0.00126	ACTA2	1
-0.0623	0.54424	ACTA2	1
-0.07194	1.03159	ACTA2	1
-0.076	1.01474	ACTA2	1
-0.08223	0.51218	ACTA2	1
-0.08074	0.22483	ACTA2	1
0.24871	-2.56228	ACTA2	1
-0.0426	-0.04734	ACTA2	1
-0.0712	0.67703	ACTA2	1
-0.03788	2.49504	ACTA2	1
-0.09093	2.86805	ACTA2	1
-0.04269	0.13972	ACTA2	1
-0.08614	0.19141	ACTA2	1
-0.02677	-0.04932	ACTA2	1
-0.03793	0.668	ACTA2	1
-0.03146	1.38052	ACTA2	1
-0.06794	0.19324	ACTA2	1
-0.03727	3.33786	ACTA2	1
0.03343	-0.79022	ACTA2	1
-0.02476	-0.46958	ACTA2	1
-0.05793	0.3501	ACTA2	1
0	0.87065	ACVRL1	0
0	-0.57116	ACVRL1	0
0	0.95188	ACVRL1	0
0	-0.86589	ACVRL1	0
0	0.67185	ACVRL1	0
0	1.28946	ACVRL1	0
0	0.42275	ACVRL1	0
0	-1.43719	ACVRL1	0
0	-0.15116	ACVRL1	0
0	0.98485	ACVRL1	0
0		ACVRL1	0
0	-1.6591	ACVRL1	0
0	0.64028	ACVRL1	0
0	2.09675	ACVRL1	0
0	0.00378	ACVRL1	0
0	-1.36432	ACVRL1	0
0	-1.0289	ACVRL1	0
0	-0.98875	ACVRL1	0
0	0.07258	ACVRL1	0
0	-0.99621	ACVRL1	0
0	-0.82841	ACVRL1	0
0	-1.40624	ACVRL1	0
0	-0.65998	ACVRL1	0
0	1.08891	ACVRL1	0
0	-0.68043	ACVRL1	0
0	-1.17893	ACVRL1	0
0	-0.89537	ACVRL1	0
0	-0.86047	ACVRL1	0
0	-0.75888	ACVRL1	0
0	-0.55731	ACVRL1	0
0	-1.42976	ACVRL1	0
0	0.01779	ACVRL1	0
0	-1.39142	ACVRL1	0
0	-1.19782	ACVRL1	0
0	-0.13298	ACVRL1	0
0	-2.2839	ACVRL1	0
0	0.17392	ACVRL1	0
[truncated: 224,612+ more rows]
