# Supplementary material for: Plasma proteomic profiles predict individual future health risk
Source: Nat Commun. 2023 Nov 28;14:7817. doi: 10.1038/s41467-023-43575-7 (PMC10684756; doi:10.1038/s41467-023-43575-7)
Supplement: Supplementary file 15 — Source Data [file 41467_2023_43575_MOESM15_ESM.zip › SourceData/Figure2_SourceData/Mental and behavioural disorders.csv]

ProRS	incident_event	censored_years	Age	Sex
0.13187	0	14.3	0.5	0.0
0.07085	0	13.5	0.43333	1.0
0.13158	0	13.6	0.56667	1.0
0.19201	0	13.3	0.33333	0.0
0.1714	1	10.4	0.6	0.0
0.04528	0	12.9	0.23333	1.0
0.1418	0	13.7	0.06667	0.0
0.07678	0	13.6	0.63333	0.0
0.04358	0	13.2	0.03333	1.0
0.07938	0	12.9	0.86667	0.0
0.13038	0	14.1	0.76667	1.0
0.11682	0	14.4	0.76667	1.0
0.05059	0	13.5	0.36667	0.0
0.14583	0	13.0	0.5	1.0
0.32523	0	13.4	0.86667	1.0
0.07745	1	10.6	0.63333	0.0
0.08344	0	14.4	0.13333	0.0
0.07863	0	12.8	0.13333	1.0
0.12328	0	13.9	0.63333	0.0
0.11248	0	13.0	0.46667	1.0
0.13321	0	13.6	0.96667	0.0
0.27483	1	1.4	0.96667	1.0
0.08401	0	12.9	0.46667	0.0
0.046	0	13.9	0.26667	1.0
0.18637	0	13.3	0.9	0.0
0.0914	0	12.8	0.1	0.0
0.05128	0	14.0	0.3	1.0
0.11096	0	12.9	0.0	0.0
0.08504	0	12.8	0.66667	1.0
0.15304	0	12.9	0.4	0.0
0.08942	1	9.3	0.83333	0.0
0.07453	0	13.6	0.86667	1.0
0.09162	0	13.3	0.53333	0.0
0.11543	0	13.5	0.66667	0.0
0.26378	0	13.2	0.7	1.0
0.085	0	13.0	0.03333	0.0
0.18067	1	3.0	0.8	1.0
0.19429	0	12.8	0.96667	0.0
0.11237	1	5.6	0.63333	0.0
0.1348	1	7.6	0.83333	0.0
0.07211	0	12.8	0.53333	0.0
0.07757	0	13.4	0.73333	0.0
0.0888	0	12.7	0.06667	0.0
0.03819	0	12.8	0.4	1.0
0.11572	0	13.3	0.23333	1.0
0.04718	0	13.2	0.13333	0.0
0.05589	1	10.3	0.2	0.0
0.10325	0	12.8	0.73333	1.0
0.18289	0	13.9	0.86667	1.0
0.15181	0	13.8	0.4	0.0
0.10723	0	13.0	0.63333	1.0
0.07854	0	13.0	0.16667	1.0
0.503	1	13.0	0.76667	0.0
0.1504	1	8.3	0.83333	0.0
0.08768	0	13.0	0.33333	0.0
0.145	0	12.9	0.76667	0.0
0.07254	0	12.7	0.16667	1.0
0.06079	0	14.1	0.6	0.0
0.27715	0	14.2	0.1	0.0
0.19981	0	13.2	0.73333	1.0
0.10435	0	12.7	0.2	0.0
0.06144	0	12.9	0.1	0.0
0.1073	0	13.2	0.1	0.0
0.13848	0	13.0	0.23333	0.0
0.10536	0	13.1	0.0	0.0
0.17019	0	12.8	1.0	1.0
0.47398	0	14.1	0.53333	1.0
0.12088	0	13.0	0.43333	1.0
0.17846	0	14.1	0.36667	0.0
0.34851	0	13.6	0.36667	0.0
0.13876	0	13.4	0.73333	0.0
0.14122	0	13.4	0.86667	0.0
0.23171	1	9.4	0.86667	1.0
0.14804	0	12.8	0.73333	1.0
0.10484	0	12.8	0.6	0.0
0.22295	1	12.0	0.7	1.0
0.15153	0	13.2	0.9	1.0
0.20392	0	13.0	0.7	1.0
0.09143	0	13.6	0.73333	0.0
0.15537	0	12.9	0.03333	0.0
0.07695	0	13.6	0.46667	0.0
0.33839	0	2.0	0.93333	1.0
0.09692	0	13.8	0.23333	0.0
0.10105	0	13.6	0.63333	0.0
0.07842	0	13.0	0.06667	0.0
0.07672	0	13.0	0.3	1.0
0.076	0	12.7	0.76667	0.0
0.06702	0	12.7	0.73333	1.0
0.07739	1	4.5	0.16667	1.0
0.12029	0	13.3	0.63333	1.0
0.09445	0	13.2	0.7	0.0
0.15488	0	12.8	0.86667	1.0
0.07028	1	5.8	0.6	0.0
0.09941	0	12.8	0.23333	1.0
0.09125	0	13.5	0.56667	0.0
0.14702	0	12.7	0.86667	1.0
0.26636	0	13.4	0.93333	0.0
0.21924	0	13.0	0.93333	1.0
0.09753	0	14.3	0.76667	0.0
0.19691	0	13.6	0.8	1.0
0.09409	0	12.8	0.13333	1.0
0.06487	0	13.0	0.86667	0.0
0.10656	0	12.7	0.33333	0.0
0.20754	1	3.7	0.3	0.0
0.32809	0	13.4	0.6	1.0
0.05419	0	13.0	0.16667	1.0
0.14246	0	13.2	0.33333	0.0
0.05092	0	13.4	0.26667	0.0
0.09392	0	13.6	0.8	0.0
0.09793	0	13.6	0.3	1.0
0.21303	0	12.9	0.83333	1.0
0.20051	0	13.3	0.46667	1.0
0.0528	0	13.3	0.83333	0.0
0.03574	0	13.2	0.56667	0.0
0.16482	0	13.6	0.76667	1.0
0.12223	0	14.0	0.63333	1.0
0.29587	0	13.7	0.56667	1.0
0.07812	0	12.8	0.06667	0.0
0.11868	0	13.4	1.0	0.0
0.08789	0	13.4	0.46667	0.0
0.04276	0	14.4	0.13333	1.0
0.12173	0	13.0	0.13333	0.0
0.08767	0	13.0	0.8	1.0
0.09568	0	13.1	0.73333	0.0
0.0746	0	13.2	0.53333	0.0
0.08563	0	14.0	0.36667	1.0
0.11666	0	13.3	0.8	0.0
0.12987	0	13.4	0.63333	1.0
0.21994	0	13.6	0.06667	1.0
0.13993	0	13.0	0.96667	1.0
0.07086	0	13.6	0.06667	0.0
0.12615	1	7.6	0.8	1.0
0.19157	0	13.5	0.96667	1.0
0.18563	0	13.7	0.73333	1.0
0.11727	0	13.9	0.4	0.0
0.06095	0	12.8	0.33333	1.0
0.06859	0	13.6	0.6	1.0
0.13096	0	13.0	0.73333	0.0
0.11996	0	13.3	0.66667	1.0
0.15847	0	13.0	0.86667	1.0
0.06088	0	12.7	0.03333	1.0
0.07743	0	12.7	0.3	0.0
0.07796	0	13.2	0.7	1.0
0.14721	0	12.8	0.8	1.0
0.06698	0	12.7	0.6	1.0
0.11874	0	12.7	0.7	1.0
0.12653	0	13.1	0.8	1.0
0.04138	0	13.5	0.56667	1.0
0.07062	0	13.5	0.63333	0.0
0.18118	0	14.2	0.63333	1.0
0.06103	1	9.5	0.16667	0.0
0.3086	0	13.3	0.93333	0.0
0.09149	0	12.8	0.43333	0.0
0.26065	0	13.6	0.63333	1.0
0.13368	0	12.8	0.73333	0.0
0.08387	0	13.4	0.76667	1.0
0.06614	0	13.2	0.9	1.0
0.05055	0	14.1	0.46667	1.0
0.14529	0	13.4	0.53333	0.0
0.07888	0	13.9	0.83333	0.0
0.11612	1	3.2	0.96667	0.0
0.26295	0	13.0	0.93333	0.0
0.05916	0	12.9	0.03333	0.0
0.3215	1	9.6	0.83333	0.0
0.0647	0	13.6	0.33333	1.0
0.11274	0	12.8	0.5	1.0
0.11709	0	14.2	0.7	1.0
0.18407	0	13.5	0.1	0.0
0.55632	0	12.7	1.0	1.0
0.16392	0	12.9	0.63333	0.0
0.09811	0	12.9	0.23333	1.0
0.0918	0	12.7	0.7	0.0
0.03823	0	14.2	0.0	0.0
0.21022	0	14.4	0.43333	1.0
0.11646	0	12.7	0.46667	0.0
0.09352	1	8.6	0.83333	1.0
0.10443	1	3.4	0.03333	0.0
0.13649	0	12.7	0.23333	0.0
0.17329	0	12.8	0.73333	0.0
0.21167	0	13.5	0.63333	0.0
0.12785	0	13.7	0.7	0.0
0.19589	1	7.2	0.73333	1.0
0.08383	0	12.8	0.63333	1.0
0.05291	0	13.2	0.7	1.0
0.0601	0	12.8	0.3	1.0
0.07018	0	12.8	0.83333	0.0
0.08697	0	13.4	0.36667	0.0
0.09477	0	13.1	0.7	0.0
0.2958	0	13.6	0.83333	1.0
0.36692	0	12.7	0.36667	0.0
0.08729	0	13.3	0.66667	1.0
0.10246	0	13.4	0.56667	1.0
0.13458	0	12.8	0.76667	0.0
0.15309	0	14.4	0.8	0.0
0.07131	0	12.8	0.36667	0.0
0.06202	1	12.2	0.83333	1.0
0.1504	0	13.3	0.63333	1.0
0.03848	0	12.7	0.13333	1.0
0.09473	0	13.4	0.5	1.0
0.11298	0	13.6	0.53333	0.0
0.1103	0	10.0	0.9	1.0
0.05526	0	13.3	0.73333	1.0
0.08309	0	13.5	0.46667	0.0
0.1305	0	8.9	0.9	1.0
0.15198	0	13.3	0.56667	0.0
0.1231	0	12.8	0.86667	0.0
0.07847	0	13.2	0.76667	1.0
0.4771	1	3.4	0.43333	0.0
0.51087	1	8.0	0.3	1.0
0.14297	0	12.7	0.8	0.0
0.11768	0	13.4	0.26667	1.0
0.18456	1	11.2	0.86667	1.0
0.08481	0	13.2	0.83333	0.0
0.11553	1	12.5	0.36667	0.0
0.07754	0	14.1	0.86667	0.0
0.13127	0	13.1	0.43333	0.0
0.10593	0	12.7	0.6	0.0
0.06199	0	13.3	0.46667	0.0
0.07667	0	13.2	0.16667	0.0
0.0311	0	13.1	0.13333	1.0
0.0586	0	13.3	0.7	1.0
0.2445	1	1.7	0.43333	1.0
0.09733	0	12.8	0.7	1.0
0.18667	0	13.6	0.9	1.0
0.08938	0	13.0	0.16667	0.0
0.06587	1	2.5	0.23333	0.0
0.06537	0	14.1	0.16667	1.0
0.11137	0	13.3	0.43333	0.0
0.32082	0	12.7	0.33333	1.0
0.10481	0	12.8	0.66667	0.0
0.08028	1	4.0	0.43333	0.0
0.08479	0	12.7	0.5	0.0
0.18833	0	13.1	0.86667	0.0
0.10495	0	13.3	0.4	0.0
0.30183	0	14.3	0.9	1.0
0.23913	0	10.8	0.8	0.0
0.24122	0	13.3	0.6	0.0
0.18751	1	9.4	0.46667	1.0
0.11882	0	13.2	0.8	1.0
0.07022	0	13.2	0.76667	1.0
0.13962	0	13.7	0.63333	0.0
0.08571	0	13.4	0.73333	0.0
0.14999	0	13.0	0.53333	1.0
0.09531	0	12.9	0.53333	1.0
0.05582	0	13.0	0.0	0.0
0.08139	0	12.7	0.4	1.0
0.11098	0	13.6	0.26667	0.0
0.08561	0	12.9	0.73333	0.0
0.06756	0	12.7	0.43333	0.0
0.10262	0	13.1	0.06667	0.0
0.12202	0	13.3	0.63333	1.0
0.1273	1	5.5	0.83333	0.0
0.2072	0	12.8	0.76667	1.0
0.13138	0	12.9	0.6	1.0
0.17882	0	12.7	0.36667	0.0
0.03563	0	12.7	0.36667	1.0
0.1711	0	13.5	0.93333	0.0
0.08676	1	11.9	0.96667	0.0
0.21842	0	14.0	0.7	1.0
0.04513	0	14.5	0.56667	1.0
0.10926	0	12.7	0.83333	0.0
0.04664	0	13.5	0.16667	1.0
0.09295	1	1.5	0.43333	0.0
0.09736	0	14.5	0.33333	1.0
0.16217	0	13.5	0.96667	1.0
0.10002	0	12.8	0.73333	0.0
0.21047	0	12.7	0.73333	1.0
0.08167	0	12.7	0.8	1.0
0.48585	1	3.5	0.13333	0.0
0.08473	0	12.9	0.83333	0.0
0.29987	0	13.3	0.83333	1.0
0.07895	0	12.9	0.76667	1.0
0.10616	0	12.9	0.13333	0.0
0.06276	0	13.6	0.4	1.0
0.02737	0	14.1	0.13333	1.0
0.09092	0	12.9	0.26667	0.0
0.05069	0	12.8	0.3	0.0
0.51369	1	10.8	0.33333	1.0
0.10399	0	14.4	0.43333	0.0
0.05568	1	11.5	0.2	0.0
0.06272	0	13.7	0.03333	0.0
0.15085	0	13.1	0.83333	1.0
0.13623	0	13.5	0.76667	0.0
0.04726	0	13.0	0.2	0.0
0.10636	0	13.0	0.16667	0.0
0.1985	0	13.5	0.5	1.0
0.06242	0	12.7	0.06667	1.0
0.07403	0	13.1	0.66667	0.0
0.14908	0	13.1	0.9	1.0
0.12137	0	12.9	0.06667	1.0
0.09634	0	13.1	0.16667	0.0
0.11369	1	12.5	0.83333	0.0
0.08364	0	13.1	0.36667	1.0
0.05946	0	10.6	0.33333	0.0
0.05509	0	13.2	0.6	0.0
0.11468	0	13.6	0.1	0.0
0.07864	0	14.4	0.86667	1.0
0.19326	0	12.8	0.56667	1.0
0.2247	0	13.5	0.53333	1.0
0.06883	0	14.2	0.03333	1.0
0.0543	0	12.9	0.53333	1.0
0.24289	0	13.7	0.96667	1.0
0.22731	0	12.7	0.53333	1.0
0.30953	1	2.8	0.93333	1.0
0.10222	0	9.7	0.53333	0.0
0.12694	1	10.4	0.73333	0.0
0.10969	0	12.8	0.7	0.0
0.04788	0	14.1	0.06667	1.0
0.09081	0	13.3	0.3	0.0
0.06788	0	12.8	0.06667	1.0
0.1775	0	12.7	0.76667	1.0
0.16579	0	13.4	0.73333	0.0
0.15505	0	14.3	0.3	0.0
0.04148	0	13.0	0.13333	1.0
0.08135	0	13.0	0.4	1.0
0.1162	0	13.7	0.76667	0.0
0.1492	0	14.5	0.63333	0.0
0.06882	0	13.8	0.16667	0.0
0.08717	0	13.4	0.9	1.0
0.06938	0	14.2	0.56667	1.0
0.0857	0	13.1	0.6	1.0
0.12792	0	12.7	0.3	1.0
0.1385	0	13.6	0.03333	0.0
0.05674	1	9.0	0.83333	0.0
0.14507	0	13.1	0.73333	0.0
0.08002	0	13.0	0.1	0.0
0.10717	0	14.3	0.33333	0.0
0.09251	0	13.6	0.73333	0.0
0.13007	0	14.1	0.93333	0.0
0.22701	0	12.8	0.96667	0.0
0.29466	1	4.9	0.66667	1.0
0.1879	0	12.8	0.73333	0.0
0.10122	0	14.5	0.06667	0.0
0.19363	0	13.4	0.5	1.0
0.39751	0	13.2	0.76667	1.0
0.18038	0	13.0	0.13333	0.0
0.06772	0	13.5	0.33333	1.0
0.34814	0	13.5	0.73333	1.0
0.12293	0	12.8	0.3	0.0
0.11553	1	7.9	0.93333	0.0
0.14255	0	13.8	0.26667	0.0
0.04668	0	13.6	0.3	1.0
0.528	0	14.4	0.26667	1.0
0.18503	1	2.1	0.1	1.0
0.18052	0	13.1	0.9	1.0
0.05439	0	12.8	0.76667	0.0
0.06578	0	14.4	0.53333	0.0
0.11833	1	6.6	0.76667	1.0
0.07577	0	11.2	0.63333	1.0
0.10018	0	13.4	0.23333	0.0
0.11931	0	6.4	0.9	1.0
0.07264	0	13.7	0.2	1.0
0.10738	0	13.9	0.76667	1.0
0.13888	0	12.8	0.36667	1.0
0.08794	0	13.4	0.53333	0.0
0.1409	0	13.6	0.8	0.0
0.12121	1	1.3	0.8	1.0
0.06805	0	7.6	0.83333	0.0
0.05828	0	13.2	0.16667	1.0
0.13412	0	13.1	0.33333	1.0
0.05866	0	12.8	0.16667	0.0
0.10667	0	12.7	0.7	0.0
0.1129	0	12.7	0.93333	0.0
0.14152	0	8.4	0.3	0.0
0.12891	0	14.2	0.8	0.0
0.23284	0	13.4	0.7	0.0
0.03595	0	12.7	0.16667	1.0
0.05574	0	12.7	0.86667	1.0
0.11324	0	12.9	0.76667	1.0
0.18917	0	12.9	0.93333	0.0
0.10859	0	12.7	0.53333	0.0
0.10559	0	13.7	0.26667	1.0
0.09232	0	12.7	0.03333	0.0
0.26742	0	12.9	0.93333	1.0
0.07342	0	12.9	0.06667	1.0
0.22654	0	13.3	0.7	0.0
0.1411	1	4.0	0.2	1.0
0.04152	0	13.0	0.23333	1.0
0.07611	0	14.0	0.13333	1.0
0.10739	0	13.1	1.0	1.0
0.09596	0	13.1	0.73333	0.0
0.13616	0	12.8	0.8	0.0
0.12924	0	13.8	0.36667	0.0
0.37341	0	13.3	0.3	0.0
0.13157	0	12.7	0.73333	0.0
0.26403	0	10.7	0.66667	0.0
0.18136	0	13.1	0.83333	1.0
0.16454	1	10.0	0.86667	1.0
0.14033	0	13.6	0.7	1.0
0.06516	0	14.4	0.33333	0.0
0.20061	0	12.8	0.36667	0.0
0.08354	0	13.7	0.7	1.0
0.08619	0	13.9	0.33333	0.0
0.09478	0	13.6	0.86667	0.0
0.05447	0	12.7	0.23333	1.0
0.14089	0	13.4	0.8	0.0
0.2514	0	12.8	0.73333	0.0
0.11621	0	12.9	0.83333	1.0
0.1075	0	13.5	0.26667	0.0
0.08427	0	13.2	0.73333	1.0
0.06698	0	13.4	0.03333	0.0
0.32498	0	12.8	0.7	0.0
0.11887	0	13.7	0.36667	0.0
0.152	0	13.8	0.13333	0.0
0.06306	0	13.3	0.56667	0.0
0.09466	0	12.7	0.3	1.0
0.05686	0	13.6	0.63333	1.0
0.07671	0	14.3	0.33333	1.0
0.04488	0	13.7	0.13333	1.0
0.09253	0	12.8	0.7	0.0
0.06477	0	12.8	0.16667	1.0
0.10652	0	13.3	0.63333	0.0
0.11725	0	12.7	0.83333	0.0
0.14453	0	14.3	0.03333	0.0
0.11461	0	13.7	0.1	0.0
0.0957	0	13.7	0.3	1.0
0.21779	0	12.7	0.53333	1.0
0.10841	0	13.3	0.73333	0.0
0.14179	0	13.2	0.16667	0.0
0.4756	1	7.4	0.8	0.0
0.08038	0	12.7	0.23333	0.0
0.13614	1	4.3	0.66667	0.0
0.1599	0	13.6	0.83333	1.0
0.1399	0	13.0	0.76667	0.0
0.0688	0	14.5	0.36667	1.0
0.1212	0	13.8	0.16667	1.0
0.23687	0	12.5	0.8	1.0
0.07793	0	12.9	0.1	0.0
0.0609	0	12.8	0.36667	0.0
0.09464	1	2.7	0.7	0.0
0.08875	0	13.6	0.13333	1.0
0.15592	0	13.4	0.83333	1.0
0.06529	0	13.8	0.86667	1.0
0.27457	0	13.2	0.8	0.0
0.16506	0	13.1	0.96667	0.0
0.05379	0	13.3	0.0	1.0
0.13058	0	13.0	0.86667	1.0
0.18452	1	2.8	0.7	0.0
0.16574	0	13.8	0.73333	1.0
0.06107	0	12.9	0.53333	1.0
0.18955	1	4.1	0.26667	0.0
0.0561	0	14.0	0.06667	1.0
0.07589	1	1.8	0.16667	1.0
0.11427	0	13.2	0.5	0.0
0.23706	0	11.0	0.96667	1.0
0.18106	0	14.4	0.8	1.0
0.14798	0	13.2	0.73333	0.0
0.14902	1	3.3	0.96667	1.0
0.10242	0	13.1	0.8	0.0
0.08872	0	13.5	0.6	0.0
0.06846	1	9.3	0.76667	1.0
0.12422	0	12.5	0.86667	0.0
0.12812	0	13.0	0.06667	0.0
0.06115	0	13.4	0.56667	1.0
0.2155	0	13.5	0.96667	1.0
0.12916	0	12.7	0.7	1.0
0.18616	1	10.9	0.63333	0.0
0.2427	0	13.3	0.2	0.0
0.24942	0	0.4	0.93333	0.0
0.11315	0	13.4	0.8	0.0
0.04987	0	13.1	0.56667	0.0
0.04889	0	12.8	0.3	1.0
0.06204	0	12.7	0.36667	1.0
0.06928	0	13.6	0.2	1.0
0.07902	0	13.4	0.46667	0.0
0.1633	0	13.7	0.4	0.0
0.12616	0	12.7	0.43333	0.0
0.03416	0	12.8	0.23333	0.0
0.08256	0	14.3	0.9	1.0
0.13079	1	1.5	0.93333	0.0
0.10017	0	12.8	0.73333	0.0
0.15107	0	13.6	0.76667	0.0
0.11107	0	12.9	0.73333	0.0
0.35708	1	9.7	0.7	0.0
0.222	1	11.7	0.96667	0.0
0.2141	0	13.6	0.46667	1.0
0.1548	0	14.3	0.9	0.0
0.18603	0	5.2	0.46667	1.0
0.36825	0	11.5	0.93333	1.0
0.11373	1	4.1	0.3	1.0
0.05786	0	13.7	0.2	1.0
0.0679	0	13.7	0.7	0.0
0.04228	0	14.5	0.06667	0.0
0.38033	0	13.0	0.96667	0.0
0.05891	0	14.2	0.33333	1.0
0.13882	0	14.0	0.13333	0.0
0.22417	0	12.8	0.33333	0.0
0.15942	0	13.4	0.73333	1.0
0.06104	0	13.9	0.36667	0.0
0.27337	1	6.1	0.56667	0.0
0.4525	0	12.9	0.4	1.0
0.11376	1	14.0	0.23333	0.0
0.09086	0	13.2	0.7	1.0
0.14052	0	13.6	0.53333	1.0
0.10943	0	12.8	0.2	1.0
0.08807	0	13.5	0.9	0.0
0.13133	0	14.3	0.8	0.0
0.22428	0	14.1	0.73333	0.0
0.4862	0	13.6	0.4	0.0
0.13788	0	12.7	0.76667	1.0
0.19626	0	13.3	0.1	1.0
0.09096	0	12.8	0.83333	0.0
0.07885	0	12.9	0.36667	0.0
0.06246	0	12.8	0.36667	1.0
0.11889	0	14.3	0.2	0.0
0.1782	0	13.1	0.53333	1.0
0.24009	0	12.8	0.8	1.0
0.07696	0	12.7	0.7	0.0
0.38083	0	13.3	0.73333	0.0
0.04188	0	13.1	0.23333	1.0
0.18672	0	13.7	0.3	0.0
0.16968	0	12.8	0.86667	0.0
0.16397	0	13.4	0.56667	0.0
0.12945	0	14.4	0.26667	0.0
0.06133	0	14.3	0.46667	0.0
0.05848	0	12.8	0.13333	1.0
0.04395	0	13.2	0.36667	0.0
0.04248	0	12.9	0.16667	1.0
0.13417	0	12.8	0.93333	0.0
0.10824	0	14.5	0.1	1.0
0.13163	0	13.3	0.4	0.0
0.07401	1	10.1	0.5	0.0
0.08013	1	7.3	0.3	0.0
0.14494	0	13.1	0.7	1.0
0.07117	0	12.8	0.3	1.0
0.0604	0	12.8	0.73333	1.0
0.52919	1	4.7	0.7	1.0
0.08136	0	13.2	0.56667	0.0
0.04425	0	12.7	0.03333	0.0
0.12525	0	12.7	0.23333	0.0
0.11527	1	13.5	0.86667	1.0
0.06756	0	13.1	0.6	0.0
0.17087	0	12.8	0.96667	0.0
0.07619	0	14.4	0.06667	0.0
0.19895	1	9.1	0.9	1.0
0.19221	0	13.7	0.9	0.0
0.1728	1	10.0	0.9	1.0
0.35359	1	5.6	0.93333	0.0
0.36623	0	13.0	0.26667	1.0
0.22203	0	0.8	0.7	0.0
0.10483	0	13.1	0.1	1.0
0.1158	0	13.2	0.86667	0.0
0.13203	0	12.8	0.9	0.0
0.12923	0	13.7	0.66667	1.0
0.07823	0	13.0	0.6	1.0
0.09893	0	13.7	0.4	0.0
0.16599	1	11.2	0.83333	0.0
0.14381	0	13.6	0.76667	0.0
0.13575	0	13.4	0.13333	0.0
0.0956	0	12.9	0.8	1.0
0.267	0	13.3	0.63333	0.0
0.15785	0	13.7	0.36667	0.0
0.1775	0	12.7	0.7	0.0
0.14029	0	13.3	0.66667	0.0
0.08923	0	12.7	0.56667	0.0
0.17933	1	10.0	0.83333	1.0
0.08783	0	12.9	0.13333	0.0
0.15585	0	13.3	0.03333	0.0
0.11815	0	14.0	0.63333	0.0
0.11317	0	13.3	0.43333	0.0
0.12982	0	14.1	0.53333	1.0
0.05394	0	12.7	0.36667	0.0
0.05929	0	12.9	0.13333	0.0
0.11504	0	12.8	0.56667	1.0
0.32729	0	12.7	0.7	1.0
0.17931	0	8.7	0.96667	1.0
0.59046	0	9.7	0.66667	1.0
0.07237	0	12.7	0.1	0.0
0.07946	0	13.4	0.16667	0.0
0.13007	1	12.2	0.96667	1.0
0.12826	0	13.9	0.33333	1.0
0.15589	0	12.9	0.83333	0.0
0.05954	0	13.1	0.2	0.0
0.09569	1	7.4	0.6	1.0
0.09214	0	13.0	0.63333	0.0
0.08471	0	13.0	0.53333	0.0
0.07596	0	13.5	0.03333	0.0
0.08705	0	13.3	0.53333	1.0
0.09473	1	12.9	0.76667	0.0
0.1969	0	14.2	0.13333	1.0
0.09486	0	12.7	0.8	0.0
0.23767	1	7.9	0.9	0.0
0.38787	0	13.7	0.5	0.0
0.04886	0	13.5	0.43333	0.0
0.247	0	12.9	0.63333	0.0
0.07627	0	12.7	0.56667	0.0
0.09738	0	12.9	0.1	0.0
0.31527	1	4.3	0.76667	0.0
0.13514	0	13.3	0.16667	1.0
0.13502	0	12.7	0.83333	1.0
0.1272	1	11.2	0.73333	0.0
0.12078	0	12.9	0.76667	1.0
0.07616	0	13.6	0.16667	1.0
0.38776	0	7.2	0.96667	1.0
0.14724	0	13.7	0.86667	1.0
0.08116	0	13.3	0.66667	1.0
0.09584	0	13.0	0.3	0.0
0.13372	0	13.0	0.03333	0.0
0.17691	0	12.9	0.83333	1.0
0.37518	0	12.8	0.6	1.0
0.08848	0	13.0	0.03333	1.0
0.06269	0	13.0	0.7	1.0
0.09607	0	14.1	0.46667	0.0
0.08958	0	13.4	0.46667	0.0
0.15879	0	13.3	0.43333	1.0
0.07716	0	13.9	0.36667	1.0
0.28008	0	13.6	0.76667	0.0
0.05584	0	12.7	0.13333	0.0
0.08037	0	12.8	0.16667	1.0
0.0751	0	14.1	0.03333	1.0
0.04736	0	13.3	0.36667	0.0
0.06619	0	12.8	0.43333	0.0
0.13308	0	12.7	0.93333	1.0
0.19347	0	13.1	0.66667	0.0
0.06416	0	12.8	0.16667	1.0
0.18252	0	14.3	0.4	1.0
0.11974	0	14.1	0.96667	0.0
0.24657	0	13.0	0.3	1.0
0.10037	0	13.6	0.03333	0.0
0.217	0	13.0	0.6	0.0
0.12393	0	13.4	0.4	1.0
0.11121	0	13.3	0.06667	1.0
0.04773	0	12.9	0.0	1.0
0.16652	1	10.2	0.73333	1.0
0.1304	0	14.2	0.26667	0.0
0.05623	0	13.3	0.26667	1.0
0.24308	1	1.9	0.1	0.0
0.12708	1	9.8	0.46667	0.0
0.08093	1	2.3	0.6	1.0
0.1527	0	13.6	0.9	0.0
0.08709	0	12.7	0.3	0.0
0.09207	0	13.3	0.23333	0.0
0.10555	0	13.2	0.86667	1.0
0.09153	0	13.1	0.36667	1.0
0.31074	1	0.7	0.9	0.0
0.10073	0	13.1	0.16667	1.0
0.06832	0	12.9	0.16667	0.0
0.09656	0	14.5	0.43333	0.0
0.05236	0	13.4	0.36667	0.0
0.04942	0	13.1	0.16667	0.0
0.30609	0	10.2	0.8	1.0
0.05964	0	14.0	0.06667	1.0
0.07961	0	12.7	0.66667	0.0
0.16004	1	10.2	0.56667	0.0
0.15227	0	12.8	0.33333	0.0
0.13147	0	13.2	0.76667	0.0
0.11303	1	2.3	0.66667	0.0
0.10567	0	14.3	0.73333	1.0
0.06406	0	12.7	0.4	1.0
0.10222	0	13.7	0.46667	1.0
0.12684	0	13.3	0.2	0.0
0.17291	0	13.2	1.0	0.0
0.06917	0	13.3	0.9	1.0
0.1156	0	13.0	0.5	1.0
0.04752	0	13.2	0.16667	1.0
0.22768	0	13.4	0.66667	1.0
0.12613	0	12.9	0.46667	0.0
0.08376	0	13.7	0.3	0.0
0.3117	0	9.3	0.2	0.0
0.05266	0	13.2	0.03333	0.0
0.10041	0	13.1	0.86667	0.0
0.10662	0	13.7	0.13333	0.0
0.11142	0	8.8	0.6	0.0
0.05493	0	14.4	0.13333	1.0
0.33889	1	1.6	0.3	0.0
0.09536	0	12.9	0.3	0.0
0.13777	1	8.5	0.9	0.0
0.09664	0	13.2	0.86667	1.0
0.13514	1	6.8	0.73333	0.0
0.08115	0	12.7	0.63333	1.0
0.11367	0	12.7	0.76667	0.0
0.28904	1	10.2	0.9	0.0
0.07748	0	13.0	0.06667	1.0
0.1226	0	13.5	0.66667	0.0
0.0988	0	14.1	0.36667	1.0
0.09123	0	13.3	0.93333	1.0
0.1869	0	13.6	0.3	0.0
0.27061	0	14.1	0.76667	1.0
0.12215	0	13.0	0.13333	0.0
0.15959	1	5.7	0.6	0.0
0.11452	0	12.8	0.7	1.0
0.07572	0	12.8	0.13333	1.0
0.07002	0	13.6	0.66667	1.0
0.27929	1	3.3	0.9	1.0
0.05314	0	14.4	0.4	0.0
0.12275	0	13.3	0.53333	0.0
0.04794	0	13.1	0.06667	1.0
0.055	0	13.3	0.0	0.0
0.25417	0	13.2	0.7	1.0
0.16663	1	4.6	0.93333	1.0
0.30192	1	3.3	0.86667	0.0
0.0713	0	13.7	0.23333	0.0
0.10917	0	12.8	0.5	0.0
0.1612	0	13.5	0.13333	0.0
0.21905	0	13.1	0.76667	1.0
0.12942	0	13.4	0.7	1.0
0.08762	0	12.8	0.23333	1.0
0.11347	0	12.8	0.46667	1.0
0.18122	0	14.4	0.93333	0.0
0.18103	0	13.2	0.83333	1.0
0.23332	0	13.4	0.73333	1.0
0.05909	0	14.3	0.06667	0.0
0.17527	0	13.2	0.76667	1.0
0.15145	0	13.7	0.2	1.0
0.04408	0	12.8	0.43333	1.0
0.08488	0	13.6	0.23333	0.0
0.2281	1	4.2	0.33333	0.0
0.22847	0	13.4	0.63333	0.0
0.08421	0	13.7	0.26667	0.0
0.15786	0	13.3	0.2	0.0
0.15905	1	10.7	0.7	1.0
0.16743	0	13.2	0.7	1.0
0.10725	0	12.8	0.23333	0.0
0.10602	0	14.3	0.76667	0.0
0.08708	0	13.4	0.66667	1.0
0.09434	1	8.6	0.1	1.0
0.48873	0	0.3	0.73333	1.0
0.13571	0	13.1	0.83333	1.0
0.2001	0	13.3	0.23333	0.0
0.09651	0	13.6	0.4	1.0
0.09732	1	11.8	0.73333	0.0
0.17121	0	13.1	0.7	0.0
0.07279	0	13.4	0.83333	1.0
0.08838	0	13.3	0.56667	0.0
0.16289	0	13.1	0.76667	0.0
0.04599	0	13.4	0.06667	1.0
0.40234	0	13.4	0.8	0.0
0.39996	0	13.2	0.66667	1.0
0.04698	0	12.8	0.53333	0.0
0.0467	0	14.3	0.03333	1.0
0.11942	0	13.1	0.7	0.0
0.14023	0	12.7	0.7	0.0
0.07728	0	13.3	0.3	0.0
0.08717	0	13.8	0.56667	0.0
0.181	1	4.4	0.5	0.0
0.13663	0	14.1	0.46667	0.0
0.08783	0	12.9	0.16667	0.0
0.05571	0	13.3	0.83333	0.0
0.11006	0	12.8	0.93333	0.0
0.10397	0	13.3	0.5	0.0
0.2245	1	8.6	0.73333	1.0
0.30513	0	12.7	1.0	1.0
0.15829	0	13.6	0.9	0.0
0.21114	0	12.9	0.66667	0.0
0.12601	0	13.2	0.33333	0.0
0.0262	0	13.0	0.13333	1.0
0.17482	0	13.4	0.66667	0.0
0.11241	0	12.9	0.36667	0.0
0.04427	0	13.2	0.26667	1.0
0.24724	0	12.7	0.53333	1.0
0.09476	0	13.3	0.46667	1.0
0.15608	1	4.3	0.5	1.0
0.06903	0	13.1	0.86667	1.0
0.10847	0	12.8	0.36667	0.0
0.10545	0	12.7	0.03333	0.0
0.10448	1	2.0	0.36667	0.0
0.17576	0	13.0	0.6	0.0
0.11539	0	13.3	0.76667	0.0
0.11491	0	14.4	0.23333	1.0
0.11285	0	12.9	0.76667	1.0
0.35074	1	6.7	0.93333	1.0
0.13319	0	13.0	0.76667	0.0
0.08443	0	13.2	0.26667	1.0
0.33745	0	12.8	0.83333	0.0
0.15389	0	13.3	0.66667	1.0
0.26721	0	12.7	0.86667	0.0
0.04042	0	12.8	0.33333	1.0
0.11318	0	14.3	0.46667	0.0
0.05513	0	13.3	0.06667	1.0
0.09458	0	12.9	0.83333	1.0
0.33014	0	13.4	0.9	1.0
0.09703	0	13.6	0.93333	1.0
0.15007	0	8.3	0.9	0.0
0.05771	0	13.1	0.2	1.0
0.11676	0	14.0	0.6	1.0
0.05621	0	13.0	0.43333	0.0
0.1324	0	12.7	0.93333	0.0
0.14423	0	13.1	0.76667	0.0
0.16275	0	13.6	0.43333	0.0
0.09146	0	13.0	0.56667	1.0
0.07592	0	14.4	0.2	1.0
0.11018	0	13.5	0.83333	0.0
0.05879	0	13.6	0.53333	0.0
0.18697	0	13.5	0.73333	0.0
0.13186	0	13.3	0.3	1.0
0.06284	0	13.2	0.43333	0.0
0.30991	0	13.4	0.76667	1.0
0.05576	0	14.0	0.03333	1.0
0.14262	0	13.6	0.5	0.0
0.12748	0	12.7	0.93333	0.0
0.17111	0	13.3	0.96667	1.0
0.10999	0	12.7	0.23333	0.0
0.12514	0	14.5	0.3	1.0
0.09928	0	13.4	0.46667	0.0
0.1515	1	5.1	0.53333	1.0
0.36636	1	1.7	0.5	1.0
0.29983	1	9.5	0.73333	1.0
0.14741	0	13.2	0.66667	0.0
0.10263	0	12.7	0.76667	1.0
0.14838	0	12.8	0.36667	1.0
0.07984	0	12.8	0.2	1.0
0.08744	0	12.8	0.96667	0.0
0.13971	1	12.1	0.56667	1.0
0.13016	0	13.8	0.6	0.0
0.091	0	13.4	0.16667	1.0
0.09657	0	13.7	0.9	0.0
0.12741	1	2.8	0.46667	1.0
0.14991	0	13.5	0.76667	1.0
0.04849	0	13.3	0.56667	0.0
0.15941	0	13.6	0.4	0.0
0.26398	0	13.5	0.7	1.0
0.11273	0	12.8	0.8	1.0
0.45324	0	12.8	0.4	1.0
0.06251	0	13.1	0.63333	1.0
0.45607	1	2.3	0.96667	0.0
0.15818	1	10.3	0.93333	0.0
0.08051	0	13.1	0.06667	1.0
0.09865	0	11.0	0.83333	1.0
0.07332	0	13.3	0.3	0.0
0.09501	0	12.8	0.36667	1.0
0.08751	0	12.7	0.56667	0.0
0.03631	0	13.4	0.43333	1.0
0.03958	0	14.0	0.13333	1.0
0.10356	0	12.8	0.26667	0.0
0.0764	0	13.5	0.16667	1.0
0.09374	0	12.9	0.5	0.0
0.11094	0	13.3	0.8	0.0
0.08129	0	12.8	0.43333	1.0
0.08401	0	13.3	0.06667	0.0
0.08503	0	12.9	0.76667	1.0
0.07359	1	6.7	0.06667	1.0
0.13645	0	13.4	0.76667	0.0
0.17429	0	13.1	0.9	1.0
0.03954	0	13.1	0.23333	1.0
0.35808	1	4.7	0.8	1.0
0.32504	1	10.4	0.93333	0.0
0.04471	0	12.7	0.66667	1.0
0.21765	0	12.8	0.86667	1.0
0.06302	0	12.7	0.03333	0.0
0.12009	0	12.8	0.7	0.0
0.05919	0	6.4	0.36667	1.0
0.13815	0	12.9	0.93333	1.0
0.08383	0	13.1	0.4	0.0
0.07863	0	13.4	0.43333	0.0
0.06523	0	13.5	0.2	1.0
0.14369	0	13.3	0.83333	1.0
0.05612	0	14.1	0.33333	1.0
0.08981	0	13.7	0.76667	1.0
0.04555	0	14.4	0.13333	0.0
0.09667	0	12.9	0.86667	1.0
0.05681	0	13.0	0.53333	1.0
0.11045	0	12.7	0.2	0.0
0.11661	1	11.4	0.26667	0.0
0.13427	0	13.0	0.43333	1.0
0.14757	0	13.6	0.4	0.0
0.09546	0	14.0	0.86667	0.0
0.05748	0	13.3	0.6	0.0
0.33655	1	2.8	0.76667	0.0
0.09059	0	12.9	0.63333	0.0
0.09109	0	12.8	0.1	0.0
0.09418	0	12.9	0.4	1.0
0.12102	0	13.7	0.63333	0.0
0.07245	0	12.7	0.2	1.0
0.12701	0	12.7	0.2	0.0
0.10225	0	12.7	0.73333	1.0
0.11642	0	12.9	0.36667	0.0
0.20672	1	1.3	0.7	0.0
0.15597	0	13.7	0.8	1.0
0.18649	1	9.0	0.23333	1.0
0.18275	0	12.7	0.66667	0.0
0.1143	0	13.6	0.83333	0.0
0.31214	1	3.2	0.2	0.0
0.15636	0	13.1	0.73333	1.0
0.05005	0	14.0	0.26667	0.0
0.07701	0	14.0	0.23333	0.0
0.26691	1	12.0	0.86667	0.0
0.16491	0	13.4	0.73333	1.0
0.18386	0	12.8	0.8	1.0
0.26855	1	11.0	0.9	1.0
0.15438	0	13.0	0.73333	0.0
0.10805	0	12.9	0.73333	0.0
0.04353	0	13.2	0.03333	1.0
0.12082	0	14.4	0.56667	0.0
0.07663	1	5.5	0.46667	1.0
0.09293	0	14.2	0.03333	0.0
0.10925	1	2.7	0.23333	0.0
0.04916	0	12.7	0.06667	1.0
0.07171	0	12.8	0.16667	1.0
0.08787	0	12.8	0.33333	1.0
0.05646	0	13.8	0.53333	0.0
0.04494	0	13.0	0.03333	1.0
0.07966	0	13.2	0.66667	1.0
0.14958	0	14.0	0.2	0.0
0.1995	1	1.6	0.73333	0.0
0.17297	0	13.3	0.83333	1.0
0.29393	0	14.1	0.5	1.0
0.11778	0	12.8	0.73333	0.0
0.07706	0	13.2	0.7	1.0
0.07108	0	14.0	0.13333	1.0
0.05051	0	13.6	0.4	1.0
0.11437	0	12.8	0.56667	0.0
0.18105	0	13.4	0.73333	0.0
0.28393	0	13.4	0.6	1.0
0.16826	0	13.2	0.93333	1.0
0.07379	0	13.9	0.66667	0.0
0.08449	0	12.7	0.2	1.0
0.19844	0	12.9	0.96667	1.0
0.12513	0	12.9	0.56667	0.0
0.06437	0	13.9	0.03333	1.0
0.16485	0	13.7	0.03333	0.0
0.1255	0	13.0	0.7	0.0
0.0817	0	13.0	0.03333	0.0
0.08267	0	14.1	0.06667	0.0
0.04464	0	13.3	0.56667	1.0
0.1079	1	10.8	0.73333	1.0
0.1201	0	13.7	0.16667	1.0
0.1584	0	13.5	0.8	0.0
0.07455	0	12.7	0.26667	1.0
0.13363	0	13.0	0.03333	1.0
0.0633	0	13.6	0.53333	1.0
0.10973	0	12.8	0.06667	0.0
0.0789	0	12.9	0.13333	0.0
0.11782	1	11.0	0.66667	1.0
0.0829	0	13.0	0.83333	1.0
0.18435	0	13.4	0.96667	0.0
0.06094	0	12.2	0.66667	1.0
0.06186	0	13.7	0.56667	0.0
0.08432	0	13.1	0.46667	1.0
0.10766	0	13.3	0.36667	0.0
0.06	0	13.2	0.73333	0.0
0.08907	1	10.7	0.46667	0.0
0.04135	0	14.0	0.1	1.0
0.06728	0	13.6	0.4	0.0
0.05547	0	13.1	0.2	1.0
0.1546	0	13.9	0.93333	0.0
0.12173	1	6.3	0.4	1.0
0.17735	0	13.1	0.33333	0.0
0.36442	1	0.2	0.2	0.0
0.12066	1	0.4	0.63333	0.0
0.16018	0	13.0	0.86667	1.0
0.09431	0	14.4	0.03333	0.0
0.0617	0	13.3	0.63333	0.0
0.0592	0	14.0	0.26667	0.0
0.08115	0	13.4	0.36667	1.0
0.0581	0	13.1	0.3	0.0
0.18596	0	13.6	0.96667	1.0
0.09232	0	14.4	0.5	0.0
0.19823	0	14.0	0.86667	1.0
0.0857	0	13.3	0.7	1.0
0.08476	0	13.1	0.83333	1.0
0.09046	0	12.8	0.03333	0.0
0.13437	0	12.9	0.3	0.0
0.52116	0	0.9	0.8	1.0
0.04884	0	13.0	0.06667	1.0
0.24013	0	12.7	0.8	0.0
0.11708	0	13.4	0.33333	0.0
0.16661	0	14.1	0.7	0.0
0.06299	0	13.3	0.63333	0.0
0.12292	0	12.7	0.76667	1.0
0.0889	0	14.5	0.23333	1.0
0.27838	0	12.9	0.86667	1.0
0.05528	0	14.0	0.43333	0.0
0.06977	0	13.0	0.63333	0.0
0.27337	0	12.7	0.56667	1.0
0.10202	0	12.8	0.3	1.0
0.07671	0	12.7	0.46667	0.0
0.23931	0	13.2	0.1	0.0
0.22222	0	12.7	0.93333	0.0
0.25184	0	4.2	0.83333	1.0
0.12443	0	12.9	0.76667	0.0
0.06092	0	13.3	0.1	1.0
0.16936	1	1.2	0.63333	0.0
0.05557	0	12.7	0.6	1.0
0.08171	0	13.3	0.9	1.0
0.10303	0	13.0	0.66667	0.0
0.07695	0	12.7	0.66667	1.0
0.25615	0	13.7	0.66667	0.0
0.16899	0	12.8	0.8	0.0
0.11943	0	13.1	0.66667	1.0
0.07629	0	13.1	0.26667	1.0
0.06018	0	12.8	0.7	0.0
0.32711	1	3.0	0.86667	1.0
0.06828	0	13.4	0.3	0.0
0.07637	0	13.8	0.36667	1.0
0.15906	1	11.1	0.96667	1.0
0.05345	0	13.0	0.7	0.0
0.1018	0	13.8	0.7	1.0
0.12698	0	12.9	0.86667	1.0
0.08914	0	9.1	0.7	1.0
0.09504	0	12.8	0.8	1.0
0.08855	0	12.7	0.3	1.0
0.10821	1	3.5	0.1	0.0
0.19763	0	13.7	0.66667	1.0
0.12307	0	14.3	0.8	1.0
0.12646	0	13.5	0.76667	1.0
0.12955	0	11.2	0.96667	1.0
0.10841	0	14.3	0.2	0.0
0.05799	0	13.6	0.4	1.0
0.07084	0	14.1	0.36667	1.0
0.0999	0	12.8	0.9	0.0
0.29756	0	13.0	0.8	1.0
0.06234	0	13.8	0.6	1.0
0.07844	0	13.7	0.23333	0.0
0.09355	0	14.3	0.7	0.0
0.13453	1	13.8	0.1	0.0
0.22262	0	13.4	0.86667	1.0
0.19742	0	12.9	0.9	0.0
0.09245	0	13.0	0.93333	0.0
0.07323	0	13.0	0.4	1.0
0.50502	1	0.8	0.6	1.0
0.10302	0	12.9	0.7	0.0
0.08948	0	13.6	0.33333	0.0
0.1897	0	13.4	0.66667	0.0
0.05632	0	14.4	0.23333	1.0
0.12047	0	12.9	0.86667	0.0
0.09505	0	12.8	0.56667	0.0
0.08194	0	12.7	0.3	1.0
0.16994	0	12.7	0.76667	1.0
0.08894	0	13.3	0.46667	0.0
0.11001	1	10.6	0.96667	1.0
0.07057	0	12.8	0.23333	0.0
0.04944	0	13.2	0.03333	0.0
0.13414	0	14.5	0.16667	0.0
0.07795	0	12.9	0.4	0.0
0.08105	0	13.3	0.43333	0.0
0.04471	0	13.4	0.1	0.0
0.0982	0	13.1	0.7	0.0
0.20382	0	14.1	0.63333	0.0
0.36262	1	3.9	1.0	1.0
0.38119	0	13.2	0.36667	1.0
0.17572	0	12.7	0.8	0.0
0.33485	0	14.3	0.93333	0.0
0.10416	0	12.7	0.33333	0.0
0.03379	0	13.8	0.3	1.0
0.1872	0	12.9	0.9	1.0
0.06873	0	13.4	0.76667	0.0
0.13962	0	13.8	0.53333	0.0
0.09258	0	13.2	0.4	1.0
0.06427	0	13.3	0.66667	1.0
0.11745	0	12.8	0.46667	0.0
0.06032	0	12.7	0.63333	1.0
0.17756	1	7.4	0.76667	0.0
0.08707	0	13.1	0.53333	0.0
0.05749	0	13.4	0.2	1.0
0.17268	0	13.6	0.56667	0.0
0.0753	0	12.8	0.9	1.0
0.07055	0	13.0	0.83333	0.0
0.66112	1	3.0	0.13333	0.0
0.07777	0	13.0	0.53333	0.0
0.4896	1	1.4	0.93333	1.0
0.11468	0	12.8	0.4	0.0
0.18261	0	13.4	0.73333	0.0
0.04125	0	13.4	0.53333	1.0
0.07843	0	14.0	0.43333	0.0
0.10309	0	13.4	0.83333	0.0
0.45686	0	14.0	0.66667	0.0
0.25916	1	8.2	0.86667	0.0
0.07201	0	14.1	0.2	0.0
0.08348	0	14.5	0.4	0.0
0.42721	0	13.4	0.93333	1.0
0.07923	0	12.7	0.56667	0.0
0.06363	0	13.3	0.36667	1.0
0.16464	0	12.8	0.66667	1.0
0.13068	0	12.8	0.76667	0.0
0.18815	0	12.9	0.9	1.0
0.11907	0	12.7	0.7	0.0
0.10241	0	13.3	0.63333	0.0
0.09972	0	12.7	0.73333	0.0
0.17303	0	12.7	0.53333	0.0
0.0861	0	12.7	0.5	0.0
0.0846	1	7.5	0.7	0.0
0.1265	0	14.4	0.6	0.0
0.10354	1	5.2	0.6	0.0
0.35001	1	3.0	0.76667	1.0
0.20745	0	12.8	0.76667	0.0
0.06265	0	12.8	1.0	0.0
0.05883	0	13.7	0.1	1.0
0.24849	0	9.8	0.9	0.0
0.20344	0	12.7	0.23333	0.0
0.17529	0	12.9	0.83333	1.0
0.34792	0	13.7	0.76667	1.0
0.09399	0	12.8	0.9	1.0
0.04511	1	5.5	0.66667	1.0
0.05009	0	13.4	0.6	0.0
0.07965	0	13.0	0.6	0.0
0.24581	1	6.4	0.66667	0.0
0.0609	0	14.3	0.23333	1.0
0.07481	0	14.5	0.53333	1.0
0.04637	0	13.2	0.66667	1.0
0.1536	0	13.8	0.5	1.0
0.07775	0	13.1	0.66667	0.0
0.28841	0	5.7	0.6	0.0
0.07854	0	12.9	0.76667	1.0
0.35963	1	1.6	0.76667	0.0
0.10394	0	12.9	0.8	0.0
0.10288	0	13.6	0.46667	0.0
0.17103	0	12.9	0.76667	1.0
0.10072	0	3.8	0.56667	0.0
0.08059	0	13.6	0.56667	0.0
0.11465	0	13.4	0.13333	0.0
0.10373	0	12.7	0.76667	0.0
0.25656	0	12.8	0.6	0.0
0.18107	1	3.1	0.16667	0.0
0.16817	0	12.8	0.53333	1.0
0.14912	0	9.4	0.8	0.0
0.07553	0	13.0	0.2	1.0
0.18202	1	0.8	0.63333	0.0
0.07612	0	13.0	0.9	0.0
0.09437	0	13.2	0.63333	0.0
0.23485	1	8.7	0.93333	1.0
0.11507	0	13.6	0.56667	0.0
0.22887	0	13.0	0.96667	0.0
0.07223	0	12.8	0.76667	0.0
0.10885	0	14.2	0.46667	0.0
0.20271	0	13.3	0.8	1.0
0.13507	0	13.0	0.73333	1.0
0.08089	0	13.4	0.43333	0.0
0.07521	0	13.0	0.4	1.0
0.07001	0	12.9	0.4	1.0
0.10481	0	13.9	0.86667	1.0
0.12508	0	13.1	0.56667	0.0
0.46151	1	2.4	0.7	1.0
0.31305	1	8.1	0.66667	1.0
0.22229	1	7.6	0.83333	0.0
0.07036	0	13.3	0.7	1.0
0.07159	0	13.3	0.6	0.0
0.04781	0	13.7	0.4	1.0
0.11384	0	12.8	0.9	1.0
0.26917	1	4.7	0.46667	0.0
0.08792	0	13.2	0.8	0.0
0.1157	0	13.5	0.73333	0.0
0.1162	0	13.6	0.46667	0.0
0.3923	0	13.0	0.33333	1.0
0.11842	0	13.6	0.53333	0.0
0.09896	1	9.1	0.26667	1.0
0.08337	0	13.3	0.5	0.0
0.20262	0	13.3	0.96667	1.0
0.05239	0	12.8	0.73333	0.0
0.12584	0	13.1	0.83333	1.0
0.06745	0	12.9	0.33333	1.0
0.1314	1	8.9	0.9	1.0
0.07702	0	12.7	0.46667	0.0
0.03752	0	13.0	0.36667	0.0
0.089	0	13.7	0.2	1.0
0.08647	0	12.7	0.1	0.0
0.08382	1	5.3	0.23333	1.0
0.56185	0	13.1	0.56667	0.0
0.06632	0	12.7	0.4	0.0
0.04336	0	13.4	0.3	1.0
0.05812	0	13.5	0.46667	1.0
0.07117	0	13.5	0.7	1.0
0.04583	0	12.9	0.1	0.0
0.15172	1	11.2	0.36667	1.0
0.17568	1	9.0	0.96667	0.0
0.13258	0	12.9	0.43333	0.0
0.08311	0	13.2	0.76667	0.0
0.11431	0	13.0	0.0	0.0
0.0379	0	14.4	0.3	1.0
0.09765	0	14.4	0.16667	0.0
0.10867	0	13.8	0.23333	1.0
0.06802	1	11.1	0.63333	1.0
0.13624	0	13.3	0.8	0.0
0.10797	0	12.8	0.9	0.0
0.06679	0	13.3	0.06667	0.0
0.10639	0	13.9	0.6	1.0
0.13677	0	13.3	0.56667	0.0
0.07732	0	13.8	0.5	1.0
0.09951	0	13.4	0.1	1.0
0.09101	0	13.1	0.4	0.0
0.04904	0	12.9	0.73333	0.0
0.09281	0	13.6	0.3	1.0
0.17979	0	13.4	0.9	0.0
0.17855	0	13.0	0.7	1.0
0.05616	0	13.6	0.56667	0.0
0.06969	0	13.9	0.36667	0.0
0.30035	0	12.9	0.6	1.0
0.146	1	3.0	0.66667	0.0
0.26912	0	13.0	0.46667	0.0
0.07125	0	13.2	0.5	1.0
0.25821	1	9.7	0.93333	1.0
0.05715	0	12.9	0.26667	0.0
0.13498	0	13.3	0.16667	0.0
0.07583	0	13.6	0.53333	0.0
0.07251	0	13.6	0.43333	0.0
0.0713	0	13.2	0.4	0.0
0.10721	0	13.7	0.06667	0.0
0.09141	0	13.4	0.46667	0.0
0.13721	0	12.7	0.6	0.0
0.08197	0	12.7	0.5	0.0
0.08875	0	13.7	0.43333	0.0
0.15884	0	13.1	0.76667	1.0
0.29442	0	14.4	0.66667	1.0
0.21584	0	13.4	0.16667	0.0
0.10798	0	13.7	0.5	1.0
0.09777	0	14.1	0.7	0.0
0.08453	0	14.5	0.13333	0.0
0.05026	0	13.3	0.4	0.0
0.10076	0	13.4	0.53333	1.0
0.17512	1	12.5	0.96667	0.0
0.21853	0	13.4	0.96667	1.0
0.20725	0	13.4	0.33333	0.0
0.079	0	13.6	0.76667	0.0
0.07617	0	12.8	0.53333	1.0
0.26977	0	4.5	0.73333	1.0
0.08891	0	13.1	0.8	1.0
0.10651	0	13.0	0.9	1.0
0.24084	0	13.6	0.06667	0.0
0.21732	1	2.3	0.23333	0.0
0.19464	1	5.1	0.3	1.0
0.08413	0	14.3	0.03333	0.0
0.14411	0	13.3	0.93333	1.0
0.20071	0	12.9	0.76667	0.0
0.07075	1	7.0	0.23333	1.0
0.09203	0	13.1	0.7	0.0
0.08158	0	13.3	0.26667	0.0
0.67398	1	1.9	0.56667	1.0
0.04547	0	13.3	0.26667	1.0
0.09044	0	14.0	0.13333	1.0
0.7068	0	14.0	0.73333	1.0
0.04965	0	12.9	0.46667	0.0
0.14959	0	13.4	0.7	0.0
0.07623	0	13.4	0.4	0.0
0.12469	0	12.9	0.36667	0.0
0.32652	0	13.3	0.66667	0.0
0.12178	1	1.1	0.4	0.0
0.06675	0	13.4	0.33333	1.0
0.27841	0	13.4	0.63333	0.0
0.08223	0	14.0	0.43333	0.0
0.53188	0	13.5	0.66667	0.0
0.04391	1	2.4	0.2	0.0
0.05976	0	13.2	0.36667	0.0
0.22944	0	13.7	0.93333	1.0
0.13255	0	12.8	0.66667	1.0
0.07482	0	12.9	0.83333	0.0
0.09229	0	13.2	0.86667	0.0
0.0672	0	12.8	0.33333	0.0
0.04564	0	13.0	0.6	0.0
0.19726	0	13.3	0.7	0.0
0.13357	0	13.0	0.8	1.0
0.13164	0	13.6	0.86667	0.0
0.10843	1	0.5	0.1	0.0
0.21029	0	12.7	0.8	0.0
0.14665	0	12.9	0.76667	1.0
0.13819	0	12.8	0.93333	0.0
0.13026	0	12.9	0.96667	0.0
0.11666	0	12.9	0.46667	0.0
0.06948	0	12.7	0.56667	1.0
0.09642	0	12.8	0.63333	0.0
0.05138	0	13.7	0.4	0.0
0.1336	0	13.0	0.76667	0.0
0.08645	0	12.7	0.7	1.0
0.09546	0	13.0	0.7	1.0
0.066	0	12.7	0.6	0.0
0.13873	0	13.4	0.2	0.0
0.09333	0	13.3	0.33333	0.0
0.08732	1	2.0	0.73333	0.0
0.14317	0	13.7	0.73333	0.0
0.14501	0	14.1	0.76667	0.0
0.11128	0	13.5	0.03333	1.0
0.15747	0	13.4	0.76667	0.0
0.09971	0	12.7	0.5	0.0
0.04212	0	13.1	0.5	1.0
0.08968	0	12.8	0.16667	0.0
0.1233	0	12.9	0.8	1.0
0.05925	0	12.8	0.4	0.0
0.17571	1	10.5	0.7	0.0
0.11818	0	12.8	0.63333	1.0
0.09307	0	13.3	0.03333	0.0
0.09224	0	12.8	0.76667	0.0
0.11634	0	13.4	0.4	1.0
0.07429	0	12.8	0.26667	0.0
0.07453	0	9.4	0.43333	1.0
0.12641	0	13.9	0.7	0.0
0.04943	0	12.7	0.66667	0.0
0.04516	0	13.1	0.6	0.0
0.0434	0	14.0	0.0	1.0
0.10388	0	12.8	0.66667	0.0
0.19943	0	13.0	0.96667	0.0
0.0579	0	13.4	0.36667	0.0
0.06255	0	13.3	0.8	0.0
0.1078	0	14.0	0.3	0.0
0.07262	0	13.0	0.43333	0.0
0.15507	0	13.0	0.83333	1.0
0.19227	0	13.6	0.66667	0.0
0.1291	0	13.7	0.33333	0.0
0.12373	0	12.8	0.66667	0.0
0.09879	0	13.9	0.3	0.0
0.20118	0	14.5	0.36667	0.0
0.11413	1	1.1	0.7	0.0
0.21028	1	6.2	0.86667	0.0
0.09302	0	12.8	0.23333	0.0
0.60454	1	10.9	0.03333	1.0
0.18249	0	13.1	0.83333	1.0
0.08407	0	14.5	0.7	1.0
0.20452	1	11.0	0.66667	1.0
0.04546	0	13.7	0.36667	1.0
0.09835	1	10.2	0.06667	0.0
0.10785	0	13.4	0.13333	0.0
0.16635	1	6.1	0.93333	0.0
0.38565	1	7.0	0.66667	1.0
0.13188	0	13.2	0.83333	1.0
0.09508	0	13.7	0.73333	0.0
0.13671	0	12.7	0.83333	1.0
0.05399	0	12.7	0.6	1.0
0.09599	0	13.3	0.53333	1.0
0.02542	0	13.2	0.66667	0.0
0.12216	0	13.1	0.0	1.0
0.20219	0	12.7	0.73333	0.0
0.0577	1	3.3	0.0	0.0
0.27981	0	12.8	0.83333	1.0
0.07901	0	12.7	0.63333	0.0
0.28229	0	13.0	0.63333	0.0
0.14711	0	12.9	0.03333	0.0
0.04285	0	13.3	0.03333	1.0
0.0599	0	13.0	0.66667	0.0
0.07358	0	13.2	0.63333	0.0
0.12799	0	13.3	0.66667	0.0
0.18783	0	13.3	0.16667	1.0
0.21069	0	4.0	0.93333	0.0
0.14557	0	13.0	0.56667	0.0
0.16524	0	13.3	0.2	1.0
0.08999	0	12.8	0.26667	1.0
0.17095	0	14.1	0.46667	1.0
0.14941	0	12.1	0.73333	1.0
0.09347	0	12.8	0.66667	0.0
0.08008	0	13.8	0.4	1.0
0.07981	0	13.3	0.16667	1.0
0.12735	0	13.2	0.13333	0.0
0.61235	0	1.4	0.43333	1.0
0.24324	0	13.7	0.4	0.0
0.0823	0	13.3	0.53333	1.0
0.15828	0	14.2	0.63333	0.0
0.2527	0	13.3	0.6	1.0
0.11573	0	13.7	0.63333	1.0
0.27004	0	13.4	0.9	0.0
0.11695	0	14.0	0.3	1.0
0.14803	0	13.9	0.7	0.0
0.05163	0	13.3	0.16667	1.0
0.1445	0	13.9	0.46667	0.0
0.07808	0	12.7	0.8	1.0
0.353	1	1.5	0.46667	1.0
0.12155	0	12.7	0.0	1.0
0.1881	0	14.0	0.9	0.0
0.10809	0	13.2	0.0	0.0
0.11034	0	13.2	0.66667	1.0
0.1026	0	14.1	0.1	0.0
0.1872	1	3.7	0.76667	0.0
0.05845	1	0.4	0.43333	1.0
0.06898	0	13.3	0.76667	1.0
0.14652	0	12.9	0.33333	0.0
0.04834	0	13.6	0.5	0.0
0.15859	0	13.5	0.16667	1.0
0.04061	0	12.9	0.23333	1.0
0.11245	1	1.4	0.2	0.0
0.2484	0	13.1	0.56667	0.0
0.08151	0	14.4	0.7	1.0
0.1055	0	13.0	0.7	1.0
0.16612	0	13.3	0.83333	1.0
0.26171	0	0.9	0.73333	1.0
0.18574	0	13.9	0.66667	0.0
0.04677	0	13.3	0.43333	1.0
0.21474	0	14.5	0.46667	0.0
0.09896	0	13.6	0.13333	0.0
0.0804	0	14.4	0.46667	1.0
0.04674	0	14.3	0.23333	1.0
0.06078	0	12.7	0.13333	0.0
0.08753	0	13.0	0.36667	0.0
0.04454	0	13.4	0.23333	1.0
0.0441	1	3.2	0.56667	0.0
0.06254	0	13.0	0.33333	0.0
0.29725	0	13.1	0.3	1.0
0.34233	1	11.7	0.46667	1.0
0.06666	0	13.0	0.8	0.0
0.09914	0	13.3	0.7	0.0
0.58975	0	14.0	0.83333	0.0
0.11354	0	12.7	0.93333	0.0
0.10093	0	12.7	0.16667	0.0
0.60261	0	13.0	0.43333	0.0
0.07573	0	13.1	0.53333	0.0
0.1633	0	13.0	0.5	1.0
0.0345	0	12.7	0.06667	1.0
0.07099	0	12.7	0.53333	1.0
0.14912	1	12.0	0.8	0.0
0.0757	0	13.0	0.8	1.0
0.12697	0	12.8	0.6	0.0
0.07845	0	13.6	0.23333	0.0
0.09314	0	12.8	0.13333	1.0
0.11019	0	12.7	0.86667	0.0
0.13856	0	12.8	0.96667	1.0
0.11373	0	14.0	0.03333	0.0
0.08925	0	13.4	0.2	1.0
0.2455	1	4.3	0.73333	1.0
0.19825	0	13.0	0.76667	1.0
0.13333	0	14.2	0.43333	0.0
0.11799	0	13.0	0.73333	0.0
0.16368	0	13.5	0.83333	1.0
0.09857	1	1.7	0.43333	1.0
0.12982	0	12.7	0.33333	0.0
0.09298	0	13.7	0.1	1.0
0.18722	0	13.1	0.36667	0.0
0.04764	1	4.2	0.4	1.0
0.0271	0	12.8	0.46667	1.0
0.15705	0	13.6	0.7	1.0
0.09793	0	14.3	0.2	0.0
0.14103	0	13.6	0.36667	0.0
0.28575	1	12.0	0.96667	1.0
0.12555	0	12.7	0.73333	1.0
0.12479	0	13.9	0.36667	0.0
0.49412	0	13.2	0.56667	1.0
0.13929	0	12.7	0.1	0.0
0.08955	0	14.1	0.7	0.0
0.27409	0	13.7	0.9	1.0
0.12973	0	13.6	0.03333	1.0
0.11171	0	13.3	0.93333	0.0
0.24677	0	14.2	0.33333	0.0
0.40297	0	1.6	0.53333	1.0
0.08149	0	12.7	0.6	1.0
0.13143	0	12.8	0.2	0.0
0.18861	0	13.7	0.73333	1.0
0.38781	0	12.8	0.96667	1.0
0.09528	1	9.9	0.2	0.0
0.19747	0	13.4	0.86667	0.0
0.12733	0	12.7	0.96667	0.0
0.17477	0	14.3	0.73333	0.0
0.08977	0	12.8	0.8	0.0
0.10061	0	12.8	0.9	0.0
0.22861	0	10.7	0.96667	1.0
0.15308	0	13.2	0.66667	0.0
0.20937	0	14.5	0.76667	0.0
0.06169	0	12.9	0.73333	0.0
0.13868	0	12.8	0.9	0.0
0.08777	0	13.0	0.73333	0.0
0.27259	0	4.1	0.83333	0.0
0.06156	1	12.4	0.33333	1.0
0.13647	0	12.8	0.86667	1.0
0.1407	0	13.5	0.26667	0.0
0.26091	0	1.7	0.83333	1.0
0.18311	1	3.1	0.83333	0.0
0.1048	0	14.3	0.8	1.0
0.14228	0	13.1	0.83333	0.0
0.06994	0	13.4	0.3	0.0
0.15759	0	13.6	0.83333	0.0
0.1091	0	12.7	0.06667	1.0
0.40717	1	3.3	0.8	0.0
0.11404	0	13.1	0.8	0.0
0.30744	1	3.6	1.0	1.0
0.08278	0	13.2	0.43333	0.0
0.20224	0	12.7	0.63333	1.0
0.11354	0	13.5	0.8	0.0
0.05719	0	13.0	0.43333	1.0
0.05097	0	12.7	0.26667	1.0
0.35213	0	14.4	0.9	1.0
0.11084	1	8.4	0.9	1.0
0.06047	0	13.0	0.1	0.0
0.06028	0	12.8	0.56667	0.0
0.15613	1	9.9	0.8	0.0
0.09384	0	13.0	0.66667	1.0
0.11831	0	13.1	0.03333	0.0
0.03503	0	13.3	0.1	1.0
0.07301	0	13.8	0.46667	0.0
0.12165	0	14.0	0.56667	1.0
0.0578	0	12.7	0.7	0.0
0.09585	0	14.0	0.43333	1.0
0.05316	0	13.6	0.1	1.0
0.05541	0	14.0	0.86667	0.0
0.07148	0	13.4	0.6	0.0
0.16805	0	13.3	0.36667	0.0
0.07357	0	12.8	0.3	0.0
0.05336	0	12.8	0.13333	0.0
0.14637	0	13.7	0.46667	0.0
0.16297	0	13.7	0.7	0.0
0.12466	0	13.0	0.2	0.0
0.11412	1	10.2	0.66667	0.0
0.09216	0	12.9	0.33333	0.0
0.31886	0	13.4	0.73333	0.0
0.08412	0	13.6	0.63333	0.0
0.23554	0	12.8	0.8	1.0
0.04467	0	13.7	0.23333	1.0
0.17368	1	0.0	0.93333	0.0
0.07153	0	13.6	0.63333	0.0
0.13286	0	13.2	0.53333	0.0
0.09153	0	13.5	0.2	1.0
0.15467	0	13.2	0.7	0.0
0.10309	0	14.3	0.2	0.0
0.09301	0	13.0	0.73333	1.0
0.07538	0	13.0	0.43333	1.0
0.09891	0	13.8	0.53333	0.0
0.0626	1	6.8	0.13333	1.0
0.05707	0	13.3	0.3	0.0
0.07829	0	13.2	0.43333	1.0
0.27198	1	10.9	0.93333	1.0
0.11448	0	13.0	0.3	1.0
0.15789	0	13.0	0.83333	0.0
0.10278	0	14.0	0.3	0.0
0.13216	0	13.7	0.4	0.0
0.1162	0	14.4	0.8	0.0
0.15514	0	13.6	0.36667	0.0
0.09148	0	13.0	0.76667	1.0
0.12773	0	14.0	0.36667	0.0
0.05775	1	5.9	0.6	1.0
0.208	0	8.6	0.6	1.0
0.1648	0	13.9	0.8	0.0
0.24516	0	12.8	0.76667	0.0
0.04762	0	13.7	0.3	0.0
0.41734	0	12.9	0.46667	0.0
0.11291	0	12.8	0.73333	0.0
0.08038	0	13.3	0.16667	1.0
0.40744	1	1.1	0.86667	0.0
0.25158	1	7.8	0.8	1.0
0.06576	0	13.0	0.13333	0.0
0.16353	0	12.7	0.83333	1.0
0.22219	0	13.9	0.86667	0.0
0.05547	0	13.7	0.53333	0.0
0.09727	0	14.1	0.33333	1.0
0.07853	0	13.3	0.36667	0.0
0.16354	0	13.1	0.13333	0.0
0.24765	0	13.2	1.0	0.0
0.03382	0	12.7	0.5	0.0
0.25579	0	13.0	0.9	1.0
0.28115	1	7.3	0.86667	0.0
0.08215	0	13.0	0.2	0.0
0.17072	0	13.3	0.63333	1.0
0.03158	0	13.4	0.23333	1.0
0.06513	0	12.7	0.16667	0.0
0.09068	0	13.2	0.06667	0.0
0.25697	0	4.2	0.33333	0.0
0.04129	0	13.6	0.03333	1.0
0.23137	1	9.1	0.93333	1.0
0.11872	0	13.6	0.8	0.0
0.10345	0	13.5	0.63333	0.0
0.07398	0	12.9	0.0	0.0
0.21507	1	3.9	0.96667	0.0
0.04441	0	13.5	0.03333	1.0
0.04923	0	14.4	0.3	1.0
0.06494	0	13.3	0.63333	1.0
0.06948	0	13.6	0.1	0.0
0.06215	0	13.3	0.46667	1.0
0.06537	0	12.8	0.13333	1.0
0.11518	0	12.8	0.03333	0.0
0.15196	0	13.4	0.86667	0.0
0.12626	0	13.2	0.7	1.0
0.09825	0	13.4	0.43333	1.0
0.40901	0	14.3	0.66667	1.0
0.15577	0	13.2	0.96667	1.0
0.12755	0	13.0	0.5	1.0
0.15061	0	14.2	0.3	0.0
0.16019	0	13.7	0.73333	1.0
0.06045	1	9.2	0.26667	1.0
0.17174	0	13.3	0.66667	1.0
0.11859	0	12.8	0.93333	0.0
0.05842	0	12.7	0.4	0.0
0.22447	0	13.0	0.9	0.0
0.05458	0	13.2	0.5	1.0
0.23331	0	13.8	0.8	0.0
0.09978	0	12.8	0.63333	0.0
0.04981	0	10.5	0.23333	1.0
0.62394	1	4.0	0.96667	0.0
0.15489	0	12.8	0.8	0.0
0.30752	1	3.3	0.7	1.0
0.06159	0	13.6	0.76667	1.0
0.55492	1	2.6	0.96667	1.0
0.14618	0	13.3	0.9	0.0
0.33009	0	13.3	0.56667	1.0
0.31805	0	13.6	0.8	1.0
0.37488	1	6.1	0.83333	0.0
0.15036	1	12.3	0.83333	0.0
0.12781	0	13.0	0.66667	0.0
0.18549	0	13.2	0.2	0.0
0.09423	0	12.8	0.5	1.0
0.1611	0	12.7	0.63333	0.0
0.43273	1	3.2	0.63333	0.0
0.04477	0	12.7	0.03333	1.0
0.07717	0	13.5	0.43333	0.0
0.07456	0	14.0	0.2	1.0
0.1849	0	11.9	0.56667	1.0
0.07667	0	12.8	0.2	1.0
0.12774	0	13.3	0.7	0.0
0.03518	0	13.3	0.36667	1.0
0.0855	0	13.6	0.66667	1.0
0.13101	0	13.2	0.03333	0.0
0.0698	0	13.3	0.53333	1.0
0.13172	0	13.4	0.33333	1.0
0.17323	0	13.1	0.96667	1.0
0.03909	0	12.9	0.06667	1.0
0.05207	0	12.8	0.53333	0.0
0.04129	0	14.3	0.26667	1.0
0.07722	0	13.0	0.16667	0.0
0.17173	0	13.4	0.43333	1.0
0.16363	0	12.7	0.76667	0.0
0.21593	0	13.2	0.33333	0.0
0.0898	0	14.5	0.46667	1.0
0.13302	0	12.9	0.23333	0.0
0.35798	0	13.1	0.53333	0.0
0.20631	1	5.6	0.53333	1.0
0.0761	1	0.9	0.6	0.0
0.09477	0	13.1	0.73333	1.0
0.15429	0	13.6	0.33333	0.0
0.08751	0	13.4	0.16667	0.0
0.04386	0	13.4	0.56667	1.0
0.09127	0	14.5	0.6	1.0
0.07319	0	12.7	0.43333	0.0
0.17368	1	9.1	0.73333	1.0
0.05353	0	12.8	0.2	1.0
0.10439	1	11.8	0.73333	1.0
0.08347	0	12.8	0.06667	1.0
0.50206	0	12.9	0.8	0.0
0.34509	0	13.4	0.86667	1.0
0.13811	0	13.1	0.2	0.0
0.09115	0	13.1	0.66667	0.0
0.07903	0	13.7	0.16667	0.0
0.06964	0	13.7	0.4	1.0
0.08568	0	13.4	0.8	1.0
0.07733	0	12.7	0.96667	1.0
0.14896	0	13.3	0.43333	0.0
0.05908	0	13.2	0.8	1.0
0.08317	0	13.3	0.23333	0.0
0.49037	0	13.4	0.9	1.0
0.28196	0	9.9	0.66667	1.0
0.12	0	13.8	0.83333	1.0
0.09035	1	0.9	0.13333	0.0
0.33165	0	14.2	0.96667	1.0
0.31395	0	0.0	0.66667	1.0
0.12037	0	12.8	0.86667	1.0
0.1192	0	13.2	0.6	1.0
0.12711	0	12.8	0.13333	0.0
0.16894	0	12.7	0.53333	0.0
0.07563	0	13.3	0.66667	0.0
0.17798	0	14.2	0.96667	1.0
0.11174	0	13.3	0.7	0.0
0.10721	0	12.7	0.6	1.0
0.20349	0	13.0	0.9	0.0
0.25747	1	5.3	0.93333	1.0
0.38673	0	12.8	0.9	0.0
0.0549	0	14.0	0.16667	1.0
0.06541	0	9.7	0.83333	0.0
0.10932	0	12.8	0.43333	0.0
0.27525	0	12.7	0.4	1.0
0.11532	0	12.9	0.46667	1.0
0.07606	0	13.4	0.53333	1.0
0.13205	0	13.6	0.36667	1.0
0.26516	0	12.8	0.93333	1.0
0.14893	0	13.3	0.1	0.0
0.13078	0	13.4	0.96667	1.0
0.09547	0	13.3	0.3	0.0
0.07203	0	12.8	0.23333	0.0
0.10795	1	11.6	0.1	1.0
0.11078	1	4.1	0.7	0.0
0.06121	0	12.8	0.06667	0.0
0.09748	0	13.6	0.86667	0.0
0.10582	0	12.7	0.6	0.0
0.14421	0	13.8	0.16667	0.0
0.19195	0	12.7	0.66667	0.0
0.17288	1	4.0	0.96667	1.0
0.12781	0	13.2	0.4	1.0
0.07917	0	13.4	0.66667	1.0
0.07336	0	13.5	0.7	0.0
0.0589	0	14.3	0.46667	0.0
0.09698	0	13.4	1.0	0.0
0.20441	0	13.3	0.93333	1.0
0.12338	0	12.8	0.73333	1.0
0.13521	0	13.0	1.0	0.0
0.12678	0	13.4	0.93333	0.0
0.25948	0	14.3	1.0	0.0
0.09728	0	13.3	0.7	1.0
0.09368	0	13.4	0.06667	0.0
0.09166	0	13.8	0.73333	0.0
0.08864	0	12.8	0.26667	1.0
0.11327	0	13.1	0.53333	0.0
0.3403	1	2.6	0.4	1.0
0.05912	0	12.7	0.6	1.0
0.15398	0	13.0	0.06667	0.0
0.11154	0	12.8	0.73333	0.0
0.12534	1	10.5	0.73333	0.0
0.13969	0	5.2	0.6	1.0
0.14972	0	13.3	0.36667	0.0
0.08782	0	13.7	0.96667	1.0
0.16941	0	13.3	0.3	0.0
0.29217	1	11.7	0.63333	1.0
0.10978	1	11.0	0.8	0.0
0.09113	0	13.8	0.76667	0.0
0.18567	1	11.0	0.93333	0.0
0.08019	0	14.3	0.5	1.0
0.11957	0	12.8	0.8	0.0
0.13505	0	13.9	0.63333	0.0
0.03414	0	13.3	0.23333	1.0
0.06463	0	12.9	0.16667	0.0
0.05503	0	12.7	0.36667	0.0
0.12317	0	13.6	0.2	0.0
0.02802	0	12.8	0.06667	1.0
0.05519	0	12.9	0.76667	1.0
0.15477	0	13.6	0.83333	0.0
0.23692	0	9.0	0.96667	0.0
0.08018	0	12.9	0.3	0.0
0.09973	0	13.4	0.63333	0.0
0.06751	0	13.6	0.43333	1.0
0.07034	0	13.4	0.46667	1.0
0.10602	0	13.0	0.2	1.0
0.18863	0	13.0	0.7	1.0
0.29879	0	4.6	0.8	1.0
0.17561	0	13.3	0.73333	0.0
0.17091	0	13.3	0.93333	0.0
0.07897	0	13.4	0.86667	1.0
0.10975	0	12.8	0.03333	0.0
0.38788	0	12.7	0.36667	1.0
0.04346	0	13.3	0.03333	1.0
0.06841	0	13.3	0.73333	1.0
0.30697	0	12.7	0.93333	0.0
0.14383	0	13.6	0.73333	0.0
0.08284	0	13.5	0.26667	0.0
0.24763	0	13.2	0.66667	0.0
0.14256	1	4.1	0.36667	0.0
0.11112	0	13.1	0.56667	0.0
0.08636	0	13.6	0.66667	0.0
0.05785	1	7.4	0.76667	0.0
0.08329	0	13.4	0.43333	1.0
0.07546	0	13.4	0.03333	0.0
0.10746	0	12.9	0.2	0.0
0.2466	0	13.8	0.86667	1.0
0.09198	0	13.1	0.36667	1.0
0.13039	0	13.4	0.66667	0.0
0.27317	1	11.2	0.5	1.0
0.24246	0	13.6	0.46667	0.0
0.1155	0	14.2	0.96667	1.0
0.14692	1	0.1	0.23333	0.0
0.15897	0	13.1	0.9	1.0
0.1525	0	13.2	0.76667	0.0
0.13175	0	13.3	0.96667	0.0
0.05044	0	13.0	0.0	0.0
0.03667	0	12.8	0.66667	0.0
0.04193	0	14.3	0.0	0.0
0.58385	1	2.2	0.23333	0.0
0.08268	0	13.3	0.93333	0.0
0.07905	0	13.1	0.46667	1.0
0.12534	0	13.8	0.16667	1.0
0.31716	1	9.3	0.93333	1.0
0.0946	0	12.7	0.73333	0.0
0.14439	1	12.9	0.93333	1.0
0.06638	0	12.9	0.56667	1.0
0.06973	0	13.6	0.23333	1.0
0.05044	0	13.3	0.36667	1.0
0.24978	0	13.6	0.8	1.0
0.11512	0	12.7	0.7	1.0
0.09696	0	5.6	0.4	0.0
0.07974	0	12.8	0.5	0.0
0.27075	0	13.0	0.7	1.0
0.07472	0	14.3	0.4	1.0
0.07586	0	13.7	0.63333	0.0
0.08224	0	14.5	0.23333	0.0
0.07098	0	13.0	0.6	0.0
0.13421	0	6.1	0.76667	1.0
0.14178	0	13.9	0.53333	0.0
0.07187	0	13.3	0.4	0.0
0.16075	1	9.2	0.06667	1.0
0.07588	0	13.1	0.1	1.0
0.05648	0	13.4	0.36667	0.0
0.10428	0	9.1	0.86667	0.0
0.12048	1	5.7	0.83333	1.0
0.45275	1	11.6	0.73333	1.0
0.03541	0	12.9	0.0	0.0
0.12699	0	14.0	0.53333	0.0
0.09617	0	14.3	0.76667	0.0
0.38723	0	13.8	0.53333	0.0
0.13148	0	12.7	0.53333	0.0
0.13638	1	11.2	0.5	0.0
0.09464	0	11.0	0.86667	0.0
0.18878	1	3.6	0.4	0.0
0.05106	0	14.1	0.1	0.0
0.06817	0	13.0	0.33333	0.0
0.09853	0	13.5	0.23333	1.0
0.07675	1	8.5	0.43333	1.0
0.12582	0	13.2	0.73333	0.0
0.21589	0	13.4	0.96667	0.0
0.06125	0	13.1	0.53333	0.0
0.16888	0	13.9	0.6	0.0
0.10189	0	13.2	0.7	1.0
0.06088	0	13.1	0.7	1.0
0.05472	0	12.8	0.73333	1.0
0.29539	1	11.6	0.9	0.0
0.12446	0	13.4	0.43333	0.0
0.08287	0	14.4	0.66667	0.0
0.04424	0	13.3	0.13333	1.0
0.10424	1	11.0	0.06667	0.0
0.168	0	9.1	0.3	1.0
0.23034	0	8.3	0.96667	1.0
0.36664	0	12.8	0.93333	1.0
0.09524	0	12.8	0.46667	1.0
0.11504	0	12.8	0.93333	0.0
0.18812	0	13.4	0.63333	0.0
0.14857	0	13.0	0.36667	1.0
0.15274	0	12.8	0.66667	0.0
0.0924	0	13.1	0.26667	0.0
0.06399	0	13.0	0.8	0.0
0.08293	0	12.7	0.46667	0.0
0.10115	0	7.4	0.46667	0.0
0.08754	1	1.4	0.73333	1.0
0.08443	0	13.6	0.4	1.0
0.14187	0	14.1	0.83333	0.0
0.15772	1	7.8	0.5	1.0
0.09851	0	14.1	0.6	0.0
0.14917	0	14.0	0.73333	0.0
0.09804	0	13.4	0.56667	0.0
0.09122	1	8.5	0.46667	0.0
0.09176	0	14.2	0.83333	0.0
0.06147	0	13.7	0.66667	0.0
0.05561	0	14.0	0.2	0.0
0.09311	0	13.3	0.86667	1.0
0.12323	1	4.0	0.43333	0.0
0.23271	0	7.3	0.9	1.0
0.0402	0	13.9	0.03333	1.0
0.14763	0	12.9	0.76667	1.0
0.13386	0	12.9	0.13333	0.0
0.08301	0	12.8	0.5	0.0
0.13471	0	13.4	0.7	0.0
0.05678	0	13.3	0.46667	1.0
0.0796	0	13.4	0.3	0.0
0.12927	0	12.8	0.03333	1.0
0.21055	0	14.4	0.03333	1.0
0.09669	0	12.8	0.66667	1.0
0.09392	0	14.3	0.13333	0.0
0.14636	0	13.1	0.4	0.0
0.05354	0	12.8	0.06667	1.0
0.06575	0	13.1	0.03333	0.0
0.10752	0	12.9	0.66667	0.0
0.3816	1	8.9	0.26667	0.0
0.06597	0	12.7	0.73333	0.0
0.22536	0	14.3	0.66667	0.0
0.28717	0	12.8	0.76667	1.0
0.15533	0	13.9	0.1	0.0
0.44349	0	14.3	0.1	0.0
0.27515	1	8.1	0.33333	1.0
0.13864	0	12.8	0.76667	0.0
0.07797	0	12.0	0.53333	1.0
0.09704	0	13.7	0.53333	0.0
0.16309	0	13.3	0.86667	0.0
0.10325	1	6.9	0.36667	0.0
0.22448	1	7.7	0.7	0.0
0.26735	0	14.0	0.83333	0.0
0.08287	0	14.3	0.3	0.0
0.13	0	14.4	0.36667	1.0
0.1278	1	7.5	0.76667	0.0
0.06275	0	13.1	0.36667	1.0
0.18662	0	13.5	0.83333	0.0
0.08003	0	13.1	0.36667	0.0
0.19929	0	12.7	0.83333	0.0
0.04061	0	13.7	0.06667	1.0
0.16885	0	13.2	0.9	1.0
0.10667	0	13.9	0.73333	0.0
0.10139	0	13.2	0.6	1.0
0.13241	0	13.0	0.7	0.0
0.13992	1	2.6	0.86667	0.0
0.14465	0	13.0	0.33333	0.0
0.10169	1	11.2	0.66667	1.0
0.08257	0	13.7	0.3	0.0
0.26001	0	12.8	1.0	0.0
0.46296	0	13.3	0.86667	1.0
0.09723	0	12.9	0.7	0.0
0.11763	0	12.7	0.43333	1.0
0.05415	1	0.6	0.63333	1.0
0.32177	1	6.2	0.53333	0.0
0.06302	0	13.4	0.23333	0.0
0.08449	1	11.1	0.6	0.0
0.09779	0	13.0	0.83333	0.0
0.17999	0	13.3	0.73333	0.0
0.09021	0	12.7	0.56667	0.0
0.10183	0	12.7	0.5	1.0
0.16091	0	13.0	0.63333	0.0
0.19602	0	13.4	0.63333	1.0
0.12594	0	13.8	0.26667	0.0
0.05036	0	13.4	0.26667	0.0
0.16966	0	12.7	0.7	1.0
0.1803	1	9.6	0.96667	0.0
0.16332	0	13.9	0.83333	0.0
0.11454	1	2.3	0.73333	1.0
0.05514	0	13.2	0.5	1.0
0.29494	0	14.0	0.16667	1.0
0.38199	1	4.8	0.6	0.0
0.19652	0	13.7	0.66667	0.0
0.12351	1	9.6	0.0	1.0
0.15818	0	13.6	0.36667	1.0
0.12292	1	7.9	0.93333	0.0
0.09495	0	13.4	0.5	0.0
0.11715	0	13.0	0.56667	0.0
0.12277	0	12.7	0.36667	1.0
0.04195	0	12.8	0.1	1.0
0.09735	0	13.1	0.26667	0.0
0.08129	0	13.7	0.06667	1.0
0.28843	0	2.2	0.83333	1.0
0.04728	0	13.1	0.3	0.0
0.14546	1	6.8	0.4	0.0
0.11502	0	13.9	0.13333	0.0
0.4618	0	12.9	0.86667	0.0
0.09588	0	12.7	0.76667	0.0
0.0855	0	13.8	0.73333	0.0
0.07442	0	13.8	0.06667	1.0
0.30628	0	13.6	0.6	1.0
0.17214	1	10.2	0.83333	1.0
0.08001	0	13.5	0.56667	1.0
0.08328	0	14.1	0.8	0.0
0.08604	1	0.3	0.2	1.0
0.131	0	14.1	0.7	0.0
0.04688	0	13.2	0.66667	1.0
0.43042	0	12.8	0.23333	1.0
0.22858	1	9.6	0.9	1.0
0.08116	0	13.4	0.6	0.0
0.16281	0	13.1	0.4	0.0
0.10729	1	8.5	0.96667	1.0
0.0574	0	13.8	0.16667	1.0
0.02783	0	13.6	0.06667	1.0
0.10603	1	7.6	0.7	0.0
0.17069	0	13.7	0.76667	1.0
0.11236	0	13.1	0.7	1.0
0.09073	0	13.3	0.63333	0.0
0.57002	1	1.1	0.1	0.0
0.1827	0	13.7	0.66667	1.0
0.10177	0	13.2	0.43333	1.0
0.20628	1	5.7	0.86667	0.0
0.21571	0	12.7	0.43333	1.0
0.11389	0	13.6	0.76667	0.0
0.0937	0	13.3	0.26667	1.0
0.12654	0	13.3	0.9	0.0
0.14572	0	13.4	0.43333	1.0
0.09348	0	13.4	0.43333	1.0
0.07477	1	7.5	0.23333	1.0
0.41936	0	13.0	0.93333	1.0
0.08618	0	13.8	0.36667	0.0
0.15917	0	12.7	0.83333	0.0
0.06993	0	13.0	0.76667	1.0
0.06259	0	13.2	0.63333	1.0
0.31373	0	10.8	0.03333	1.0
0.25208	0	12.7	1.0	1.0
0.14539	1	9.3	0.7	0.0
0.09265	0	13.0	0.53333	1.0
0.06655	0	13.9	0.5	1.0
0.13496	1	6.1	0.8	0.0
0.09078	0	13.9	0.6	1.0
0.2143	1	8.4	0.3	0.0
0.49267	0	12.9	0.76667	1.0
0.36791	1	8.9	0.5	0.0
0.12919	0	13.9	0.7	1.0
0.11331	0	12.9	0.73333	0.0
0.06097	0	12.9	0.43333	0.0
0.2127	0	12.8	0.83333	1.0
0.11203	0	13.6	0.4	1.0
0.10436	1	8.9	1.0	0.0
0.13824	0	12.9	0.8	1.0
0.23096	0	13.6	0.1	1.0
0.13464	0	12.8	0.86667	1.0
0.04719	0	14.1	0.4	1.0
0.07105	0	13.3	0.63333	0.0
0.0805	0	13.2	0.6	1.0
0.19328	1	6.8	0.96667	1.0
0.17405	1	2.9	0.63333	1.0
0.04877	0	14.0	0.16667	1.0
0.15032	0	13.5	0.23333	0.0
0.22859	0	14.0	0.7	0.0
0.0656	0	12.7	0.63333	0.0
0.10527	0	12.9	0.5	0.0
0.12681	0	12.7	0.8	0.0
0.1588	0	13.7	0.23333	1.0
0.13559	0	12.8	0.9	1.0
0.06747	0	13.6	0.1	1.0
0.12384	1	9.7	0.76667	0.0
0.12567	0	12.7	0.83333	0.0
0.1507	0	14.1	0.93333	1.0
0.0849	0	12.8	0.9	0.0
0.06878	0	12.7	0.36667	1.0
0.05252	0	13.3	0.4	0.0
0.29737	0	13.7	0.9	0.0
0.10177	0	13.0	0.26667	0.0
0.0852	0	13.3	0.6	1.0
0.05669	0	13.3	0.03333	1.0
0.12022	0	13.6	0.36667	1.0
0.13287	0	12.8	0.9	1.0
0.13824	0	14.1	0.66667	0.0
0.11832	0	13.3	0.43333	0.0
0.5444	0	12.8	0.33333	0.0
0.39417	1	6.4	0.7	1.0
0.13388	0	13.9	0.26667	0.0
0.1135	0	14.1	0.46667	0.0
0.10373	0	13.3	0.73333	1.0
0.0946	0	13.6	0.33333	0.0
0.13458	0	14.0	0.7	1.0
0.08291	0	13.4	0.36667	0.0
0.0713	0	12.9	0.23333	0.0
0.09406	0	13.1	0.06667	1.0
0.10046	0	12.9	0.7	1.0
0.21255	0	12.8	0.76667	0.0
0.05918	0	13.3	0.56667	0.0
0.12936	0	13.0	0.66667	1.0
0.04999	0	13.6	0.23333	0.0
0.12342	1	10.6	0.73333	0.0
0.31405	0	13.0	0.26667	0.0
0.19079	0	13.9	0.5	0.0
0.13028	0	13.1	0.8	0.0
0.06632	0	13.7	0.7	0.0
0.05161	0	14.1	0.23333	0.0
0.13633	0	13.3	0.36667	0.0
0.07338	0	12.7	0.33333	1.0
0.0314	0	13.4	0.23333	1.0
[truncated: 40,393 more rows]
