# Supplementary material for: Plasma proteomic profiles predict individual future health risk
Source: Nat Commun. 2023 Nov 28;14:7817. doi: 10.1038/s41467-023-43575-7 (PMC10684756; doi:10.1038/s41467-023-43575-7)
Supplement: Supplementary file 15 — Source Data [file 41467_2023_43575_MOESM15_ESM.zip › SourceData/Figure2_SourceData/Musculoskeletal system disorders.csv]

ProRS	incident_event	censored_years	Age	Sex
0.48707	0	14.3	0.5	0.0
0.43983	0	13.4	0.4	1.0
0.2601	0	13.6	0.56667	1.0
0.47192	0	13.3	0.33333	0.0
0.21573	0	12.9	0.23333	1.0
0.28752	0	13.7	0.06667	0.0
0.32219	1	5.6	0.63333	0.0
0.19739	0	13.2	0.03333	1.0
0.36084	1	11.3	0.76667	1.0
0.27025	0	14.4	0.76667	1.0
0.53513	0	13.4	0.46667	1.0
0.45792	0	13.0	0.5	1.0
0.28257	1	10.6	0.63333	0.0
0.27243	0	14.4	0.13333	0.0
0.336	1	2.8	0.63333	0.0
0.34955	0	13.0	0.46667	1.0
0.31847	1	7.9	0.46667	0.0
0.22708	0	13.9	0.26667	1.0
0.32971	0	12.8	0.1	0.0
0.26405	0	14.0	0.3	1.0
0.25069	0	12.9	0.0	0.0
0.34016	1	9.2	0.83333	0.0
0.46577	0	13.4	0.73333	1.0
0.33137	1	7.9	0.86667	1.0
0.35897	0	13.3	0.53333	0.0
0.49517	0	13.2	0.7	1.0
0.25693	0	13.0	0.03333	0.0
0.47129	0	14.4	0.8	1.0
0.331	0	12.7	0.06667	0.0
0.24351	0	12.8	0.4	1.0
0.32978	0	13.3	0.23333	1.0
0.22081	0	13.2	0.13333	0.0
0.28277	0	12.8	0.73333	1.0
0.40925	0	13.9	0.86667	1.0
0.39648	0	13.8	0.4	0.0
0.32081	1	11.9	0.63333	1.0
0.3201	0	14.1	0.6	0.0
0.33292	0	14.2	0.1	0.0
0.40745	0	13.2	0.73333	1.0
0.31911	0	12.7	0.2	0.0
0.2905	0	13.2	0.1	0.0
0.24111	0	13.1	0.0	0.0
0.39077	0	12.8	1.0	1.0
0.38387	1	10.6	0.53333	1.0
0.23199	0	13.0	0.43333	1.0
0.31062	0	14.1	0.36667	0.0
0.53526	0	13.6	0.36667	0.0
0.37249	1	12.5	0.73333	0.0
0.41992	0	12.8	0.86667	1.0
0.46268	0	12.8	0.73333	1.0
0.32151	0	13.7	0.7	1.0
0.37783	1	8.9	0.9	1.0
0.25015	0	12.7	0.1	0.0
0.23942	0	12.9	0.03333	0.0
0.26676	0	13.8	0.23333	0.0
0.28449	0	13.3	0.2	0.0
0.31084	1	1.7	0.06667	0.0
0.28051	1	11.1	0.3	1.0
0.44418	0	13.0	0.76667	0.0
0.3829	0	12.7	0.76667	0.0
0.23134	0	13.0	0.16667	1.0
0.31122	1	0.6	0.7	0.0
0.28989	0	12.8	0.23333	1.0
0.40141	0	13.5	0.56667	0.0
0.36925	0	12.7	0.86667	1.0
0.59294	0	13.4	0.93333	0.0
0.50769	1	9.0	0.93333	1.0
0.37039	1	13.9	0.76667	0.0
0.39088	1	4.7	0.16667	1.0
0.237	1	12.3	0.93333	1.0
0.26074	0	12.8	0.13333	1.0
0.38876	0	13.0	0.86667	0.0
0.23374	0	12.7	0.33333	0.0
0.27387	0	14.3	0.1	0.0
0.24201	0	13.0	0.16667	1.0
0.52575	1	10.3	0.86667	0.0
0.34705	1	3.0	0.33333	0.0
0.29309	0	13.4	0.26667	0.0
0.50936	0	12.9	0.83333	1.0
0.35556	0	13.3	0.83333	0.0
0.2831	1	2.8	0.56667	0.0
0.32266	1	2.9	0.63333	1.0
0.18463	0	12.8	0.06667	0.0
0.18888	0	14.4	0.13333	1.0
0.32974	0	13.0	0.8	1.0
0.40768	0	13.1	0.73333	0.0
0.33457	1	3.7	0.53333	0.0
0.1835	0	14.0	0.36667	1.0
0.36497	0	13.4	0.63333	1.0
0.2731	0	13.6	0.06667	1.0
0.50464	1	10.6	0.96667	1.0
0.42207	0	13.0	0.8	1.0
0.48104	1	6.1	0.96667	1.0
0.34564	0	13.7	0.73333	1.0
0.40367	1	2.7	0.73333	0.0
0.2612	0	13.3	0.66667	1.0
0.42664	1	3.1	0.93333	0.0
0.45496	0	13.0	0.86667	1.0
0.23108	0	12.7	0.03333	1.0
0.49635	0	12.8	0.6	0.0
0.4414	1	3.4	0.7	1.0
0.3006	0	12.7	0.7	1.0
0.2405	1	9.3	0.56667	1.0
0.4723	0	14.2	0.63333	1.0
0.3311	1	3.3	0.2	1.0
0.31542	0	12.7	0.16667	0.0
0.56831	1	3.1	0.93333	0.0
0.28801	0	12.8	0.43333	0.0
0.28973	0	13.6	0.06667	0.0
0.32628	0	13.4	0.76667	1.0
0.45116	0	13.0	0.36667	0.0
0.25858	0	13.2	0.9	1.0
0.31155	0	14.1	0.46667	1.0
0.40358	1	1.7	0.53333	0.0
0.3599	0	13.9	0.83333	0.0
0.30477	0	12.9	0.03333	0.0
0.26795	1	2.8	0.33333	1.0
0.24526	0	12.8	0.5	1.0
0.3807	0	13.4	0.33333	0.0
0.3453	0	13.5	0.1	0.0
0.47392	1	4.3	1.0	1.0
0.37987	0	12.9	0.63333	0.0
0.30181	0	12.9	0.23333	1.0
0.21471	0	14.2	0.0	0.0
0.29782	1	2.4	0.43333	1.0
0.40245	1	11.0	0.46667	0.0
0.444	0	11.5	0.43333	1.0
0.32682	1	8.7	0.83333	1.0
0.24567	1	2.3	0.03333	0.0
0.27503	0	12.7	0.23333	0.0
0.40058	0	12.8	0.73333	0.0
0.38959	1	4.1	0.63333	0.0
0.3929	0	10.9	0.73333	1.0
0.35808	0	12.8	0.63333	1.0
0.28505	1	3.3	0.7	1.0
0.22032	0	12.8	0.3	1.0
0.40953	1	12.0	0.83333	0.0
0.28838	0	13.1	0.7	0.0
0.42112	0	12.7	0.36667	0.0
0.40235	0	13.4	0.56667	1.0
0.42513	1	0.2	0.8	0.0
0.3002	1	6.5	0.36667	0.0
0.30881	1	7.1	0.83333	1.0
0.33491	1	12.1	0.63333	1.0
0.22059	1	5.6	0.13333	1.0
0.22211	0	13.4	0.5	1.0
0.5069	0	8.9	0.9	1.0
0.38696	1	4.2	0.56667	0.0
0.34437	0	12.8	0.86667	0.0
0.33281	0	13.0	0.43333	0.0
0.39904	0	14.4	0.3	1.0
0.27679	0	13.4	0.26667	1.0
0.47012	0	13.2	0.83333	0.0
0.42229	0	14.1	0.86667	0.0
0.28625	0	13.1	0.43333	0.0
0.42056	0	12.7	0.6	0.0
0.44189	1	5.3	0.46667	0.0
0.26438	0	13.2	0.16667	0.0
0.20878	0	13.1	0.13333	1.0
0.37718	0	13.3	0.7	1.0
0.31567	0	13.1	0.43333	1.0
0.27909	0	12.8	0.7	1.0
0.4472	0	13.6	0.9	1.0
0.23078	0	13.0	0.16667	0.0
0.42449	0	12.8	0.8	1.0
0.30818	0	12.7	0.33333	1.0
0.39504	1	2.0	0.76667	0.0
0.36767	0	12.8	0.66667	0.0
0.39003	1	4.0	0.43333	0.0
0.39307	0	13.3	0.23333	0.0
0.31375	0	12.7	0.5	0.0
0.45389	1	6.1	0.86667	0.0
0.33192	0	13.3	0.4	0.0
0.45808	1	7.4	0.6	0.0
0.35495	1	9.4	0.46667	1.0
0.32228	0	13.0	0.53333	1.0
0.22838	1	12.0	0.53333	1.0
0.19004	1	7.0	0.0	0.0
0.24944	0	13.1	0.06667	0.0
0.35074	1	1.1	0.63333	1.0
0.39306	0	13.6	0.83333	0.0
0.38995	1	10.9	0.76667	1.0
0.33084	0	12.7	0.36667	0.0
0.42525	0	13.2	0.96667	0.0
0.46664	1	4.1	0.7	1.0
0.25489	0	14.5	0.56667	1.0
0.19142	0	13.5	0.16667	1.0
0.28352	1	6.1	0.43333	0.0
0.30566	0	14.5	0.33333	1.0
0.33423	1	0.1	0.73333	0.0
0.37563	1	5.4	0.8	1.0
0.27334	1	7.7	0.13333	0.0
0.32552	0	12.9	0.76667	1.0
0.20268	0	14.1	0.13333	1.0
0.20995	0	12.9	0.26667	0.0
0.2506	0	12.8	0.3	0.0
0.44404	0	13.6	0.33333	1.0
0.39524	0	14.4	0.43333	0.0
0.2456	0	13.7	0.03333	0.0
0.43432	0	13.1	0.83333	1.0
0.38119	1	1.0	0.76667	0.0
0.21523	0	13.0	0.2	0.0
0.27127	1	3.1	0.16667	0.0
0.19817	0	12.7	0.06667	1.0
0.31712	1	8.1	0.66667	0.0
0.31155	0	13.1	0.16667	0.0
0.29402	0	13.1	0.36667	1.0
0.26949	1	1.4	0.33333	0.0
0.41532	0	13.2	0.6	0.0
0.32863	0	12.7	0.2	1.0
0.24995	1	6.9	0.1	0.0
0.33661	0	14.4	0.86667	1.0
0.29025	0	12.8	0.56667	1.0
0.23437	0	14.2	0.03333	1.0
0.20663	0	12.9	0.53333	1.0
0.3525	0	12.7	0.53333	1.0
0.50576	1	2.5	0.93333	1.0
0.36234	0	12.8	0.7	0.0
0.46476	1	6.6	0.73333	1.0
0.20559	0	12.8	0.06667	1.0
0.45871	0	12.7	0.76667	1.0
0.34952	0	13.4	0.73333	0.0
0.26768	0	14.3	0.3	0.0
0.26821	0	13.0	0.13333	1.0
0.48098	0	13.7	0.76667	0.0
0.26637	0	13.8	0.16667	0.0
0.31157	0	13.4	0.9	1.0
0.22787	0	14.2	0.56667	1.0
0.19563	0	12.7	0.3	1.0
0.4814	0	13.1	0.73333	0.0
0.29466	0	13.0	0.1	0.0
0.34707	1	4.1	0.33333	0.0
0.42142	1	13.5	0.93333	0.0
0.38649	1	2.9	0.73333	0.0
0.22488	0	14.5	0.06667	0.0
0.37902	1	1.1	0.5	1.0
0.26179	0	13.0	0.13333	0.0
0.23779	0	13.5	0.33333	1.0
0.26004	0	12.8	0.3	0.0
0.35126	0	12.3	0.93333	0.0
0.38793	0	13.8	0.26667	0.0
0.20402	0	13.6	0.3	1.0
0.40456	1	2.7	0.26667	1.0
0.49608	0	13.1	0.9	1.0
0.34047	0	12.8	0.76667	0.0
0.2957	1	11.1	0.53333	0.0
0.3588	1	2.4	0.76667	1.0
0.35005	1	3.7	0.63333	1.0
0.39103	0	9.8	0.83333	1.0
0.41729	1	5.1	0.9	1.0
0.24073	1	5.8	0.2	1.0
0.36642	0	13.9	0.76667	1.0
0.37211	0	12.8	0.36667	1.0
0.35523	1	12.5	0.53333	0.0
0.43664	0	13.6	0.8	0.0
0.44277	1	6.7	0.83333	0.0
0.23562	0	13.2	0.16667	1.0
0.20851	1	12.0	0.16667	0.0
0.30775	0	12.7	0.7	0.0
0.37319	0	8.4	0.3	0.0
0.33031	0	14.2	0.8	0.0
0.30313	0	12.7	0.86667	1.0
0.3603	0	12.9	0.76667	1.0
0.46119	1	4.1	0.93333	0.0
0.23859	1	9.5	0.26667	1.0
0.27291	0	12.9	0.06667	1.0
0.25682	0	13.0	0.23333	1.0
0.23336	1	6.6	0.33333	0.0
0.39364	0	12.9	0.83333	1.0
0.22175	0	14.0	0.13333	1.0
0.31823	0	13.1	1.0	1.0
0.41794	0	12.8	0.8	0.0
0.41862	1	5.3	0.6	0.0
0.34488	0	13.8	0.36667	0.0
0.35918	0	13.3	0.3	0.0
0.32738	0	13.3	0.76667	1.0
0.36594	0	10.6	0.86667	1.0
0.34265	0	13.6	0.7	1.0
0.43563	0	12.8	0.9	0.0
0.26047	1	4.8	0.0	1.0
0.26918	0	14.4	0.33333	0.0
0.2491	0	12.8	0.36667	0.0
0.26228	0	13.9	0.33333	0.0
0.44494	1	7.6	0.86667	0.0
0.22013	0	12.7	0.23333	1.0
0.48074	1	7.7	0.73333	0.0
0.24519	0	13.5	0.26667	0.0
0.2538	1	4.7	0.73333	1.0
0.29783	1	2.8	0.16667	0.0
0.31089	1	1.2	0.36667	0.0
0.25099	0	13.3	0.56667	0.0
0.22398	0	12.7	0.3	1.0
0.28105	1	2.8	0.33333	1.0
0.32763	1	2.5	0.7	0.0
0.20506	0	12.8	0.16667	1.0
0.28778	0	14.3	0.03333	0.0
0.32997	1	11.8	0.1	0.0
0.37491	0	13.7	0.3	1.0
0.40331	0	12.7	0.53333	1.0
0.38179	0	13.3	0.73333	0.0
0.46469	1	7.6	0.8	0.0
0.2414	0	12.7	0.23333	0.0
0.37485	0	13.6	0.83333	1.0
0.24011	0	14.5	0.36667	1.0
0.32403	0	13.8	0.16667	1.0
0.56478	1	12.1	0.8	1.0
0.19417	0	13.6	0.13333	1.0
0.39916	0	13.2	0.8	0.0
0.21983	0	13.3	0.0	1.0
0.24424	0	12.9	0.53333	1.0
0.22687	0	14.0	0.06667	1.0
0.28072	1	10.9	0.16667	1.0
0.30584	0	13.2	0.5	0.0
0.31705	1	10.1	0.8	1.0
0.46923	0	13.2	0.73333	0.0
0.47359	1	2.2	0.96667	1.0
0.34677	0	13.5	0.6	0.0
0.32048	1	2.3	0.76667	1.0
0.42554	1	4.7	0.86667	0.0
0.37144	0	13.0	0.06667	0.0
0.22051	0	13.4	0.56667	1.0
0.54227	1	10.3	0.63333	0.0
0.24138	0	13.1	0.26667	0.0
0.24338	0	13.1	0.56667	0.0
0.23943	0	12.7	0.36667	1.0
0.21056	0	13.6	0.2	1.0
0.31993	1	0.4	0.46667	0.0
0.36579	1	5.9	0.43333	0.0
0.23422	0	12.8	0.23333	0.0
0.35902	0	14.3	0.9	1.0
0.42972	0	13.9	0.93333	0.0
0.41289	0	12.8	0.73333	0.0
0.37386	0	12.9	0.73333	0.0
0.40556	1	3.6	0.43333	0.0
0.40146	0	9.8	0.7	0.0
0.51992	1	11.7	0.96667	0.0
0.37137	0	14.3	0.9	0.0
0.37344	1	4.2	0.46667	1.0
0.56761	0	11.5	0.93333	1.0
0.26393	1	4.2	0.2	1.0
0.34329	0	13.7	0.7	0.0
0.31056	0	14.5	0.06667	0.0
0.24293	0	14.2	0.33333	1.0
0.32115	0	14.0	0.13333	0.0
0.40909	0	12.8	0.33333	0.0
0.33275	1	12.5	0.53333	0.0
0.3042	1	10.1	0.36667	0.0
0.35963	0	12.9	0.4	1.0
0.32833	1	12.7	0.23333	0.0
0.29162	1	6.6	0.7	1.0
0.2725	0	12.8	0.2	1.0
0.29577	0	14.3	0.8	0.0
0.44843	1	10.3	0.73333	0.0
0.38236	0	13.6	0.4	0.0
0.38055	0	12.8	0.83333	0.0
0.31743	1	12.5	0.36667	0.0
0.19198	0	12.8	0.36667	0.0
0.2599	1	1.2	0.36667	1.0
0.25999	0	14.3	0.2	0.0
0.44922	1	4.6	0.8	1.0
0.33365	0	12.7	0.7	0.0
0.22201	1	4.3	0.23333	1.0
0.33003	0	13.7	0.3	0.0
0.49237	0	12.8	0.86667	0.0
0.3242	0	14.4	0.26667	0.0
0.24617	0	13.0	0.23333	0.0
0.27872	0	14.3	0.46667	0.0
0.23451	0	12.8	0.13333	1.0
0.19649	0	12.9	0.16667	1.0
0.44341	0	12.8	0.93333	0.0
0.19305	0	14.5	0.1	1.0
0.35871	0	13.3	0.4	0.0
0.27731	1	8.8	0.5	0.0
0.4632	0	13.2	0.7	1.0
0.23319	1	4.4	0.3	0.0
0.20244	0	12.8	0.3	1.0
0.30716	0	12.8	0.73333	1.0
0.2955	1	6.7	0.03333	0.0
0.33556	1	9.9	0.56667	0.0
0.20409	0	12.7	0.03333	0.0
0.35015	0	12.7	0.23333	0.0
0.43815	1	7.1	0.86667	1.0
0.28072	0	13.1	0.6	0.0
0.46815	1	11.2	0.96667	0.0
0.22898	0	14.4	0.06667	0.0
0.39353	1	5.3	0.9	1.0
0.30802	0	13.4	0.9	1.0
0.25557	0	13.0	0.26667	1.0
0.23863	0	13.1	0.1	1.0
0.3959	0	13.5	0.86667	0.0
0.42068	1	8.4	0.9	0.0
0.30833	1	1.2	0.66667	1.0
0.46237	0	13.0	0.6	1.0
0.39883	1	11.4	0.83333	0.0
0.30462	0	13.4	0.13333	0.0
0.36063	0	12.9	0.8	1.0
0.35618	1	8.0	0.06667	0.0
0.3908	1	4.9	0.63333	0.0
0.42422	1	7.6	0.36667	0.0
0.31283	0	10.8	0.83333	1.0
0.23931	0	12.9	0.13333	0.0
0.25725	0	13.3	0.03333	0.0
0.43696	0	14.0	0.63333	0.0
0.41949	1	10.7	0.43333	0.0
0.25746	0	14.1	0.53333	1.0
0.34089	0	12.7	0.36667	0.0
0.271	1	0.9	0.13333	0.0
0.29103	0	12.8	0.56667	1.0
0.43349	0	12.7	0.7	1.0
0.41915	1	6.6	0.96667	1.0
0.5166	0	9.7	0.66667	1.0
0.20884	0	12.7	0.1	0.0
0.28672	0	13.4	0.16667	0.0
0.30637	0	12.7	0.96667	1.0
0.21062	0	13.0	0.0	1.0
0.44318	1	5.0	0.83333	0.0
0.25035	0	13.1	0.2	0.0
0.35043	0	13.4	0.6	1.0
0.38828	0	13.0	0.53333	0.0
0.20495	0	13.5	0.03333	0.0
0.32454	1	8.4	0.13333	1.0
0.27609	1	7.6	0.53333	1.0
0.41838	0	12.7	0.8	0.0
0.50543	1	7.9	0.9	0.0
0.40341	0	13.7	0.5	0.0
0.26841	0	12.7	0.56667	0.0
0.41602	0	5.0	0.76667	0.0
0.30902	1	1.8	0.16667	1.0
0.35642	0	12.9	0.73333	0.0
0.33227	0	12.9	0.76667	1.0
0.66255	1	4.4	0.96667	1.0
0.26863	0	12.7	0.13333	1.0
0.35475	0	13.0	0.3	0.0
0.25753	0	13.0	0.03333	0.0
0.3548	0	12.8	0.6	1.0
0.22373	0	13.0	0.03333	1.0
0.29097	0	13.0	0.7	1.0
0.30813	0	13.4	0.46667	0.0
0.32426	0	13.3	0.43333	1.0
0.21834	0	12.7	0.13333	0.0
0.20161	0	12.8	0.16667	1.0
0.25621	1	2.7	0.36667	0.0
0.2855	0	12.8	0.43333	0.0
0.46138	0	12.7	0.93333	1.0
0.35137	0	13.1	0.66667	0.0
0.27092	0	12.8	0.16667	1.0
0.3397	0	14.3	0.4	1.0
0.44921	0	14.1	0.96667	0.0
0.21102	0	13.0	0.3	1.0
0.28468	0	13.6	0.03333	0.0
0.37421	1	8.3	0.4	1.0
0.21368	0	13.3	0.06667	1.0
0.22882	1	5.1	0.0	1.0
0.21587	0	13.3	0.26667	1.0
0.33325	1	9.8	0.46667	0.0
0.24503	1	3.4	0.6	1.0
0.45454	1	7.1	0.9	0.0
0.31429	0	12.7	0.3	0.0
0.27453	0	13.3	0.23333	0.0
0.41055	0	13.2	0.86667	1.0
0.5874	1	1.2	0.9	0.0
0.23543	0	13.1	0.16667	1.0
0.2831	0	12.9	0.16667	0.0
0.36269	1	13.3	0.43333	0.0
0.30007	0	13.4	0.36667	0.0
0.25984	0	13.7	0.1	0.0
0.2892	0	13.1	0.16667	0.0
0.45952	1	9.7	0.8	1.0
0.19784	0	14.0	0.06667	1.0
0.29904	0	12.7	0.66667	0.0
0.39411	0	13.2	0.76667	0.0
0.47601	0	14.3	0.73333	1.0
0.3237	0	12.7	0.4	1.0
0.34699	0	13.7	0.46667	1.0
0.27053	0	13.3	0.2	0.0
0.34174	1	11.7	0.9	1.0
0.27123	0	13.0	0.5	1.0
0.22694	0	13.2	0.16667	1.0
0.34387	0	12.9	0.46667	0.0
0.3211	1	8.3	0.33333	0.0
0.25302	1	4.9	0.3	0.0
0.20914	0	13.2	0.03333	0.0
0.3642	0	13.1	0.86667	0.0
0.20111	0	13.7	0.13333	0.0
0.3682	0	8.8	0.6	0.0
0.21873	0	14.4	0.13333	1.0
0.36789	0	13.7	0.3	0.0
0.32802	0	13.6	0.7	1.0
0.27008	0	13.0	0.06667	1.0
0.40617	0	13.5	0.66667	0.0
0.38093	0	14.1	0.36667	1.0
0.38047	1	2.5	0.93333	1.0
0.26322	0	13.0	0.13333	0.0
0.3334	1	6.2	0.6	0.0
0.33442	1	4.6	0.7	1.0
0.26583	0	12.8	0.13333	1.0
0.26079	1	11.0	0.4	0.0
0.18444	0	13.1	0.06667	1.0
0.20869	0	13.3	0.0	0.0
0.45939	0	13.2	0.7	1.0
0.32462	1	4.6	0.93333	1.0
0.38744	1	3.3	0.86667	0.0
0.32611	0	12.8	0.5	0.0
0.35894	1	11.4	0.76667	1.0
0.26235	0	12.8	0.23333	1.0
0.33461	0	13.4	0.73333	1.0
0.23895	0	14.3	0.06667	0.0
0.22282	0	12.8	0.43333	1.0
0.39308	0	13.0	0.6	0.0
0.31931	1	3.3	0.33333	0.0
0.42007	1	6.2	0.63333	0.0
0.30749	0	13.7	0.26667	0.0
0.27331	1	0.9	0.1	0.0
0.22156	1	5.5	0.2	0.0
0.3419	0	10.8	0.7	1.0
0.33102	0	13.2	0.7	1.0
0.21654	1	5.4	0.23333	0.0
0.372	0	14.3	0.76667	0.0
0.25805	0	13.4	0.66667	1.0
0.21277	0	13.2	0.1	1.0
0.30346	1	0.6	0.13333	0.0
0.47198	1	2.6	0.83333	1.0
0.35008	0	13.3	0.23333	0.0
0.40097	0	13.6	0.4	1.0
0.36303	0	12.7	0.73333	0.0
0.48428	0	13.1	0.7	0.0
0.38507	0	13.1	0.2	1.0
0.29633	0	13.4	0.83333	1.0
0.32143	0	13.7	0.1	0.0
0.20662	0	13.4	0.06667	1.0
0.52986	0	13.2	0.66667	1.0
0.27724	0	12.8	0.53333	0.0
0.41878	1	12.1	0.86667	1.0
0.1601	0	14.3	0.03333	1.0
0.46871	0	12.7	0.7	0.0
0.37837	1	4.3	0.6	0.0
0.56201	1	3.7	0.8	1.0
0.28042	0	14.1	0.46667	0.0
0.2938	0	12.9	0.16667	0.0
0.34647	0	12.8	0.93333	0.0
0.30766	0	13.3	0.5	0.0
0.39373	0	8.9	0.73333	1.0
0.59741	1	6.1	1.0	1.0
0.54854	0	12.9	0.66667	0.0
0.21425	0	13.2	0.33333	0.0
0.22343	0	13.0	0.13333	1.0
0.53345	1	8.1	0.36667	0.0
0.47035	1	7.5	0.66667	0.0
0.27521	1	4.0	0.36667	0.0
0.50291	1	9.2	0.5	1.0
0.47335	1	9.3	0.73333	0.0
0.30124	1	3.1	0.86667	1.0
0.30256	0	12.8	0.36667	0.0
0.22937	0	12.7	0.03333	0.0
0.32341	0	13.7	0.36667	0.0
0.35521	1	2.6	0.76667	0.0
0.42573	0	13.0	0.76667	0.0
0.26346	0	13.2	0.26667	1.0
0.51622	0	12.7	0.86667	0.0
0.17258	0	12.8	0.33333	1.0
0.22272	0	13.3	0.06667	1.0
0.28574	0	14.3	0.43333	0.0
0.29704	0	12.9	0.83333	1.0
0.40816	0	13.6	0.93333	1.0
0.50553	1	6.9	0.9	0.0
0.23991	0	13.1	0.2	1.0
0.23601	0	13.0	0.43333	0.0
0.51235	1	7.8	0.93333	0.0
0.47824	0	13.1	0.76667	0.0
0.32393	0	13.6	0.43333	0.0
0.35731	1	8.5	0.56667	1.0
0.24577	1	1.8	0.2	1.0
0.44626	0	13.5	0.73333	0.0
0.26889	0	13.3	0.3	1.0
0.24219	0	14.0	0.03333	1.0
0.42053	0	13.6	0.5	0.0
0.43584	1	4.9	0.96667	1.0
0.27263	0	14.5	0.3	1.0
0.45048	1	3.5	0.46667	0.0
0.3379	1	5.1	0.53333	1.0
0.37459	1	11.6	0.5	1.0
0.4588	1	2.1	0.73333	1.0
0.45674	1	1.5	0.66667	0.0
0.31481	0	12.7	0.76667	1.0
0.20861	0	12.8	0.2	1.0
0.30784	0	13.0	0.56667	1.0
0.36524	0	13.8	0.6	0.0
0.29966	0	13.4	0.16667	1.0
0.20249	0	12.9	0.66667	1.0
0.26572	0	13.6	0.46667	1.0
0.32783	0	13.6	0.4	0.0
0.19811	1	12.8	0.7	1.0
0.42656	0	12.8	0.8	1.0
0.29413	0	12.8	0.4	1.0
0.30255	0	13.1	0.63333	1.0
0.34029	1	0.6	0.86667	1.0
0.36403	0	13.1	0.06667	1.0
0.41552	0	11.0	0.83333	1.0
0.26155	0	13.3	0.3	0.0
0.24333	0	12.8	0.36667	1.0
0.37584	1	7.4	0.56667	0.0
0.20529	0	14.0	0.13333	1.0
0.20393	1	5.8	0.16667	1.0
0.27934	0	12.8	0.43333	1.0
0.24854	1	4.6	0.06667	0.0
0.36788	1	0.5	0.76667	1.0
0.49531	0	13.1	0.9	1.0
0.17227	0	13.1	0.23333	1.0
0.25928	0	12.7	0.66667	1.0
0.41359	0	12.8	0.86667	1.0
0.28092	0	12.7	0.03333	0.0
0.44428	1	0.8	0.7	0.0
0.23283	0	6.4	0.36667	1.0
0.51373	0	12.9	0.93333	1.0
0.25926	0	13.1	0.4	0.0
0.52909	1	10.6	0.5	0.0
0.64109	1	0.1	0.86667	0.0
0.48201	1	12.3	0.83333	1.0
0.24283	0	14.1	0.33333	1.0
0.35191	0	13.7	0.76667	1.0
0.27783	0	14.4	0.13333	0.0
0.43602	0	13.8	0.56667	1.0
0.30925	0	12.9	0.86667	1.0
0.27887	0	12.7	0.2	0.0
0.29543	0	12.7	0.26667	0.0
0.29708	0	13.0	0.43333	1.0
0.29408	0	14.0	0.06667	0.0
0.35881	0	14.0	0.86667	0.0
0.43893	0	12.9	0.63333	0.0
0.271	0	12.9	0.4	1.0
0.27545	0	12.7	0.2	1.0
0.30763	0	12.7	0.2	0.0
0.33662	0	12.7	0.73333	1.0
0.324	1	9.9	0.23333	1.0
0.37325	1	4.0	0.83333	0.0
0.2723	0	14.2	0.06667	1.0
0.28982	0	13.3	0.2	0.0
0.28411	0	14.0	0.26667	0.0
0.26477	1	12.1	0.23333	0.0
0.52855	0	12.8	0.86667	0.0
0.44253	1	5.0	0.73333	0.0
0.29986	0	13.0	0.66667	0.0
0.44772	0	13.4	0.76667	0.0
0.22087	0	13.2	0.03333	1.0
0.37254	0	14.4	0.56667	0.0
0.4	1	1.2	0.46667	1.0
0.27971	1	5.1	0.03333	0.0
0.30399	1	8.9	0.23333	0.0
0.15771	0	12.7	0.06667	1.0
0.24337	0	12.8	0.16667	1.0
0.27189	0	12.8	0.33333	1.0
0.25837	0	13.8	0.53333	0.0
0.40024	0	13.4	0.96667	0.0
0.18858	0	13.0	0.03333	1.0
0.2911	0	13.2	0.66667	1.0
0.22005	0	14.0	0.2	0.0
0.3974	1	0.1	0.73333	0.0
0.42843	1	7.7	0.83333	1.0
0.42047	0	12.8	0.73333	0.0
0.33481	1	7.6	0.7	1.0
0.25868	1	10.5	0.13333	1.0
0.2454	0	13.6	0.4	1.0
0.30978	0	12.8	0.56667	0.0
0.37758	0	13.2	0.93333	1.0
0.43978	0	11.2	0.96667	0.0
0.33275	0	12.7	0.2	1.0
0.30053	0	13.7	0.03333	0.0
0.25317	0	13.0	0.03333	0.0
0.29075	0	13.3	0.56667	1.0
0.4699	1	13.0	0.8	0.0
0.21464	0	12.7	0.26667	1.0
0.26621	0	13.0	0.03333	1.0
0.22336	1	5.1	0.53333	1.0
0.25377	0	12.8	0.06667	0.0
0.30803	0	12.9	0.13333	0.0
0.3828	0	11.0	0.66667	1.0
0.29667	0	13.0	0.83333	1.0
0.33889	1	12.2	0.66667	1.0
0.32533	0	13.1	0.46667	1.0
0.28793	0	13.3	0.36667	0.0
0.33878	0	13.0	0.46667	0.0
0.25011	0	14.0	0.1	1.0
0.2128	0	13.8	0.03333	0.0
0.27286	0	13.6	0.4	0.0
0.17629	0	13.1	0.2	1.0
0.42991	1	9.7	0.93333	0.0
0.30246	0	13.1	0.33333	0.0
0.27594	0	13.6	0.2	0.0
0.44775	1	12.1	0.86667	1.0
0.32129	0	14.4	0.03333	0.0
0.23129	0	14.0	0.26667	0.0
0.41715	1	3.4	0.86667	1.0
0.29359	0	8.4	0.1	1.0
0.29641	0	12.8	0.03333	0.0
0.43001	1	5.8	0.3	0.0
0.2209	0	14.3	0.06667	1.0
0.24531	0	13.0	0.06667	1.0
0.28337	0	13.4	0.33333	0.0
0.20475	0	12.7	0.1	1.0
0.50177	0	14.1	0.7	0.0
0.40805	0	13.3	0.63333	0.0
0.33116	1	9.8	0.76667	1.0
0.27371	0	14.5	0.23333	1.0
0.33833	0	14.0	0.43333	0.0
0.34086	1	7.9	0.76667	0.0
0.21234	0	12.8	0.3	1.0
0.30584	0	13.0	0.46667	0.0
0.44258	0	13.2	0.1	0.0
0.49032	1	7.5	0.93333	0.0
0.34394	0	12.9	0.76667	0.0
0.39127	0	13.1	0.63333	0.0
0.24806	0	12.7	0.6	1.0
0.26507	0	13.0	0.2	1.0
0.28834	1	5.3	0.9	1.0
0.51785	1	5.0	0.66667	0.0
0.35477	1	5.3	0.66667	1.0
0.418	1	1.5	0.8	0.0
0.28369	0	13.1	0.66667	1.0
0.26524	0	13.4	0.3	0.0
0.51938	0	14.3	0.96667	1.0
0.37588	0	12.9	0.86667	1.0
0.27657	1	4.3	0.8	1.0
0.5092	1	1.5	0.7	1.0
0.28173	1	3.9	0.1	0.0
0.35681	0	14.3	0.8	1.0
0.51936	0	11.2	0.96667	1.0
0.30574	0	13.2	0.46667	0.0
0.28368	0	14.3	0.2	0.0
0.2495	0	13.6	0.4	1.0
0.40815	1	6.1	0.7	1.0
0.24544	0	14.1	0.36667	1.0
0.48865	1	0.5	0.56667	0.0
0.45709	0	13.0	0.8	1.0
0.26475	0	13.8	0.6	1.0
0.3215	1	8.8	0.7	0.0
0.22025	0	14.3	0.1	0.0
0.40546	1	8.1	0.76667	1.0
0.42574	0	12.9	0.9	0.0
0.30484	0	13.0	0.4	1.0
0.33487	0	13.4	0.66667	0.0
0.27393	0	14.4	0.23333	1.0
0.363	1	0.0	0.86667	0.0
0.3296	0	12.7	0.76667	1.0
0.19867	0	12.8	0.23333	0.0
0.22208	1	1.5	0.13333	1.0
0.49833	1	3.7	0.93333	0.0
0.30971	0	14.5	0.16667	0.0
0.3081	0	13.3	0.43333	0.0
0.21597	0	13.4	0.1	0.0
0.42414	0	13.1	0.7	0.0
0.57566	0	14.1	0.63333	0.0
0.52965	1	0.2	1.0	1.0
0.4227	0	12.7	0.8	0.0
0.3239	0	12.7	0.33333	0.0
0.20017	0	13.8	0.3	1.0
0.41348	0	13.4	0.76667	0.0
0.29164	0	13.2	0.4	1.0
0.26046	0	13.3	0.66667	1.0
0.33599	0	12.8	0.46667	0.0
0.28768	0	12.7	0.63333	1.0
0.33898	1	5.5	0.53333	0.0
0.21632	0	13.4	0.2	1.0
0.41215	1	10.6	0.9	1.0
0.40268	1	11.3	0.83333	0.0
0.18858	0	13.4	0.53333	1.0
0.26105	0	14.0	0.43333	0.0
0.2347	0	14.1	0.2	0.0
0.48843	0	13.4	0.93333	1.0
0.27677	0	13.3	0.36667	1.0
0.3528	0	12.8	0.76667	0.0
0.51894	1	3.3	0.9	1.0
0.34346	0	13.3	0.63333	0.0
0.41229	1	6.1	0.53333	0.0
0.31684	0	12.7	0.5	0.0
0.4203	0	5.9	0.76667	1.0
0.41474	1	9.5	0.76667	0.0
0.43094	0	12.8	1.0	0.0
0.24468	0	13.7	0.1	1.0
0.43081	0	12.9	0.83333	1.0
0.27801	0	12.8	0.9	1.0
0.32005	1	5.0	0.66667	1.0
0.31754	0	13.4	0.6	0.0
0.403	1	2.6	0.66667	0.0
0.26302	0	14.3	0.23333	1.0
0.26073	1	10.6	0.53333	1.0
0.26915	0	13.8	0.5	1.0
0.34458	0	12.9	0.76667	1.0
0.26985	0	14.4	0.23333	0.0
0.33661	0	13.6	0.46667	0.0
0.32791	1	11.1	0.56667	0.0
0.4297	1	7.0	0.76667	0.0
0.44315	1	0.0	0.16667	0.0
0.40499	0	9.4	0.8	0.0
0.27573	0	13.0	0.2	1.0
0.42441	0	12.7	0.63333	0.0
0.34481	0	13.2	0.63333	0.0
0.32866	0	13.6	0.56667	0.0
0.56232	1	7.1	0.96667	0.0
0.25966	1	6.0	0.26667	1.0
0.2919	0	13.4	0.43333	0.0
0.17715	0	13.0	0.4	1.0
0.24878	0	12.9	0.4	1.0
0.31142	1	3.9	0.1	0.0
0.39974	0	12.7	0.7	1.0
0.35223	0	14.0	0.66667	1.0
0.38698	1	3.2	0.7	1.0
0.24784	0	13.7	0.4	1.0
0.33313	1	12.7	0.7	1.0
0.24297	0	13.4	0.26667	1.0
0.28631	0	13.3	0.5	0.0
0.43052	1	10.9	0.96667	1.0
0.28127	0	12.8	0.33333	0.0
0.29191	1	3.1	0.33333	1.0
0.22321	1	13.0	0.06667	1.0
0.24322	0	13.7	0.2	1.0
0.28113	0	12.7	0.1	0.0
0.26255	1	0.6	0.23333	1.0
0.49271	0	13.1	0.56667	0.0
0.24685	0	13.4	0.3	1.0
0.37118	0	13.5	0.7	1.0
0.37785	1	11.2	0.36667	1.0
0.34973	0	12.9	0.43333	0.0
0.39594	0	13.2	0.76667	0.0
0.23382	0	13.0	0.0	0.0
0.23124	0	14.4	0.16667	0.0
0.28351	0	13.8	0.23333	1.0
0.25237	0	13.2	0.63333	1.0
0.34893	0	14.4	0.26667	0.0
0.43145	0	12.8	0.9	0.0
0.38626	0	13.9	0.6	1.0
0.30413	1	1.1	0.5	1.0
0.2838	0	13.4	0.1	1.0
0.21147	0	12.8	0.1	1.0
0.46117	1	0.1	0.43333	1.0
0.41741	0	12.9	0.73333	0.0
0.34182	0	13.6	0.33333	1.0
0.25304	1	10.5	0.56667	0.0
0.34431	1	2.6	0.36667	0.0
0.50002	0	12.9	0.6	1.0
0.44446	1	0.8	0.66667	0.0
0.56171	0	13.0	0.46667	0.0
0.27814	1	6.0	0.5	1.0
0.30016	0	13.3	0.16667	0.0
0.33956	0	13.6	0.53333	0.0
0.27827	0	13.6	0.43333	0.0
0.53332	1	1.3	0.9	1.0
0.23044	0	13.7	0.06667	0.0
0.44634	1	4.1	0.6	0.0
0.36793	0	12.7	0.5	0.0
0.30476	0	13.7	0.43333	0.0
0.33723	0	13.1	0.76667	1.0
0.58778	0	14.4	0.66667	1.0
0.32225	0	13.4	0.16667	0.0
0.30003	0	13.7	0.5	1.0
0.3971	1	7.7	0.7	0.0
0.22417	0	14.5	0.13333	0.0
0.54147	0	13.1	0.96667	0.0
0.3858	0	13.4	0.96667	1.0
0.34888	1	1.8	0.33333	0.0
0.53053	1	7.7	0.76667	1.0
0.26911	0	12.8	0.53333	1.0
0.27645	1	0.6	0.16667	0.0
0.46802	0	4.5	0.73333	1.0
0.39245	0	13.6	0.06667	0.0
0.39928	0	14.3	0.23333	0.0
0.25952	1	7.1	0.3	1.0
0.1843	0	14.3	0.03333	0.0
0.33856	0	13.3	0.93333	1.0
0.4498	1	2.4	0.76667	1.0
0.26062	0	13.1	0.23333	1.0
0.31953	0	13.1	0.7	0.0
0.28313	0	13.3	0.26667	0.0
0.24888	0	13.3	0.26667	1.0
0.25802	0	14.0	0.13333	1.0
0.56526	0	14.0	0.73333	1.0
0.24523	1	5.3	0.46667	0.0
0.37662	0	13.4	0.7	0.0
0.25702	0	13.4	0.4	0.0
0.33396	1	9.4	0.36667	0.0
0.44031	1	2.6	0.66667	0.0
0.4088	1	2.9	0.4	0.0
0.23631	0	13.4	0.33333	1.0
0.42235	1	10.0	0.86667	0.0
0.29609	0	13.5	0.66667	0.0
0.2445	1	4.8	0.2	0.0
0.1995	0	13.2	0.36667	0.0
0.46655	0	13.7	0.93333	1.0
0.41155	0	12.9	0.83333	0.0
0.32431	0	13.2	0.86667	0.0
0.25228	0	12.8	0.33333	0.0
0.35482	1	5.9	0.7	0.0
0.24199	1	0.8	0.1	0.0
0.48674	1	3.9	0.8	0.0
0.3922	1	2.4	0.76667	1.0
0.45054	0	12.8	0.93333	0.0
0.22991	0	13.1	0.26667	0.0
0.37002	0	12.9	0.96667	0.0
0.31444	1	9.5	0.56667	1.0
0.34105	0	12.8	0.63333	0.0
0.31302	0	13.7	0.4	0.0
0.34193	0	13.0	0.76667	0.0
0.29599	0	12.7	0.7	1.0
0.33873	1	2.9	0.7	1.0
0.23861	1	8.4	0.6	0.0
0.30693	1	1.0	0.2	0.0
0.32084	1	5.4	0.33333	0.0
0.50825	1	0.2	0.73333	0.0
0.52295	0	14.1	0.76667	0.0
0.31724	0	12.7	0.5	0.0
0.23404	1	2.6	0.5	1.0
0.23603	1	11.2	0.16667	0.0
0.24222	0	12.8	0.4	0.0
0.30413	0	12.8	0.63333	1.0
0.26459	0	13.3	0.03333	0.0
0.43361	1	12.4	0.76667	0.0
0.37996	1	8.9	0.4	1.0
0.26232	0	12.8	0.26667	0.0
0.27533	0	12.7	0.66667	0.0
0.29925	1	11.3	0.6	0.0
0.22077	0	14.0	0.0	1.0
0.49356	0	12.8	0.66667	0.0
0.58202	0	4.9	0.86667	0.0
0.29071	0	13.4	0.36667	0.0
0.34755	0	13.3	0.8	0.0
0.32835	0	14.0	0.3	0.0
0.28341	0	13.0	0.43333	0.0
0.42839	0	13.0	0.83333	1.0
0.3287	0	12.8	0.66667	0.0
0.22654	0	13.9	0.3	0.0
0.37805	0	14.5	0.36667	0.0
0.31863	1	0.2	0.7	0.0
0.29627	1	13.9	0.7	1.0
0.46759	1	11.0	0.66667	1.0
0.34126	0	12.8	0.93333	1.0
0.23884	0	13.7	0.36667	1.0
0.30079	0	13.4	0.06667	0.0
0.33888	0	13.4	0.13333	0.0
0.38268	0	13.5	0.33333	0.0
0.48246	0	13.3	0.66667	1.0
0.42738	1	3.4	0.83333	1.0
0.37214	1	10.1	0.83333	1.0
0.26118	1	12.2	0.6	1.0
0.26711	0	13.2	0.66667	0.0
0.49988	0	12.7	0.73333	0.0
0.2134	0	12.8	0.0	0.0
0.55104	1	5.9	0.83333	1.0
0.29787	1	6.0	0.63333	0.0
0.38837	1	2.3	0.03333	0.0
0.19192	0	13.3	0.03333	1.0
0.30035	0	13.0	0.66667	0.0
0.32611	0	13.2	0.63333	0.0
0.47933	0	13.3	0.66667	0.0
0.41851	0	13.3	0.16667	1.0
0.52957	1	3.3	0.93333	0.0
0.35827	0	13.0	0.56667	0.0
0.3163	0	13.3	0.2	1.0
0.2606	0	14.1	0.46667	1.0
0.3794	1	10.4	0.73333	1.0
0.2355	0	13.0	0.33333	1.0
0.25657	0	13.8	0.4	1.0
0.2542	0	13.3	0.16667	1.0
0.35264	0	13.2	0.13333	0.0
0.34784	1	6.6	0.63333	0.0
0.40968	1	1.5	0.6	1.0
0.43286	0	13.4	0.9	0.0
0.26783	0	14.0	0.3	1.0
0.46576	0	13.9	0.7	0.0
0.31765	1	5.5	0.46667	0.0
0.29555	0	12.7	0.8	1.0
0.45986	1	0.0	0.46667	1.0
0.17613	0	12.7	0.0	1.0
0.44744	1	7.7	0.9	0.0
0.22603	0	13.2	0.0	0.0
0.265	0	14.1	0.1	0.0
0.25488	1	1.3	0.43333	1.0
0.30789	0	13.3	0.76667	1.0
0.2538	0	12.9	0.33333	0.0
0.27373	0	13.6	0.5	0.0
0.3711	0	13.0	0.03333	0.0
0.19658	0	12.9	0.23333	1.0
0.25368	1	4.9	0.2	0.0
0.48275	1	1.4	0.56667	0.0
0.34206	0	14.4	0.7	1.0
0.48326	1	7.1	0.83333	1.0
0.38018	0	13.9	0.66667	0.0
0.20466	0	13.3	0.43333	1.0
0.38911	0	14.5	0.46667	0.0
0.35186	0	13.6	0.13333	0.0
0.25695	0	14.3	0.23333	1.0
0.20421	0	12.7	0.13333	0.0
0.32624	0	13.0	0.36667	0.0
0.22113	0	13.4	0.23333	1.0
0.29669	0	13.0	0.33333	0.0
0.24745	0	13.1	0.3	1.0
0.36311	1	11.7	0.46667	1.0
0.32511	0	13.0	0.26667	0.0
0.32581	0	13.3	0.7	0.0
0.24965	1	4.2	0.16667	0.0
0.32262	0	13.0	0.5	1.0
0.36109	1	10.2	0.73333	0.0
0.19476	0	12.7	0.06667	1.0
0.21865	0	12.7	0.53333	1.0
0.3293	0	13.0	0.8	1.0
0.31491	1	0.4	0.6	0.0
0.25738	0	12.8	0.13333	1.0
0.38655	0	12.7	0.86667	0.0
0.47096	1	4.9	0.53333	1.0
0.45563	1	8.4	0.96667	1.0
0.2753	0	14.0	0.03333	0.0
0.31448	0	13.4	0.2	1.0
0.42433	0	13.0	0.76667	1.0
0.40026	1	0.9	0.43333	0.0
0.43678	0	13.5	0.83333	1.0
0.26725	1	1.7	0.43333	1.0
0.38444	0	12.7	0.33333	0.0
0.29933	0	13.1	0.46667	1.0
0.49634	1	5.4	0.3	0.0
0.27533	0	13.7	0.1	1.0
0.26119	0	12.7	0.53333	1.0
0.4654	0	12.2	0.96667	1.0
0.3565	0	13.8	0.73333	0.0
0.28812	0	13.9	0.36667	0.0
0.34676	0	13.2	0.56667	1.0
0.26039	1	5.2	0.1	0.0
0.33509	0	13.3	0.93333	0.0
0.29357	0	14.2	0.33333	0.0
0.23367	0	12.7	0.6	1.0
0.4499	0	12.8	0.2	0.0
0.46868	1	0.1	0.73333	1.0
0.47688	1	10.8	0.96667	0.0
0.39006	1	9.1	0.73333	0.0
0.45425	0	12.8	0.8	0.0
0.41242	0	12.8	0.9	0.0
0.50561	0	10.7	0.96667	1.0
0.31877	0	12.9	0.73333	0.0
0.46107	1	6.3	0.73333	0.0
0.40126	0	12.8	0.86667	1.0
0.33011	0	13.5	0.26667	0.0
0.48334	0	1.7	0.83333	1.0
0.35007	1	7.5	0.5	0.0
0.43061	1	3.9	0.83333	0.0
0.29905	0	13.4	0.3	0.0
0.38793	0	13.6	0.83333	0.0
0.24207	0	12.7	0.06667	1.0
0.29119	0	13.4	0.23333	1.0
0.22332	0	13.2	0.43333	0.0
0.45732	0	12.7	0.63333	1.0
0.29899	0	13.0	0.43333	1.0
0.25883	0	12.7	0.26667	1.0
0.45742	0	14.4	0.9	1.0
0.38938	1	0.2	0.9	1.0
0.25133	1	0.8	0.1	0.0
0.35335	0	13.0	0.66667	1.0
0.31655	0	13.8	0.46667	0.0
0.32434	1	6.2	0.56667	1.0
0.29483	1	5.9	0.7	0.0
0.21934	0	14.0	0.43333	1.0
0.2711	0	13.6	0.1	1.0
0.34141	0	13.3	0.36667	0.0
0.21895	1	1.2	0.3	0.0
0.25877	0	12.8	0.13333	0.0
0.33149	0	13.4	0.73333	0.0
0.3482	1	12.6	0.73333	0.0
0.34138	1	0.7	0.63333	0.0
0.22321	0	13.7	0.23333	1.0
0.26808	0	12.7	0.2	0.0
0.38309	1	2.9	0.63333	0.0
0.35773	0	13.2	0.53333	0.0
0.31307	1	13.0	0.2	1.0
0.32491	0	13.4	0.66667	0.0
0.29724	0	14.3	0.2	0.0
0.24397	0	13.0	0.43333	1.0
0.23434	0	14.4	0.13333	1.0
0.28356	1	1.6	0.3	0.0
0.22001	0	13.2	0.43333	1.0
0.30486	0	13.0	0.3	1.0
0.29849	0	14.0	0.3	0.0
0.27583	0	13.7	0.4	0.0
0.3968	1	12.6	0.8	0.0
0.47966	0	13.4	0.23333	0.0
0.34227	0	12.8	0.56667	0.0
0.25986	1	9.6	0.36667	0.0
0.33076	1	8.2	0.6	1.0
0.32873	1	11.8	0.53333	0.0
0.40071	0	13.9	0.8	0.0
0.55776	1	11.4	0.76667	0.0
0.25729	0	13.7	0.3	0.0
0.33207	0	12.8	0.73333	0.0
0.17213	0	13.3	0.16667	1.0
0.54984	1	1.4	0.86667	0.0
0.49767	1	0.6	0.8	1.0
0.37627	0	14.1	0.33333	1.0
0.4001	0	13.1	0.13333	0.0
0.51093	0	13.2	1.0	0.0
0.2702	1	11.9	0.5	0.0
0.56765	0	13.0	0.9	1.0
0.54065	0	7.4	0.86667	0.0
0.23484	0	13.0	0.2	0.0
0.19541	0	12.7	0.16667	0.0
0.32432	0	13.2	0.06667	0.0
0.43228	1	0.5	0.33333	0.0
0.25566	0	13.6	0.03333	1.0
0.38547	0	13.6	0.8	0.0
0.24146	1	0.8	0.0	0.0
0.51236	1	3.9	0.96667	0.0
0.21597	0	14.4	0.3	1.0
0.25261	0	13.3	0.63333	1.0
0.24953	0	13.6	0.1	0.0
0.23663	0	13.3	0.46667	1.0
0.21467	0	12.8	0.13333	1.0
0.27081	0	12.8	0.03333	0.0
0.51703	0	13.4	0.86667	0.0
0.43488	1	2.1	0.7	1.0
0.30046	0	13.4	0.43333	1.0
0.454	0	13.4	0.76667	0.0
0.27385	0	13.3	0.2	0.0
0.40932	0	13.2	0.96667	1.0
0.29495	0	14.2	0.3	0.0
0.30125	1	7.6	0.73333	1.0
0.22564	0	12.7	0.26667	1.0
0.30675	0	12.7	0.4	0.0
0.28043	0	13.2	0.5	1.0
0.49633	1	9.7	0.8	0.0
0.28197	1	5.7	0.63333	0.0
0.35853	1	1.7	0.06667	0.0
0.45489	0	12.8	0.8	0.0
0.40923	0	5.0	0.7	1.0
0.55928	0	6.1	0.96667	1.0
0.3408	1	3.2	0.16667	1.0
0.50749	1	6.2	0.56667	1.0
0.42274	1	6.0	0.8	1.0
0.36176	0	12.8	0.83333	0.0
0.32417	0	11.5	0.43333	1.0
0.36158	0	13.0	0.66667	0.0
0.24693	0	13.2	0.2	0.0
0.24624	0	12.7	0.03333	1.0
0.22236	0	14.0	0.2	1.0
0.46191	0	11.9	0.56667	1.0
0.26699	1	8.0	0.2	1.0
0.33116	1	10.7	0.66667	1.0
0.23832	0	13.2	0.03333	0.0
0.36039	1	9.6	0.33333	1.0
0.44276	0	13.1	0.96667	1.0
0.1999	0	12.9	0.06667	1.0
0.23493	0	14.3	0.26667	1.0
0.23656	0	13.0	0.16667	0.0
0.37692	0	13.4	0.43333	1.0
0.42884	0	12.7	0.76667	0.0
0.2177	1	1.6	0.03333	1.0
0.47387	1	4.3	0.33333	0.0
0.29906	0	12.9	0.23333	0.0
0.47126	0	13.1	0.53333	0.0
0.36812	1	0.9	0.53333	1.0
0.4021	0	13.1	0.73333	1.0
0.37499	1	4.1	0.33333	0.0
0.26041	0	13.4	0.16667	0.0
0.32625	0	13.4	0.56667	1.0
0.38441	0	14.5	0.6	1.0
0.36661	1	0.9	0.43333	0.0
0.18427	0	12.8	0.2	1.0
0.30641	1	11.8	0.73333	1.0
0.57336	0	13.4	0.86667	1.0
0.20119	0	13.7	0.16667	0.0
0.32139	0	13.4	0.8	1.0
0.34073	0	12.7	0.96667	1.0
0.32213	0	13.3	0.23333	0.0
0.49171	0	13.4	0.9	1.0
0.47209	0	9.9	0.66667	1.0
0.25035	0	13.7	0.13333	0.0
0.5641	0	0.0	0.66667	1.0
0.61813	1	0.9	0.76667	0.0
0.36171	1	2.4	0.6	1.0
0.23577	0	12.8	0.13333	0.0
0.3352	0	12.7	0.53333	0.0
0.39676	0	14.2	0.96667	1.0
0.46198	0	13.3	0.7	0.0
0.4505	0	12.8	0.93333	1.0
0.17465	0	14.0	0.16667	1.0
0.36715	0	9.7	0.83333	0.0
0.32165	0	12.8	0.43333	0.0
0.29941	0	12.7	0.4	1.0
0.27269	0	12.9	0.46667	1.0
0.28452	0	13.6	0.36667	1.0
0.50033	0	12.8	0.93333	1.0
0.42466	0	13.4	0.96667	1.0
0.30557	1	1.7	0.3	0.0
0.25439	0	12.8	0.23333	0.0
0.2291	1	11.6	0.1	1.0
0.33827	1	6.2	0.63333	1.0
0.373	0	12.9	0.16667	0.0
0.30302	0	12.8	0.06667	0.0
0.40424	0	13.6	0.86667	0.0
0.36271	0	12.7	0.6	0.0
0.25982	0	13.8	0.16667	0.0
0.43313	0	12.7	0.66667	0.0
0.50822	0	12.9	0.96667	1.0
0.25699	0	13.2	0.4	1.0
0.33208	0	14.3	0.46667	0.0
0.23879	0	13.7	0.16667	1.0
0.42316	1	9.0	0.73333	1.0
0.51921	1	12.3	1.0	0.0
0.24876	0	12.8	0.06667	1.0
0.24394	0	13.4	0.06667	0.0
0.40438	0	13.8	0.73333	0.0
0.21379	0	12.8	0.26667	1.0
0.43917	1	9.1	0.53333	0.0
0.23273	0	13.3	0.06667	1.0
0.33865	0	13.0	0.06667	0.0
0.35462	1	10.9	0.73333	0.0
0.42618	1	2.3	0.73333	0.0
0.33423	1	2.9	0.6	1.0
0.30632	0	13.3	0.36667	0.0
0.38785	0	13.3	0.3	0.0
0.39068	0	13.2	0.8	0.0
0.46604	1	10.0	0.76667	0.0
0.27274	0	14.3	0.5	1.0
0.40955	0	13.9	0.63333	0.0
0.19364	1	5.8	0.23333	1.0
0.30137	0	12.9	0.16667	0.0
0.25165	0	12.7	0.36667	0.0
0.34394	0	13.6	0.2	0.0
0.21843	1	3.4	0.06667	1.0
0.25024	0	12.9	0.76667	1.0
0.36932	0	12.9	0.3	0.0
0.20839	1	0.8	0.43333	1.0
0.26561	0	13.4	0.46667	1.0
0.26876	1	5.9	0.2	1.0
0.26045	1	2.5	0.26667	0.0
0.40744	0	12.9	0.46667	1.0
0.28026	0	13.2	0.6	0.0
0.57337	1	3.0	0.93333	0.0
0.38475	1	1.0	0.86667	1.0
0.32596	0	12.8	0.03333	0.0
0.25644	0	12.7	0.36667	1.0
0.20551	0	13.3	0.03333	1.0
0.37362	0	13.3	0.73333	1.0
0.33041	0	13.6	0.73333	0.0
0.31539	0	13.5	0.26667	0.0
0.28532	1	12.4	0.36667	0.0
0.35144	0	13.1	0.56667	0.0
0.35321	1	7.5	0.66667	0.0
0.34521	1	7.4	0.76667	0.0
0.26145	0	13.4	0.03333	0.0
0.24092	0	12.9	0.2	0.0
0.2946	0	13.1	0.36667	1.0
0.41941	1	5.6	0.5	1.0
0.4069	0	13.6	0.46667	0.0
0.35731	0	14.2	0.96667	1.0
0.42205	0	13.1	0.9	1.0
0.45451	0	13.2	0.76667	0.0
0.2615	0	13.0	0.0	0.0
0.18847	0	14.3	0.0	0.0
0.30933	0	13.1	0.46667	1.0
0.50299	1	1.4	0.93333	1.0
0.43965	0	12.9	0.93333	1.0
0.2633	0	12.9	0.56667	1.0
0.21786	0	13.3	0.36667	1.0
0.45661	0	13.6	0.8	1.0
0.38753	0	12.7	0.7	1.0
0.3068	0	5.6	0.4	0.0
0.30267	0	12.8	0.5	0.0
0.51141	1	0.9	0.7	1.0
0.47428	0	13.2	0.93333	1.0
0.32917	0	13.0	0.6	0.0
0.35742	0	6.1	0.76667	1.0
0.33211	0	13.9	0.53333	0.0
0.26186	0	13.3	0.4	0.0
0.33998	0	13.5	0.06667	1.0
0.31924	0	13.1	0.1	1.0
0.25236	0	13.4	0.36667	0.0
0.47031	0	9.1	0.86667	0.0
0.29083	0	14.2	0.83333	1.0
0.21069	0	12.9	0.0	0.0
0.41252	1	4.1	0.76667	0.0
0.53583	0	13.6	0.56667	0.0
0.41074	0	12.7	0.53333	0.0
0.39003	1	12.2	0.5	0.0
0.43133	1	5.0	0.86667	0.0
0.40037	1	10.8	0.33333	0.0
0.26989	0	13.5	0.23333	1.0
0.2583	0	13.3	0.43333	1.0
0.44733	0	13.9	0.6	0.0
0.31033	0	13.1	0.7	1.0
0.27812	0	12.8	0.73333	1.0
0.40871	1	6.9	0.43333	0.0
0.36317	1	10.8	0.66667	0.0
0.26479	0	13.3	0.13333	1.0
0.32272	1	2.5	0.06667	0.0
0.41918	1	2.4	0.3	1.0
0.47042	0	12.8	0.93333	1.0
0.26803	1	10.7	0.46667	1.0
0.42913	0	13.4	0.63333	0.0
0.26463	0	13.0	0.36667	1.0
0.45371	0	12.8	0.66667	0.0
0.26421	0	13.1	0.26667	0.0
0.31974	0	12.7	0.46667	0.0
0.27315	1	2.9	0.46667	0.0
0.37893	1	2.3	0.73333	1.0
0.39826	1	5.3	0.5	1.0
0.48817	0	14.1	0.6	0.0
0.39489	1	1.4	0.73333	0.0
0.40649	0	14.2	0.83333	0.0
0.33569	0	13.7	0.66667	0.0
0.46622	0	7.3	0.9	1.0
0.25668	1	4.3	0.13333	0.0
0.33605	1	5.1	0.46667	1.0
0.21619	0	13.4	0.3	0.0
0.33904	0	12.8	0.03333	1.0
0.3785	0	12.8	0.66667	1.0
0.2736	0	14.3	0.13333	0.0
0.38524	0	13.1	0.4	0.0
0.21197	0	12.8	0.06667	1.0
0.2432	0	13.1	0.03333	0.0
0.57468	0	9.1	0.96667	0.0
0.34191	0	12.7	0.73333	0.0
0.3964	0	14.3	0.66667	0.0
0.50576	1	4.1	0.76667	1.0
0.25401	0	13.9	0.1	0.0
0.27408	0	14.3	0.1	0.0
0.25125	1	11.9	0.13333	1.0
0.35303	0	13.0	0.33333	1.0
0.5133	0	12.8	0.76667	0.0
0.31066	0	13.7	0.53333	0.0
0.31121	0	13.9	0.36667	0.0
0.43769	1	9.7	0.4	1.0
0.25357	0	14.3	0.06667	0.0
0.48262	1	12.1	0.83333	0.0
0.27345	0	14.3	0.3	0.0
0.31958	0	13.7	0.23333	0.0
0.28557	0	14.4	0.36667	1.0
0.44053	1	0.3	0.76667	0.0
0.30615	1	7.8	0.6	0.0
0.40771	0	12.7	0.83333	0.0
0.43387	1	8.6	0.9	1.0
0.44624	0	13.9	0.73333	0.0
0.35144	1	8.3	0.7	0.0
0.34608	1	1.2	0.86667	0.0
0.2669	1	7.2	0.66667	1.0
0.4585	1	9.2	1.0	0.0
0.39258	1	4.8	0.86667	1.0
0.30895	0	12.7	0.43333	1.0
0.27588	0	13.3	0.63333	1.0
0.39826	0	12.9	0.53333	0.0
0.24764	0	13.4	0.23333	0.0
0.33744	0	12.7	0.6	0.0
0.35194	0	12.7	0.56667	0.0
0.32946	0	12.7	0.5	1.0
0.48269	0	13.0	0.63333	0.0
0.33524	1	2.4	0.9	1.0
0.23493	0	13.8	0.26667	0.0
0.32691	0	12.7	0.7	1.0
0.33962	0	13.9	0.83333	0.0
0.2164	0	13.2	0.5	1.0
0.24266	0	14.0	0.16667	1.0
0.4178	0	13.7	0.66667	0.0
0.24888	0	13.0	0.43333	0.0
0.33313	1	9.4	0.0	1.0
0.2903	1	2.2	0.36667	1.0
0.33962	0	13.4	0.5	0.0
0.52868	1	7.1	0.56667	0.0
0.34434	0	13.1	0.26667	0.0
0.22437	1	0.4	0.06667	1.0
0.32252	0	12.8	0.4	0.0
0.38469	1	9.8	0.76667	0.0
0.47556	1	9.0	0.73333	0.0
0.21637	1	8.6	0.06667	1.0
0.34889	1	10.2	0.83333	1.0
0.33669	1	3.9	0.56667	1.0
0.39065	0	14.1	0.8	0.0
0.27045	0	13.0	0.33333	0.0
0.41175	1	4.0	0.7	0.0
0.30351	1	1.4	0.66667	1.0
0.3672	0	12.8	0.23333	1.0
0.47591	1	10.0	0.9	1.0
0.45271	1	2.4	0.96667	1.0
0.24428	1	1.2	0.16667	1.0
0.30529	0	14.5	0.23333	0.0
0.24651	0	13.6	0.06667	1.0
0.42108	1	7.6	0.7	0.0
0.27008	0	13.1	0.7	1.0
0.46887	0	13.6	0.1	0.0
0.48422	1	8.4	0.66667	1.0
0.29744	0	13.8	0.53333	1.0
0.40392	0	12.7	0.43333	1.0
0.46119	1	10.0	0.76667	0.0
0.25699	1	2.8	0.26667	1.0
0.48102	0	13.3	0.9	0.0
0.40845	0	13.4	0.43333	1.0
0.20374	0	13.3	0.23333	1.0
0.37496	0	13.2	0.56667	0.0
0.24582	0	13.8	0.36667	0.0
0.39498	0	12.7	0.83333	0.0
0.34698	0	13.0	0.76667	1.0
0.34266	0	12.8	0.6	0.0
0.28149	0	13.2	0.63333	1.0
0.28437	0	10.8	0.03333	1.0
0.53474	1	0.9	1.0	1.0
0.50657	0	9.3	0.7	0.0
0.35243	0	6.5	0.8	0.0
0.24447	0	13.6	0.06667	0.0
0.29793	1	13.2	0.6	1.0
0.57549	1	7.9	0.76667	1.0
0.27001	0	13.9	0.7	1.0
0.24878	0	12.9	0.43333	0.0
0.44099	1	6.9	0.83333	1.0
0.32073	0	13.6	0.4	1.0
0.35247	0	13.6	1.0	0.0
0.42446	1	7.7	0.8	1.0
0.25279	0	13.6	0.1	1.0
0.38569	1	8.2	0.86667	1.0
0.21598	0	14.1	0.4	1.0
0.30719	0	12.8	0.66667	1.0
0.34843	0	14.4	0.96667	1.0
0.40144	1	9.1	0.63333	1.0
0.27648	0	14.0	0.16667	1.0
0.37806	0	13.3	0.6	0.0
0.27463	1	12.6	0.23333	0.0
0.3179	0	12.7	0.63333	0.0
0.26189	0	13.7	0.23333	1.0
0.40752	0	12.8	0.9	1.0
0.28012	1	11.6	0.1	1.0
0.26546	1	5.5	0.6	0.0
0.25561	0	12.7	0.36667	1.0
0.2401	1	6.3	0.4	0.0
0.3722	0	13.0	0.26667	0.0
0.53812	1	7.2	0.86667	0.0
0.2791	0	13.3	0.6	1.0
0.30286	1	1.6	0.36667	1.0
0.49	0	14.1	0.66667	0.0
0.46657	0	12.8	0.33333	0.0
0.30858	1	6.6	0.7	1.0
0.31336	1	1.8	0.26667	0.0
0.25378	0	14.1	0.46667	0.0
0.33173	0	13.3	0.73333	1.0
0.2897	0	13.6	0.33333	0.0
0.42648	0	13.6	0.6	1.0
0.36217	0	14.0	0.7	1.0
0.19033	0	13.1	0.06667	1.0
0.32763	0	12.9	0.7	1.0
0.52842	1	0.1	0.76667	0.0
0.44243	1	3.1	0.66667	1.0
0.36595	1	5.4	0.23333	0.0
0.54472	1	11.4	0.9	1.0
0.30045	0	13.0	0.26667	0.0
0.42572	0	13.1	0.8	0.0
0.2811	0	14.5	0.0	1.0
0.193	0	13.4	0.23333	1.0
0.39088	1	8.0	0.76667	0.0
0.27782	0	13.8	0.03333	0.0
0.30052	0	13.0	0.3	1.0
0.30351	1	7.0	0.46667	1.0
0.44342	0	13.3	0.73333	1.0
0.34016	1	2.6	0.76667	0.0
0.55543	1	10.9	0.83333	0.0
0.47442	0	13.0	0.96667	1.0
0.33057	0	14.4	0.33333	0.0
0.4406	1	1.5	0.73333	0.0
0.28764	0	13.6	0.46667	1.0
0.33184	0	14.0	0.73333	1.0
0.2322	0	14.4	0.16667	1.0
0.16337	0	12.8	0.13333	1.0
0.36062	1	10.3	0.53333	0.0
0.49014	0	5.7	0.16667	0.0
0.26768	0	13.8	0.2	0.0
0.30836	0	13.1	0.13333	0.0
0.3375	1	3.2	0.26667	1.0
0.47496	0	13.8	0.46667	0.0
0.34611	1	0.8	0.5	0.0
0.25135	0	13.1	0.46667	0.0
0.32777	0	13.1	0.63333	1.0
0.19365	0	12.9	0.2	1.0
0.2026	0	13.0	0.3	1.0
0.35727	0	14.4	0.5	1.0
0.41721	0	14.4	0.66667	0.0
0.4736	1	4.1	0.83333	1.0
0.40521	0	13.1	0.86667	0.0
0.33575	1	5.6	0.76667	0.0
0.23178	0	13.1	0.33333	0.0
0.28926	0	13.2	0.6	0.0
0.24073	0	14.0	0.26667	1.0
0.31269	0	13.2	0.46667	1.0
0.25967	0	13.1	0.56667	0.0
0.17359	0	13.1	0.0	1.0
0.23243	0	13.3	0.36667	1.0
0.28783	0	13.3	0.43333	0.0
0.34725	0	14.3	0.83333	0.0
0.33623	0	13.2	0.43333	0.0
0.41946	1	6.0	0.43333	0.0
0.2357	0	13.3	0.06667	0.0
0.50233	1	3.8	0.66667	0.0
0.2206	0	14.4	0.06667	1.0
0.25419	0	13.5	0.03333	0.0
0.55512	0	12.8	0.8	0.0
0.54183	1	8.0	0.8	0.0
0.64828	0	8.7	0.96667	1.0
0.32385	0	13.9	0.1	0.0
0.32952	1	8.1	0.7	0.0
0.22834	0	13.1	0.46667	0.0
0.25662	0	13.8	0.23333	0.0
0.28177	0	14.1	0.26667	0.0
0.22557	1	6.7	0.2	0.0
0.28984	0	13.0	0.36667	0.0
0.3305	0	14.3	0.46667	1.0
0.18338	0	12.8	0.13333	0.0
0.47783	0	12.8	0.83333	0.0
0.36956	0	13.9	0.5	0.0
0.2674	0	13.0	0.06667	0.0
0.29843	0	14.0	0.4	1.0
0.31789	1	10.6	0.86667	1.0
0.28641	0	13.3	0.53333	1.0
0.37982	1	1.0	0.46667	0.0
0.40097	1	11.1	0.36667	0.0
0.21372	0	12.9	0.16667	1.0
0.21145	1	8.3	0.13333	1.0
0.38034	0	12.9	0.53333	0.0
0.30619	1	2.7	0.7	0.0
0.22129	0	14.5	0.13333	1.0
0.34696	1	8.9	0.8	0.0
0.29989	1	1.6	0.43333	0.0
0.29821	0	12.8	0.23333	0.0
0.30158	0	13.1	0.86667	1.0
0.27696	1	3.2	0.73333	1.0
0.29641	0	13.1	0.36667	0.0
0.35899	0	13.3	0.66667	0.0
0.27682	0	12.8	0.8	1.0
0.29853	0	12.9	0.03333	1.0
0.35297	0	12.7	0.36667	1.0
0.3431	0	5.2	0.03333	1.0
0.57815	1	4.8	0.53333	1.0
0.33258	1	11.1	0.43333	0.0
0.226	0	14.2	0.63333	0.0
0.2649	0	12.1	0.0	0.0
0.37011	1	8.2	0.76667	1.0
0.19705	0	12.8	0.13333	1.0
0.54143	0	12.7	0.96667	0.0
0.27913	0	12.7	0.43333	0.0
0.40179	1	5.5	0.56667	0.0
0.21032	0	13.7	0.03333	1.0
0.22171	1	5.8	0.06667	0.0
0.28237	0	12.8	0.0	1.0
0.43056	0	14.0	0.46667	0.0
0.25439	0	13.5	0.36667	1.0
0.44841	0	13.3	0.43333	0.0
0.5802	0	4.7	0.9	0.0
0.53631	0	11.0	0.8	1.0
0.23995	0	13.2	0.6	1.0
0.31526	0	14.4	0.13333	1.0
0.31799	0	13.1	0.56667	0.0
0.30107	0	12.8	0.2	0.0
0.1913	0	12.7	0.13333	1.0
0.39794	0	12.9	0.8	1.0
0.50005	0	13.5	0.8	1.0
0.28931	0	13.0	0.73333	1.0
0.41606	0	9.5	0.36667	0.0
0.3839	1	0.0	0.7	0.0
0.47189	0	12.8	0.9	1.0
0.2761	0	13.1	0.13333	1.0
0.43225	1	5.4	0.9	0.0
0.39981	1	2.8	0.7	0.0
0.23939	0	13.1	0.0	0.0
0.48324	1	1.8	0.83333	0.0
0.45543	1	9.4	0.83333	0.0
0.35787	0	13.9	0.63333	1.0
0.52198	1	6.8	0.73333	0.0
0.42645	0	14.4	0.63333	0.0
0.24582	0	13.1	0.16667	1.0
0.53445	1	3.7	0.56667	1.0
0.28314	0	12.7	0.66667	0.0
0.30714	0	13.5	0.56667	0.0
0.25093	0	14.4	0.43333	1.0
0.31278	1	4.8	0.63333	0.0
0.19885	0	13.8	0.03333	0.0
0.26275	0	12.8	0.5	0.0
0.21712	1	12.7	0.23333	1.0
0.2638	0	12.9	0.5	1.0
0.40381	1	10.6	0.76667	1.0
0.25865	0	12.8	0.4	0.0
0.30669	1	3.9	0.86667	1.0
0.42222	0	12.8	0.46667	1.0
0.23732	1	3.6	0.16667	0.0
0.52432	1	0.8	0.93333	0.0
0.43212	1	12.5	0.43333	0.0
0.36837	0	13.2	0.7	0.0
0.3991	0	6.2	0.16667	0.0
0.25947	0	13.6	0.23333	0.0
0.33988	1	1.9	0.96667	0.0
0.34754	1	9.0	0.73333	1.0
0.40656	1	5.5	0.73333	0.0
0.50245	0	6.4	0.93333	1.0
0.35678	0	13.3	0.6	0.0
0.34629	0	13.3	0.46667	1.0
0.26672	0	13.9	0.33333	0.0
0.47083	0	12.9	0.63333	0.0
0.36052	1	11.1	0.66667	1.0
0.46155	1	13.0	0.1	0.0
0.39617	1	11.9	0.8	0.0
0.28162	0	13.1	0.7	0.0
0.34368	0	13.6	0.46667	0.0
0.36961	0	6.1	0.8	1.0
0.19986	1	8.5	0.56667	1.0
0.46007	1	12.3	0.63333	1.0
0.3265	1	2.7	0.9	1.0
0.2381	0	12.9	0.1	1.0
0.38417	0	13.2	0.73333	1.0
0.22968	1	5.0	0.3	1.0
0.27098	0	12.8	0.36667	1.0
0.39733	0	14.3	0.86667	0.0
0.32822	1	2.2	0.53333	1.0
0.43441	0	13.0	0.6	0.0
0.26502	0	13.0	0.06667	0.0
0.38647	0	12.9	0.73333	1.0
0.27013	0	13.9	0.1	0.0
0.24245	0	12.7	0.0	0.0
0.38992	0	13.4	0.36667	0.0
0.35724	1	5.6	0.23333	1.0
0.31125	1	0.6	0.43333	1.0
0.23836	0	12.8	0.1	1.0
0.34916	0	12.9	0.66667	1.0
0.27111	0	13.9	0.3	1.0
0.44476	0	12.8	0.63333	1.0
0.31975	0	12.7	0.4	1.0
0.37455	0	13.7	0.8	1.0
0.27407	0	12.7	0.5	1.0
0.28764	0	12.8	0.7	0.0
0.32037	0	13.6	0.56667	0.0
0.30738	1	3.5	0.33333	0.0
0.1913	0	12.7	0.4	1.0
0.2991	1	7.3	0.2	1.0
0.29872	0	12.8	0.53333	1.0
0.23725	0	13.1	0.33333	0.0
0.32347	0	13.4	0.73333	1.0
0.47448	0	13.6	0.6	1.0
0.34814	0	12.8	0.76667	1.0
0.27158	0	13.5	0.13333	0.0
0.41189	0	0.5	0.46667	0.0
0.50045	1	5.1	0.9	0.0
0.39652	0	12.9	0.43333	0.0
0.24485	0	13.0	0.06667	0.0
0.55907	0	14.1	0.76667	0.0
0.31945	0	12.7	0.13333	0.0
0.44113	1	2.1	0.03333	0.0
0.38706	1	0.8	0.56667	1.0
0.34649	0	12.9	0.73333	1.0
0.27405	0	13.9	0.13333	1.0
0.40485	0	6.4	0.56667	1.0
0.43024	0	12.9	1.0	0.0
0.37903	0	13.2	0.36667	0.0
0.31721	0	12.9	0.46667	1.0
0.23048	0	12.8	0.5	0.0
0.29694	0	13.6	0.53333	0.0
0.33641	1	0.2	0.56667	1.0
0.30217	0	13.6	0.43333	0.0
0.33028	0	13.4	0.7	0.0
0.20785	0	12.8	0.06667	1.0
0.2272	0	13.1	0.16667	0.0
0.28114	0	12.8	0.36667	0.0
0.25434	0	13.5	0.4	0.0
0.39388	1	11.6	0.56667	0.0
0.42941	0	14.4	0.6	1.0
0.20859	0	13.9	0.13333	0.0
0.51779	1	6.0	0.7	0.0
0.29042	0	13.6	0.66667	0.0
0.41059	1	4.7	0.7	0.0
0.23054	0	13.8	0.23333	1.0
0.44301	1	4.0	0.9	0.0
0.3156	1	5.9	0.8	0.0
0.29329	0	12.7	0.6	1.0
0.42001	0	13.3	0.83333	0.0
0.32882	0	14.3	0.63333	0.0
0.28331	1	1.3	0.53333	1.0
0.3203	0	12.7	0.26667	0.0
0.26201	1	0.6	0.4	0.0
0.27755	0	13.6	0.3	0.0
0.27869	0	13.8	0.26667	1.0
0.25861	0	13.4	0.06667	1.0
0.28948	0	13.4	0.1	0.0
0.25999	0	13.3	0.3	0.0
0.29781	0	12.7	0.23333	0.0
0.41963	1	12.0	0.8	0.0
0.33749	1	9.0	0.76667	1.0
0.27254	0	13.5	0.2	0.0
0.29107	1	9.6	0.4	1.0
0.37115	0	13.2	0.9	1.0
0.28223	0	13.6	0.33333	1.0
0.26294	0	13.0	0.2	0.0
0.24173	0	12.9	0.23333	1.0
0.40923	1	4.8	0.76667	0.0
0.3009	0	10.8	0.83333	1.0
0.30393	0	13.3	0.73333	0.0
0.31356	1	6.4	0.76667	1.0
0.28963	0	12.8	0.46667	1.0
0.43799	0	13.1	0.53333	1.0
0.39297	0	13.3	0.66667	0.0
0.28782	0	12.8	0.66667	0.0
0.25987	0	14.4	0.06667	1.0
0.47481	0	6.0	0.76667	1.0
0.38729	1	2.0	0.96667	0.0
0.38537	0	1.7	0.83333	1.0
0.3653	0	13.3	0.76667	0.0
0.29813	0	12.8	0.5	0.0
0.41097	0	13.4	0.26667	0.0
0.32466	0	13.1	0.36667	0.0
0.36429	0	13.3	0.3	0.0
0.30162	0	13.9	0.43333	0.0
0.27051	1	5.1	0.36667	1.0
0.44105	0	13.5	0.6	1.0
0.40826	0	12.7	0.83333	0.0
0.4192	0	14.0	0.3	0.0
0.42362	1	0.2	0.26667	0.0
0.39782	0	13.0	1.0	0.0
0.36268	0	2.8	0.8	1.0
0.35356	1	4.8	0.86667	1.0
0.31961	1	1.8	0.56667	1.0
0.30214	0	13.0	0.26667	0.0
0.30531	0	12.9	0.66667	1.0
0.24172	0	13.3	0.06667	1.0
0.3035	1	10.7	0.26667	0.0
0.2001	1	3.9	0.03333	1.0
0.19877	0	12.8	0.13333	1.0
0.32499	0	13.1	0.6	1.0
0.44037	0	12.7	0.86667	0.0
0.36025	1	8.6	0.8	1.0
0.40144	0	14.5	0.7	1.0
0.27767	0	12.9	0.36667	0.0
0.39967	1	7.8	0.7	1.0
0.33044	0	12.7	0.73333	1.0
0.34689	0	13.1	0.73333	1.0
0.27867	0	14.1	0.23333	1.0
0.43933	0	12.9	0.83333	0.0
0.19937	1	1.5	0.23333	0.0
0.25903	0	14.5	0.03333	0.0
0.45433	0	13.0	0.86667	1.0
0.37927	1	2.4	0.5	0.0
0.3759	1	3.9	0.73333	0.0
0.346	0	12.8	0.36667	0.0
0.48858	0	12.8	0.93333	0.0
0.47783	0	13.1	0.96667	0.0
0.38946	0	13.3	0.66667	0.0
0.21385	1	8.4	0.1	0.0
0.41295	1	7.7	0.66667	0.0
0.2613	0	13.3	0.13333	0.0
0.33598	0	13.8	0.36667	0.0
0.31634	1	1.8	0.56667	1.0
0.43229	0	12.9	0.73333	1.0
0.30197	1	7.3	0.46667	1.0
0.29632	0	13.5	0.3	0.0
0.4233	1	10.5	0.7	1.0
0.30486	0	12.7	0.4	0.0
0.3491	0	14.4	0.46667	0.0
0.31936	0	13.1	0.7	1.0
0.22738	0	12.8	0.23333	0.0
0.22059	1	0.1	0.46667	1.0
0.26036	1	8.0	0.16667	0.0
0.42146	0	13.0	0.3	0.0
0.32436	0	13.6	0.7	0.0
0.26607	1	7.0	0.5	1.0
0.16748	0	12.7	0.06667	1.0
0.57974	0	2.3	0.96667	0.0
0.37115	1	4.9	0.93333	1.0
0.22256	0	14.0	0.3	1.0
0.24111	0	13.3	0.23333	1.0
0.23598	0	12.9	0.13333	0.0
0.20868	0	12.7	0.03333	0.0
0.29756	0	13.6	0.3	0.0
0.27301	0	13.0	0.63333	1.0
0.37229	0	12.8	0.63333	0.0
0.24145	0	12.7	0.3	0.0
0.3766	0	13.7	0.23333	1.0
0.43251	1	4.3	0.46667	0.0
0.32633	0	13.6	0.3	0.0
0.2758	0	12.8	0.23333	0.0
0.31761	0	13.5	0.66667	0.0
0.41765	0	3.4	0.33333	1.0
0.31345	0	12.8	0.33333	0.0
0.36592	0	13.0	0.63333	0.0
0.32982	0	14.3	0.0	0.0
0.18606	0	14.1	0.0	1.0
0.54511	1	0.2	0.56667	1.0
0.33044	0	13.1	0.66667	1.0
0.45139	0	12.8	0.96667	1.0
0.37184	0	13.7	0.73333	0.0
0.41982	0	13.0	0.83333	1.0
0.29074	0	14.1	0.36667	1.0
0.28228	0	13.4	0.03333	0.0
0.33792	0	14.5	0.66667	1.0
0.19303	1	3.1	0.2	1.0
0.28725	0	12.7	0.3	0.0
0.30932	0	13.0	0.46667	1.0
0.29938	0	13.9	0.33333	1.0
0.41675	1	13.1	0.76667	0.0
0.36415	1	10.3	0.7	0.0
0.24038	0	12.9	0.76667	1.0
0.22413	0	12.9	0.0	1.0
0.44997	1	4.9	0.96667	1.0
0.36184	0	13.6	0.56667	0.0
0.30431	0	12.9	0.56667	1.0
0.2396	0	12.7	0.3	0.0
0.37791	1	6.4	0.63333	1.0
0.38372	0	13.1	0.4	0.0
0.27417	1	12.1	0.2	1.0
0.37588	0	13.1	0.7	0.0
0.55363	1	4.4	0.8	0.0
0.2471	0	12.8	0.16667	1.0
0.25797	0	12.8	0.1	1.0
0.23906	0	13.3	0.13333	0.0
0.53333	1	3.4	0.93333	1.0
0.47473	0	13.4	0.73333	1.0
0.28462	0	13.6	0.7	0.0
0.3257	0	13.1	0.53333	1.0
0.33925	1	1.1	0.3	0.0
0.3566	0	13.6	0.23333	0.0
0.33233	0	14.1	0.63333	0.0
0.5576	1	1.1	0.23333	1.0
0.22011	0	12.8	0.13333	1.0
0.53031	1	8.7	0.9	0.0
0.38602	1	5.2	0.76667	0.0
0.48562	1	12.5	0.93333	1.0
0.43498	0	12.4	0.33333	1.0
0.53266	0	13.3	0.53333	1.0
0.30081	1	5.3	0.1	0.0
0.33969	0	12.8	0.66667	0.0
0.47866	0	12.8	0.83333	0.0
0.35018	0	13.0	0.63333	0.0
0.47301	0	13.4	0.8	0.0
0.4136	1	10.2	0.36667	1.0
0.30673	0	14.0	0.4	1.0
0.53777	0	0.9	0.83333	1.0
0.50772	1	12.5	1.0	0.0
0.38785	1	8.5	0.73333	0.0
0.2658	0	13.3	0.3	0.0
0.33352	0	13.1	0.46667	0.0
0.28517	0	13.7	0.36667	1.0
0.46009	0	13.1	0.96667	1.0
0.47395	1	1.8	0.83333	0.0
0.24672	1	2.7	0.33333	0.0
0.30441	1	4.6	0.43333	0.0
0.54123	1	12.2	0.2	0.0
0.2964	0	13.6	0.66667	0.0
0.29572	0	12.8	0.63333	1.0
0.31359	0	13.2	0.93333	1.0
0.25837	0	13.5	0.0	0.0
0.33679	1	6.4	0.46667	0.0
0.42988	1	1.9	0.96667	0.0
0.36716	1	3.1	0.96667	1.0
0.35327	0	12.8	0.8	0.0
0.55798	1	8.1	0.76667	0.0
0.22521	0	6.9	0.16667	0.0
0.25286	0	13.4	0.06667	1.0
0.28236	0	14.5	0.3	0.0
0.30088	0	12.8	0.76667	1.0
0.30698	0	12.8	0.13333	1.0
0.25128	1	4.3	0.26667	1.0
0.30796	0	12.9	0.2	0.0
0.27147	0	13.1	0.4	1.0
0.37069	1	4.1	0.9	1.0
0.38492	1	1.3	0.43333	0.0
0.23604	0	12.9	0.0	0.0
0.26014	0	13.2	0.33333	0.0
0.62145	0	4.9	0.4	1.0
0.25244	0	13.7	0.2	0.0
0.36687	0	13.2	0.36667	0.0
0.30715	0	13.4	0.86667	1.0
0.38089	0	14.2	0.43333	1.0
0.23033	0	13.3	0.3	1.0
0.38364	1	11.5	0.63333	0.0
0.36391	0	13.4	0.9	1.0
0.43268	0	13.3	0.46667	0.0
0.21847	1	2.0	0.2	0.0
0.362	1	0.5	0.76667	1.0
0.30007	0	12.9	0.3	1.0
0.46085	0	13.4	0.83333	0.0
0.44284	0	12.8	0.83333	0.0
0.35164	0	13.6	0.16667	0.0
0.19644	1	5.0	0.13333	1.0
0.32897	0	13.0	0.4	0.0
0.28088	0	13.2	0.73333	1.0
0.31862	1	5.5	0.5	1.0
0.19008	1	1.4	0.23333	1.0
0.31929	0	13.5	0.4	0.0
0.48917	1	2.5	0.96667	1.0
0.20811	0	12.7	0.06667	1.0
0.48675	1	12.8	0.9	0.0
0.2279	0	13.2	0.26667	0.0
0.24465	1	12.8	0.06667	0.0
0.36458	1	6.6	0.36667	1.0
0.26766	1	4.7	0.43333	1.0
0.38419	1	5.2	0.53333	0.0
0.33888	1	6.0	0.93333	1.0
0.46291	1	12.5	0.83333	1.0
0.51854	0	12.8	0.93333	0.0
0.23989	0	14.0	0.53333	1.0
0.44518	1	2.5	0.93333	0.0
0.45058	1	11.0	0.73333	1.0
0.24068	0	13.2	0.3	0.0
0.39771	1	4.7	0.86667	0.0
0.22305	0	13.9	0.1	0.0
0.3174	0	12.7	0.6	1.0
0.3453	0	12.7	0.76667	0.0
0.45256	0	13.4	0.46667	0.0
0.17511	0	13.7	0.13333	1.0
0.22576	1	5.6	0.5	1.0
0.45715	0	12.8	0.8	0.0
0.43127	1	6.0	0.86667	0.0
0.50055	0	13.0	0.73333	1.0
0.28572	0	12.7	0.63333	0.0
0.53672	1	7.1	0.83333	1.0
0.30103	0	12.7	0.73333	0.0
0.23568	0	12.8	0.1	1.0
0.22354	0	13.0	0.36667	1.0
0.30061	0	13.5	0.76667	1.0
0.23795	0	14.4	0.43333	0.0
0.25644	0	13.7	0.1	0.0
0.46781	0	12.9	0.96667	1.0
0.25415	0	12.8	0.13333	1.0
0.58259	0	9.1	0.96667	0.0
0.38267	0	12.7	0.9	0.0
0.37449	1	5.2	0.4	0.0
0.28297	0	14.0	0.2	1.0
0.38082	0	13.5	0.63333	0.0
0.3301	0	13.3	0.4	0.0
0.37188	0	14.4	0.66667	0.0
0.21461	0	12.7	0.2	0.0
0.38826	0	13.1	0.76667	0.0
0.38162	0	12.8	0.36667	1.0
0.33351	1	7.8	0.53333	0.0
0.33789	0	12.9	0.6	0.0
0.45286	1	4.1	0.86667	1.0
0.59979	1	2.7	0.66667	0.0
0.44392	0	12.9	0.76667	0.0
0.35906	0	10.4	0.43333	0.0
0.38445	1	6.4	0.93333	0.0
0.29532	1	2.3	0.6	1.0
0.28232	0	12.8	0.36667	0.0
0.37783	0	14.0	0.8	1.0
0.28039	0	13.4	0.16667	1.0
0.33265	0	13.3	0.7	1.0
0.24553	0	12.8	0.46667	1.0
0.40839	0	12.8	0.9	0.0
0.37091	0	14.5	0.43333	0.0
0.39098	0	12.7	0.9	1.0
0.44052	1	8.7	0.7	0.0
0.39095	1	1.4	0.86667	0.0
0.29828	1	10.6	0.53333	1.0
0.16531	0	13.1	0.06667	1.0
0.35938	1	5.5	0.6	0.0
0.26553	0	13.6	0.3	0.0
0.44959	0	12.8	0.83333	1.0
0.28987	0	14.2	0.36667	1.0
0.22312	1	4.9	0.03333	1.0
0.19637	0	13.3	0.03333	0.0
0.43939	0	13.3	0.56667	0.0
0.21561	0	13.0	0.0	1.0
0.55265	1	11.4	0.8	0.0
0.3534	0	12.8	0.1	1.0
0.25026	0	13.3	0.03333	0.0
0.28953	0	13.1	0.5	0.0
0.41993	0	14.0	0.7	0.0
0.26273	0	12.7	0.63333	1.0
0.45085	1	3.8	0.63333	0.0
0.39566	0	13.3	0.6	0.0
0.26699	0	13.3	0.23333	1.0
0.34605	0	14.3	0.93333	1.0
0.18402	0	13.0	0.0	0.0
0.4469	1	1.7	0.53333	0.0
0.27522	0	13.6	0.6	1.0
0.3532	0	13.1	0.46667	1.0
0.41267	0	13.0	0.4	0.0
0.2063	0	12.7	0.16667	1.0
0.20376	0	14.4	0.0	0.0
0.43629	1	6.4	0.76667	0.0
0.31056	0	12.8	0.56667	1.0
0.17389	0	13.3	0.4	1.0
0.19319	0	13.4	0.33333	1.0
0.4315	0	9.5	0.63333	0.0
0.2805	0	12.7	0.53333	1.0
0.28301	0	13.3	0.46667	0.0
0.44099	0	12.8	0.73333	0.0
0.28017	0	13.7	0.26667	0.0
0.51895	1	1.8	0.8	1.0
0.22321	0	12.8	0.2	1.0
0.22476	0	13.3	0.16667	1.0
0.20699	0	12.8	0.2	0.0
0.37406	0	13.5	0.43333	0.0
0.21859	0	13.3	0.06667	0.0
0.21176	0	12.7	0.06667	1.0
0.43775	0	13.6	0.93333	0.0
0.25683	0	13.0	0.43333	1.0
0.26261	1	10.0	0.06667	0.0
0.23537	1	4.6	0.33333	0.0
0.33998	1	2.0	0.33333	0.0
0.35164	0	13.6	0.03333	0.0
0.36188	1	13.6	0.5	0.0
0.41453	1	3.2	0.83333	0.0
0.55561	0	14.3	0.96667	1.0
0.41132	0	14.4	0.5	0.0
0.50841	1	12.5	0.9	0.0
0.21338	0	12.8	0.2	1.0
0.28847	0	13.0	0.73333	0.0
0.44299	0	13.2	0.76667	0.0
[truncated: 25,996 more rows]
