# Supplementary material for: Plasma proteomic profiles predict individual future health risk
Source: Nat Commun. 2023 Nov 28;14:7817. doi: 10.1038/s41467-023-43575-7 (PMC10684756; doi:10.1038/s41467-023-43575-7)
Supplement: Supplementary file 15 — Source Data [file 41467_2023_43575_MOESM15_ESM.zip › SourceData/Figure2_SourceData/Endocrine disorders.csv]

ProRS	incident_event	censored_years	Age	Sex
0.52066	1	8.4	0.5	0.0
0.12329	0	13.5	0.43333	1.0
0.44596	0	13.4	0.4	1.0
0.17841	0	13.6	0.56667	1.0
0.7398	0	13.1	0.76667	1.0
0.41762	0	13.4	0.83333	1.0
0.05053	0	12.9	0.23333	1.0
0.10545	0	13.7	0.06667	0.0
0.11103	0	13.6	0.63333	0.0
0.03685	0	13.2	0.03333	1.0
0.13744	1	9.2	0.4	1.0
0.37688	0	12.9	0.86667	0.0
0.14166	0	14.4	0.76667	1.0
0.06418	0	13.5	0.36667	0.0
0.63761	1	10.7	0.46667	1.0
0.51221	0	13.0	0.5	1.0
0.1454	1	10.6	0.63333	0.0
0.09737	0	12.8	0.13333	1.0
0.12175	0	13.9	0.63333	0.0
0.34089	0	13.0	0.46667	1.0
0.53122	1	3.6	0.96667	1.0
0.07304	0	12.9	0.46667	0.0
0.11057	0	13.9	0.26667	1.0
0.36097	0	13.3	0.9	0.0
0.07297	0	14.0	0.3	1.0
0.15605	1	6.5	0.0	0.0
0.26635	0	12.9	0.4	0.0
0.1639	1	9.2	0.83333	0.0
0.10499	0	13.6	0.86667	1.0
0.14546	0	13.3	0.53333	0.0
0.192	0	13.5	0.66667	0.0
0.08793	0	13.0	0.03333	0.0
0.36673	1	8.4	0.8	1.0
0.64376	0	12.8	0.96667	0.0
0.39191	1	8.4	0.63333	0.0
0.14725	0	10.4	0.83333	0.0
0.15149	0	13.4	0.73333	0.0
0.30692	0	12.7	0.06667	0.0
0.1322	0	12.8	0.4	1.0
0.55575	0	13.3	0.23333	1.0
0.04464	0	13.2	0.13333	0.0
0.1179	1	10.3	0.2	0.0
0.08676	0	12.8	0.73333	1.0
0.30406	0	13.9	0.86667	1.0
0.18965	0	13.8	0.4	0.0
0.13077	0	13.0	0.63333	1.0
0.04104	0	13.0	0.16667	1.0
0.55252	1	13.0	0.76667	0.0
0.47445	1	8.3	0.83333	0.0
0.08628	0	13.0	0.33333	0.0
0.2372	0	12.7	0.16667	1.0
0.06754	0	14.1	0.6	0.0
0.20503	0	14.2	0.1	0.0
0.54593	0	13.2	0.73333	1.0
0.15491	0	13.2	0.1	0.0
0.26862	0	13.0	0.23333	0.0
0.30636	0	12.8	1.0	1.0
0.24402	1	10.6	0.53333	1.0
0.10359	0	13.0	0.43333	1.0
0.12328	0	14.1	0.36667	0.0
0.49003	0	13.6	0.36667	0.0
0.32248	0	13.4	0.86667	0.0
0.60708	1	6.9	0.86667	1.0
0.12641	0	12.8	0.6	0.0
0.4024	1	10.7	0.7	1.0
0.14879	0	13.2	0.9	1.0
0.0978	0	12.7	0.1	0.0
0.45363	1	1.8	0.7	1.0
0.07244	0	12.9	0.03333	0.0
0.62666	0	2.0	0.93333	1.0
0.09673	0	13.8	0.23333	0.0
0.1048	0	13.3	0.2	0.0
0.15592	0	13.0	0.06667	0.0
0.12851	0	13.0	0.3	1.0
0.29837	1	9.7	0.76667	0.0
0.13801	0	12.7	0.76667	0.0
0.14568	0	12.7	0.73333	1.0
0.03801	0	13.0	0.16667	1.0
0.21462	1	5.8	0.6	0.0
0.18963	0	13.5	0.56667	0.0
0.30764	0	12.7	0.86667	1.0
0.58484	0	13.4	0.93333	0.0
0.61701	1	10.3	0.93333	1.0
0.31622	0	14.3	0.76667	0.0
0.32974	0	10.4	0.16667	1.0
0.33755	0	13.6	0.8	1.0
0.19184	0	13.2	0.93333	1.0
0.23599	0	12.8	0.13333	1.0
0.06024	0	12.7	0.33333	0.0
0.64234	1	0.4	0.3	0.0
0.07237	0	14.3	0.1	0.0
0.21734	0	13.0	0.16667	1.0
0.65174	1	3.7	0.86667	0.0
0.53065	1	3.1	0.33333	0.0
0.15707	1	11.9	0.26667	0.0
0.49835	0	13.8	0.9	0.0
0.19294	1	6.5	0.3	1.0
0.49011	1	8.7	0.83333	1.0
0.46807	1	6.7	0.46667	1.0
0.11513	0	13.3	0.83333	0.0
0.07247	0	13.2	0.56667	0.0
0.19081	0	13.6	0.76667	1.0
0.1593	0	14.0	0.63333	1.0
0.05109	0	12.8	0.06667	0.0
0.26922	1	7.6	1.0	0.0
0.09557	0	13.4	0.46667	0.0
0.03887	0	14.4	0.13333	1.0
0.31622	1	3.0	0.13333	0.0
0.2336	0	13.0	0.8	1.0
0.08144	0	13.2	0.53333	0.0
0.16916	0	14.0	0.36667	1.0
0.1327	1	1.0	0.8	0.0
0.12513	0	13.6	0.06667	1.0
0.23603	0	13.6	0.06667	0.0
0.52325	1	7.6	0.8	1.0
0.23736	0	13.7	0.73333	1.0
0.09742	0	13.9	0.4	0.0
0.1542	0	12.8	0.33333	1.0
0.33721	0	13.6	0.6	1.0
0.40378	0	13.0	0.73333	0.0
0.20513	0	13.3	0.66667	1.0
0.28951	0	13.0	0.86667	1.0
0.07365	0	12.7	0.03333	1.0
0.13917	0	12.7	0.3	0.0
0.44729	0	12.8	0.8	1.0
0.21996	0	12.7	0.6	1.0
0.27154	0	12.7	0.7	1.0
0.28722	1	6.9	0.8	1.0
0.07026	0	13.5	0.56667	1.0
0.44661	0	14.2	0.63333	1.0
0.2384	1	6.0	0.2	1.0
0.20387	1	7.5	0.16667	0.0
0.20687	0	13.6	0.63333	1.0
0.12097	0	13.6	0.06667	0.0
0.10639	0	13.4	0.76667	1.0
0.25979	0	13.0	0.36667	0.0
0.23796	1	10.0	0.9	1.0
0.22767	1	3.8	0.46667	1.0
0.08294	0	13.9	0.83333	0.0
0.21613	0	13.3	0.96667	0.0
0.43003	0	13.0	0.93333	0.0
0.10189	0	12.9	0.03333	0.0
0.09863	0	13.6	0.33333	1.0
0.11229	0	12.8	0.5	1.0
0.13395	0	13.5	0.1	0.0
0.17181	0	12.9	0.63333	0.0
0.36745	1	3.6	0.23333	1.0
0.05119	0	14.2	0.0	0.0
0.25432	0	14.4	0.43333	1.0
0.27014	0	12.7	0.46667	0.0
0.6275	1	1.9	0.43333	1.0
0.17688	0	12.9	0.83333	1.0
0.17362	0	13.4	0.03333	0.0
0.34613	1	7.4	0.23333	0.0
0.22075	0	12.8	0.73333	0.0
0.25642	1	6.6	0.63333	0.0
0.26355	1	3.1	0.7	0.0
0.21773	1	10.6	0.73333	1.0
0.33923	0	12.8	0.63333	1.0
0.17258	1	5.2	0.7	1.0
0.06204	0	12.8	0.3	1.0
0.18618	1	3.0	0.36667	0.0
0.14277	0	13.1	0.7	0.0
0.18199	0	12.8	0.76667	0.0
0.64404	1	7.0	0.46667	0.0
0.5507	1	7.1	0.8	0.0
0.29793	1	10.3	0.8	0.0
0.28667	0	13.3	0.63333	1.0
0.04412	0	12.7	0.13333	1.0
0.2497	0	13.4	0.5	1.0
0.52061	0	6.5	0.86667	1.0
0.23335	1	9.6	0.9	1.0
0.09921	0	13.5	0.46667	0.0
0.25668	0	13.3	0.56667	0.0
0.18888	0	12.8	0.86667	0.0
0.20627	0	13.2	0.76667	1.0
0.15777	0	13.0	0.43333	0.0
0.27581	0	14.4	0.3	1.0
0.48896	1	11.8	0.8	0.0
0.29275	1	0.7	0.26667	1.0
0.49383	1	4.7	0.86667	1.0
0.43059	0	13.2	0.83333	0.0
0.38045	1	12.4	0.36667	0.0
0.31853	1	10.8	0.86667	0.0
0.12536	0	13.1	0.43333	0.0
0.54783	1	11.8	0.6	0.0
0.07356	0	13.2	0.16667	0.0
0.30757	0	13.4	0.8	0.0
0.06075	0	13.1	0.13333	1.0
0.18974	1	11.6	0.9	1.0
0.18942	0	13.1	0.43333	1.0
0.19275	0	12.8	0.7	1.0
0.09256	0	13.0	0.16667	0.0
0.15694	1	3.8	0.23333	0.0
0.08836	0	14.1	0.16667	1.0
0.2541	0	13.3	0.43333	0.0
0.3755	0	12.8	0.8	1.0
0.17776	0	12.8	0.66667	0.0
0.18146	0	13.3	0.23333	0.0
0.12571	0	12.7	0.5	0.0
0.20184	0	13.1	0.86667	0.0
0.18799	0	13.3	0.4	0.0
0.49299	1	9.7	0.9	1.0
0.43293	0	10.8	0.8	0.0
0.29036	1	7.4	0.6	0.0
0.24916	0	13.0	0.46667	1.0
0.34359	0	13.2	0.8	1.0
0.24025	1	2.6	0.63333	0.0
0.25773	1	0.0	0.73333	0.0
0.70842	0	13.5	0.5	1.0
0.28129	0	13.0	0.53333	1.0
0.08909	0	12.9	0.53333	1.0
0.04955	0	13.0	0.0	0.0
0.16884	0	12.7	0.4	1.0
0.11301	0	13.6	0.26667	0.0
0.1221	0	12.7	0.43333	0.0
0.08857	0	13.1	0.06667	0.0
0.37188	0	13.3	0.63333	1.0
0.16077	1	11.6	0.83333	0.0
0.22209	0	13.5	0.83333	0.0
0.27137	1	10.9	0.76667	1.0
0.23172	0	12.9	0.6	1.0
0.22129	0	12.7	0.36667	0.0
0.0951	0	12.7	0.36667	1.0
0.55149	0	13.5	0.93333	0.0
0.57457	1	3.8	0.7	1.0
0.08765	0	14.5	0.56667	1.0
0.29186	1	6.0	0.83333	0.0
0.09885	0	13.5	0.16667	1.0
0.29346	0	14.5	0.33333	1.0
0.46636	1	2.2	0.9	1.0
0.15037	0	12.8	0.73333	0.0
0.18979	1	2.7	0.8	1.0
0.16774	0	7.7	0.13333	0.0
0.41481	1	10.9	0.83333	0.0
0.13165	0	12.9	0.76667	1.0
0.1189	1	10.9	0.13333	0.0
0.13722	0	13.6	0.4	1.0
0.06602	0	12.9	0.26667	0.0
0.14455	0	12.8	0.3	0.0
0.4615	0	13.6	0.33333	1.0
0.33748	0	14.4	0.43333	0.0
0.06349	0	13.7	0.03333	0.0
0.06119	0	13.0	0.2	0.0
0.31303	1	8.4	0.06667	1.0
0.08265	0	13.1	0.16667	0.0
0.22808	1	12.2	0.83333	0.0
0.14229	0	13.1	0.36667	1.0
0.29508	0	12.7	0.2	1.0
0.1592	0	13.6	0.1	0.0
0.15532	1	7.2	0.86667	1.0
0.18751	0	12.8	0.56667	1.0
0.17264	1	8.0	0.53333	1.0
0.05897	0	14.2	0.03333	1.0
0.04401	0	12.9	0.53333	1.0
0.47589	1	0.7	0.93333	1.0
0.25189	1	4.8	0.53333	0.0
0.1232	0	13.5	0.13333	0.0
0.25051	1	9.2	0.73333	0.0
0.23134	0	12.8	0.7	0.0
0.07191	0	14.1	0.06667	1.0
0.4956	1	9.9	0.73333	1.0
0.07982	0	12.8	0.06667	1.0
0.15567	0	13.4	0.73333	0.0
0.1413	0	14.3	0.3	0.0
0.11747	0	13.0	0.13333	1.0
0.41487	1	7.4	0.4	1.0
0.46578	0	13.7	0.76667	0.0
0.33988	0	14.5	0.63333	0.0
0.07253	0	13.8	0.16667	0.0
0.19807	0	13.4	0.9	1.0
0.07647	0	14.2	0.56667	1.0
0.1318	0	12.7	0.3	1.0
0.6016	0	12.7	0.8	1.0
0.41517	1	5.6	0.03333	0.0
0.33783	0	9.4	0.83333	0.0
0.51834	0	13.1	0.73333	0.0
0.08351	0	13.0	0.1	0.0
0.31538	0	14.3	0.33333	0.0
0.33155	0	13.6	0.73333	0.0
0.15619	1	6.6	0.93333	0.0
0.57002	0	13.1	0.66667	1.0
0.11851	0	12.8	0.73333	0.0
0.0674	0	14.5	0.06667	0.0
0.75444	1	8.8	0.76667	1.0
0.09022	0	13.0	0.13333	0.0
0.07365	0	13.5	0.33333	1.0
0.16644	0	12.8	0.3	0.0
0.26247	1	6.7	0.93333	0.0
0.34605	0	13.8	0.26667	0.0
0.08258	0	13.6	0.3	1.0
0.49146	0	14.4	0.26667	1.0
0.19391	1	10.4	0.1	1.0
0.13479	0	12.8	0.76667	0.0
0.12977	0	14.4	0.53333	0.0
0.27985	0	7.2	0.76667	1.0
0.19473	0	9.8	0.83333	1.0
0.28144	1	3.6	0.2	1.0
0.28949	0	13.9	0.76667	1.0
0.31517	0	12.8	0.36667	1.0
0.11527	1	12.5	0.53333	0.0
0.33857	0	13.6	0.8	0.0
0.09653	0	9.3	0.8	1.0
0.20695	0	7.6	0.83333	0.0
0.10233	0	13.2	0.16667	1.0
0.14322	1	12.3	0.33333	1.0
0.04493	0	12.8	0.16667	0.0
0.14175	0	12.7	0.7	0.0
0.15238	0	12.7	0.93333	0.0
0.10218	0	14.2	0.8	0.0
0.13136	0	12.7	0.16667	1.0
0.08675	0	12.7	0.86667	1.0
0.20779	0	12.7	0.53333	0.0
0.20366	1	6.6	0.26667	1.0
0.13797	0	12.7	0.03333	0.0
0.11368	0	12.9	0.06667	1.0
0.48823	1	7.2	0.73333	1.0
0.04724	0	13.0	0.23333	1.0
0.13178	1	5.3	0.33333	0.0
0.30148	0	12.9	0.83333	1.0
0.13874	0	14.0	0.13333	1.0
0.1344	0	13.1	1.0	1.0
0.19061	0	13.1	0.73333	0.0
0.20921	0	11.1	0.6	0.0
0.48631	0	13.8	0.36667	0.0
0.16371	0	13.3	0.3	0.0
0.46902	1	10.8	0.73333	0.0
0.4546	0	12.8	0.53333	1.0
0.17444	0	13.3	0.76667	1.0
0.57053	0	13.1	0.83333	1.0
0.19631	1	4.1	0.86667	1.0
0.14669	0	13.0	0.0	1.0
0.0617	0	14.4	0.33333	0.0
0.1017	0	12.8	0.36667	0.0
0.25108	0	13.7	0.7	1.0
0.05704	0	13.9	0.33333	0.0
0.2864	0	13.6	0.86667	0.0
0.03344	0	12.7	0.23333	1.0
0.64281	0	12.8	0.73333	0.0
0.07362	0	13.5	0.26667	0.0
0.28055	0	13.2	0.73333	1.0
0.05618	0	13.4	0.03333	0.0
0.06227	0	13.3	0.56667	0.0
0.05669	0	12.7	0.3	1.0
0.07914	0	13.6	0.63333	1.0
0.22556	0	14.3	0.33333	1.0
0.0353	0	13.7	0.13333	1.0
0.10223	0	12.8	0.7	0.0
0.13138	1	3.4	0.33333	0.0
0.11047	0	12.8	0.16667	1.0
0.19118	0	13.3	0.63333	0.0
0.17167	0	12.7	0.83333	0.0
0.11884	0	14.3	0.03333	0.0
0.21062	1	11.3	0.1	0.0
0.282	0	13.7	0.3	1.0
0.48322	0	12.7	0.53333	1.0
0.15407	0	13.3	0.73333	0.0
0.11255	0	13.2	0.16667	0.0
0.5105	1	7.4	0.8	0.0
0.08515	0	12.7	0.23333	0.0
0.60827	1	8.7	0.66667	0.0
0.20314	0	13.6	0.83333	1.0
0.06401	0	14.5	0.36667	1.0
0.20641	0	13.8	0.16667	1.0
0.05497	0	12.9	0.1	0.0
0.23705	0	12.8	0.36667	0.0
0.13257	1	9.9	0.7	0.0
0.06554	0	13.6	0.13333	1.0
0.14754	0	13.4	0.83333	1.0
0.20182	0	13.1	0.96667	0.0
0.05768	0	13.3	0.0	1.0
0.27029	0	13.0	0.86667	1.0
0.42517	0	13.5	0.7	0.0
0.16279	0	12.9	0.53333	1.0
0.68607	1	1.7	0.26667	0.0
0.05178	0	14.0	0.06667	1.0
0.14281	1	3.4	0.16667	1.0
0.10834	0	13.2	0.5	0.0
0.14797	0	14.0	0.43333	1.0
0.27769	0	14.4	0.8	1.0
0.52596	0	13.2	0.73333	0.0
0.41978	1	6.8	0.96667	1.0
0.10369	0	13.5	0.6	0.0
0.29647	1	11.6	0.86667	0.0
0.16004	0	13.0	0.06667	0.0
0.17897	0	13.4	0.56667	1.0
0.23192	0	12.7	0.7	1.0
0.30076	0	13.0	0.96667	1.0
0.13228	0	13.3	0.2	0.0
0.2465	0	13.5	0.46667	0.0
0.39952	1	3.1	0.8	0.0
0.05241	0	13.1	0.26667	0.0
0.07739	0	13.1	0.56667	0.0
0.14941	0	12.8	0.3	1.0
0.05613	0	12.7	0.36667	1.0
0.07829	0	13.6	0.2	1.0
0.14398	0	13.4	0.46667	0.0
0.17745	1	7.0	0.4	0.0
0.03801	0	12.8	0.23333	0.0
0.15831	0	14.3	0.9	1.0
0.17375	0	12.8	0.73333	0.0
0.30704	1	2.1	0.76667	0.0
0.30633	0	12.9	0.73333	0.0
0.28835	0	13.9	0.43333	0.0
0.38177	1	9.7	0.7	0.0
0.50879	0	13.4	0.96667	0.0
0.29245	1	3.9	0.46667	1.0
0.5883	1	3.7	0.93333	1.0
0.06737	0	13.9	0.1	0.0
0.14282	1	8.7	0.2	1.0
0.09675	0	13.7	0.7	0.0
0.08909	0	14.5	0.06667	0.0
0.18789	1	10.6	0.33333	1.0
0.13492	0	14.0	0.13333	0.0
0.49022	0	12.8	0.33333	0.0
0.23082	1	9.4	0.73333	1.0
0.15825	0	13.4	0.53333	0.0
0.15713	0	13.9	0.36667	0.0
0.46073	1	1.8	0.56667	0.0
0.23971	0	13.5	0.13333	0.0
0.15908	0	12.9	0.4	1.0
0.11693	1	14.0	0.23333	0.0
0.35845	0	13.2	0.7	1.0
0.11367	0	13.7	0.46667	1.0
0.23817	0	13.6	0.53333	1.0
0.17619	0	12.8	0.2	1.0
0.17838	0	13.5	0.9	0.0
0.11653	0	14.3	0.8	0.0
0.2696	1	10.3	0.73333	0.0
0.48217	1	11.9	0.4	0.0
0.16572	1	7.7	0.76667	1.0
0.73138	1	2.6	0.1	1.0
0.34252	0	12.8	0.83333	0.0
0.11749	0	12.9	0.36667	0.0
0.05924	0	12.8	0.36667	0.0
0.10366	0	12.8	0.36667	1.0
0.1171	0	14.3	0.2	0.0
0.20253	0	12.7	0.7	0.0
0.08455	0	13.1	0.23333	1.0
0.32166	0	13.7	0.3	0.0
0.16388	0	13.4	0.56667	0.0
0.1273	0	13.0	0.23333	0.0
0.12874	0	12.8	0.13333	1.0
0.18397	0	13.2	0.36667	0.0
0.11406	0	12.9	0.16667	1.0
0.24822	0	12.8	0.93333	0.0
0.10255	0	14.5	0.1	1.0
0.10217	0	13.3	0.4	0.0
0.08051	1	3.1	0.3	0.0
0.24316	0	13.1	0.7	1.0
0.05076	0	12.8	0.3	1.0
0.28183	1	7.6	0.7	1.0
0.16778	0	13.2	0.56667	0.0
0.04056	0	12.7	0.03333	0.0
0.36883	0	13.8	0.86667	1.0
0.08563	0	13.1	0.6	0.0
0.38587	0	12.8	0.96667	0.0
0.27678	0	13.4	0.9	1.0
0.36683	0	13.7	0.9	0.0
0.14239	0	13.4	0.9	1.0
0.4686	1	0.3	0.93333	0.0
0.10524	0	13.0	0.26667	1.0
0.77021	0	0.8	0.7	0.0
0.12805	0	13.5	0.86667	0.0
0.15329	0	13.2	0.86667	0.0
0.32359	1	8.4	0.9	0.0
0.25256	1	1.7	0.66667	1.0
0.10385	1	11.8	0.4	0.0
0.17926	0	12.9	0.83333	0.0
0.12392	0	13.4	0.13333	0.0
0.19456	1	5.3	0.8	1.0
0.16105	0	13.5	0.43333	1.0
0.35815	1	6.8	0.06667	0.0
0.24764	0	13.3	0.63333	0.0
0.12447	1	8.4	0.66667	0.0
0.09338	0	12.7	0.56667	0.0
0.19406	1	10.0	0.83333	1.0
0.03986	0	12.9	0.13333	0.0
0.11091	0	13.3	0.03333	0.0
0.4721	1	3.2	0.63333	0.0
0.32687	0	13.3	0.43333	0.0
0.12375	0	14.1	0.53333	1.0
0.14181	0	12.7	0.36667	0.0
0.28393	0	12.9	0.13333	0.0
0.09788	0	12.8	0.56667	1.0
0.2796	0	8.7	0.96667	1.0
0.13598	0	13.4	0.16667	0.0
0.13622	0	12.7	0.96667	1.0
0.08208	1	9.3	0.0	1.0
0.53323	1	12.3	0.33333	1.0
0.35237	1	5.0	0.83333	0.0
0.13623	0	13.1	0.2	0.0
0.19347	0	13.4	0.6	1.0
0.09188	0	13.0	0.63333	0.0
0.25321	0	13.0	0.53333	0.0
0.07126	0	13.5	0.03333	0.0
0.20906	1	11.1	0.53333	1.0
0.15745	0	14.2	0.13333	1.0
0.2424	0	13.6	0.53333	1.0
0.39635	0	12.7	0.8	0.0
0.34418	0	13.7	0.5	0.0
0.09014	1	2.2	0.43333	0.0
0.57327	1	5.6	0.83333	1.0
0.06956	1	11.5	0.56667	0.0
0.22091	0	12.9	0.1	0.0
0.47209	1	3.9	0.76667	0.0
0.23538	0	13.3	0.16667	1.0
0.45	1	7.4	0.83333	1.0
0.67121	1	9.5	0.73333	0.0
0.21588	0	12.9	0.73333	0.0
0.3211	0	12.9	0.76667	1.0
0.08326	0	13.6	0.16667	1.0
0.28509	1	0.2	0.86667	1.0
0.13784	1	10.1	0.66667	1.0
0.11273	0	13.0	0.3	0.0
0.08091	0	13.0	0.03333	0.0
0.17398	0	12.8	0.6	1.0
0.06665	0	13.0	0.03333	1.0
0.27511	0	13.0	0.7	1.0
0.10916	0	14.1	0.46667	0.0
0.17146	0	13.4	0.46667	0.0
0.33763	0	13.3	0.43333	1.0
0.08481	0	13.9	0.36667	1.0
0.12385	0	12.7	0.13333	0.0
0.05145	0	12.8	0.16667	1.0
0.09766	0	14.1	0.03333	1.0
0.0736	0	13.3	0.36667	0.0
0.06785	0	12.8	0.43333	0.0
0.1538	0	13.1	0.66667	0.0
0.18154	0	12.8	0.16667	1.0
0.24873	0	14.1	0.96667	0.0
0.68294	1	8.8	0.9	1.0
0.0966	0	13.0	0.3	1.0
0.08871	1	4.5	0.03333	0.0
0.42965	1	12.0	0.4	0.0
0.19048	0	13.3	0.06667	1.0
0.05191	0	12.9	0.0	1.0
0.44146	1	4.6	0.73333	1.0
0.09993	0	14.2	0.26667	0.0
0.14381	0	13.3	0.26667	1.0
0.19932	0	12.8	0.46667	0.0
0.4248	0	13.6	0.9	0.0
0.42117	1	11.0	0.3	0.0
0.19297	0	13.3	0.23333	0.0
0.20721	0	13.2	0.86667	1.0
0.5202	0	13.1	0.36667	1.0
0.08274	0	12.9	0.16667	0.0
0.27168	0	13.1	0.86667	1.0
0.15916	1	13.3	0.43333	0.0
0.12844	0	13.4	0.36667	0.0
0.09732	0	13.7	0.1	0.0
0.09171	0	13.1	0.16667	0.0
0.12757	0	14.0	0.06667	1.0
0.09861	0	12.7	0.66667	0.0
0.20492	1	12.3	0.56667	0.0
0.09669	0	12.8	0.33333	0.0
0.42624	0	13.2	0.76667	0.0
0.26002	1	1.2	0.66667	0.0
0.22689	0	14.3	0.73333	1.0
0.11587	0	12.8	0.63333	0.0
0.15376	0	12.7	0.4	1.0
0.15995	0	13.7	0.46667	1.0
0.10016	0	13.3	0.2	0.0
0.25925	0	13.3	0.9	1.0
0.19623	0	13.0	0.5	1.0
0.10765	0	13.4	0.3	1.0
0.09318	0	13.2	0.16667	1.0
0.23459	0	13.4	0.66667	1.0
0.09856	0	12.9	0.46667	0.0
0.06331	0	13.1	0.33333	0.0
0.05532	0	13.7	0.3	0.0
0.10688	0	13.2	0.03333	0.0
0.20907	0	13.1	0.86667	0.0
0.32738	1	8.5	0.6	0.0
0.07124	0	14.4	0.13333	1.0
0.09621	0	12.9	0.3	0.0
0.28199	0	13.8	0.73333	0.0
0.25522	1	8.3	0.63333	0.0
0.18979	1	13.2	0.7	1.0
0.09305	0	13.0	0.06667	1.0
0.22431	0	13.5	0.66667	0.0
0.35858	0	14.1	0.36667	1.0
0.23597	1	0.7	0.93333	1.0
0.57109	0	14.1	0.76667	1.0
0.10284	0	13.0	0.13333	0.0
0.29982	1	0.0	0.7	1.0
0.08152	0	12.8	0.13333	1.0
0.12	1	11.0	0.4	0.0
0.20873	1	9.4	0.53333	0.0
0.0557	0	13.1	0.06667	1.0
0.05749	0	13.3	0.0	0.0
0.18993	0	4.6	0.93333	1.0
0.46379	1	3.8	0.86667	0.0
0.12039	0	13.7	0.23333	0.0
0.11925	0	12.8	0.5	0.0
0.2467	1	9.3	0.13333	0.0
0.53875	0	13.4	0.7	1.0
0.13028	0	12.8	0.23333	1.0
0.09277	0	12.8	0.46667	1.0
0.43288	1	8.8	0.83333	1.0
0.2041	0	13.4	0.73333	1.0
0.08696	0	14.3	0.06667	0.0
0.14108	0	13.7	0.2	1.0
0.07555	0	12.8	0.43333	1.0
0.29119	0	13.0	0.6	0.0
0.13442	1	6.5	0.33333	0.0
0.14796	0	13.7	0.26667	0.0
0.10723	0	14.0	0.1	0.0
0.09506	0	13.3	0.2	0.0
0.24668	0	10.8	0.7	1.0
0.09798	0	12.8	0.23333	0.0
0.22543	0	14.3	0.76667	0.0
0.25842	0	13.2	0.1	1.0
0.19373	0	13.6	0.13333	0.0
0.30697	0	12.7	0.3	1.0
0.44244	1	11.1	0.2	1.0
0.17809	0	13.7	0.1	0.0
0.36363	0	13.1	0.76667	0.0
0.06697	0	13.4	0.06667	1.0
0.39864	1	10.2	0.66667	1.0
0.17708	1	3.1	0.53333	1.0
0.41775	1	11.6	0.86667	1.0
0.51608	0	12.7	0.7	0.0
0.11282	0	13.3	0.3	0.0
0.35608	0	13.8	0.56667	0.0
0.17691	1	2.7	0.5	0.0
0.26975	0	6.9	0.6	0.0
0.71487	1	4.4	0.8	1.0
0.12531	0	14.1	0.46667	0.0
0.08552	0	12.9	0.16667	0.0
0.20331	0	13.3	0.83333	0.0
0.13908	0	12.8	0.93333	0.0
0.22517	0	13.3	0.5	0.0
0.30852	0	8.9	0.73333	1.0
0.57369	0	13.6	0.9	0.0
0.11479	0	13.2	0.33333	0.0
0.03937	0	13.0	0.13333	1.0
0.36864	1	10.5	0.36667	0.0
0.54333	1	10.6	0.66667	0.0
0.21944	1	1.0	0.36667	0.0
0.13624	1	11.9	0.26667	1.0
0.13299	1	4.9	0.46667	1.0
0.11565	0	13.7	0.26667	0.0
0.0848	1	7.1	0.86667	1.0
0.17505	0	12.8	0.36667	0.0
0.08577	0	12.7	0.03333	0.0
0.07603	0	13.7	0.36667	0.0
0.106	0	12.7	0.33333	1.0
0.37898	1	7.0	0.76667	0.0
0.16145	0	13.2	0.26667	1.0
0.62965	0	12.8	0.83333	0.0
0.36356	0	13.3	0.66667	1.0
0.30867	0	12.7	0.86667	0.0
0.05352	0	12.8	0.33333	1.0
0.05207	0	13.3	0.06667	1.0
0.14507	1	7.0	0.43333	0.0
0.10238	0	12.9	0.83333	1.0
0.3088	1	12.9	0.93333	1.0
0.07682	0	13.0	0.43333	0.0
0.27223	1	7.8	0.93333	0.0
0.13704	0	13.6	0.43333	0.0
0.25376	0	13.0	0.56667	1.0
0.12637	0	14.4	0.2	1.0
0.60427	1	5.9	0.76667	1.0
0.15483	0	14.0	0.03333	1.0
0.09823	0	12.7	0.23333	0.0
0.20441	1	12.4	0.3	1.0
0.34768	1	5.9	0.46667	0.0
0.38953	1	8.6	0.53333	1.0
0.1918	0	12.7	0.76667	1.0
0.19758	0	12.8	0.36667	1.0
0.05013	0	12.8	0.2	1.0
0.10242	1	6.0	0.56667	1.0
0.37719	1	10.4	0.5	1.0
0.30364	0	13.6	0.73333	0.0
0.23143	0	13.4	0.16667	1.0
0.15061	0	13.7	0.9	0.0
0.09653	0	12.9	0.66667	1.0
0.1363	1	2.8	0.46667	1.0
0.29476	1	4.6	0.76667	1.0
0.13543	0	13.3	0.56667	0.0
0.14219	0	13.6	0.4	0.0
0.09176	0	13.5	0.7	1.0
0.26604	0	12.8	0.8	1.0
0.13678	0	12.8	0.4	1.0
0.09021	0	13.1	0.63333	1.0
0.18374	1	12.3	0.86667	1.0
0.41751	0	13.1	0.06667	1.0
0.25475	0	11.0	0.83333	1.0
0.24624	0	13.3	0.3	0.0
0.18188	0	12.7	0.56667	0.0
0.07867	0	14.0	0.13333	1.0
0.27225	0	12.8	0.26667	0.0
0.08403	0	13.5	0.16667	1.0
0.22564	0	12.9	0.5	0.0
0.15796	0	13.3	0.8	0.0
0.37438	0	13.4	0.76667	0.0
0.48493	0	13.1	0.9	1.0
0.043	0	13.1	0.23333	1.0
0.08541	0	12.7	0.66667	1.0
0.38874	0	12.8	0.86667	1.0
0.08741	0	12.7	0.03333	0.0
0.26403	0	12.8	0.7	0.0
0.09564	1	6.0	0.36667	1.0
0.11034	0	13.1	0.4	0.0
0.66052	0	13.6	0.5	0.0
0.5984	1	6.1	0.63333	1.0
0.16771	0	13.5	0.2	1.0
0.53661	1	0.3	0.83333	1.0
0.08176	0	14.1	0.33333	1.0
0.0975	0	14.4	0.13333	0.0
0.64387	0	13.8	0.56667	1.0
0.36133	0	12.9	0.86667	1.0
0.35145	0	13.0	0.53333	1.0
0.07008	0	12.7	0.2	0.0
0.09151	0	12.7	0.26667	0.0
0.13305	0	13.0	0.43333	1.0
0.20027	0	14.0	0.06667	0.0
0.11913	0	13.6	0.4	0.0
0.26391	0	13.3	0.6	0.0
0.73358	1	13.4	0.76667	0.0
0.38226	0	12.9	0.63333	0.0
0.05727	0	12.8	0.1	0.0
0.14352	0	12.9	0.4	1.0
0.08391	1	7.5	0.66667	1.0
0.31297	0	13.7	0.63333	0.0
0.05616	0	12.7	0.2	1.0
0.26031	0	12.7	0.2	0.0
0.28515	0	12.7	0.73333	1.0
0.38132	0	12.7	0.66667	0.0
0.19951	0	13.6	0.83333	0.0
0.41398	0	14.2	0.06667	1.0
0.19213	0	13.3	0.2	0.0
0.09286	0	14.0	0.26667	0.0
0.09807	0	14.0	0.23333	0.0
0.60414	1	5.9	0.86667	0.0
0.54141	1	3.8	0.73333	1.0
0.51466	0	12.8	0.8	1.0
0.57229	1	11.3	0.9	1.0
0.09705	0	13.0	0.66667	0.0
0.24619	0	13.4	0.76667	0.0
0.13965	0	12.9	0.73333	0.0
0.17118	0	13.2	0.03333	1.0
0.33354	0	14.4	0.56667	0.0
0.50985	1	1.2	0.46667	1.0
0.11125	0	14.2	0.03333	0.0
0.16711	1	7.7	0.23333	0.0
0.04223	0	12.7	0.06667	1.0
0.11642	0	12.8	0.16667	1.0
0.04553	0	13.8	0.53333	0.0
0.36068	1	2.2	0.96667	0.0
0.07609	0	13.0	0.03333	1.0
0.10034	1	9.0	0.66667	1.0
0.12947	0	14.0	0.2	0.0
0.21966	0	13.3	0.73333	0.0
0.28235	1	12.2	0.5	1.0
0.20632	0	12.8	0.73333	0.0
0.24823	1	7.9	0.7	1.0
0.12663	1	6.8	0.4	1.0
0.16668	0	12.8	0.56667	0.0
0.3819	1	0.4	0.73333	0.0
0.20054	1	11.6	0.93333	1.0
0.26607	1	6.6	0.96667	0.0
0.13509	0	12.7	0.03333	1.0
0.62898	1	0.2	0.96667	1.0
0.05637	0	13.9	0.03333	1.0
0.3086	0	13.7	0.03333	0.0
0.15591	0	13.0	0.03333	0.0
0.20894	0	13.3	0.56667	1.0
0.18828	0	13.3	0.73333	1.0
0.12782	0	13.7	0.16667	1.0
0.04903	0	12.7	0.26667	1.0
0.20118	1	11.8	0.03333	1.0
0.13944	0	13.6	0.53333	1.0
0.10703	0	12.8	0.06667	0.0
0.19449	0	12.9	0.13333	0.0
0.40383	1	10.9	0.66667	1.0
0.27318	1	3.4	0.83333	1.0
0.19365	1	8.0	0.66667	1.0
0.08163	0	13.7	0.56667	0.0
0.19483	0	13.1	0.46667	1.0
0.14058	0	13.2	0.73333	0.0
0.1796	1	11.3	0.46667	0.0
0.13204	0	14.0	0.1	1.0
0.04756	0	13.8	0.03333	0.0
0.07774	0	13.6	0.4	0.0
0.06865	0	13.1	0.2	1.0
0.26069	1	9.7	0.93333	0.0
0.45026	1	6.3	0.4	1.0
0.14066	0	13.1	0.33333	0.0
0.10484	0	13.6	0.2	0.0
0.31887	1	0.4	0.63333	0.0
0.14098	0	14.4	0.03333	0.0
0.16718	0	13.3	0.63333	0.0
0.05749	0	14.0	0.26667	0.0
0.05992	0	13.1	0.3	0.0
0.2867	0	14.0	0.86667	1.0
0.42799	1	11.9	0.83333	1.0
0.11401	0	13.4	0.53333	0.0
0.33239	0	8.4	0.1	1.0
0.14483	0	12.8	0.03333	0.0
0.44814	0	12.9	0.3	0.0
0.1786	1	3.6	0.06667	1.0
0.29068	0	13.4	0.33333	0.0
0.10707	0	12.7	0.1	1.0
0.14034	0	13.3	0.63333	0.0
0.23655	0	12.7	0.76667	1.0
0.18843	0	14.5	0.23333	1.0
0.34714	0	12.9	0.86667	1.0
0.15595	0	14.0	0.43333	0.0
0.09361	0	13.0	0.63333	0.0
0.35001	0	12.7	0.56667	1.0
0.07418	0	12.8	0.3	1.0
0.14772	0	13.0	0.46667	0.0
0.2539	1	3.9	0.46667	0.0
0.51985	1	12.1	0.1	0.0
0.51741	1	7.5	0.93333	0.0
0.05276	0	13.3	0.1	1.0
0.14414	1	4.0	0.23333	0.0
0.2947	1	7.0	0.63333	0.0
0.13955	0	13.3	0.86667	0.0
0.09849	0	12.7	0.6	1.0
0.14347	0	13.0	0.2	1.0
0.19793	0	13.3	0.9	1.0
0.39668	1	6.5	0.66667	0.0
0.12574	1	5.1	0.66667	1.0
0.35357	0	13.6	0.66667	0.0
0.39921	1	12.6	0.66667	1.0
0.14715	0	12.8	0.7	0.0
0.22675	0	13.3	0.53333	0.0
0.10447	0	13.4	0.3	0.0
0.12865	1	2.2	0.36667	1.0
0.04831	0	13.0	0.7	0.0
0.23098	1	11.7	0.7	1.0
0.32925	0	12.9	0.86667	1.0
0.20793	1	8.6	0.7	1.0
0.25109	1	8.8	0.8	1.0
0.26661	1	1.4	0.3	1.0
0.09749	0	12.9	0.1	0.0
0.23038	0	13.7	0.66667	1.0
0.27691	0	14.3	0.8	1.0
0.14355	1	9.4	0.46667	0.0
0.06161	0	14.3	0.2	0.0
0.08515	1	12.8	0.4	1.0
0.1058	1	11.9	0.36667	1.0
0.33037	0	12.8	0.9	0.0
0.36501	1	7.0	0.5	0.0
0.13673	0	13.7	0.23333	0.0
0.11435	0	14.3	0.7	0.0
0.09376	0	14.3	0.1	0.0
0.35644	0	13.4	0.86667	1.0
0.32818	0	12.9	0.9	0.0
0.40918	0	13.0	0.93333	0.0
0.16085	0	13.0	0.4	1.0
0.19435	1	12.6	0.6	1.0
0.40426	0	12.9	0.7	0.0
0.3632	1	13.2	0.33333	0.0
0.16125	0	13.4	0.66667	0.0
0.07818	0	14.4	0.23333	1.0
0.17757	0	12.9	0.86667	0.0
0.30321	0	12.8	0.56667	0.0
0.20241	1	10.8	0.76667	1.0
0.0981	0	13.3	0.46667	0.0
0.18914	0	11.1	0.96667	1.0
0.14768	0	12.8	0.23333	0.0
0.16488	0	13.8	0.13333	1.0
0.49931	1	8.1	0.93333	0.0
0.24001	0	14.5	0.16667	0.0
0.13189	0	12.9	0.4	0.0
0.14223	0	13.3	0.43333	0.0
0.02827	0	13.4	0.1	0.0
0.46711	0	12.8	0.76667	0.0
0.6631	0	4.1	1.0	1.0
0.1745	0	12.7	0.8	0.0
0.24305	0	12.7	0.33333	0.0
0.07132	0	13.8	0.3	1.0
0.42532	0	13.8	0.53333	0.0
0.15245	0	13.2	0.4	1.0
0.08857	1	1.4	0.66667	1.0
0.08539	0	12.8	0.46667	0.0
0.19417	0	12.7	0.63333	1.0
0.38102	0	13.5	0.3	0.0
0.15768	0	13.1	0.53333	0.0
0.19269	0	13.4	0.2	1.0
0.38241	1	3.3	0.9	1.0
0.66881	1	1.6	0.93333	1.0
0.13789	0	12.8	0.4	0.0
0.44275	0	13.4	0.73333	0.0
0.09401	0	13.4	0.53333	1.0
0.28457	1	0.6	0.83333	0.0
0.30364	1	13.4	0.66667	0.0
0.33139	0	14.3	0.86667	0.0
0.08094	0	14.1	0.2	0.0
0.08681	0	14.5	0.4	0.0
0.6332	1	1.8	0.93333	1.0
0.12397	0	12.7	0.56667	0.0
0.18762	0	13.3	0.36667	1.0
0.35678	1	4.5	0.66667	1.0
0.17085	0	12.8	0.76667	0.0
0.56999	1	4.5	0.9	1.0
0.46187	1	10.9	0.56667	0.0
0.09459	0	12.7	0.7	0.0
0.15782	0	13.3	0.63333	0.0
0.23379	0	12.7	0.73333	0.0
0.46766	0	12.7	0.53333	0.0
0.16937	0	12.7	0.5	0.0
0.2016	1	10.6	0.4	0.0
0.20951	0	14.4	0.6	0.0
0.147	1	11.6	0.6	0.0
0.39628	1	5.2	0.76667	1.0
0.13389	0	13.7	0.1	1.0
0.38842	0	12.7	0.23333	0.0
0.27432	0	12.9	0.83333	1.0
0.7471	1	0.4	0.76667	1.0
0.14965	0	12.8	0.9	1.0
0.2322	1	5.5	0.66667	1.0
0.09667	0	13.4	0.6	0.0
0.37047	1	9.0	0.6	0.0
0.33009	1	12.0	0.66667	0.0
0.23143	1	6.0	0.23333	1.0
0.19897	1	10.6	0.53333	1.0
0.11571	0	13.2	0.66667	1.0
0.11503	1	4.2	0.66667	0.0
0.16651	0	13.6	0.6	0.0
0.33803	0	12.9	0.76667	1.0
0.11306	0	14.4	0.23333	0.0
0.17853	0	12.9	0.8	0.0
0.21169	0	13.6	0.46667	0.0
0.28654	0	3.8	0.56667	0.0
0.13494	0	13.6	0.56667	0.0
0.20711	0	13.4	0.13333	0.0
0.1473	0	12.7	0.76667	0.0
0.69836	1	6.3	0.6	0.0
0.28574	0	12.7	0.63333	0.0
0.12575	0	13.0	0.9	0.0
0.18585	0	13.6	0.56667	0.0
0.09673	0	12.8	0.76667	0.0
0.22215	0	14.2	0.46667	0.0
0.16661	0	13.4	0.43333	0.0
0.06642	0	13.0	0.4	1.0
0.29377	0	12.9	0.4	1.0
0.23024	0	13.9	0.86667	1.0
0.11314	0	13.6	0.1	0.0
0.10544	1	12.2	0.56667	0.0
0.48895	1	10.3	0.7	1.0
0.38231	1	5.5	0.7	1.0
0.19507	0	13.3	0.6	0.0
0.12625	0	13.5	0.73333	0.0
0.14258	0	13.0	0.33333	1.0
0.24724	0	13.1	0.7	1.0
0.15704	0	13.6	0.53333	0.0
0.1246	0	13.4	0.26667	1.0
0.57437	0	13.3	0.96667	1.0
0.15986	0	12.8	0.73333	0.0
0.55536	0	13.1	0.83333	1.0
0.08767	0	13.7	0.06667	1.0
0.46403	1	3.8	0.46667	0.0
0.18101	1	7.4	0.2	1.0
0.07086	0	12.7	0.1	0.0
0.0637	0	12.7	0.23333	1.0
0.49392	0	13.1	0.56667	0.0
0.06119	0	12.7	0.4	0.0
0.06669	0	13.4	0.3	1.0
0.65686	1	9.8	0.53333	0.0
0.05937	1	3.7	0.46667	1.0
0.3864	1	3.5	0.7	1.0
0.16633	0	12.9	0.1	0.0
0.47033	1	11.2	0.36667	1.0
0.2309	1	7.5	0.96667	0.0
0.11721	0	12.9	0.43333	0.0
0.21148	1	2.0	0.76667	0.0
0.09529	0	13.0	0.0	0.0
0.04259	0	14.4	0.3	1.0
0.05813	0	14.4	0.16667	0.0
0.22547	0	13.8	0.23333	1.0
0.15942	0	13.7	0.63333	0.0
0.07798	1	6.6	0.63333	1.0
0.45316	1	7.6	0.96667	0.0
0.48873	1	7.6	0.8	0.0
0.09168	0	13.3	0.16667	0.0
0.19726	1	13.2	0.5	1.0
0.38421	0	13.4	0.1	1.0
0.12747	0	13.1	0.4	0.0
0.56231	1	1.2	0.43333	1.0
0.09931	0	13.6	0.3	1.0
0.13947	0	13.6	0.33333	1.0
0.18194	1	0.3	0.5	0.0
0.37098	1	4.5	0.9	0.0
0.10802	1	10.5	0.56667	0.0
0.13512	0	13.9	0.36667	0.0
0.06284	0	12.9	0.26667	0.0
0.08329	0	13.3	0.16667	0.0
0.1798	1	0.4	0.4	0.0
0.52813	1	1.4	0.9	1.0
0.07159	0	13.7	0.06667	0.0
0.1656	0	13.4	0.46667	0.0
0.34796	1	1.8	0.6	0.0
0.13878	0	12.7	0.5	0.0
0.16315	0	13.7	0.43333	0.0
0.36613	0	13.1	0.76667	1.0
0.1869	0	14.1	0.7	0.0
0.20844	0	12.8	0.73333	0.0
0.04808	0	14.5	0.13333	0.0
0.05285	0	13.3	0.4	0.0
0.27027	0	13.4	0.53333	1.0
0.36884	1	3.7	0.96667	1.0
0.2026	0	13.4	0.33333	0.0
0.18161	0	12.8	0.53333	1.0
0.18809	0	13.0	0.9	1.0
0.09506	0	14.3	0.3	1.0
0.05175	0	14.3	0.03333	0.0
0.19506	1	6.0	0.93333	1.0
0.47566	0	12.9	0.76667	1.0
0.23629	0	13.0	0.53333	0.0
0.46987	1	8.4	0.76667	0.0
0.13616	1	12.2	0.23333	1.0
0.24922	0	13.1	0.7	0.0
0.10564	0	13.3	0.26667	0.0
0.57052	1	12.4	0.8	1.0
0.06412	0	13.3	0.26667	1.0
0.08366	0	14.0	0.13333	1.0
0.07429	0	12.9	0.46667	0.0
0.32059	1	6.1	0.7	0.0
0.07343	0	13.4	0.4	0.0
0.11928	0	12.9	0.36667	0.0
0.37749	0	13.3	0.66667	0.0
0.35387	1	3.6	0.4	0.0
0.17604	1	11.6	0.33333	1.0
0.36861	1	0.4	0.63333	0.0
0.05687	0	14.0	0.43333	0.0
0.16704	0	13.5	0.66667	0.0
0.10081	0	13.0	0.2	0.0
0.10827	0	13.2	0.36667	0.0
0.43562	0	13.7	0.93333	1.0
0.32818	1	7.8	0.66667	1.0
0.32545	0	12.9	0.83333	0.0
0.38283	1	11.1	0.86667	0.0
0.0864	0	12.8	0.33333	0.0
0.11822	1	2.0	0.6	0.0
0.14933	0	13.3	0.7	0.0
0.14765	0	13.7	0.1	0.0
0.58165	1	7.7	0.8	0.0
0.30968	0	12.8	0.93333	0.0
0.04951	0	13.1	0.26667	0.0
0.26167	0	12.9	0.46667	0.0
0.1725	0	12.7	0.56667	1.0
0.16687	0	12.8	0.63333	0.0
0.07443	0	13.7	0.4	0.0
0.21206	0	13.0	0.76667	0.0
0.15221	0	12.7	0.7	1.0
0.17473	0	13.0	0.7	1.0
0.12554	0	12.7	0.6	0.0
0.27021	0	13.4	0.2	0.0
0.30255	1	2.8	0.73333	0.0
0.65796	1	5.6	0.73333	0.0
0.37976	0	14.1	0.76667	0.0
0.22141	0	13.5	0.03333	1.0
0.10311	0	12.7	0.5	0.0
0.0624	0	13.1	0.5	1.0
0.07677	0	12.8	0.16667	0.0
0.12023	0	12.8	0.4	0.0
0.08896	0	13.1	0.33333	0.0
0.27499	0	12.8	0.63333	1.0
0.0785	0	13.3	0.03333	0.0
0.45652	0	12.8	0.76667	0.0
0.11189	0	12.8	0.26667	0.0
0.32166	1	5.3	0.43333	1.0
0.20054	0	13.9	0.7	0.0
0.10917	0	12.7	0.66667	0.0
0.05198	0	14.0	0.0	1.0
0.47734	0	13.0	0.96667	0.0
0.18419	0	13.4	0.36667	0.0
0.25766	0	13.3	0.63333	1.0
0.27694	0	14.0	0.3	0.0
0.07867	0	13.0	0.43333	0.0
0.32947	0	12.8	0.66667	0.0
0.06977	0	13.9	0.3	0.0
0.12781	0	13.3	0.7	0.0
0.39181	1	0.9	0.86667	0.0
0.18042	0	12.8	0.23333	0.0
0.29207	0	13.0	0.4	1.0
0.1843	1	13.9	0.7	1.0
0.38021	1	10.1	0.93333	1.0
0.13429	0	13.7	0.36667	1.0
0.23078	0	13.4	0.06667	0.0
0.38612	0	13.4	0.13333	0.0
0.17013	1	10.9	0.93333	0.0
0.266	0	13.5	0.33333	0.0
0.16429	0	13.2	0.83333	1.0
0.1186	0	13.7	0.73333	0.0
0.21189	1	10.9	0.83333	1.0
0.15559	1	12.2	0.6	1.0
0.18234	1	5.9	0.53333	1.0
0.06298	0	13.2	0.66667	0.0
0.2668	1	9.8	0.0	1.0
0.05277	0	12.8	0.0	0.0
0.112	0	12.7	0.63333	0.0
0.11264	0	13.0	0.63333	0.0
0.24427	0	12.9	0.03333	0.0
0.04628	0	13.3	0.03333	1.0
0.09921	0	13.0	0.66667	0.0
0.17576	0	13.2	0.63333	0.0
0.30241	0	13.3	0.66667	0.0
0.49674	0	13.3	0.16667	1.0
0.3698	0	13.0	0.56667	0.0
0.17209	0	13.3	0.2	1.0
0.16041	0	12.8	0.26667	1.0
0.10715	1	11.7	0.46667	1.0
0.2215	0	12.1	0.73333	1.0
0.1098	0	13.0	0.33333	1.0
0.17728	1	12.3	0.66667	0.0
0.19783	0	13.8	0.4	1.0
0.16028	0	13.3	0.16667	1.0
0.58987	0	13.2	0.13333	0.0
0.14446	0	13.7	0.4	0.0
0.06918	0	13.3	0.53333	1.0
0.1276	0	14.2	0.63333	0.0
0.22641	0	14.0	0.3	1.0
0.18204	0	12.9	0.13333	1.0
0.06885	0	13.3	0.16667	1.0
0.17186	0	13.9	0.46667	0.0
0.12696	0	12.7	0.8	1.0
0.10889	0	12.7	0.0	1.0
0.26237	0	14.0	0.9	0.0
0.093	0	13.2	0.0	0.0
0.12432	0	14.1	0.1	0.0
0.18415	0	13.8	0.73333	0.0
0.28826	1	8.6	0.76667	1.0
0.11126	0	13.7	0.43333	1.0
0.21452	1	7.6	0.76667	1.0
0.08408	0	12.9	0.33333	0.0
0.07965	0	13.6	0.5	0.0
0.43747	1	2.3	0.16667	1.0
0.17627	0	13.0	0.03333	0.0
0.05266	0	12.9	0.23333	1.0
0.16238	1	10.5	0.2	0.0
0.14069	0	14.4	0.7	1.0
0.23533	1	5.2	0.2	1.0
0.2216	1	11.9	0.7	1.0
0.46725	0	13.3	0.83333	1.0
0.78319	1	0.8	0.73333	1.0
0.35351	0	13.9	0.66667	0.0
0.05898	0	13.3	0.43333	1.0
0.18312	0	14.5	0.46667	0.0
0.27464	0	13.6	0.13333	0.0
0.10449	0	14.4	0.46667	1.0
0.20088	1	12.1	0.23333	1.0
0.04777	0	12.7	0.13333	0.0
0.41847	0	13.0	0.36667	0.0
0.03688	0	13.1	0.0	1.0
0.05339	0	13.4	0.23333	1.0
0.05148	0	13.4	0.56667	0.0
0.27712	0	13.0	0.33333	0.0
0.39047	1	5.6	0.8	0.0
0.29021	0	12.7	0.93333	0.0
0.09345	0	12.7	0.16667	0.0
0.53203	0	13.0	0.43333	0.0
0.12789	0	13.1	0.53333	0.0
0.27739	0	13.0	0.5	1.0
0.12751	1	7.0	0.73333	0.0
0.05022	0	12.7	0.06667	1.0
0.05297	0	12.7	0.53333	1.0
0.15905	1	12.0	0.8	0.0
0.27027	0	13.0	0.8	1.0
0.09948	0	12.8	0.6	0.0
0.46624	0	13.6	0.23333	0.0
0.0979	0	12.8	0.13333	1.0
0.4241	1	8.4	0.96667	1.0
0.26854	0	14.0	0.03333	0.0
0.09753	0	13.4	0.2	1.0
0.4651	1	3.5	0.76667	1.0
0.44329	0	14.2	0.43333	0.0
0.17678	0	13.1	0.43333	1.0
0.20306	0	13.7	0.1	1.0
0.22323	0	13.1	0.36667	0.0
0.1134	0	13.4	0.4	1.0
0.10082	0	12.7	0.53333	1.0
0.03476	0	12.8	0.46667	1.0
0.12046	1	13.4	0.2	0.0
0.25904	0	13.6	0.36667	0.0
0.15502	0	13.8	0.73333	0.0
0.08132	0	13.9	0.36667	0.0
0.29749	0	13.2	0.56667	1.0
0.17083	0	12.7	0.1	0.0
0.51381	0	13.7	0.9	1.0
0.10239	0	13.6	0.03333	1.0
0.16315	1	3.5	0.93333	0.0
0.17552	0	14.2	0.33333	0.0
0.73753	1	0.5	0.53333	1.0
0.61755	1	9.4	0.2	0.0
0.43238	0	13.7	0.73333	1.0
0.0988	0	13.6	0.2	0.0
0.25883	0	12.7	0.96667	0.0
0.60103	0	12.8	0.8	0.0
0.32719	1	9.1	0.73333	0.0
0.30086	1	10.1	0.9	0.0
0.16474	0	13.0	0.6	0.0
0.3444	0	13.2	0.66667	0.0
0.32224	0	14.5	0.76667	0.0
0.11096	0	12.9	0.73333	0.0
0.54791	1	6.8	1.0	1.0
0.24407	0	13.0	0.73333	0.0
0.21416	0	4.1	0.83333	0.0
0.1651	1	2.6	0.33333	1.0
0.15135	0	13.5	0.26667	0.0
0.51453	0	1.7	0.83333	1.0
0.12952	0	14.3	0.5	0.0
0.40949	0	13.1	0.83333	0.0
0.17943	0	13.4	0.3	0.0
0.18615	1	8.0	0.06667	1.0
0.62912	1	5.1	0.8	0.0
0.13421	0	13.4	0.1	1.0
0.15046	0	13.4	0.23333	1.0
0.17291	0	13.1	0.8	0.0
0.09293	0	13.2	0.43333	0.0
0.17541	0	13.5	0.8	0.0
0.14555	0	13.0	0.43333	1.0
0.08479	0	12.7	0.26667	1.0
0.27314	0	9.1	0.9	1.0
0.1625	0	13.0	0.1	0.0
0.25695	0	12.8	0.56667	0.0
0.18469	0	13.0	0.66667	1.0
0.09378	0	13.1	0.03333	0.0
0.14806	0	13.8	0.46667	0.0
0.09895	1	5.9	0.7	0.0
0.0833	0	14.0	0.43333	1.0
0.21072	0	14.0	0.86667	0.0
0.09777	0	13.4	0.6	0.0
0.1721	1	1.5	0.3	0.0
0.07255	0	12.8	0.13333	0.0
0.12012	0	12.9	0.33333	0.0
0.16804	0	13.4	0.73333	0.0
0.14404	0	13.7	0.73333	0.0
0.14345	0	12.7	0.2	0.0
0.20188	0	13.6	0.63333	0.0
0.29382	0	13.4	0.8	0.0
0.11407	0	13.4	0.66667	0.0
0.14597	0	13.2	0.7	0.0
0.10818	0	13.0	0.73333	1.0
0.15314	1	8.9	0.43333	1.0
0.08874	0	13.2	0.43333	1.0
0.70508	1	10.9	0.93333	1.0
0.28843	1	7.2	0.3	1.0
0.2329	1	13.2	0.3	0.0
0.09264	0	13.7	0.4	0.0
0.17406	1	9.8	0.8	0.0
0.3707	0	13.4	0.23333	0.0
0.34349	0	13.6	0.36667	0.0
0.1132	1	2.2	0.56667	0.0
0.12384	0	13.4	0.36667	0.0
0.14848	0	14.0	0.36667	0.0
0.22924	0	13.0	0.23333	0.0
0.11701	1	11.8	0.53333	0.0
0.22927	0	13.9	0.8	0.0
0.14988	0	13.7	0.3	0.0
0.34297	0	12.9	0.46667	0.0
0.19055	0	12.8	0.73333	0.0
0.04429	0	13.3	0.16667	1.0
0.0454	0	13.0	0.13333	0.0
0.26806	1	1.9	0.53333	0.0
0.52187	1	12.3	0.33333	1.0
0.06585	0	13.3	0.36667	0.0
0.21149	0	13.1	0.13333	0.0
0.71427	0	13.2	1.0	0.0
0.06403	1	11.8	0.5	0.0
0.48353	1	7.3	0.86667	0.0
0.14573	0	13.0	0.2	0.0
0.05283	0	13.4	0.23333	1.0
0.07289	0	12.7	0.16667	0.0
0.12467	0	13.6	0.03333	1.0
0.24486	0	13.6	0.8	0.0
0.08917	0	12.9	0.0	0.0
0.25425	0	6.4	0.96667	0.0
0.04232	0	14.4	0.3	1.0
0.16954	0	13.3	0.63333	1.0
0.10407	0	13.6	0.1	0.0
0.18553	0	13.3	0.46667	1.0
0.04194	0	12.8	0.13333	1.0
0.11917	0	12.8	0.03333	0.0
0.16449	0	13.4	0.43333	1.0
0.23991	1	4.4	0.76667	0.0
0.27458	0	13.3	0.2	0.0
0.63361	1	10.8	0.66667	1.0
0.08333	0	13.0	0.5	1.0
0.24331	0	13.1	0.13333	0.0
0.09353	0	14.2	0.3	0.0
0.31616	0	13.7	0.73333	1.0
0.12187	1	10.5	0.26667	1.0
0.28298	1	0.7	0.66667	1.0
0.16647	0	12.8	0.93333	0.0
0.09973	1	11.4	0.4	0.0
0.31227	0	13.2	0.5	1.0
0.36411	0	10.5	0.23333	1.0
0.43043	1	10.9	0.06667	0.0
0.20399	0	13.4	0.23333	0.0
0.4215	0	12.8	0.8	0.0
0.43988	0	5.0	0.7	1.0
0.09551	0	13.6	0.76667	1.0
0.59885	1	4.0	0.96667	1.0
0.30185	0	13.5	0.16667	1.0
0.32865	0	13.6	0.8	1.0
0.40455	1	1.7	0.43333	1.0
0.1432	0	13.0	0.66667	0.0
0.12305	0	13.2	0.2	0.0
0.33499	0	12.8	0.5	1.0
0.39216	0	12.7	0.63333	0.0
0.258	1	3.2	0.63333	0.0
0.0622	0	12.7	0.03333	1.0
0.29953	0	13.7	0.23333	0.0
0.20633	0	14.0	0.2	1.0
0.12709	0	12.8	0.2	1.0
0.3965	1	3.7	0.7	0.0
0.08614	1	2.0	0.36667	1.0
0.10321	0	13.2	0.03333	0.0
0.28539	1	9.6	0.33333	1.0
0.31744	0	13.1	0.96667	1.0
0.0363	0	12.9	0.06667	1.0
0.11742	1	10.1	0.53333	0.0
0.08498	0	14.3	0.26667	1.0
0.21865	0	13.0	0.16667	0.0
0.05742	0	13.4	0.36667	0.0
0.38325	0	13.4	0.43333	1.0
0.20314	0	12.7	0.76667	0.0
0.07569	0	14.4	0.03333	1.0
0.36657	0	13.2	0.33333	0.0
0.10896	0	14.5	0.46667	1.0
0.21418	0	12.9	0.23333	0.0
0.18393	0	13.6	0.33333	0.0
0.05408	0	13.4	0.16667	0.0
0.16311	0	13.4	0.56667	1.0
0.15632	0	14.5	0.6	1.0
0.36113	1	0.9	0.43333	0.0
0.06323	0	12.8	0.2	1.0
0.11215	0	12.8	0.06667	1.0
0.36317	0	12.9	0.8	0.0
0.12859	0	13.1	0.2	0.0
0.08759	0	13.1	0.66667	0.0
0.11416	0	13.7	0.16667	0.0
0.18747	1	9.6	0.4	1.0
0.19626	0	13.4	0.8	1.0
0.1813	0	12.7	0.96667	1.0
0.17172	1	5.1	0.8	1.0
0.11371	0	13.3	0.23333	0.0
0.52885	0	13.4	0.9	1.0
0.2078	0	13.8	0.83333	1.0
0.2108	0	13.7	0.13333	0.0
0.52669	1	0.1	0.96667	1.0
0.19252	0	13.4	0.1	0.0
0.11546	0	12.8	0.13333	0.0
0.31	0	12.7	0.53333	0.0
0.25713	0	13.3	0.66667	0.0
0.24596	0	14.2	0.96667	1.0
0.23105	0	13.3	0.7	0.0
0.0941	0	12.7	0.6	1.0
0.29398	1	1.4	0.9	0.0
0.51448	0	12.8	0.93333	1.0
0.06833	0	14.0	0.16667	1.0
0.11209	0	9.7	0.83333	0.0
0.16331	0	12.8	0.43333	0.0
0.25929	1	0.6	0.4	1.0
0.34854	0	12.9	0.46667	1.0
0.159	0	13.4	0.53333	1.0
0.10341	0	13.3	0.1	0.0
0.45569	0	13.4	0.96667	1.0
0.08836	0	13.3	0.3	0.0
0.06155	0	12.8	0.23333	0.0
0.13123	1	11.6	0.1	1.0
0.28326	1	4.2	0.63333	1.0
0.20583	0	12.9	0.16667	0.0
0.1335	0	12.8	0.06667	0.0
0.3157	1	11.2	0.6	0.0
0.12231	0	13.8	0.16667	0.0
0.23924	0	12.7	0.66667	0.0
0.35016	0	12.9	0.96667	1.0
0.14084	0	13.2	0.4	1.0
0.17105	0	13.4	0.66667	1.0
0.26097	1	6.5	0.26667	0.0
0.08193	0	13.5	0.7	0.0
0.06557	0	14.3	0.46667	0.0
0.23946	1	8.3	1.0	0.0
0.12412	0	13.7	0.16667	1.0
0.42095	0	13.0	1.0	0.0
0.24246	0	13.4	0.93333	0.0
0.46019	1	12.3	1.0	0.0
0.07926	0	12.8	0.06667	1.0
0.16202	0	13.3	0.7	1.0
0.15078	0	13.4	0.06667	0.0
0.10746	0	12.8	0.26667	1.0
0.16344	0	13.1	0.53333	0.0
0.4415	0	13.2	0.53333	0.0
0.04232	0	12.7	0.6	1.0
0.06924	0	13.3	0.06667	1.0
0.17364	0	13.0	0.06667	0.0
0.25592	0	13.3	0.36667	0.0
0.228	0	13.8	0.83333	1.0
0.38356	0	13.3	0.3	0.0
0.23521	0	13.8	0.76667	0.0
0.30984	0	13.0	0.23333	0.0
0.22755	0	14.3	0.5	1.0
0.17106	0	13.9	0.63333	0.0
0.13992	0	13.3	0.23333	1.0
0.13639	0	12.9	0.16667	0.0
0.20492	0	13.6	0.2	0.0
0.39126	1	12.0	0.83333	0.0
0.23701	1	6.6	0.96667	0.0
0.3013	0	12.9	0.3	0.0
0.66655	0	14.4	0.53333	1.0
0.15806	1	6.9	0.63333	0.0
0.12301	0	13.6	0.43333	1.0
0.11059	0	13.4	0.46667	1.0
0.2381	0	13.0	0.2	1.0
0.15096	0	12.9	0.26667	0.0
0.07478	0	13.2	0.6	0.0
0.45985	0	13.3	0.73333	0.0
0.24876	0	12.8	0.03333	0.0
0.2234	0	12.7	0.36667	1.0
0.1501	0	13.3	0.73333	1.0
0.20426	0	13.6	0.73333	0.0
0.13007	0	13.1	0.56667	0.0
0.26349	1	12.2	0.66667	0.0
0.32713	0	12.7	0.76667	0.0
0.20328	1	11.1	0.43333	1.0
0.10285	0	13.4	0.03333	0.0
0.11028	0	12.9	0.2	0.0
0.21653	0	13.6	0.46667	0.0
0.24647	0	14.2	0.96667	1.0
0.2312	0	13.6	0.23333	0.0
0.34825	0	13.1	0.9	1.0
0.06234	0	13.0	0.0	0.0
0.20405	0	12.8	0.66667	0.0
0.07231	0	14.3	0.0	0.0
0.10184	1	9.6	0.93333	0.0
0.24651	0	13.1	0.46667	1.0
0.1577	0	12.7	0.73333	0.0
0.09442	0	12.9	0.56667	1.0
0.13991	0	12.8	0.7	0.0
0.14376	0	13.3	0.36667	1.0
0.40113	0	13.6	0.8	1.0
0.29562	0	12.7	0.7	1.0
0.1196	0	5.6	0.4	0.0
0.07115	0	12.8	0.5	0.0
0.54799	0	13.0	0.7	1.0
0.18896	0	13.7	0.63333	0.0
0.40055	0	13.2	0.93333	1.0
0.25081	1	8.1	0.23333	0.0
0.18654	0	13.0	0.6	0.0
0.58091	0	13.7	0.76667	0.0
0.15365	0	13.9	0.53333	0.0
0.09462	0	13.3	0.4	0.0
0.27129	0	13.1	0.1	1.0
0.174	0	13.4	0.36667	0.0
0.09077	0	14.2	0.83333	1.0
0.03563	0	12.9	0.0	0.0
0.36057	1	10.5	0.53333	0.0
0.40508	0	13.6	0.56667	0.0
0.26137	0	13.8	0.53333	0.0
0.23087	0	12.7	0.53333	0.0
0.33684	1	9.9	0.86667	0.0
0.07599	0	14.1	0.1	0.0
0.22875	1	5.6	0.33333	0.0
0.17571	0	13.5	0.23333	1.0
0.19699	1	8.1	0.43333	1.0
0.39996	1	0.7	0.73333	0.0
0.22799	0	13.9	0.6	0.0
0.20727	0	13.2	0.7	1.0
0.42037	1	9.5	0.86667	0.0
0.10827	0	13.1	0.7	1.0
0.26827	0	13.4	0.43333	0.0
0.16363	1	10.8	0.66667	0.0
0.14824	0	13.3	0.13333	1.0
0.16721	1	8.2	0.06667	0.0
0.52314	1	11.3	0.93333	1.0
0.07768	0	12.8	0.46667	1.0
0.30722	0	12.8	0.93333	0.0
0.09888	0	13.1	0.26667	0.0
0.16612	0	12.7	0.46667	0.0
0.07321	1	7.4	0.46667	0.0
0.46364	1	10.9	0.83333	0.0
0.51592	1	3.2	0.06667	1.0
0.22191	0	14.1	0.6	0.0
0.24078	0	14.0	0.73333	0.0
0.16822	0	13.4	0.56667	0.0
0.29839	1	8.5	0.46667	0.0
0.46908	0	14.2	0.83333	0.0
0.08635	0	13.7	0.66667	0.0
0.10727	0	14.0	0.2	0.0
0.2686	1	9.7	0.86667	1.0
0.09247	0	12.7	0.43333	0.0
0.08641	0	12.9	0.13333	0.0
0.09997	0	12.8	0.5	0.0
0.17348	0	13.3	0.46667	1.0
0.04733	0	13.4	0.3	0.0
0.5361	0	12.8	0.03333	1.0
0.06189	0	14.4	0.03333	1.0
0.11331	0	14.3	0.13333	0.0
0.23453	0	13.1	0.4	0.0
0.13528	0	12.8	0.06667	1.0
0.33339	0	12.9	0.66667	0.0
0.17174	0	13.8	0.26667	0.0
0.52131	0	12.7	0.73333	0.0
0.22328	0	14.3	0.66667	0.0
0.2932	1	3.7	0.1	0.0
0.17983	0	14.3	0.1	0.0
0.11951	1	11.9	0.13333	1.0
0.27148	1	11.3	0.33333	1.0
0.51424	0	12.8	0.76667	0.0
0.31433	0	12.0	0.53333	1.0
0.11967	0	13.7	0.53333	0.0
0.57681	1	3.6	0.86667	0.0
0.08405	0	13.9	0.36667	0.0
0.36436	0	13.6	0.4	1.0
0.63799	0	13.7	0.7	0.0
0.08875	0	14.3	0.06667	0.0
0.07594	0	14.3	0.3	0.0
0.17112	0	13.7	0.23333	0.0
0.08609	0	14.4	0.36667	1.0
0.20251	0	13.5	0.83333	0.0
0.10011	0	13.3	0.6	0.0
0.11604	0	13.1	0.36667	0.0
0.25601	1	10.5	0.83333	0.0
0.03559	0	13.7	0.06667	1.0
0.46362	1	8.6	0.9	1.0
0.29748	1	9.5	0.73333	0.0
0.1491	0	13.0	0.7	0.0
0.2369	0	14.2	0.86667	0.0
0.12871	1	11.8	0.66667	1.0
0.10226	0	13.7	0.3	0.0
0.35954	0	13.3	0.86667	1.0
0.11546	0	12.9	0.7	0.0
0.28316	0	12.7	0.43333	1.0
0.09866	1	0.6	0.63333	1.0
0.35867	0	13.5	0.7	0.0
0.2301	0	12.9	0.53333	0.0
0.06321	0	13.4	0.23333	0.0
0.18973	1	11.1	0.6	0.0
0.29979	1	12.1	0.83333	0.0
0.30001	1	1.8	0.66667	0.0
0.26776	0	12.7	0.5	1.0
0.31932	0	13.4	0.9	1.0
0.0837	0	13.8	0.26667	0.0
0.05239	0	13.4	0.26667	0.0
0.18901	0	12.7	0.7	1.0
0.19466	1	3.2	0.96667	0.0
0.16872	0	13.9	0.83333	0.0
0.34729	0	13.0	0.73333	1.0
0.1201	0	13.2	0.5	1.0
0.11911	0	14.0	0.16667	1.0
0.44587	0	7.0	0.4	1.0
0.37126	0	12.7	0.6	0.0
0.26359	0	13.7	0.66667	0.0
0.085	0	13.0	0.43333	0.0
0.43866	1	2.5	0.0	1.0
0.23651	0	13.6	0.36667	1.0
0.27137	1	9.0	0.93333	0.0
0.09215	0	13.4	0.5	0.0
0.03239	0	12.8	0.1	1.0
0.20593	0	13.1	0.26667	0.0
0.82858	1	1.1	0.83333	1.0
0.05641	0	13.1	0.3	0.0
0.17245	0	12.8	0.4	0.0
0.3786	0	12.7	0.76667	0.0
0.27745	0	13.8	0.73333	0.0
0.10973	1	9.6	0.06667	1.0
0.53151	1	1.7	0.56667	1.0
0.16649	0	13.2	0.66667	1.0
0.16086	0	13.6	0.03333	1.0
0.24076	0	12.8	0.23333	1.0
0.18212	0	13.4	0.6	0.0
0.29552	1	7.6	0.7	0.0
0.21274	0	13.1	0.7	1.0
0.41957	0	13.3	0.63333	0.0
0.58103	1	1.1	0.66667	1.0
0.14033	0	13.2	0.43333	1.0
0.19223	0	13.8	0.53333	1.0
0.37877	0	12.7	0.43333	1.0
0.14213	0	13.3	0.26667	1.0
0.56189	0	13.3	0.9	0.0
0.67286	1	11.2	0.43333	1.0
0.61501	1	8.3	0.43333	1.0
0.05733	0	13.3	0.23333	1.0
0.18699	0	13.2	0.56667	0.0
0.07156	0	13.8	0.36667	0.0
0.21523	0	12.7	0.83333	0.0
0.28337	0	13.0	0.76667	1.0
0.25059	0	12.8	0.6	0.0
0.2675	0	13.2	0.63333	1.0
0.09065	0	10.8	0.03333	1.0
0.56791	0	12.7	1.0	1.0
0.39722	0	13.0	0.53333	1.0
0.13787	0	13.9	0.5	1.0
0.25016	0	6.5	0.8	0.0
0.10831	0	13.6	0.06667	0.0
0.33507	0	13.9	0.6	1.0
0.16033	1	11.4	0.3	0.0
0.34103	0	13.9	0.5	0.0
0.13909	0	13.9	0.7	1.0
0.1978	0	12.9	0.73333	0.0
0.05199	0	12.9	0.43333	0.0
0.20166	1	5.8	0.4	1.0
0.15934	0	13.6	1.0	0.0
0.36834	1	7.7	0.8	1.0
0.0978	0	13.6	0.1	1.0
0.08213	0	14.1	0.4	1.0
0.26853	0	12.8	0.66667	1.0
0.21254	0	13.2	0.6	1.0
0.33005	1	6.0	0.96667	1.0
0.27912	0	12.8	0.63333	1.0
0.21061	0	14.0	0.16667	1.0
0.1341	0	13.3	0.6	0.0
0.30478	1	12.6	0.23333	0.0
0.1016	0	13.5	0.06667	1.0
0.10961	0	12.9	0.5	0.0
0.2373	0	12.7	0.8	0.0
0.20301	0	13.7	0.23333	1.0
0.23341	0	12.8	0.9	1.0
0.2288	1	11.6	0.1	1.0
0.1029	1	12.1	0.6	0.0
0.42098	0	12.7	0.83333	0.0
0.20508	0	12.8	0.9	0.0
0.08944	0	12.7	0.36667	1.0
0.12676	0	13.3	0.4	0.0
0.38488	0	13.7	0.9	0.0
0.37295	0	13.0	0.26667	0.0
0.16347	1	12.2	0.6	1.0
0.09602	0	13.3	0.03333	1.0
0.22599	0	13.6	0.36667	1.0
0.35943	1	4.2	0.2	0.0
0.49795	0	14.1	0.66667	0.0
0.13942	0	13.3	0.43333	0.0
0.28758	0	12.8	0.33333	0.0
0.15248	0	13.4	0.7	1.0
0.23871	0	13.9	0.26667	0.0
0.06227	0	14.1	0.46667	0.0
0.22831	0	13.3	0.73333	1.0
0.08523	0	13.6	0.33333	0.0
0.27881	1	3.6	0.7	1.0
0.16041	1	0.1	0.36667	0.0
0.06308	0	12.9	0.23333	0.0
0.09114	0	13.1	0.06667	1.0
0.34743	1	11.5	0.7	1.0
0.12634	0	13.3	0.56667	0.0
0.41261	0	13.0	0.66667	1.0
0.12427	1	4.0	0.73333	0.0
0.16065	0	13.0	0.26667	0.0
0.30402	0	13.1	0.8	0.0
0.0888	0	13.7	0.7	0.0
0.07651	0	14.1	0.23333	0.0
0.18191	0	13.3	0.36667	0.0
0.06891	0	14.5	0.0	1.0
0.10621	0	12.7	0.33333	1.0
0.1051	0	13.4	0.23333	1.0
0.38804	0	13.0	0.96667	0.0
0.66771	0	12.7	0.96667	0.0
0.27438	0	12.7	0.76667	0.0
0.07282	0	13.8	0.03333	0.0
0.18315	0	13.0	0.3	1.0
0.21492	0	14.1	0.46667	1.0
0.10533	0	13.1	0.76667	0.0
0.18095	1	2.1	0.76667	0.0
0.63895	1	10.9	0.83333	0.0
0.47117	0	13.0	0.96667	1.0
0.19217	0	14.4	0.33333	0.0
0.22681	1	5.2	0.8	0.0
0.34366	0	13.4	0.73333	0.0
0.22406	0	13.6	0.46667	1.0
0.13275	0	14.4	0.16667	1.0
0.16688	0	12.8	0.8	0.0
0.09467	0	12.8	0.13333	1.0
0.16225	0	13.1	0.13333	0.0
0.51972	0	13.8	0.46667	0.0
0.16082	0	13.4	0.5	0.0
0.06353	0	12.9	0.4	1.0
0.06782	0	13.1	0.46667	0.0
0.13435	0	13.1	0.4	1.0
0.19023	0	13.1	0.63333	1.0
0.08219	0	12.9	0.2	1.0
0.04438	0	13.0	0.3	1.0
0.18761	1	12.5	0.96667	1.0
0.42421	0	12.9	0.83333	1.0
0.2342	0	13.1	0.86667	0.0
0.10787	0	13.4	0.76667	0.0
0.11664	0	12.8	0.73333	1.0
0.06183	0	13.1	0.33333	0.0
0.12171	0	13.2	0.6	0.0
0.11625	0	14.0	0.26667	1.0
0.09006	0	13.2	0.46667	1.0
0.03906	0	13.1	0.0	1.0
0.10398	1	1.8	0.36667	1.0
0.09645	0	13.3	0.43333	0.0
0.14451	0	14.3	0.83333	0.0
0.17371	0	13.2	0.43333	0.0
0.17934	0	14.5	0.26667	0.0
0.05682	0	13.3	0.06667	0.0
0.2078	0	13.4	0.56667	0.0
0.48926	1	0.6	0.66667	0.0
0.33865	0	13.2	0.93333	1.0
0.08818	0	14.4	0.06667	1.0
0.07077	0	13.5	0.03333	0.0
0.20344	0	13.9	0.1	0.0
0.32556	1	4.5	0.66667	1.0
0.28643	0	13.2	0.7	0.0
0.27111	0	13.2	0.86667	0.0
0.08408	0	13.8	0.23333	0.0
0.09821	0	14.1	0.26667	0.0
0.09006	0	14.2	0.2	0.0
0.49602	0	13.6	0.96667	0.0
0.1932	1	7.8	0.36667	0.0
0.33397	1	1.0	0.46667	1.0
0.09192	0	13.7	0.03333	1.0
0.13169	0	13.7	0.86667	0.0
0.37184	0	12.8	0.83333	1.0
0.21638	0	13.3	0.7	0.0
0.14425	0	13.8	0.73333	0.0
0.04486	0	12.8	0.13333	0.0
0.04633	0	13.3	0.3	0.0
0.28082	1	10.1	0.83333	0.0
0.15887	0	13.1	0.83333	0.0
0.14464	0	13.9	0.5	0.0
0.11159	0	13.0	0.06667	0.0
0.16437	0	13.2	0.86667	1.0
0.1777	0	13.3	0.53333	1.0
0.2645	1	4.2	0.46667	0.0
0.21609	1	11.1	0.36667	0.0
0.04132	0	12.9	0.16667	1.0
0.07642	0	13.7	0.13333	1.0
0.16963	0	12.9	0.53333	0.0
0.15401	0	13.1	0.7	0.0
0.16878	0	13.1	0.33333	1.0
0.14169	0	14.5	0.13333	1.0
0.56667	0	14.1	0.4	0.0
0.09268	0	12.9	0.43333	0.0
0.34345	0	12.8	0.23333	0.0
0.44506	1	11.4	0.86667	1.0
0.38088	0	12.8	0.7	1.0
0.24564	0	3.8	0.26667	1.0
0.31893	0	13.3	0.66667	0.0
0.23167	1	9.4	0.73333	0.0
0.49882	0	13.5	0.9	0.0
0.21165	0	12.9	0.03333	1.0
0.25778	1	4.7	0.36667	1.0
0.23372	0	13.3	0.73333	0.0
0.10587	0	13.2	0.76667	0.0
0.10737	1	11.1	0.43333	0.0
0.06249	0	14.2	0.63333	0.0
0.26307	1	12.1	0.0	0.0
0.16604	0	12.7	0.66667	0.0
0.18625	0	14.0	0.76667	1.0
0.53499	0	12.7	0.96667	0.0
0.27068	0	13.1	0.1	0.0
0.27343	1	5.5	0.56667	0.0
0.0535	0	13.7	0.03333	1.0
0.08685	1	2.8	0.06667	0.0
0.30245	0	12.8	0.0	1.0
0.54497	0	14.0	0.46667	0.0
0.07344	0	13.5	0.36667	1.0
0.41075	1	7.8	0.43333	0.0
0.54629	1	1.0	0.9	0.0
0.55663	1	9.0	0.8	1.0
0.13914	0	12.8	0.46667	1.0
0.1745	0	13.2	0.6	1.0
0.66657	1	5.1	0.76667	0.0
0.38941	0	14.4	0.13333	1.0
0.23184	1	12.4	0.86667	1.0
0.11107	0	13.6	0.4	1.0
0.12237	0	13.1	0.56667	0.0
0.06012	0	12.8	0.2	0.0
0.05922	0	13.6	0.13333	0.0
0.03703	0	12.7	0.13333	1.0
0.26337	1	10.0	0.8	1.0
0.31414	0	13.8	0.9	0.0
0.35493	0	13.5	0.8	1.0
0.19087	0	13.0	0.73333	1.0
0.30442	0	9.5	0.36667	0.0
0.41086	0	12.8	0.9	1.0
0.17868	0	13.1	0.13333	1.0
0.69049	1	0.3	0.56667	0.0
0.25096	1	6.0	0.7	0.0
0.12196	0	13.1	0.0	0.0
0.3784	0	13.4	0.73333	1.0
0.19785	1	9.7	0.83333	0.0
0.11195	0	13.1	0.33333	0.0
0.03977	0	12.8	0.16667	1.0
0.38665	0	13.3	0.73333	1.0
0.25363	0	12.7	0.83333	0.0
0.49478	0	13.9	0.63333	1.0
0.27568	1	6.8	0.73333	0.0
0.32596	1	7.6	0.73333	0.0
0.18327	0	14.4	0.23333	1.0
0.21414	0	14.4	0.63333	0.0
0.13839	0	13.1	0.16667	1.0
0.08948	0	12.7	0.66667	0.0
0.15701	1	0.4	0.56667	0.0
0.28168	0	14.4	0.43333	1.0
0.1087	0	13.3	0.63333	0.0
0.0795	0	13.8	0.03333	0.0
0.20639	1	1.8	0.13333	0.0
0.08408	0	12.8	0.0	0.0
0.38186	1	5.1	0.96667	0.0
0.09677	0	13.0	0.23333	1.0
0.09057	0	12.9	0.5	1.0
0.4663	1	10.6	0.76667	1.0
0.15047	0	14.3	0.36667	0.0
0.20242	0	12.8	0.4	0.0
0.34188	0	12.8	0.46667	1.0
0.06006	0	13.5	0.16667	0.0
0.12973	0	12.8	0.43333	0.0
0.35671	0	13.2	0.7	0.0
0.24713	0	13.4	0.06667	0.0
0.10416	0	13.6	0.23333	0.0
0.19494	0	13.8	0.73333	0.0
0.1127	0	13.3	0.96667	0.0
0.16596	0	13.3	0.7	0.0
0.42783	1	7.5	0.73333	1.0
0.41076	0	13.4	0.73333	0.0
0.14997	0	13.3	0.23333	0.0
0.20224	0	13.3	0.6	0.0
0.36232	1	7.4	0.86667	0.0
0.18798	0	13.6	0.66667	1.0
0.68231	1	4.6	0.1	0.0
0.19278	0	13.1	0.7	0.0
0.178	0	13.6	0.46667	0.0
0.21728	1	6.1	0.8	1.0
0.53553	0	13.0	0.63333	1.0
0.49516	0	13.0	0.5	0.0
0.21077	1	8.1	0.1	1.0
0.10641	0	12.9	0.86667	0.0
0.08885	0	12.7	0.3	1.0
0.12432	0	12.8	0.36667	1.0
0.26113	0	13.4	0.3	0.0
0.37238	0	14.3	0.86667	0.0
0.37683	1	3.8	0.86667	1.0
0.42196	1	9.9	0.53333	0.0
0.0636	0	13.0	0.06667	0.0
0.34301	0	12.9	0.73333	1.0
0.19075	1	7.6	0.06667	1.0
0.13404	0	13.9	0.1	0.0
0.08223	0	12.7	0.0	0.0
0.12493	0	13.7	0.13333	1.0
0.31257	1	8.2	0.76667	0.0
0.28796	0	13.4	0.36667	0.0
0.18048	0	13.4	0.23333	1.0
0.17816	0	13.3	0.43333	1.0
0.11423	0	12.8	0.1	1.0
0.13987	1	3.2	0.06667	0.0
0.22064	0	12.8	0.63333	1.0
0.26134	0	12.7	0.4	1.0
0.07288	0	12.8	0.7	0.0
0.07293	0	13.6	0.56667	0.0
0.28364	1	7.4	0.33333	0.0
0.12612	1	0.8	0.4	1.0
0.33243	1	10.6	0.2	1.0
0.23772	1	4.0	0.66667	0.0
0.08736	0	13.1	0.33333	0.0
0.09957	1	6.3	0.73333	1.0
0.4821	0	13.6	0.6	1.0
0.29544	1	4.1	0.26667	1.0
0.25312	0	13.1	0.43333	0.0
0.07736	0	13.5	0.13333	0.0
0.1659	0	0.5	0.46667	0.0
0.1529	0	14.0	0.43333	1.0
0.07853	0	14.4	0.63333	0.0
0.23983	0	13.3	0.76667	0.0
0.18917	0	12.9	0.43333	0.0
0.05367	0	13.0	0.06667	0.0
0.15259	0	13.4	0.73333	0.0
0.39993	0	13.8	0.03333	0.0
0.16233	0	13.9	0.13333	1.0
0.35008	0	13.9	0.5	1.0
0.32543	0	13.2	0.36667	0.0
0.36804	0	12.9	0.46667	1.0
0.51575	0	13.9	0.3	1.0
0.2284	0	13.0	0.56667	1.0
0.19137	0	13.6	0.86667	0.0
0.17414	1	6.8	0.5	0.0
0.38054	1	1.3	0.5	0.0
0.13763	0	13.6	0.53333	0.0
0.19476	0	13.5	0.56667	1.0
0.24252	0	12.8	0.9	0.0
0.08686	0	13.6	0.43333	0.0
0.07087	0	13.6	0.3	0.0
0.21054	1	5.9	0.7	0.0
0.08847	0	12.8	0.06667	1.0
0.06417	0	13.1	0.16667	0.0
0.22566	1	4.0	0.83333	1.0
0.17443	1	7.6	0.26667	0.0
0.07378	0	12.8	0.36667	0.0
0.28393	0	13.3	0.86667	1.0
0.08404	0	13.5	0.4	0.0
0.21501	1	11.6	0.56667	0.0
0.27413	1	8.8	0.33333	0.0
0.0506	0	13.9	0.13333	0.0
0.11681	0	13.5	0.73333	1.0
0.14216	0	13.6	0.66667	0.0
0.24794	0	12.8	0.7	0.0
0.13375	0	13.8	0.23333	1.0
0.34709	0	13.1	0.9	0.0
0.05346	1	0.3	0.13333	1.0
0.17965	0	13.2	0.8	0.0
0.14541	0	13.0	0.43333	0.0
0.18411	0	13.3	0.83333	0.0
0.195	0	12.8	0.63333	1.0
0.23224	0	14.3	0.63333	0.0
0.35971	1	4.4	0.53333	1.0
0.36572	0	13.5	0.46667	0.0
0.04845	0	12.7	0.4	0.0
0.10886	0	13.4	0.5	0.0
0.09909	0	13.6	0.3	0.0
0.2625	0	13.8	0.26667	1.0
0.36189	0	13.3	0.7	0.0
0.3115	0	13.9	0.76667	1.0
0.14337	0	13.4	0.06667	1.0
0.19155	1	9.1	0.1	0.0
0.04724	0	13.3	0.3	0.0
0.1252	0	12.7	0.23333	0.0
0.2177	0	12.8	0.8	0.0
0.57078	1	5.6	0.93333	0.0
0.36454	0	13.9	0.53333	0.0
0.38758	1	6.9	0.76667	1.0
0.1795	0	13.5	0.2	0.0
0.12147	0	14.4	0.46667	0.0
0.23786	1	8.2	0.4	1.0
0.22809	1	8.5	0.96667	1.0
0.10617	0	13.0	0.2	0.0
0.38572	1	3.2	0.43333	0.0
0.11162	0	13.3	0.3	0.0
0.06684	0	12.9	0.23333	1.0
0.26661	0	13.6	0.76667	0.0
0.30623	0	13.7	0.83333	0.0
0.44043	1	10.8	0.83333	1.0
0.19944	0	12.9	0.56667	0.0
0.29188	0	13.3	0.66667	0.0
0.21017	0	12.8	0.66667	0.0
0.46237	1	9.1	0.66667	0.0
0.27531	0	14.4	0.06667	1.0
0.41951	1	3.7	0.33333	0.0
0.13443	0	13.6	0.76667	0.0
0.2273	1	12.4	0.96667	0.0
0.23366	0	1.7	0.83333	1.0
0.20746	0	13.4	0.06667	1.0
0.10226	0	14.4	0.4	0.0
0.08054	0	13.3	0.76667	0.0
0.10884	0	12.8	0.5	0.0
0.25125	0	13.4	0.26667	0.0
0.18918	0	13.1	0.36667	0.0
0.31104	0	13.3	0.3	0.0
0.11194	0	13.9	0.43333	0.0
0.35207	1	5.1	0.36667	1.0
0.44988	1	0.2	0.46667	1.0
0.15658	0	12.7	0.96667	0.0
0.37398	1	8.7	0.63333	0.0
0.37302	0	12.7	0.83333	0.0
0.29945	1	5.1	0.3	0.0
0.35957	1	5.5	0.26667	0.0
0.19954	0	13.0	1.0	0.0
0.29538	0	2.8	0.8	1.0
0.3121	0	13.3	0.6	1.0
0.07241	0	13.0	0.26667	0.0
0.12083	0	12.9	0.66667	1.0
0.06373	0	13.3	0.06667	1.0
0.15185	1	8.5	0.26667	0.0
0.03573	0	13.9	0.03333	1.0
0.06724	0	12.8	0.13333	1.0
0.33408	0	13.1	0.6	1.0
0.22923	0	12.7	0.86667	0.0
0.16444	0	12.7	0.8	1.0
0.46758	1	2.5	0.76667	0.0
0.58809	1	3.1	0.86667	1.0
0.44858	0	14.5	0.7	1.0
0.14924	0	12.9	0.36667	0.0
0.45007	1	7.8	0.7	1.0
0.17076	0	12.7	0.73333	1.0
0.44826	0	13.3	0.8	1.0
0.14893	0	14.1	0.23333	1.0
0.38022	0	13.0	0.8	0.0
0.21032	0	12.9	0.83333	0.0
0.20081	1	10.2	0.56667	0.0
0.08081	0	13.2	0.23333	0.0
0.15978	0	14.5	0.03333	0.0
0.29279	1	6.0	0.86667	1.0
0.1434	0	13.5	0.56667	0.0
0.21623	0	13.6	0.5	0.0
0.20762	1	3.9	0.73333	0.0
0.48016	0	12.9	0.73333	1.0
0.24792	0	12.8	0.36667	0.0
0.15159	0	13.3	0.73333	0.0
0.65795	1	10.3	0.86667	1.0
0.40636	0	12.8	0.93333	0.0
0.26726	1	6.2	0.53333	0.0
0.11216	0	12.7	0.3	1.0
0.36734	0	13.3	0.66667	0.0
0.22784	0	12.8	0.83333	1.0
0.19373	0	12.7	0.66667	0.0
0.11174	1	11.4	0.13333	0.0
0.23152	0	13.2	0.36667	1.0
0.22694	0	13.8	0.36667	0.0
0.1988	1	12.7	0.56667	1.0
0.12682	0	13.5	0.3	0.0
0.13694	0	12.7	0.4	0.0
0.17797	0	13.1	0.7	1.0
[truncated: 35,164 more rows]
