# Supplementary material for: Plasma proteomic profiles predict individual future health risk
Source: Nat Commun. 2023 Nov 28;14:7817. doi: 10.1038/s41467-023-43575-7 (PMC10684756; doi:10.1038/s41467-023-43575-7)
Supplement: Supplementary file 15 — Source Data [file 41467_2023_43575_MOESM15_ESM.zip › SourceData/Figure2_SourceData/Cancer.csv]

ProRS	incident_event	censored_years	Age	Sex
0.02077	0	13.7	0.5	0.0
0.02841	0	12.8	0.43333	1.0
0.1118	0	12.8	0.4	1.0
0.01964	0	13.0	0.56667	1.0
0.07219	0	12.5	0.76667	1.0
0.06058	0	12.6	0.33333	0.0
0.06477	0	13.0	0.6	0.0
0.02759	0	12.8	0.83333	1.0
0.01449	0	12.3	0.23333	1.0
0.01475	0	13.1	0.06667	0.0
0.02839	0	13.0	0.63333	0.0
0.00696	0	12.5	0.03333	1.0
0.01586	0	13.6	0.4	1.0
0.03746	0	12.3	0.86667	0.0
0.0352	0	13.5	0.76667	1.0
0.02887	0	13.8	0.76667	1.0
0.01209	0	12.8	0.36667	0.0
0.14302	0	12.8	0.46667	1.0
0.04126	0	12.4	0.5	1.0
0.09242	0	12.7	0.86667	1.0
0.03236	0	12.5	0.63333	0.0
0.0287	0	13.7	0.13333	0.0
0.0177	0	12.1	0.13333	1.0
0.02602	0	13.3	0.63333	0.0
0.03916	0	12.3	0.46667	1.0
0.05895	0	13.0	0.96667	0.0
0.1096	0	3.7	0.96667	1.0
0.01381	0	12.3	0.46667	0.0
0.00844	0	13.2	0.26667	1.0
0.10261	0	12.7	0.9	0.0
0.01907	0	12.2	0.1	0.0
0.01307	0	13.4	0.3	1.0
0.00877	0	12.3	0.0	0.0
0.01416	0	12.1	0.66667	1.0
0.03644	0	12.3	0.4	0.0
0.02311	0	12.6	0.83333	0.0
0.07014	0	12.7	0.73333	1.0
0.06178	0	13.0	0.86667	1.0
0.01871	0	12.7	0.53333	0.0
0.04947	0	12.9	0.66667	0.0
0.07978	0	12.6	0.7	1.0
0.00726	0	12.4	0.03333	0.0
0.07683	0	13.8	0.8	1.0
0.06271	0	12.2	0.96667	0.0
0.0261	0	12.4	0.63333	0.0
0.04133	1	10.4	0.83333	0.0
0.09235	0	12.7	0.23333	0.0
0.01973	0	12.2	0.53333	0.0
0.03683	0	12.7	0.73333	0.0
0.01445	0	12.1	0.06667	0.0
0.02286	0	12.2	0.4	1.0
0.02626	0	12.7	0.23333	1.0
0.00681	0	12.6	0.13333	0.0
0.00854	0	12.9	0.2	0.0
0.02191	0	12.1	0.73333	1.0
0.08239	0	13.3	0.86667	1.0
0.02032	0	13.2	0.4	0.0
0.03719	0	12.4	0.63333	1.0
0.01173	0	12.4	0.16667	1.0
0.06342	0	12.8	0.66667	0.0
0.19028	0	13.1	0.76667	0.0
0.05598	0	12.6	0.83333	0.0
0.01025	0	12.3	0.33333	0.0
0.03853	0	12.2	0.76667	0.0
0.02269	0	12.1	0.16667	1.0
0.02107	0	13.4	0.6	0.0
0.01486	0	13.6	0.1	0.0
0.07913	0	12.6	0.73333	1.0
0.02354	0	12.1	0.2	0.0
0.00476	0	12.3	0.1	0.0
0.02044	0	12.6	0.1	0.0
0.01813	0	12.4	0.23333	0.0
0.01014	0	12.5	0.0	0.0
0.09217	0	12.2	1.0	1.0
0.22684	0	13.4	0.53333	1.0
0.01401	0	12.4	0.43333	1.0
0.03814	0	13.5	0.36667	0.0
0.07311	0	12.9	0.36667	0.0
0.03244	0	12.7	0.73333	0.0
0.02921	0	12.8	0.86667	0.0
0.10553	0	12.1	0.86667	1.0
0.04844	0	12.1	0.73333	1.0
0.02733	0	12.2	0.6	0.0
0.06642	0	13.1	0.7	1.0
0.06065	0	12.6	0.9	1.0
0.00954	0	12.1	0.1	0.0
0.09241	0	12.3	0.7	1.0
0.02827	0	13.0	0.73333	0.0
0.00807	0	12.2	0.03333	0.0
0.02607	0	12.9	0.46667	0.0
0.1873	1	2.0	0.93333	1.0
0.00705	0	13.1	0.23333	0.0
0.01591	0	12.7	0.2	0.0
0.06888	0	12.9	0.63333	0.0
0.01066	0	12.4	0.06667	0.0
0.01159	0	12.3	0.3	1.0
0.02598	0	12.4	0.76667	0.0
0.02338	0	12.1	0.76667	0.0
0.0526	0	12.1	0.73333	1.0
0.00974	0	12.4	0.16667	1.0
0.03609	0	12.6	0.63333	1.0
0.02062	0	12.6	0.7	0.0
0.05798	0	12.2	0.86667	1.0
0.02447	0	12.5	0.6	0.0
0.02389	0	12.1	0.23333	1.0
0.02387	0	12.9	0.56667	0.0
0.04544	0	12.1	0.86667	1.0
0.15062	0	12.7	0.93333	0.0
0.06795	0	12.3	0.93333	1.0
0.03458	0	13.7	0.76667	0.0
0.15021	0	10.4	0.16667	1.0
0.08321	0	13.0	0.8	1.0
0.02048	0	12.5	0.93333	1.0
0.01415	0	12.2	0.13333	1.0
0.02601	0	12.3	0.86667	0.0
0.01451	0	12.1	0.33333	0.0
0.06363	0	4.0	0.3	0.0
0.01496	0	13.7	0.1	0.0
0.05241	0	12.5	0.3	0.0
0.11855	0	12.8	0.6	1.0
0.09689	0	12.1	0.66667	1.0
0.01457	0	12.4	0.16667	1.0
0.06774	0	12.1	0.86667	0.0
0.02148	0	12.6	0.33333	0.0
0.00766	0	12.7	0.26667	0.0
0.02979	0	13.0	0.8	0.0
0.07954	0	13.1	0.9	0.0
0.02129	0	13.0	0.3	1.0
0.11066	0	12.2	0.83333	1.0
0.08972	0	12.7	0.46667	1.0
0.03082	0	12.7	0.83333	0.0
0.01952	0	12.5	0.56667	0.0
0.04456	0	13.0	0.76667	1.0
0.03432	0	13.4	0.63333	1.0
0.06691	0	13.1	0.56667	1.0
0.00771	0	12.1	0.06667	0.0
0.0354	0	12.8	1.0	0.0
0.02664	0	12.8	0.46667	0.0
0.008	0	13.8	0.13333	1.0
0.01779	0	12.3	0.13333	0.0
0.03239	0	12.4	0.8	1.0
0.04266	0	12.4	0.73333	0.0
0.05213	0	13.0	0.73333	1.0
0.01141	0	12.6	0.53333	0.0
0.00604	0	13.4	0.36667	1.0
0.02642	0	12.6	0.8	0.0
0.0563	0	12.8	0.63333	1.0
0.08913	0	9.3	0.96667	0.0
0.01207	0	13.0	0.06667	1.0
0.06521	0	12.4	0.96667	1.0
0.00774	0	13.0	0.06667	0.0
0.04484	0	12.4	0.8	1.0
0.08271	0	12.8	0.96667	1.0
0.0317	0	13.1	0.73333	1.0
0.0262	0	13.3	0.4	0.0
0.01247	0	12.2	0.33333	1.0
0.04749	0	13.0	0.6	1.0
0.05733	0	12.4	0.73333	0.0
0.04021	0	12.7	0.66667	1.0
0.04577	0	13.7	0.93333	0.0
0.07119	0	12.4	0.86667	1.0
0.00954	0	12.1	0.03333	1.0
0.02561	0	12.1	0.6	0.0
0.0128	0	12.1	0.3	0.0
0.065	0	12.6	0.7	1.0
0.04863	0	12.1	0.8	1.0
0.03956	0	12.1	0.6	1.0
0.10568	0	13.0	0.83333	0.0
0.03017	0	12.1	0.7	1.0
0.08164	0	12.5	0.8	1.0
0.01762	0	12.9	0.56667	1.0
0.02933	0	12.9	0.63333	0.0
0.06214	0	13.6	0.63333	1.0
0.02649	0	12.3	0.2	1.0
0.00234	0	12.1	0.16667	0.0
0.10665	1	13.0	0.93333	0.0
0.01022	0	12.2	0.43333	0.0
0.03205	0	13.0	0.63333	1.0
0.05068	0	12.2	0.73333	0.0
0.0162	0	13.0	0.06667	0.0
0.03096	0	12.8	0.76667	1.0
0.03164	0	12.4	0.36667	0.0
0.04454	0	12.6	0.9	1.0
0.0145	0	13.4	0.46667	1.0
0.06013	0	12.7	0.53333	0.0
0.02575	0	13.3	0.83333	0.0
0.04513	0	12.6	0.96667	0.0
0.04442	0	12.4	0.93333	0.0
0.02988	0	12.2	0.03333	0.0
0.054	0	11.1	0.83333	0.0
0.01044	0	12.9	0.33333	1.0
0.02033	0	12.2	0.5	1.0
0.01416	0	12.7	0.33333	0.0
0.03681	0	13.5	0.7	1.0
0.01739	0	12.9	0.1	0.0
0.17044	0	12.3	1.0	1.0
0.03757	0	12.2	0.63333	0.0
0.21386	0	4.0	0.96667	0.0
0.01703	0	12.3	0.23333	1.0
0.02303	0	12.1	0.7	0.0
0.00678	0	13.6	0.0	0.0
0.02285	0	13.8	0.43333	1.0
0.01562	0	12.1	0.46667	0.0
0.06385	0	11.5	0.43333	1.0
0.05296	0	12.3	0.83333	1.0
0.00906	0	12.8	0.03333	0.0
0.04109	0	12.1	0.23333	0.0
0.03287	0	12.2	0.73333	0.0
0.02472	0	12.9	0.63333	0.0
0.03618	0	13.1	0.7	0.0
0.07777	0	10.9	0.73333	1.0
0.03099	0	12.1	0.63333	1.0
0.019	0	12.6	0.7	1.0
0.01236	0	12.2	0.3	1.0
0.0288	0	12.2	0.83333	0.0
0.01276	0	12.7	0.36667	0.0
0.04177	0	12.5	0.7	0.0
0.04037	0	13.0	0.83333	1.0
0.0491	0	12.0	0.36667	0.0
0.07225	0	12.6	0.66667	1.0
0.06401	0	12.8	0.56667	1.0
0.05827	0	12.2	0.76667	0.0
0.11999	1	8.8	0.46667	0.0
0.06766	0	13.8	0.8	0.0
0.01038	0	12.2	0.36667	0.0
0.03219	0	12.8	0.83333	1.0
0.11696	0	12.7	0.8	0.0
0.06807	0	12.7	0.63333	1.0
0.00972	0	12.1	0.13333	1.0
0.01634	0	12.8	0.5	1.0
0.15766	0	6.5	0.86667	1.0
0.0239	0	12.9	0.53333	0.0
0.0448	1	10.0	0.9	1.0
0.02332	0	12.6	0.73333	1.0
0.01753	0	12.8	0.46667	0.0
0.11226	1	8.9	0.9	1.0
0.05455	0	12.7	0.56667	0.0
0.02642	0	12.2	0.86667	0.0
0.03754	0	12.6	0.76667	1.0
0.09709	0	12.3	0.43333	0.0
0.06353	0	13.8	0.3	1.0
0.02974	0	12.1	0.8	0.0
0.15199	0	11.7	0.73333	1.0
0.0193	0	12.8	0.26667	1.0
0.02408	0	12.0	0.6	0.0
0.05875	0	13.8	0.86667	1.0
0.04889	0	12.6	0.83333	0.0
0.08414	0	12.3	0.6	1.0
0.02067	0	12.5	0.36667	0.0
0.03828	0	13.4	0.86667	0.0
0.01898	0	12.5	0.43333	0.0
0.02509	0	12.0	0.6	0.0
0.02881	0	12.7	0.46667	0.0
0.01117	0	12.6	0.16667	0.0
0.03357	0	12.8	0.8	0.0
0.00442	0	12.4	0.13333	1.0
0.03756	0	12.3	0.9	1.0
0.04021	0	12.7	0.7	1.0
0.06757	0	12.5	0.43333	1.0
0.02701	0	12.2	0.7	1.0
0.06362	0	12.9	0.9	1.0
0.00854	0	12.4	0.16667	0.0
0.00767	0	13.0	0.23333	0.0
0.00462	0	13.5	0.16667	1.0
0.03323	0	12.7	0.43333	0.0
0.07239	0	12.2	0.8	1.0
0.0239	0	12.1	0.33333	1.0
0.09349	0	12.3	0.76667	0.0
0.02843	0	12.1	0.66667	0.0
0.0158	0	12.1	0.43333	0.0
0.02109	0	12.6	0.23333	0.0
0.02365	0	12.1	0.5	0.0
0.04938	0	12.4	0.86667	0.0
0.02483	0	12.7	0.4	0.0
0.07595	0	13.6	0.9	1.0
0.04407	0	10.8	0.8	0.0
0.07625	0	12.7	0.6	0.0
0.07974	0	12.4	0.46667	1.0
0.0402	0	12.6	0.8	1.0
0.05084	0	12.6	0.76667	1.0
0.04047	0	13.0	0.13333	1.0
0.04421	0	13.1	0.63333	0.0
0.02666	0	12.8	0.73333	0.0
0.20259	0	12.9	0.5	1.0
0.03294	0	12.4	0.53333	1.0
0.031	0	12.2	0.53333	1.0
0.00843	0	12.3	0.0	0.0
0.01648	0	12.1	0.4	1.0
0.02238	0	13.0	0.26667	0.0
0.01659	0	12.2	0.73333	0.0
0.01009	0	12.1	0.43333	0.0
0.01083	0	12.4	0.06667	0.0
0.03639	0	12.7	0.63333	1.0
0.04514	0	13.0	0.83333	0.0
0.02768	0	12.9	0.83333	0.0
0.05074	0	12.1	0.76667	1.0
0.03964	0	12.2	0.6	1.0
0.01204	0	12.1	0.36667	0.0
0.01463	0	12.0	0.36667	1.0
0.20294	1	10.3	0.56667	1.0
0.04248	0	12.9	0.93333	0.0
0.0647	0	12.6	0.96667	0.0
0.08615	0	13.4	0.7	1.0
0.01792	0	13.9	0.56667	1.0
0.05514	0	12.1	0.83333	0.0
0.01837	0	12.9	0.16667	1.0
0.01133	0	12.9	0.43333	0.0
0.03555	0	13.9	0.33333	1.0
0.05776	0	12.9	0.96667	1.0
0.13955	0	13.4	0.9	1.0
0.03395	0	12.1	0.73333	0.0
0.03069	0	12.0	0.73333	1.0
0.09928	0	12.1	0.8	1.0
0.02581	1	7.7	0.13333	0.0
0.11235	0	12.3	0.83333	0.0
0.15323	0	12.6	0.83333	1.0
0.05374	0	12.3	0.76667	1.0
0.00977	0	12.3	0.13333	0.0
0.02445	0	12.9	0.4	1.0
0.00479	0	13.4	0.13333	1.0
0.00798	0	12.2	0.26667	0.0
0.0102	0	12.1	0.3	0.0
0.11537	0	12.9	0.33333	1.0
0.01985	0	13.8	0.43333	0.0
0.00566	0	12.8	0.2	0.0
0.00873	0	13.1	0.03333	0.0
0.05961	0	12.4	0.83333	1.0
0.05021	0	12.9	0.76667	0.0
0.00806	0	12.4	0.2	0.0
0.00881	0	12.3	0.16667	0.0
0.05835	0	12.9	0.5	1.0
0.00894	0	12.1	0.06667	1.0
0.03795	0	12.4	0.66667	0.0
0.15534	0	12.5	0.9	1.0
0.03666	0	12.3	0.06667	1.0
0.02442	0	12.4	0.16667	0.0
0.09957	0	13.7	0.4	0.0
0.03285	0	12.4	0.83333	0.0
0.02791	0	12.4	0.36667	1.0
0.01699	1	10.6	0.33333	0.0
0.02218	0	12.6	0.6	0.0
0.06116	0	12.1	0.2	1.0
0.0283	0	12.9	0.1	0.0
0.03939	0	13.8	0.86667	1.0
0.04257	0	12.1	0.56667	1.0
0.05147	0	12.9	0.53333	1.0
0.01172	0	13.6	0.03333	1.0
0.01403	0	12.2	0.53333	1.0
0.06456	0	13.1	0.96667	1.0
0.03754	1	12.7	0.53333	1.0
0.06162	0	12.1	0.93333	1.0
0.04529	0	13.1	0.66667	0.0
0.04694	1	9.7	0.53333	0.0
0.0125	0	12.9	0.13333	0.0
0.03273	0	12.0	0.73333	0.0
0.03965	0	12.2	0.7	0.0
0.00789	0	13.5	0.06667	1.0
0.10825	0	10.5	0.73333	1.0
0.0144	0	12.7	0.3	0.0
0.01618	0	12.1	0.06667	1.0
0.0257	0	12.1	0.76667	1.0
0.02927	0	12.8	0.73333	0.0
0.01184	0	13.7	0.3	0.0
0.01491	0	12.4	0.13333	1.0
0.02841	0	12.4	0.4	1.0
0.09647	0	13.1	0.76667	0.0
0.02986	0	13.9	0.63333	0.0
0.0114	0	13.2	0.16667	0.0
0.03399	0	12.8	0.9	1.0
0.00945	0	13.6	0.56667	1.0
0.02354	0	12.5	0.6	1.0
0.01071	0	12.1	0.3	1.0
0.06023	0	12.1	0.8	1.0
0.02389	0	13.0	0.3	0.0
0.0169	0	13.0	0.03333	0.0
0.06124	1	9.4	0.83333	0.0
0.04402	0	12.5	0.73333	0.0
0.01468	0	12.3	0.1	0.0
0.03031	0	13.7	0.33333	0.0
0.05623	0	12.9	0.73333	0.0
0.06505	0	13.5	0.93333	0.0
0.14515	0	12.2	0.96667	0.0
0.10607	0	12.4	0.66667	1.0
0.05213	0	12.2	0.73333	0.0
0.01036	0	13.9	0.06667	0.0
0.0823	0	12.1	0.26667	1.0
0.02648	0	12.8	0.5	1.0
0.16858	0	12.6	0.76667	1.0
0.01785	0	12.4	0.13333	0.0
0.01635	0	12.9	0.33333	1.0
0.1284	0	12.9	0.73333	1.0
0.01322	0	12.1	0.3	0.0
0.03169	0	12.1	0.93333	0.0
0.02423	0	13.2	0.26667	0.0
0.00875	0	13.0	0.3	1.0
0.08575	0	13.8	0.26667	1.0
0.02608	0	12.2	0.1	1.0
0.10176	0	12.4	0.9	1.0
0.05078	0	12.2	0.76667	0.0
0.0203	0	13.8	0.53333	0.0
0.04519	1	7.2	0.76667	1.0
0.0345	0	11.2	0.63333	1.0
0.04402	0	12.8	0.23333	0.0
0.0511	0	9.8	0.83333	1.0
0.07068	1	6.4	0.9	1.0
0.01265	0	13.0	0.2	1.0
0.06784	0	13.3	0.76667	1.0
0.02038	0	12.2	0.36667	1.0
0.01385	0	12.8	0.53333	0.0
0.05613	0	13.0	0.8	0.0
0.05238	1	9.3	0.8	1.0
0.04333	1	7.6	0.83333	0.0
0.00784	0	12.6	0.16667	1.0
0.02728	0	12.4	0.33333	1.0
0.0074	0	12.2	0.16667	0.0
0.02112	0	12.0	0.7	0.0
0.04221	0	12.1	0.93333	0.0
0.02543	1	8.4	0.3	0.0
0.05264	0	13.5	0.8	0.0
0.05535	0	12.8	0.7	0.0
0.01546	0	12.1	0.16667	1.0
0.02889	0	12.1	0.86667	1.0
0.04422	0	12.3	0.76667	1.0
0.05918	0	12.3	0.93333	0.0
0.03768	0	12.1	0.53333	0.0
0.01259	0	13.1	0.26667	1.0
0.07295	0	12.5	0.86667	1.0
0.00697	0	12.1	0.03333	0.0
0.12439	0	12.3	0.93333	1.0
0.014	0	12.3	0.06667	1.0
0.10407	0	12.7	0.7	0.0
0.0439	0	12.4	0.2	1.0
0.18608	0	9.7	0.73333	1.0
0.00969	0	12.4	0.23333	1.0
0.01758	0	12.9	0.33333	0.0
0.04533	0	12.3	0.83333	1.0
0.00862	0	13.4	0.13333	1.0
0.04453	0	12.5	1.0	1.0
0.07835	0	12.5	0.73333	0.0
0.02729	0	12.2	0.8	0.0
0.05977	1	11.1	0.6	0.0
0.02123	0	13.2	0.36667	0.0
0.05946	0	12.6	0.3	0.0
0.0849	1	12.7	0.73333	0.0
0.04632	0	12.9	0.76667	0.0
0.10226	0	12.1	0.53333	1.0
0.06308	0	10.7	0.66667	0.0
0.02239	0	12.7	0.76667	1.0
0.11613	0	12.5	0.83333	1.0
0.08141	0	10.6	0.86667	1.0
0.06112	0	12.9	0.7	1.0
0.03464	0	12.2	0.9	0.0
0.00672	0	12.4	0.0	1.0
0.01309	0	13.8	0.33333	0.0
0.02058	0	12.1	0.36667	0.0
0.0276	0	13.1	0.7	1.0
0.01001	0	13.3	0.33333	0.0
0.04974	0	13.0	0.86667	0.0
0.01374	0	12.1	0.23333	1.0
0.03019	0	12.8	0.8	0.0
0.05034	0	12.2	0.73333	0.0
0.06377	0	12.3	0.83333	1.0
0.01669	0	12.9	0.26667	0.0
0.02003	0	12.6	0.73333	1.0
0.00666	0	12.8	0.03333	0.0
0.04209	0	12.2	0.7	0.0
0.00998	0	12.7	0.16667	0.0
0.01839	0	13.1	0.36667	0.0
0.03185	0	13.2	0.13333	0.0
0.00966	0	12.7	0.56667	0.0
0.00788	0	12.1	0.3	1.0
0.01069	0	13.0	0.63333	1.0
0.0179	0	13.7	0.33333	1.0
0.00853	0	13.0	0.13333	1.0
0.01808	0	12.1	0.7	0.0
0.0143	0	12.2	0.33333	0.0
0.0057	0	12.1	0.16667	1.0
0.02533	0	12.7	0.63333	0.0
0.02976	0	12.1	0.83333	0.0
0.06444	0	12.6	0.86667	1.0
0.01296	0	13.6	0.03333	0.0
0.02248	0	13.1	0.1	0.0
0.01986	0	13.1	0.3	1.0
0.05935	0	12.0	0.53333	1.0
0.03946	0	12.7	0.73333	0.0
0.02678	0	12.5	0.16667	0.0
0.10904	0	12.7	0.8	0.0
0.00512	0	12.0	0.23333	0.0
0.04331	0	12.4	0.66667	0.0
0.0561	0	13.0	0.83333	1.0
0.04972	0	12.4	0.76667	0.0
0.01071	0	13.9	0.36667	1.0
0.04155	0	13.2	0.16667	1.0
0.13662	0	12.1	0.8	1.0
0.01574	0	12.3	0.1	0.0
0.01582	0	12.1	0.36667	0.0
0.02566	0	13.3	0.7	0.0
0.00617	0	12.9	0.13333	1.0
0.03821	0	12.8	0.83333	1.0
0.05375	0	13.1	0.86667	1.0
0.05062	0	12.6	0.8	0.0
0.05662	0	12.4	0.96667	0.0
0.00625	0	12.6	0.0	1.0
0.043	0	12.3	0.86667	1.0
0.04176	0	12.9	0.7	0.0
0.08317	0	13.1	0.73333	1.0
0.0201	0	12.2	0.53333	1.0
0.06131	0	9.9	0.26667	0.0
0.00952	0	13.4	0.06667	1.0
0.02506	0	13.0	0.16667	1.0
0.0257	0	12.5	0.5	0.0
0.10669	0	11.0	0.96667	1.0
0.03115	0	13.4	0.43333	1.0
0.04669	0	13.8	0.8	1.0
0.05157	0	12.6	0.73333	0.0
0.08482	0	12.5	0.96667	1.0
0.03929	0	12.4	0.8	0.0
0.02193	0	12.9	0.6	0.0
0.05582	0	12.9	0.9	0.0
0.03909	0	12.1	0.76667	1.0
0.10826	0	13.2	0.86667	0.0
0.01875	0	12.4	0.06667	0.0
0.01224	0	12.7	0.56667	1.0
0.09269	0	12.9	0.96667	1.0
0.06314	0	12.1	0.7	1.0
0.09572	0	13.6	0.63333	0.0
0.07396	0	12.3	0.96667	1.0
0.01507	0	12.7	0.2	0.0
0.02038	0	12.9	0.46667	0.0
0.12666	0	0.4	0.93333	0.0
0.0181	0	12.7	0.8	0.0
0.00846	0	12.5	0.26667	0.0
0.01369	0	12.4	0.56667	0.0
0.0222	0	12.1	0.3	1.0
0.00769	0	12.1	0.36667	1.0
0.01124	0	12.9	0.2	1.0
0.01507	0	12.8	0.46667	0.0
0.02131	0	13.0	0.4	0.0
0.00891	0	12.1	0.43333	0.0
0.01541	0	12.2	0.23333	0.0
0.06064	0	13.7	0.9	1.0
0.0555	0	13.3	0.93333	0.0
0.03519	0	12.2	0.73333	0.0
0.04506	0	13.0	0.76667	0.0
0.0499	0	12.3	0.73333	0.0
0.03354	0	13.2	0.43333	0.0
0.08941	1	9.8	0.7	0.0
0.07521	1	13.3	0.96667	0.0
0.05494	0	13.0	0.46667	1.0
0.03797	0	13.6	0.9	0.0
0.02691	0	5.2	0.46667	1.0
0.19227	1	11.5	0.93333	1.0
0.01529	0	13.0	0.3	1.0
0.01023	0	13.3	0.1	0.0
0.0206	0	13.1	0.2	1.0
0.03924	0	13.0	0.7	0.0
0.08107	0	13.5	0.66667	1.0
0.01538	0	13.8	0.06667	0.0
0.08532	0	12.4	0.96667	0.0
0.01398	0	13.6	0.33333	1.0
0.00948	0	13.4	0.13333	0.0
0.0397	0	12.2	0.33333	0.0
0.05681	0	12.8	0.73333	1.0
0.02063	0	12.7	0.53333	0.0
0.01721	0	13.3	0.36667	0.0
0.02807	0	13.1	0.56667	0.0
0.01163	0	12.9	0.13333	0.0
0.08697	0	12.2	0.4	1.0
0.02081	0	13.9	0.23333	0.0
0.04201	0	12.5	0.7	1.0
0.01487	0	13.0	0.46667	1.0
0.03362	0	13.0	0.53333	1.0
0.02425	0	12.1	0.2	1.0
0.02915	0	12.9	0.9	0.0
0.04105	0	13.6	0.8	0.0
0.05491	0	13.5	0.73333	0.0
0.04242	0	13.0	0.4	0.0
0.03993	0	12.1	0.76667	1.0
0.04663	0	12.7	0.1	1.0
0.02318	0	12.2	0.83333	0.0
0.02241	0	12.3	0.36667	0.0
0.01144	0	12.1	0.36667	0.0
0.01554	0	12.2	0.36667	1.0
0.02781	0	13.7	0.2	0.0
0.0511	0	12.4	0.53333	1.0
0.11127	0	12.2	0.8	1.0
0.02731	0	12.1	0.7	0.0
0.17006	0	12.7	0.73333	0.0
0.00721	0	12.5	0.23333	1.0
0.0114	0	13.1	0.3	0.0
0.13034	0	12.1	0.86667	0.0
0.04054	0	12.8	0.56667	0.0
0.01698	0	13.8	0.26667	0.0
0.01901	0	12.3	0.23333	0.0
0.00994	0	13.6	0.46667	0.0
0.00718	0	12.2	0.13333	1.0
0.00469	0	12.6	0.36667	0.0
0.0095	0	12.3	0.16667	1.0
0.05708	0	12.2	0.93333	0.0
0.01416	0	13.8	0.1	1.0
0.01775	0	12.7	0.4	0.0
0.02504	0	12.7	0.5	0.0
0.12183	0	12.6	0.7	1.0
0.00981	0	12.4	0.3	0.0
0.04244	0	12.5	0.7	1.0
0.01257	0	12.2	0.3	1.0
0.03555	0	12.2	0.73333	1.0
0.15944	1	8.3	0.7	1.0
0.00716	0	12.9	0.03333	0.0
0.03459	0	12.6	0.56667	0.0
0.00887	0	12.0	0.03333	0.0
0.0265	0	12.1	0.23333	0.0
0.1089	0	13.2	0.86667	1.0
0.05462	0	12.5	0.6	0.0
0.08019	0	12.1	0.96667	0.0
0.00823	0	13.8	0.06667	0.0
0.07258	0	12.7	0.9	1.0
0.02625	0	13.1	0.9	0.0
0.03205	0	12.8	0.9	1.0
0.09605	0	12.7	0.93333	0.0
0.04496	0	12.4	0.26667	1.0
0.27435	1	0.8	0.7	0.0
0.0097	0	12.5	0.1	1.0
0.03277	0	12.8	0.86667	0.0
0.01678	0	12.3	0.6	0.0
0.03091	0	12.6	0.86667	0.0
0.02998	0	12.2	0.9	0.0
0.02953	0	13.1	0.66667	1.0
0.07394	0	12.4	0.6	1.0
0.011	0	13.0	0.4	0.0
0.06557	0	12.2	0.83333	0.0
0.05553	0	13.0	0.76667	0.0
0.01166	0	12.8	0.13333	0.0
0.0402	0	12.3	0.8	1.0
0.04588	0	12.9	0.43333	1.0
0.01754	0	12.6	0.06667	0.0
0.05605	0	12.7	0.63333	0.0
0.03089	0	13.1	0.36667	0.0
0.05913	0	12.1	0.7	0.0
0.35831	0	3.5	0.63333	1.0
0.02274	0	12.6	0.66667	0.0
0.02532	0	12.1	0.56667	0.0
0.04332	1	10.8	0.83333	1.0
0.01559	0	12.2	0.13333	0.0
0.01644	0	12.7	0.03333	0.0
0.02355	0	13.4	0.63333	0.0
0.02985	0	12.6	0.43333	0.0
0.02292	0	13.5	0.53333	1.0
0.0125	0	12.1	0.36667	0.0
0.00483	0	12.3	0.13333	0.0
0.02996	0	12.1	0.56667	1.0
0.04768	0	12.1	0.7	1.0
0.08445	1	8.7	0.96667	1.0
0.16698	0	9.7	0.66667	1.0
0.0075	0	12.1	0.1	0.0
0.0138	0	12.8	0.16667	0.0
0.03696	0	12.7	0.96667	1.0
0.00565	0	12.4	0.0	1.0
0.05158	0	13.3	0.33333	1.0
0.03009	0	12.3	0.83333	0.0
0.00803	0	12.5	0.2	0.0
0.05106	0	12.8	0.6	1.0
0.01968	0	12.4	0.63333	0.0
0.07705	0	12.3	0.53333	0.0
0.01078	0	12.9	0.03333	0.0
0.04101	0	12.7	0.53333	1.0
0.04891	0	12.9	0.76667	0.0
0.01578	0	13.6	0.13333	1.0
0.02056	0	12.9	0.53333	1.0
0.01369	0	12.1	0.8	0.0
0.05092	0	10.6	0.9	0.0
0.062	0	13.0	0.5	0.0
0.01688	0	12.9	0.43333	0.0
0.24253	0	10.7	0.83333	1.0
0.06157	0	12.2	0.63333	0.0
0.02829	0	12.1	0.56667	0.0
0.00759	0	12.3	0.1	0.0
0.0628	1	5.0	0.76667	0.0
0.02645	0	12.7	0.16667	1.0
0.08738	0	13.3	0.83333	1.0
0.14229	0	12.5	0.73333	0.0
0.03986	0	12.3	0.73333	0.0
0.02029	0	12.3	0.76667	1.0
0.00924	0	13.0	0.16667	1.0
0.22246	0	7.2	0.96667	1.0
0.02111	0	12.1	0.13333	1.0
0.0896	0	13.1	0.86667	1.0
0.01624	0	12.7	0.66667	1.0
0.03539	0	12.4	0.3	0.0
0.00754	0	12.4	0.03333	0.0
0.07429	0	12.3	0.83333	1.0
0.1022	0	12.2	0.6	1.0
0.00573	0	12.4	0.03333	1.0
0.02974	0	12.3	0.7	1.0
0.0093	0	13.4	0.46667	0.0
0.01298	0	12.7	0.46667	0.0
0.03538	0	12.7	0.43333	1.0
0.01175	0	12.3	0.66667	0.0
0.01668	0	13.3	0.36667	1.0
0.08153	0	13.0	0.76667	0.0
0.0058	0	12.1	0.13333	0.0
0.01093	0	12.2	0.16667	1.0
0.00427	0	13.5	0.03333	1.0
0.01005	0	12.6	0.36667	0.0
0.0099	0	12.1	0.43333	0.0
0.04391	0	12.1	0.93333	1.0
0.04727	0	12.5	0.66667	0.0
0.01352	0	12.2	0.16667	1.0
0.14189	0	12.4	1.0	0.0
0.02629	0	13.6	0.4	1.0
0.0761	0	13.5	0.96667	0.0
0.07496	0	13.0	0.46667	1.0
0.2037	0	8.9	0.9	1.0
0.03226	0	12.3	0.3	1.0
0.00829	0	13.0	0.03333	0.0
0.04385	0	12.8	0.4	0.0
0.04435	0	12.4	0.6	0.0
0.01817	0	12.8	0.4	1.0
0.00552	0	12.7	0.06667	1.0
0.00711	0	12.3	0.0	1.0
0.03988	0	12.9	0.73333	1.0
0.01262	0	13.6	0.26667	0.0
0.01271	0	12.7	0.26667	1.0
0.01442	0	12.2	0.1	0.0
0.02137	0	12.2	0.46667	0.0
0.02046	0	13.0	0.6	1.0
0.068	0	13.0	0.9	0.0
0.01241	0	12.0	0.3	0.0
0.07131	0	12.1	0.9	1.0
0.0293	0	12.7	0.23333	0.0
0.03922	0	12.6	0.86667	1.0
0.01811	0	12.5	0.36667	1.0
0.12546	0	4.6	0.9	0.0
0.00911	0	12.4	0.16667	1.0
0.01908	0	12.2	0.16667	0.0
0.05578	0	12.5	0.86667	1.0
0.017	0	13.9	0.43333	0.0
0.01251	0	12.7	0.36667	0.0
0.01229	0	13.0	0.1	0.0
0.01453	0	12.5	0.16667	0.0
0.05692	1	10.2	0.8	1.0
0.00769	0	13.4	0.06667	1.0
0.01506	0	12.0	0.66667	0.0
0.05151	0	12.1	0.56667	0.0
0.01159	0	12.2	0.33333	0.0
0.07443	0	12.6	0.76667	0.0
0.04396	0	12.2	0.66667	0.0
0.06025	0	13.7	0.73333	1.0
0.02251	0	12.2	0.63333	0.0
0.04756	0	12.1	0.4	1.0
0.04837	0	13.0	0.46667	1.0
0.00864	0	12.7	0.2	0.0
0.03086	0	12.6	1.0	0.0
0.04944	0	12.7	0.9	1.0
0.02154	0	12.3	0.5	1.0
0.01694	0	12.7	0.3	1.0
0.02138	0	12.6	0.16667	1.0
0.04409	0	12.7	0.66667	1.0
0.01667	0	12.3	0.46667	0.0
0.01489	0	12.5	0.33333	0.0
0.01401	0	13.1	0.3	0.0
0.17683	0	9.3	0.2	0.0
0.0059	0	12.6	0.03333	0.0
0.03559	0	12.4	0.86667	0.0
0.00804	0	13.1	0.13333	0.0
0.01573	1	8.8	0.6	0.0
0.00962	0	13.7	0.13333	1.0
0.02163	0	12.5	0.56667	0.0
0.06715	0	13.1	0.3	0.0
0.00718	0	12.3	0.3	0.0
0.04966	0	12.1	0.9	0.0
0.05065	0	12.5	0.86667	1.0
0.04247	0	13.1	0.73333	0.0
0.05323	0	12.9	0.63333	0.0
0.03797	0	12.1	0.63333	1.0
0.06116	0	12.1	0.76667	0.0
0.06384	0	12.2	0.9	0.0
0.02818	0	13.0	0.7	1.0
0.01666	0	12.4	0.06667	1.0
0.01708	0	12.9	0.66667	0.0
0.02339	0	13.4	0.36667	1.0
0.02791	0	12.7	0.93333	1.0
0.04689	0	13.0	0.3	0.0
0.04552	0	12.5	0.86667	0.0
0.12524	0	13.5	0.76667	1.0
0.0103	0	12.4	0.13333	0.0
0.03728	0	13.6	0.6	0.0
0.0382	0	12.2	0.7	1.0
0.0294	0	12.1	0.13333	1.0
0.01985	0	13.0	0.66667	1.0
0.08187	0	7.1	0.9	1.0
0.00784	0	13.8	0.4	0.0
0.11453	0	12.6	0.73333	0.0
0.01769	0	12.7	0.53333	0.0
0.00838	0	12.5	0.06667	1.0
0.00717	0	12.7	0.0	0.0
0.10611	0	12.6	0.7	1.0
0.0466	0	4.6	0.93333	1.0
0.05183	1	10.7	0.86667	0.0
0.00938	0	13.1	0.23333	0.0
0.0197	0	12.2	0.5	0.0
0.0491	0	12.9	0.13333	0.0
0.05122	0	12.5	0.76667	1.0
0.07315	0	12.7	0.7	1.0
0.02538	0	12.2	0.23333	1.0
0.02113	0	12.2	0.46667	1.0
0.08442	0	13.8	0.93333	0.0
0.03217	0	12.5	0.83333	1.0
0.06986	0	12.7	0.73333	1.0
0.00659	0	13.6	0.06667	0.0
0.13974	0	12.6	0.76667	1.0
0.02127	0	13.1	0.2	1.0
0.00917	0	12.2	0.43333	1.0
0.03419	0	12.4	0.6	0.0
0.02332	0	13.0	0.23333	0.0
0.01964	1	6.7	0.33333	0.0
0.10518	0	12.7	0.63333	0.0
0.01236	0	13.0	0.26667	0.0
0.03686	0	12.6	0.53333	0.0
0.01483	0	13.3	0.1	0.0
0.00899	0	12.7	0.2	0.0
0.0841	0	10.8	0.7	1.0
0.0456	0	12.6	0.7	1.0
0.00878	0	12.1	0.23333	0.0
0.02904	0	13.7	0.76667	0.0
0.01946	0	12.8	0.66667	1.0
0.01762	0	12.5	0.1	1.0
0.01594	0	13.0	0.13333	0.0
0.42103	1	0.3	0.73333	1.0
0.02286	0	12.4	0.83333	1.0
0.04743	0	12.7	0.23333	0.0
0.03724	0	13.0	0.4	1.0
0.03551	0	12.0	0.73333	0.0
0.01216	0	12.1	0.3	1.0
0.07094	0	12.4	0.7	0.0
0.07752	0	12.5	0.2	1.0
0.03117	0	12.8	0.83333	1.0
0.0358	0	12.7	0.56667	0.0
0.01122	0	13.1	0.1	0.0
0.03223	0	12.5	0.76667	0.0
0.00768	0	12.8	0.06667	1.0
0.09777	0	12.8	0.8	0.0
0.1532	0	12.6	0.66667	1.0
0.01555	0	12.1	0.53333	0.0
0.01687	0	12.1	0.53333	1.0
0.11207	0	12.3	0.86667	1.0
0.00813	0	13.7	0.03333	1.0
0.03306	0	12.5	0.7	0.0
0.04335	0	12.1	0.7	0.0
0.01642	0	12.7	0.3	0.0
0.03412	0	13.2	0.56667	0.0
0.04536	0	8.1	0.23333	1.0
0.02322	0	12.6	0.5	0.0
0.07305	0	12.5	0.6	1.0
0.0391	1	6.9	0.6	0.0
0.42778	1	13.0	0.8	1.0
0.02124	0	13.5	0.46667	0.0
0.01826	0	12.3	0.16667	0.0
0.02981	0	12.7	0.83333	0.0
0.03951	0	12.1	0.93333	0.0
0.02828	0	12.7	0.5	0.0
0.06901	1	8.9	0.73333	1.0
0.19487	0	12.1	1.0	1.0
0.04701	0	13.0	0.9	0.0
0.04518	0	12.2	0.66667	0.0
0.01744	0	12.6	0.33333	0.0
0.01173	0	12.3	0.13333	1.0
0.1615	0	12.2	0.36667	0.0
0.05113	0	12.8	0.66667	0.0
0.02928	0	12.3	0.36667	0.0
0.09611	1	12.2	0.66667	1.0
0.01254	0	12.6	0.26667	1.0
0.04633	0	12.0	0.53333	1.0
0.01186	0	12.7	0.46667	1.0
0.11597	0	12.1	0.5	1.0
0.19544	0	12.8	0.73333	0.0
0.01786	0	13.0	0.26667	0.0
0.04963	0	12.5	0.86667	1.0
0.01309	0	12.2	0.36667	0.0
0.01365	0	12.1	0.03333	0.0
0.03006	0	13.0	0.36667	0.0
0.09074	0	12.4	0.6	0.0
0.02559	0	12.6	0.76667	0.0
0.01473	0	13.8	0.23333	1.0
0.05637	0	12.3	0.76667	1.0
0.01964	0	12.1	0.33333	1.0
0.06058	0	13.0	0.93333	1.0
0.03832	0	12.4	0.76667	0.0
0.01401	0	12.6	0.26667	1.0
0.16504	0	12.1	0.83333	0.0
0.05256	0	12.7	0.66667	1.0
0.15414	0	12.1	0.86667	0.0
0.01085	0	12.1	0.33333	1.0
0.02212	0	13.7	0.46667	0.0
0.0139	0	12.7	0.06667	1.0
0.0447	0	13.7	0.43333	0.0
0.03439	0	12.2	0.83333	1.0
0.12854	0	12.8	0.9	1.0
0.02243	0	13.0	0.93333	1.0
0.08713	1	8.3	0.9	0.0
0.01678	0	12.5	0.2	1.0
0.1111	0	13.4	0.6	1.0
0.00718	0	12.4	0.43333	0.0
0.04943	0	12.1	0.93333	0.0
0.04952	0	12.5	0.76667	0.0
0.01831	0	13.0	0.43333	0.0
0.04204	0	12.3	0.56667	1.0
0.01884	0	13.7	0.2	1.0
0.06352	0	12.9	0.83333	0.0
0.01581	0	13.0	0.53333	0.0
0.02579	0	12.9	0.73333	0.0
0.01447	0	12.6	0.3	1.0
0.00828	0	12.6	0.43333	0.0
0.11271	0	12.8	0.76667	1.0
0.01282	0	13.4	0.03333	1.0
0.03144	0	13.0	0.5	0.0
0.05904	0	12.1	0.93333	0.0
0.05259	0	12.7	0.96667	1.0
0.16806	0	12.1	0.83333	1.0
0.02309	0	12.1	0.23333	0.0
0.03295	0	13.8	0.3	1.0
0.02681	0	12.8	0.46667	0.0
0.05678	0	12.7	0.53333	1.0
0.09265	0	12.8	0.5	1.0
0.10461	0	11.1	0.73333	1.0
0.02938	0	12.6	0.66667	0.0
0.04213	0	12.1	0.76667	1.0
0.02002	0	12.2	0.36667	1.0
0.01239	0	12.1	0.2	1.0
0.04128	0	12.2	0.96667	0.0
0.05296	0	12.4	0.56667	1.0
0.03553	0	12.7	0.5	1.0
0.03163	0	13.2	0.6	0.0
0.08093	0	13.0	0.73333	0.0
0.02199	0	12.8	0.16667	1.0
0.06833	0	13.1	0.9	0.0
0.01024	0	12.2	0.66667	1.0
0.0206	0	12.9	0.46667	1.0
0.03896	0	12.9	0.76667	1.0
0.01381	0	12.7	0.56667	0.0
0.02734	0	13.0	0.4	0.0
0.0597	0	12.9	0.7	1.0
0.0823	0	12.2	0.8	1.0
0.06092	0	12.8	0.4	1.0
0.04904	0	12.5	0.63333	1.0
0.07081	0	13.0	0.86667	1.0
0.20278	0	7.7	0.96667	0.0
0.08819	0	13.0	0.93333	0.0
0.02777	0	12.5	0.06667	1.0
0.08137	1	11.0	0.83333	1.0
0.01663	0	12.7	0.3	0.0
0.03027	0	12.1	0.36667	1.0
0.01997	0	12.0	0.56667	0.0
0.01132	0	12.7	0.43333	1.0
0.0084	0	13.4	0.13333	1.0
0.02168	0	12.2	0.26667	0.0
0.00726	0	12.9	0.16667	1.0
0.02863	0	12.3	0.5	0.0
0.02665	0	12.7	0.8	0.0
0.0134	0	12.1	0.43333	1.0
0.01046	0	12.7	0.06667	0.0
0.01299	0	12.2	0.76667	1.0
0.01981	0	13.0	0.06667	1.0
0.03259	0	12.7	0.76667	0.0
0.13287	0	12.5	0.9	1.0
0.00801	0	12.5	0.23333	1.0
0.16591	0	12.6	0.8	1.0
0.06946	0	13.2	0.93333	0.0
0.03126	0	12.1	0.66667	1.0
0.0844	0	12.1	0.86667	1.0
0.00598	0	12.1	0.03333	0.0
0.04142	0	12.2	0.7	0.0
0.01635	0	6.4	0.36667	1.0
0.12377	0	12.2	0.93333	1.0
0.01618	0	12.4	0.4	0.0
0.0789	0	13.0	0.5	0.0
0.26361	0	8.5	0.86667	0.0
0.01655	0	12.8	0.43333	0.0
0.11725	0	10.8	0.63333	1.0
0.01578	0	12.9	0.2	1.0
0.09701	0	12.6	0.83333	1.0
0.00964	0	13.5	0.33333	1.0
0.02236	0	13.0	0.76667	1.0
0.01127	0	13.8	0.13333	0.0
0.04234	0	13.1	0.56667	1.0
0.03543	0	12.3	0.86667	1.0
0.02286	0	12.4	0.53333	1.0
0.00949	0	12.1	0.2	0.0
0.01012	0	12.0	0.26667	0.0
0.03195	0	12.4	0.43333	1.0
0.0152	0	13.4	0.06667	0.0
0.01302	0	13.0	0.4	0.0
0.01937	0	13.4	0.86667	0.0
0.02739	0	12.7	0.6	0.0
0.11232	0	13.2	0.76667	0.0
0.03546	0	12.2	0.63333	0.0
0.00951	0	12.2	0.1	0.0
0.01127	0	12.3	0.4	1.0
0.03112	0	12.3	0.66667	1.0
0.05394	0	13.1	0.63333	0.0
0.01287	0	12.0	0.2	1.0
0.02737	0	12.1	0.2	0.0
0.0273	0	12.1	0.73333	1.0
0.0194	0	12.2	0.36667	0.0
0.05853	0	8.6	0.7	0.0
0.05263	0	13.0	0.8	1.0
0.02413	1	11.1	0.23333	1.0
0.0786	0	12.0	0.66667	0.0
0.03497	0	12.9	0.83333	0.0
0.01811	0	13.6	0.06667	1.0
0.02686	0	12.6	0.2	0.0
0.05416	0	12.5	0.73333	1.0
0.01119	0	13.4	0.26667	0.0
0.00702	0	13.4	0.23333	0.0
0.18526	0	12.1	0.86667	0.0
0.05376	0	12.8	0.73333	1.0
0.08213	0	12.1	0.8	1.0
0.04915	0	12.3	0.9	1.0
0.06788	0	12.4	0.73333	0.0
0.03189	0	12.4	0.66667	0.0
0.10402	0	13.4	0.6	0.0
0.04231	0	12.8	0.76667	0.0
0.0199	0	12.3	0.73333	0.0
0.0094	0	12.5	0.03333	1.0
0.02594	0	13.8	0.56667	0.0
0.03199	0	12.3	0.46667	1.0
0.00805	0	13.5	0.03333	0.0
0.00904	0	12.3	0.23333	0.0
0.0094	0	12.0	0.06667	1.0
0.01676	0	12.2	0.16667	1.0
0.03335	0	12.2	0.33333	1.0
0.01516	0	13.2	0.53333	0.0
0.04056	0	12.8	0.96667	0.0
0.01627	0	12.4	0.03333	1.0
0.01505	0	12.6	0.66667	1.0
0.00812	0	13.4	0.2	0.0
0.05305	0	12.7	0.73333	0.0
0.09459	0	12.6	0.83333	1.0
0.07513	0	13.5	0.5	1.0
0.04924	0	12.2	0.73333	0.0
0.03434	0	12.5	0.7	1.0
0.01597	0	13.4	0.13333	1.0
0.01656	0	13.0	0.4	1.0
0.04998	0	12.2	0.56667	0.0
0.04354	0	12.8	0.73333	0.0
0.06802	0	12.7	0.6	1.0
0.07882	0	12.2	0.16667	0.0
0.03373	0	12.6	0.93333	1.0
0.01542	0	13.2	0.66667	0.0
0.0768	0	11.2	0.96667	0.0
0.01716	0	12.1	0.03333	1.0
0.01685	0	12.1	0.2	1.0
0.0909	0	12.3	0.96667	1.0
0.03155	0	12.3	0.56667	0.0
0.00746	0	13.3	0.03333	1.0
0.01239	0	13.1	0.03333	0.0
0.03572	0	12.4	0.7	0.0
0.01145	0	12.4	0.03333	0.0
0.01891	0	13.4	0.06667	0.0
0.02768	0	12.7	0.56667	1.0
0.04699	0	12.7	0.73333	1.0
0.02582	0	13.0	0.16667	1.0
0.01763	0	12.9	0.8	0.0
0.01262	0	12.1	0.26667	1.0
0.01205	0	12.4	0.03333	1.0
0.01562	0	12.9	0.53333	1.0
0.01016	0	12.1	0.06667	0.0
0.01866	0	12.3	0.13333	0.0
0.0737	1	11.0	0.66667	1.0
0.03773	0	12.3	0.83333	1.0
0.04553	0	12.7	0.96667	0.0
0.02848	1	12.2	0.66667	1.0
0.01708	0	13.0	0.56667	0.0
0.0174	0	12.4	0.46667	1.0
0.01206	0	12.7	0.36667	0.0
0.02238	0	12.6	0.73333	0.0
0.01609	0	12.3	0.46667	0.0
0.01024	0	13.4	0.1	1.0
0.00569	0	13.2	0.03333	0.0
0.01339	0	13.0	0.4	0.0
0.01074	0	12.5	0.2	1.0
0.03665	0	13.3	0.93333	0.0
0.02481	0	12.2	0.4	1.0
0.01837	0	12.5	0.33333	0.0
0.03558	0	13.0	0.2	0.0
0.02789	0	13.0	0.63333	0.0
0.05171	0	12.4	0.86667	1.0
0.0129	0	13.7	0.03333	0.0
0.04217	0	12.7	0.63333	0.0
0.01021	0	13.4	0.26667	0.0
0.01293	0	12.8	0.36667	1.0
0.00787	0	12.4	0.3	0.0
0.0723	0	12.9	0.96667	1.0
0.03643	0	13.7	0.5	0.0
0.10868	0	13.4	0.86667	1.0
0.03154	0	12.7	0.7	1.0
0.05526	0	12.5	0.83333	1.0
0.01372	0	12.8	0.53333	0.0
0.07514	0	8.4	0.1	1.0
0.011	0	12.2	0.03333	0.0
0.02368	0	12.3	0.3	0.0
0.01119	0	13.6	0.06667	1.0
0.31219	0	0.9	0.8	1.0
0.00876	0	12.4	0.06667	1.0
0.03718	0	12.1	0.8	0.0
0.01659	0	12.8	0.33333	0.0
0.01713	0	12.1	0.1	1.0
0.0523	0	13.5	0.7	0.0
0.01821	0	12.7	0.63333	0.0
0.04239	0	12.1	0.76667	1.0
0.0199	0	13.9	0.23333	1.0
0.07035	0	12.2	0.86667	1.0
0.02355	0	13.3	0.43333	0.0
0.01664	0	12.5	0.76667	0.0
0.02669	0	12.3	0.63333	0.0
0.12968	0	12.1	0.56667	1.0
0.02473	0	12.2	0.3	1.0
0.01648	0	12.4	0.46667	0.0
0.01344	0	12.1	0.46667	0.0
0.04078	0	12.6	0.1	0.0
0.0559	0	13.0	0.96667	1.0
0.04019	0	12.1	0.93333	0.0
0.10325	1	4.2	0.83333	1.0
0.06421	0	12.3	0.76667	0.0
0.00828	0	12.7	0.1	1.0
0.02495	1	4.9	0.23333	0.0
0.02636	0	12.5	0.63333	0.0
0.04331	0	12.6	0.86667	0.0
0.025	0	12.0	0.6	1.0
0.01994	0	12.4	0.2	1.0
0.02155	0	12.7	0.9	1.0
0.02339	0	12.3	0.66667	0.0
0.02674	0	12.1	0.66667	1.0
0.05731	0	13.1	0.66667	0.0
0.04299	0	12.1	0.8	0.0
0.05035	0	13.0	0.66667	0.0
0.04158	0	12.5	0.66667	1.0
0.01221	0	12.4	0.26667	1.0
0.01894	0	12.1	0.7	0.0
0.08607	0	13.4	0.86667	1.0
0.01583	0	12.7	0.53333	0.0
0.00721	0	12.8	0.3	0.0
0.01435	0	13.1	0.36667	1.0
0.15189	0	13.6	0.96667	1.0
0.01791	0	12.4	0.7	0.0
0.0559	0	13.2	0.7	1.0
0.06896	0	12.3	0.86667	1.0
0.01588	1	9.1	0.7	1.0
0.07956	0	13.0	0.53333	0.0
0.02037	0	12.1	0.8	1.0
0.02149	0	12.1	0.3	1.0
0.12316	0	7.6	0.7	1.0
0.01079	0	12.2	0.1	0.0
0.09998	0	13.1	0.66667	1.0
0.02839	0	13.7	0.8	1.0
0.05087	0	12.9	0.76667	1.0
0.08503	0	11.2	0.96667	1.0
0.03007	0	12.6	0.46667	0.0
0.01256	0	13.7	0.2	0.0
0.01364	0	12.9	0.4	1.0
0.07192	0	6.2	0.7	1.0
0.01943	0	13.5	0.36667	1.0
0.02878	0	12.2	0.9	0.0
0.02544	0	12.7	0.5	0.0
0.01394	0	12.3	0.56667	0.0
0.08647	0	12.4	0.8	1.0
0.01876	0	13.2	0.6	1.0
0.00673	0	13.1	0.23333	0.0
0.02092	0	13.7	0.7	0.0
0.01097	0	13.7	0.1	0.0
0.0397	0	12.8	0.86667	1.0
0.05239	0	12.8	0.76667	1.0
0.04729	0	12.2	0.9	0.0
0.05056	0	12.4	0.93333	0.0
0.01878	0	12.3	0.4	1.0
0.08843	0	12.9	0.6	1.0
0.04896	0	12.3	0.7	0.0
0.09432	0	12.8	0.66667	1.0
0.01795	0	12.9	0.33333	0.0
0.02128	0	12.7	0.66667	0.0
0.00947	0	13.7	0.23333	1.0
0.03345	0	12.2	0.86667	0.0
0.01738	0	12.2	0.56667	0.0
0.01402	0	12.1	0.3	1.0
0.03684	0	12.1	0.76667	1.0
0.01288	0	12.7	0.46667	0.0
0.07519	1	11.1	0.96667	1.0
0.0061	0	12.1	0.23333	0.0
0.01466	0	13.2	0.13333	1.0
0.00643	0	12.6	0.03333	0.0
0.07953	0	12.6	0.93333	0.0
0.04573	0	13.8	0.16667	0.0
0.19565	1	9.0	0.93333	1.0
0.02371	0	12.2	0.4	0.0
0.01619	0	12.6	0.43333	0.0
0.00602	0	12.8	0.1	0.0
0.01533	0	12.5	0.7	0.0
0.09236	0	13.5	0.63333	0.0
0.05667	0	12.1	0.76667	0.0
0.13962	0	4.1	1.0	1.0
0.04082	0	12.6	0.36667	1.0
0.06807	1	12.6	0.8	0.0
0.17879	0	13.7	0.93333	0.0
0.02222	0	12.1	0.33333	0.0
0.00553	0	13.1	0.3	1.0
0.09656	0	12.3	0.9	1.0
0.02388	0	12.8	0.76667	0.0
0.08638	0	13.2	0.53333	0.0
0.03238	0	12.6	0.4	1.0
0.02721	0	12.7	0.66667	1.0
0.00852	0	12.2	0.46667	0.0
0.00923	0	12.1	0.63333	1.0
0.05956	0	12.9	0.3	0.0
0.08025	0	12.8	0.76667	0.0
0.02376	0	12.5	0.53333	0.0
0.00892	0	12.8	0.2	1.0
0.04762	0	13.0	0.56667	0.0
0.03159	0	12.2	0.9	1.0
0.06869	0	12.4	0.83333	0.0
0.07506	0	13.1	0.13333	0.0
0.01533	0	12.3	0.53333	0.0
0.33792	0	4.4	0.93333	1.0
0.02093	0	12.2	0.4	0.0
0.03373	0	12.7	0.73333	0.0
0.0161	0	12.8	0.53333	1.0
0.01951	0	13.4	0.43333	0.0
0.02342	0	12.8	0.83333	0.0
0.07556	0	13.4	0.66667	0.0
0.05371	0	13.7	0.86667	0.0
0.00533	0	13.5	0.2	0.0
0.01532	0	13.8	0.4	0.0
0.17495	0	12.7	0.93333	1.0
0.02361	0	12.1	0.56667	0.0
0.01753	0	12.7	0.36667	1.0
0.08988	0	12.2	0.66667	1.0
0.05848	0	12.1	0.76667	0.0
0.08551	0	12.2	0.9	1.0
0.05281	0	13.0	0.56667	0.0
0.03469	0	12.1	0.7	0.0
0.02058	0	12.7	0.63333	0.0
0.03254	0	12.1	0.73333	0.0
0.04059	0	12.1	0.53333	0.0
0.0171	0	12.1	0.5	0.0
0.01966	0	12.2	0.4	0.0
0.017	0	12.2	0.7	0.0
0.01466	0	13.7	0.6	0.0
0.01624	0	12.1	0.6	0.0
0.17135	0	5.9	0.76667	1.0
0.06548	0	12.2	0.76667	0.0
0.03607	0	12.1	1.0	0.0
0.01094	0	13.0	0.1	1.0
0.15771	0	9.8	0.9	0.0
0.09732	0	12.1	0.23333	0.0
0.0601	0	12.3	0.83333	1.0
0.18643	0	13.0	0.76667	1.0
0.03338	0	12.2	0.9	1.0
0.02421	0	13.7	0.66667	1.0
0.0218	0	12.8	0.6	0.0
0.06487	0	12.4	0.6	0.0
0.06877	0	12.3	0.66667	0.0
0.01924	0	13.6	0.23333	1.0
0.02278	0	13.9	0.53333	1.0
0.02122	0	12.6	0.66667	1.0
0.02061	0	13.1	0.5	1.0
0.03055	0	12.5	0.66667	0.0
0.09826	1	5.7	0.6	0.0
0.01456	0	13.0	0.6	0.0
0.02157	0	12.2	0.76667	1.0
0.01385	0	13.8	0.23333	0.0
0.09986	0	12.6	0.76667	0.0
0.03758	0	12.2	0.8	0.0
0.01922	0	13.0	0.46667	0.0
0.14001	0	12.2	0.76667	1.0
0.04343	1	3.8	0.56667	0.0
0.03321	0	13.0	0.56667	0.0
0.01203	0	12.8	0.13333	0.0
0.03282	0	12.0	0.76667	0.0
0.09664	0	12.2	0.6	0.0
0.03545	0	12.9	0.16667	0.0
0.04979	0	12.2	0.53333	1.0
0.03194	1	9.4	0.8	0.0
0.01902	0	12.3	0.2	1.0
0.10089	0	12.1	0.63333	0.0
0.04279	0	12.3	0.9	0.0
0.02828	0	12.6	0.63333	0.0
0.13657	0	12.4	0.93333	1.0
0.02628	0	13.0	0.56667	0.0
0.08243	0	12.4	0.96667	0.0
0.00849	0	12.4	0.26667	1.0
0.02455	0	12.2	0.76667	0.0
0.0269	0	13.6	0.46667	0.0
0.10598	0	12.7	0.8	1.0
0.0427	0	12.4	0.73333	1.0
0.01441	0	12.8	0.43333	0.0
0.01338	0	12.4	0.4	1.0
0.01957	0	12.3	0.4	1.0
0.04036	0	13.3	0.86667	1.0
0.06615	0	13.0	0.1	0.0
0.01359	1	12.8	0.56667	0.0
0.15277	0	12.1	0.7	1.0
0.09014	0	13.4	0.66667	1.0
0.03583	0	12.7	0.83333	0.0
0.04216	0	12.7	0.7	1.0
0.0273	0	12.7	0.6	0.0
0.01224	0	13.1	0.4	1.0
0.01845	0	12.2	0.9	1.0
0.11651	0	12.5	0.46667	0.0
0.02826	0	12.6	0.8	0.0
0.01985	0	12.9	0.73333	0.0
0.03034	0	13.0	0.46667	0.0
0.03834	0	12.4	0.33333	1.0
0.04656	0	12.5	0.7	1.0
0.0314	0	13.0	0.53333	0.0
0.01333	0	12.8	0.26667	1.0
0.06441	0	13.0	0.93333	0.0
0.01653	0	12.7	0.5	0.0
0.07895	0	12.7	0.96667	1.0
0.03036	0	12.2	0.73333	0.0
0.01902	0	12.1	0.33333	0.0
0.03613	0	12.4	0.83333	1.0
0.02183	0	12.3	0.33333	1.0
0.0421	0	13.0	0.9	1.0
0.00894	0	13.1	0.06667	1.0
0.01327	0	13.9	0.2	0.0
0.02095	0	12.1	0.46667	0.0
0.00943	0	12.4	0.36667	0.0
0.0138	0	13.1	0.2	1.0
0.00542	0	12.1	0.1	0.0
0.01081	0	12.1	0.23333	1.0
0.21132	0	12.5	0.56667	0.0
0.01233	0	12.1	0.4	0.0
0.0134	0	12.8	0.3	1.0
0.00839	0	12.9	0.13333	0.0
0.06511	0	13.1	0.53333	0.0
0.01678	0	12.9	0.46667	1.0
0.04263	0	12.9	0.7	1.0
0.00541	0	12.2	0.1	0.0
0.03052	0	13.6	0.36667	1.0
0.05986	0	12.1	0.96667	0.0
0.02196	0	12.3	0.43333	0.0
0.0346	0	12.6	0.76667	0.0
0.01208	0	12.4	0.0	0.0
0.00997	0	13.7	0.3	1.0
0.00872	0	13.8	0.16667	0.0
0.0366	0	13.2	0.23333	1.0
0.02472	0	13.0	0.63333	0.0
0.02186	0	12.6	0.63333	1.0
0.02693	0	12.5	0.96667	0.0
0.14961	0	12.6	0.8	0.0
0.01638	0	13.8	0.26667	0.0
0.07358	0	12.2	0.9	0.0
0.01046	0	12.7	0.16667	0.0
0.0604	0	13.1	0.36667	0.0
0.00914	0	12.7	0.06667	0.0
0.04206	0	13.3	0.6	1.0
0.03315	0	12.7	0.56667	0.0
0.02692	0	13.1	0.5	1.0
0.01423	0	12.8	0.1	1.0
0.0189	0	12.5	0.4	0.0
0.00809	0	12.2	0.1	1.0
0.17236	0	10.5	0.43333	1.0
0.04491	0	12.2	0.73333	0.0
0.02263	0	13.0	0.3	1.0
0.01328	0	12.9	0.33333	1.0
0.02823	0	12.6	0.5	0.0
0.0493	0	12.7	0.9	0.0
0.03473	0	12.4	0.7	1.0
0.014	0	12.9	0.56667	0.0
0.02429	0	13.3	0.36667	0.0
0.20713	0	12.3	0.6	1.0
0.10618	0	11.8	0.8	1.0
0.04712	0	12.8	0.66667	0.0
0.07537	0	12.3	0.46667	0.0
0.01823	0	12.6	0.5	1.0
0.21132	0	12.3	0.93333	1.0
0.01172	0	12.3	0.26667	0.0
0.01495	0	12.7	0.16667	0.0
0.01898	0	13.0	0.53333	0.0
0.01377	0	13.0	0.43333	0.0
0.00757	0	12.6	0.4	0.0
0.22178	0	1.5	0.9	1.0
0.00913	0	13.1	0.06667	0.0
0.01962	0	12.8	0.46667	0.0
0.02574	0	12.1	0.6	0.0
0.03202	0	12.1	0.5	0.0
0.01562	0	13.1	0.43333	0.0
0.07436	0	12.7	0.7	0.0
0.07795	0	12.4	0.76667	1.0
0.10454	0	13.7	0.66667	1.0
0.04251	0	12.7	0.16667	0.0
0.03367	0	13.1	0.5	1.0
0.01564	0	13.5	0.7	0.0
0.052	0	12.1	0.73333	0.0
0.00735	0	13.8	0.13333	0.0
0.01154	0	12.7	0.4	0.0
0.03816	0	12.8	0.53333	1.0
0.0649	0	12.5	0.96667	0.0
0.05024	0	12.8	0.96667	1.0
0.01731	0	12.8	0.33333	0.0
0.03068	0	13.0	0.76667	0.0
0.06959	0	12.3	0.76667	1.0
0.01658	0	12.1	0.53333	1.0
0.01097	0	13.0	0.16667	0.0
0.08053	0	4.5	0.73333	1.0
0.03793	0	12.5	0.8	1.0
0.06449	0	12.3	0.9	1.0
0.01862	0	12.9	0.06667	0.0
0.04524	0	13.7	0.23333	0.0
0.02381	0	13.6	0.3	1.0
0.00808	0	13.6	0.03333	0.0
0.03339	0	12.7	0.93333	1.0
0.0715	0	12.2	0.76667	1.0
0.02718	0	12.3	0.53333	0.0
0.10362	0	12.2	0.76667	0.0
0.01445	0	12.5	0.23333	1.0
0.0261	0	12.4	0.7	0.0
0.01352	0	12.7	0.26667	0.0
0.22377	0	2.6	0.56667	1.0
0.26106	0	13.1	0.8	1.0
0.00819	0	12.7	0.26667	1.0
0.01306	0	13.4	0.13333	1.0
0.31944	0	13.4	0.73333	1.0
0.02376	0	12.2	0.46667	0.0
0.04755	0	12.7	0.7	0.0
0.01509	0	12.7	0.4	0.0
0.03517	0	12.2	0.36667	0.0
0.11291	0	12.7	0.66667	0.0
0.04859	0	12.6	0.4	0.0
0.07519	0	13.2	0.66667	0.0
0.01081	0	12.8	0.33333	1.0
0.06846	0	12.7	0.63333	0.0
0.0391	0	13.1	0.86667	0.0
0.01112	0	13.3	0.43333	0.0
0.06576	0	12.9	0.66667	0.0
0.04696	0	12.1	0.8	0.0
0.00924	0	12.3	0.2	0.0
0.01019	0	12.6	0.36667	0.0
0.11214	0	13.1	0.93333	1.0
0.04935	0	12.2	0.66667	1.0
0.03321	0	12.2	0.83333	0.0
0.02654	0	12.6	0.86667	0.0
0.00561	0	12.2	0.33333	0.0
0.01515	0	12.3	0.6	0.0
0.03519	0	12.7	0.7	0.0
0.08585	0	12.3	0.8	1.0
0.25284	0	5.5	0.8	1.0
0.02212	0	12.9	0.86667	0.0
0.00975	0	13.1	0.1	0.0
0.07352	0	12.1	0.8	0.0
0.05264	0	12.3	0.76667	1.0
0.10499	0	12.1	0.93333	0.0
0.00846	0	12.5	0.26667	0.0
0.04591	0	12.3	0.96667	0.0
0.02197	0	12.2	0.46667	0.0
0.04166	0	12.1	0.56667	1.0
0.02762	0	12.2	0.63333	0.0
0.01723	0	13.1	0.4	0.0
0.02028	0	12.3	0.76667	0.0
0.03272	0	12.1	0.7	1.0
0.03476	0	12.3	0.7	1.0
0.02683	0	12.1	0.6	0.0
0.02521	0	12.8	0.2	0.0
0.02599	0	12.6	0.33333	0.0
0.073	1	2.9	0.73333	0.0
0.0654	0	13.0	0.73333	0.0
0.06013	0	13.4	0.76667	0.0
0.02747	0	12.9	0.03333	1.0
0.09299	0	12.7	0.76667	0.0
0.00676	0	12.1	0.5	0.0
0.02244	0	12.4	0.5	1.0
0.00851	0	12.2	0.16667	0.0
0.05883	0	12.3	0.8	1.0
0.01889	0	12.2	0.4	0.0
0.02215	0	12.4	0.33333	0.0
0.01207	0	12.2	0.06667	1.0
0.06587	1	10.7	0.7	0.0
0.03903	0	12.2	0.63333	1.0
0.01196	0	12.7	0.03333	0.0
0.0378	0	12.1	0.76667	0.0
0.05166	0	12.8	0.4	1.0
0.08517	0	12.5	0.43333	0.0
0.01416	0	12.2	0.26667	0.0
0.03288	1	9.4	0.43333	1.0
0.03841	0	13.3	0.7	0.0
0.0267	0	12.1	0.66667	0.0
0.02573	0	12.4	0.6	0.0
0.00915	0	13.4	0.0	1.0
0.02692	0	12.1	0.66667	0.0
0.07955	1	4.9	0.86667	0.0
0.07114	0	12.4	0.96667	0.0
0.01799	0	12.8	0.36667	0.0
0.07051	0	12.7	0.63333	1.0
0.05777	0	12.6	0.8	0.0
0.01806	0	13.3	0.3	0.0
0.03103	0	12.4	0.43333	0.0
0.05292	0	12.4	0.83333	1.0
0.0508	0	12.9	0.66667	0.0
0.02831	0	13.1	0.33333	0.0
0.03366	0	12.2	0.66667	0.0
0.01191	0	13.3	0.3	0.0
0.02748	0	13.8	0.36667	0.0
0.02111	0	12.7	0.7	0.0
0.06374	0	13.0	0.86667	0.0
0.02172	0	12.2	0.23333	0.0
0.01102	0	12.3	0.4	1.0
0.07818	0	13.5	0.03333	1.0
0.0885	0	12.5	0.83333	1.0
0.02995	0	13.9	0.7	1.0
0.07354	1	11.2	0.66667	1.0
0.03762	0	12.2	0.93333	1.0
0.01232	0	13.1	0.36667	1.0
0.01322	0	12.8	0.06667	0.0
0.02324	0	12.8	0.13333	0.0
0.10059	0	12.7	0.93333	0.0
0.06175	0	12.9	0.33333	0.0
0.0823	0	12.7	0.66667	1.0
0.05386	0	12.5	0.83333	1.0
0.03462	0	13.1	0.73333	0.0
0.19338	1	1.3	0.4	0.0
0.05872	0	12.1	0.83333	1.0
0.02097	0	12.1	0.6	1.0
0.04016	0	12.7	0.53333	1.0
0.01684	0	12.6	0.66667	0.0
0.02608	0	12.5	0.0	1.0
0.06613	0	12.1	0.73333	0.0
0.00519	0	12.2	0.0	0.0
0.2202	0	12.2	0.83333	1.0
0.03944	0	12.1	0.63333	0.0
0.07072	0	12.4	0.63333	0.0
0.00886	0	12.2	0.03333	0.0
0.00622	0	12.7	0.03333	1.0
0.02397	0	12.4	0.66667	0.0
0.02381	0	12.5	0.63333	0.0
0.06647	0	12.7	0.66667	0.0
0.03599	0	12.7	0.16667	1.0
0.18985	0	13.1	0.33333	1.0
0.14722	1	4.0	0.93333	0.0
0.02108	0	12.4	0.56667	0.0
0.02288	0	12.6	0.2	1.0
0.02609	0	12.1	0.26667	1.0
0.03528	0	13.5	0.46667	1.0
0.02853	0	12.3	0.66667	0.0
0.08261	0	12.8	0.73333	1.0
0.01293	0	12.4	0.33333	1.0
0.02754	0	12.1	0.66667	0.0
0.02385	0	13.2	0.4	1.0
0.01609	0	12.7	0.16667	1.0
0.0153	0	12.6	0.13333	0.0
0.23675	0	1.4	0.43333	1.0
0.02818	0	13.0	0.4	0.0
0.02015	0	12.6	0.53333	1.0
0.01415	0	13.6	0.63333	0.0
0.05364	0	12.7	0.6	1.0
0.03366	0	13.1	0.63333	1.0
0.06599	0	12.8	0.9	0.0
0.02721	0	13.4	0.3	1.0
0.02851	0	12.2	0.13333	1.0
0.05061	0	13.2	0.7	0.0
0.00848	0	12.6	0.16667	1.0
0.03233	0	13.3	0.46667	0.0
0.02798	0	12.1	0.8	1.0
0.09845	0	8.6	0.46667	1.0
0.00449	0	12.1	0.0	1.0
0.06304	0	13.4	0.9	0.0
0.01031	0	12.6	0.0	0.0
0.0365	0	12.6	0.66667	1.0
0.01002	0	13.4	0.1	0.0
0.03848	0	13.1	0.73333	0.0
0.08149	0	12.5	0.76667	0.0
0.06541	0	13.0	0.76667	1.0
0.01745	0	13.0	0.43333	1.0
0.04705	0	12.7	0.76667	1.0
0.02113	0	12.3	0.33333	0.0
0.01439	0	13.0	0.5	0.0
0.03248	0	12.9	0.16667	1.0
0.01036	0	12.4	0.03333	0.0
0.00449	0	12.3	0.23333	1.0
0.05201	0	13.0	0.33333	1.0
0.01465	0	12.5	0.2	0.0
0.04053	0	12.4	0.56667	0.0
0.029	0	13.8	0.7	1.0
0.0116	0	13.7	0.2	1.0
0.03701	0	12.4	0.7	1.0
0.0995	0	12.6	0.83333	1.0
0.23841	0	0.9	0.73333	1.0
0.04803	0	13.3	0.66667	0.0
0.00896	0	12.7	0.43333	1.0
0.03138	0	13.8	0.46667	0.0
0.00987	0	13.0	0.13333	0.0
0.03309	0	13.8	0.46667	1.0
0.01607	0	13.6	0.23333	1.0
0.00926	0	12.1	0.13333	0.0
0.04869	0	12.4	0.36667	0.0
0.0091	0	12.4	0.0	1.0
0.01245	0	12.8	0.23333	1.0
0.01565	0	12.7	0.56667	0.0
0.01423	0	12.3	0.33333	0.0
0.03545	0	12.4	0.3	1.0
0.06425	0	12.5	0.46667	1.0
0.02063	0	12.4	0.8	0.0
0.01445	0	12.4	0.26667	0.0
0.04932	0	12.6	0.7	0.0
0.15313	0	13.4	0.83333	0.0
0.03913	0	12.1	0.93333	0.0
0.00825	0	12.0	0.16667	0.0
0.09591	0	12.4	0.43333	0.0
0.01783	0	12.4	0.53333	0.0
0.04737	0	12.4	0.5	1.0
0.04046	0	12.6	0.73333	0.0
0.00673	0	12.1	0.06667	1.0
0.01461	0	12.1	0.53333	1.0
0.0565	0	12.2	0.8	0.0
0.03248	0	12.3	0.8	1.0
0.04187	0	12.2	0.6	0.0
0.01557	0	13.0	0.23333	0.0
0.01235	0	12.2	0.13333	1.0
0.07936	0	12.1	0.86667	0.0
0.06845	0	12.8	0.53333	1.0
0.10747	0	12.1	0.96667	1.0
0.01162	0	13.4	0.03333	0.0
0.02009	0	12.8	0.2	1.0
0.0729	1	10.1	0.73333	1.0
0.04033	0	12.3	0.76667	1.0
0.01795	0	13.6	0.43333	0.0
0.03183	0	12.4	0.73333	0.0
0.03155	0	12.9	0.83333	1.0
0.02444	0	12.5	0.43333	1.0
0.02259	0	12.1	0.33333	0.0
0.08067	0	6.0	0.7	0.0
0.03664	0	12.5	0.46667	1.0
0.03584	0	12.7	0.3	0.0
0.01568	0	13.0	0.1	1.0
0.02698	0	12.4	0.36667	0.0
0.01451	0	12.8	0.4	1.0
0.02529	0	12.1	0.53333	1.0
0.00754	0	12.2	0.46667	1.0
0.05712	0	13.0	0.7	1.0
0.01228	0	13.6	0.2	0.0
0.02639	0	13.0	0.36667	0.0
0.08074	0	13.0	0.96667	1.0
0.04936	0	12.1	0.73333	1.0
0.02095	0	13.2	0.73333	0.0
0.02134	0	13.3	0.36667	0.0
0.10966	0	12.6	0.56667	1.0
0.00832	0	12.1	0.1	0.0
0.05531	0	13.5	0.7	0.0
0.09754	0	13.1	0.9	1.0
0.02235	0	13.0	0.03333	1.0
0.03614	0	12.7	0.93333	0.0
0.02904	0	13.5	0.33333	0.0
0.3074	0	1.6	0.53333	1.0
0.02902	0	12.1	0.6	1.0
0.03191	0	12.2	0.2	0.0
0.11041	0	13.0	0.73333	1.0
0.22872	0	12.1	0.96667	1.0
0.01187	0	13.0	0.2	0.0
0.04534	0	12.8	0.86667	0.0
0.04731	0	12.1	0.96667	0.0
0.08844	0	12.1	0.8	0.0
0.04185	0	13.7	0.73333	0.0
0.03429	0	12.2	0.8	0.0
0.02876	0	12.2	0.9	0.0
0.04733	0	12.4	0.6	0.0
0.10209	0	10.7	0.96667	1.0
0.05094	0	12.5	0.66667	0.0
0.07541	0	13.9	0.76667	0.0
0.01575	0	12.2	0.73333	0.0
0.20628	0	10.2	1.0	1.0
0.07612	0	12.2	0.9	0.0
0.02341	0	12.3	0.73333	0.0
0.12796	1	4.1	0.83333	0.0
0.01531	0	12.9	0.33333	1.0
0.07582	0	12.2	0.86667	1.0
0.03084	0	12.9	0.26667	0.0
0.14298	1	1.7	0.83333	1.0
0.05685	0	12.1	0.83333	0.0
0.07231	0	13.7	0.8	1.0
0.09417	0	1.1	0.6	1.0
0.02835	0	13.6	0.5	0.0
0.20156	1	1.9	0.66667	0.0
0.08432	0	12.4	0.83333	0.0
0.02282	0	12.8	0.3	0.0
0.02541	0	12.9	0.83333	0.0
0.01618	0	12.1	0.06667	1.0
0.12166	0	13.0	0.8	0.0
0.02639	0	12.7	0.1	1.0
0.01894	0	12.8	0.23333	1.0
0.04933	0	12.5	0.8	0.0
0.11875	0	7.9	1.0	1.0
0.00924	0	12.6	0.43333	0.0
0.13498	0	12.1	0.63333	1.0
0.05733	0	12.8	0.8	0.0
0.0117	0	12.3	0.43333	1.0
0.0096	0	12.1	0.26667	1.0
0.08005	0	13.8	0.9	1.0
0.05749	0	9.1	0.9	1.0
0.00452	0	12.4	0.1	0.0
0.01845	0	12.1	0.56667	0.0
0.03603	0	12.7	0.8	0.0
0.03451	0	12.4	0.66667	1.0
0.01032	0	12.5	0.03333	0.0
0.00967	0	12.7	0.1	1.0
0.00982	0	13.1	0.46667	0.0
0.03518	0	13.4	0.56667	1.0
0.02026	0	12.0	0.7	0.0
0.01963	0	13.4	0.43333	1.0
0.01589	0	13.0	0.1	1.0
0.03304	0	13.3	0.86667	0.0
0.02645	0	12.7	0.6	0.0
0.03866	0	12.7	0.36667	0.0
0.00416	0	12.2	0.3	0.0
0.01146	0	12.2	0.13333	0.0
0.11523	0	13.1	0.46667	0.0
0.05786	0	13.1	0.7	0.0
0.01695	0	12.3	0.2	0.0
0.0257	0	13.0	0.66667	0.0
0.00783	0	12.3	0.33333	0.0
0.05948	0	12.8	0.73333	0.0
0.02036	0	13.0	0.73333	0.0
0.02096	0	13.0	0.63333	0.0
0.16892	0	12.1	0.8	1.0
0.01208	0	13.0	0.23333	1.0
0.00932	0	12.0	0.2	0.0
0.1311	0	9.4	0.93333	0.0
0.02431	0	13.0	0.63333	0.0
0.03909	0	12.8	0.8	0.0
0.036	0	12.6	0.53333	0.0
0.01622	0	12.9	0.2	1.0
0.04328	0	12.8	0.66667	0.0
0.04671	0	12.5	0.7	0.0
0.10276	1	12.5	0.46667	0.0
0.0154	0	13.7	0.2	0.0
0.03515	0	12.4	0.73333	1.0
0.01113	0	12.3	0.43333	1.0
0.02102	0	13.2	0.53333	0.0
0.01225	0	13.7	0.13333	1.0
0.01465	0	12.6	0.3	0.0
0.01241	0	12.6	0.43333	1.0
0.13356	0	12.5	0.93333	1.0
0.03021	0	12.4	0.3	1.0
0.05647	0	12.4	0.83333	0.0
0.01266	0	13.4	0.3	0.0
0.01693	0	13.1	0.4	0.0
0.05689	0	13.8	0.8	0.0
0.05672	0	12.8	0.23333	0.0
0.01508	0	13.0	0.36667	0.0
0.03352	0	12.1	0.56667	0.0
0.12529	0	12.3	0.76667	1.0
0.01073	0	12.7	0.36667	0.0
0.0192	0	13.4	0.36667	0.0
0.02698	0	13.8	0.6	1.0
0.01485	0	12.4	0.23333	0.0
0.05708	1	8.6	0.6	1.0
0.04685	1	12.0	0.53333	0.0
0.06813	0	13.3	0.8	0.0
0.08779	0	12.2	0.76667	0.0
0.00748	0	13.1	0.3	0.0
0.05012	0	12.2	0.46667	0.0
0.03531	0	12.2	0.73333	0.0
0.00736	0	12.7	0.16667	1.0
0.1593	0	7.3	0.86667	0.0
0.18996	1	4.4	0.53333	0.0
0.11529	0	12.6	0.8	1.0
0.01123	0	12.4	0.13333	0.0
0.03158	0	12.0	0.83333	1.0
0.06384	0	13.3	0.86667	0.0
0.03458	0	13.0	0.53333	0.0
0.02008	0	13.5	0.33333	1.0
0.01373	0	12.7	0.36667	0.0
0.02158	0	12.4	0.13333	0.0
0.09138	0	12.6	1.0	0.0
0.01184	0	12.1	0.5	0.0
0.13849	0	12.4	0.9	1.0
0.04944	1	7.4	0.86667	0.0
0.00685	0	12.4	0.2	0.0
0.04205	0	12.7	0.63333	1.0
0.00507	0	12.7	0.23333	1.0
0.00709	0	12.0	0.16667	0.0
0.01428	0	12.6	0.06667	0.0
0.07566	1	4.2	0.33333	0.0
0.00941	0	13.0	0.03333	1.0
0.10239	0	11.5	0.93333	1.0
0.02912	0	13.0	0.8	0.0
0.02189	0	12.9	0.63333	0.0
0.00832	0	12.3	0.0	0.0
0.0514	0	6.4	0.96667	0.0
0.00484	0	12.9	0.03333	1.0
0.00782	0	13.8	0.3	1.0
0.01647	0	12.7	0.63333	1.0
0.00915	0	13.0	0.1	0.0
0.01814	0	12.7	0.46667	1.0
0.00794	0	12.1	0.13333	1.0
0.0059	0	12.2	0.03333	0.0
0.03844	0	12.8	0.86667	0.0
0.04291	0	12.6	0.7	1.0
0.0179	0	12.8	0.43333	1.0
0.107	0	12.8	0.76667	0.0
0.01272	0	12.7	0.2	0.0
0.09561	0	13.7	0.66667	1.0
0.05497	0	12.6	0.96667	1.0
0.01263	0	12.5	0.63333	0.0
0.0194	0	12.4	0.5	1.0
0.01117	0	12.5	0.13333	0.0
0.00926	0	13.6	0.3	0.0
0.04105	0	13.0	0.73333	1.0
0.01417	0	12.1	0.26667	1.0
0.07551	0	12.6	0.66667	1.0
0.03922	0	12.1	0.93333	0.0
0.01538	0	12.0	0.4	0.0
0.10551	0	12.3	0.9	0.0
0.03407	0	12.6	0.5	1.0
0.13452	0	13.2	0.8	0.0
0.01584	0	12.2	0.63333	0.0
0.03339	0	10.5	0.23333	1.0
0.05225	0	13.6	0.06667	0.0
0.01288	0	12.8	0.23333	0.0
0.18403	0	12.3	0.96667	0.0
0.04119	0	12.2	0.8	0.0
0.08495	0	5.0	0.7	1.0
0.03476	0	13.0	0.76667	1.0
0.20078	1	6.1	0.96667	1.0
0.03935	0	12.7	0.9	0.0
0.04404	0	12.9	0.16667	1.0
0.10762	0	12.7	0.56667	1.0
0.07056	0	13.0	0.8	1.0
0.07353	0	13.0	0.83333	0.0
0.04332	0	12.2	0.83333	0.0
0.05505	0	11.5	0.43333	1.0
0.02907	0	12.4	0.66667	0.0
0.02625	0	12.6	0.2	0.0
0.02474	0	12.2	0.5	1.0
0.05697	0	12.1	0.63333	0.0
0.05741	0	12.4	0.63333	0.0
0.01566	0	12.1	0.03333	1.0
0.02161	0	13.1	0.23333	0.0
0.0233	0	12.8	0.43333	0.0
0.01056	0	13.4	0.2	1.0
0.10548	0	12.3	0.56667	1.0
0.02615	0	12.2	0.2	1.0
0.0504	0	12.7	0.7	0.0
0.01791	0	12.7	0.36667	1.0
0.01844	0	12.9	0.66667	1.0
0.01066	0	12.6	0.03333	0.0
0.01781	0	12.7	0.53333	1.0
0.01612	0	12.8	0.33333	1.0
0.05453	0	12.5	0.96667	1.0
0.00616	0	12.3	0.06667	1.0
0.02159	0	12.2	0.53333	0.0
0.00688	0	13.7	0.26667	1.0
0.00809	0	12.4	0.16667	0.0
0.00574	0	12.7	0.36667	0.0
0.02433	0	12.8	0.43333	1.0
0.05477	0	12.1	0.76667	0.0
0.01509	0	13.8	0.03333	1.0
0.02037	0	12.6	0.33333	0.0
0.02181	0	13.8	0.46667	1.0
0.01998	0	12.3	0.23333	0.0
0.04886	0	12.5	0.53333	0.0
0.02147	0	12.2	0.53333	1.0
0.0156	0	9.2	0.6	0.0
0.07732	0	12.4	0.73333	1.0
0.02653	0	13.0	0.33333	0.0
0.00652	0	12.8	0.16667	0.0
0.04008	0	12.8	0.56667	1.0
0.04194	0	13.9	0.6	1.0
0.01565	0	12.1	0.43333	0.0
0.09404	0	13.1	0.73333	1.0
0.01121	0	12.1	0.2	1.0
0.03992	0	12.1	0.73333	1.0
0.00936	0	12.2	0.06667	1.0
0.17459	0	12.2	0.8	0.0
0.08261	0	12.8	0.86667	1.0
0.01463	0	12.4	0.2	0.0
0.02011	0	12.4	0.66667	0.0
0.01605	0	13.0	0.16667	0.0
0.02136	0	13.0	0.4	1.0
0.03191	0	12.7	0.8	1.0
0.05757	0	12.1	0.96667	1.0
0.02414	0	12.6	0.43333	0.0
0.03935	0	12.6	0.8	1.0
0.01939	0	12.7	0.23333	0.0
0.15885	0	12.8	0.9	1.0
0.0668	0	9.9	0.66667	1.0
0.03483	0	13.1	0.83333	1.0
0.01297	0	13.0	0.13333	0.0
0.11329	0	13.6	0.96667	1.0
0.12812	0	0.0	0.66667	1.0
0.06247	0	12.2	0.86667	1.0
0.02546	0	12.7	0.1	0.0
0.17746	0	7.8	0.76667	0.0
0.07379	0	12.6	0.6	1.0
0.00889	0	12.2	0.13333	0.0
0.02778	0	12.1	0.53333	0.0
0.02898	0	12.7	0.66667	0.0
0.04657	0	13.6	0.96667	1.0
0.15215	0	12.2	0.63333	1.0
0.03133	0	12.7	0.7	0.0
0.02913	0	12.1	0.6	1.0
0.02672	0	12.3	0.9	0.0
0.07903	0	12.2	0.93333	1.0
0.12446	0	12.2	0.9	0.0
0.00783	0	13.4	0.16667	1.0
0.02505	0	9.7	0.83333	0.0
0.02283	0	12.2	0.43333	0.0
0.03215	0	12.1	0.4	1.0
0.0199	0	12.3	0.46667	1.0
0.01648	0	12.4	0.3	0.0
0.01974	0	12.7	0.53333	1.0
0.02328	0	13.0	0.36667	1.0
0.10925	0	12.2	0.93333	1.0
0.01142	0	12.6	0.1	0.0
0.08263	0	12.8	0.96667	1.0
0.01308	0	12.7	0.3	0.0
0.01077	0	12.2	0.23333	0.0
0.01324	0	13.6	0.1	1.0
0.03993	0	13.0	0.63333	1.0
0.03845	0	12.3	0.7	0.0
0.01807	0	12.3	0.16667	0.0
0.01061	0	12.1	0.06667	0.0
0.0326	0	12.9	0.86667	0.0
0.03873	0	12.0	0.6	0.0
0.01084	0	13.1	0.16667	0.0
0.02911	0	12.1	0.66667	0.0
0.18199	0	12.3	0.96667	1.0
0.01565	0	12.5	0.4	1.0
0.02781	0	12.8	0.66667	1.0
0.01571	0	12.9	0.26667	0.0
0.02713	0	12.9	0.7	0.0
0.01411	0	13.6	0.46667	0.0
0.03848	0	12.7	1.0	0.0
0.10492	0	12.7	0.93333	1.0
0.02202	0	13.1	0.16667	1.0
0.07538	0	12.2	0.73333	1.0
0.05971	0	12.3	1.0	0.0
0.06479	0	12.7	0.93333	0.0
0.08158	0	13.6	1.0	0.0
0.03635	0	12.1	0.06667	1.0
0.0181	0	12.6	0.7	1.0
0.01058	0	12.8	0.06667	0.0
0.0177	0	13.2	0.73333	0.0
0.0128	0	12.2	0.26667	1.0
0.02038	0	12.5	0.53333	0.0
0.01472	0	12.5	0.33333	1.0
0.07365	0	12.9	0.4	1.0
0.03073	0	12.6	0.53333	0.0
0.01025	0	12.1	0.6	1.0
0.01384	0	12.7	0.06667	1.0
0.01961	0	12.4	0.06667	0.0
0.0133	0	12.9	0.36667	0.0
0.01666	0	12.2	0.73333	0.0
0.04429	0	12.3	0.73333	0.0
0.03749	1	5.2	0.6	1.0
0.00825	0	12.6	0.36667	0.0
0.03484	0	13.2	0.83333	1.0
0.0654	0	13.1	0.96667	1.0
0.02686	0	12.6	0.3	0.0
0.09553	0	12.9	0.63333	1.0
0.03869	0	13.0	0.8	0.0
0.02332	0	13.2	0.76667	0.0
0.02362	0	12.4	0.23333	0.0
0.09641	1	11.2	0.93333	0.0
0.01434	0	13.7	0.5	1.0
0.03179	0	12.1	0.8	0.0
0.03973	0	13.3	0.63333	0.0
0.02059	0	12.6	0.23333	1.0
0.014	0	12.3	0.16667	0.0
0.01519	0	12.1	0.36667	0.0
0.01845	0	13.0	0.2	0.0
0.00956	0	12.2	0.06667	1.0
0.02204	0	12.2	0.76667	1.0
0.05375	0	13.0	0.83333	0.0
0.12966	0	9.0	0.96667	0.0
0.02159	0	12.3	0.3	0.0
0.16205	0	13.7	0.53333	1.0
0.02004	0	12.8	0.63333	0.0
0.0143	0	13.0	0.43333	1.0
0.01214	0	12.7	0.46667	1.0
0.01754	0	12.4	0.2	1.0
0.03797	0	12.3	0.7	1.0
0.20691	0	4.6	0.8	1.0
0.0246	0	12.3	0.26667	0.0
0.15389	0	12.3	0.46667	1.0
0.02017	0	12.6	0.6	0.0
0.05136	0	12.6	0.73333	0.0
0.0692	0	12.7	0.93333	0.0
0.03744	0	12.7	0.86667	1.0
0.01309	0	12.2	0.03333	0.0
0.0318	0	12.1	0.36667	1.0
0.01106	0	12.7	0.03333	1.0
0.0436	0	12.7	0.73333	1.0
0.14747	0	12.1	0.93333	0.0
0.04165	0	13.0	0.73333	0.0
0.01207	0	12.9	0.26667	0.0
0.0319	0	12.6	0.66667	0.0
0.0286	0	12.1	0.36667	0.0
0.04103	0	12.4	0.56667	0.0
0.03346	0	13.0	0.66667	0.0
0.03887	0	12.0	0.76667	0.0
0.05141	0	12.8	0.43333	1.0
[truncated: 50,007 more rows]
