# Supplementary material for: Plasma proteomic profiles predict individual future health risk
Source: Nat Commun. 2023 Nov 28;14:7817. doi: 10.1038/s41467-023-43575-7 (PMC10684756; doi:10.1038/s41467-023-43575-7)
Supplement: Supplementary file 15 — Source Data [file 41467_2023_43575_MOESM15_ESM.zip › SourceData/Figure2_SourceData/Blood and immune disorders.csv]

ProRS	incident_event	censored_years	Age	Sex
0.15139	0	14.3	0.5	0.0
0.03638	0	13.5	0.43333	1.0
0.10412	0	13.4	0.4	1.0
0.06557	0	13.6	0.56667	1.0
0.36863	0	13.1	0.76667	1.0
0.37081	1	5.4	0.33333	0.0
0.21761	1	7.0	0.6	0.0
0.04624	0	13.4	0.83333	1.0
0.03041	0	12.9	0.23333	1.0
0.06328	0	13.7	0.06667	0.0
0.02133	0	13.2	0.03333	1.0
0.04131	0	14.2	0.4	1.0
0.14702	0	12.9	0.86667	0.0
0.14302	0	14.1	0.76667	1.0
0.08551	0	14.4	0.76667	1.0
0.06492	0	13.5	0.36667	0.0
0.31837	0	13.4	0.46667	1.0
0.27171	0	13.4	0.86667	1.0
0.11205	0	13.1	0.63333	0.0
0.04625	0	14.4	0.13333	0.0
0.0403	0	12.8	0.13333	1.0
0.07377	0	13.9	0.63333	0.0
0.04732	0	13.0	0.46667	1.0
0.11764	0	13.6	0.96667	0.0
0.2538	0	3.7	0.96667	1.0
0.04917	0	12.9	0.46667	0.0
0.03407	0	13.9	0.26667	1.0
0.15743	0	13.3	0.9	0.0
0.04269	0	12.8	0.1	0.0
0.07697	0	14.0	0.3	1.0
0.04837	0	12.9	0.0	0.0
0.05934	0	12.8	0.66667	1.0
0.07456	0	12.9	0.4	0.0
0.067	1	9.2	0.83333	0.0
0.2106	0	13.4	0.73333	1.0
0.11264	0	13.6	0.86667	1.0
0.0393	0	13.3	0.53333	0.0
0.24243	1	4.5	0.66667	0.0
0.2517	0	13.2	0.7	1.0
0.06095	0	13.0	0.03333	0.0
0.30274	1	3.0	0.8	1.0
0.1105	0	12.8	0.96667	0.0
0.15617	0	13.0	0.63333	0.0
0.07034	0	10.4	0.83333	0.0
0.14445	0	13.3	0.23333	0.0
0.17362	0	12.8	0.53333	0.0
0.05758	0	13.4	0.73333	0.0
0.0476	0	12.7	0.06667	0.0
0.02083	0	12.8	0.4	1.0
0.0936	0	13.3	0.23333	1.0
0.02019	0	13.2	0.13333	0.0
0.05981	0	13.5	0.2	0.0
0.05164	0	12.8	0.73333	1.0
0.09963	0	13.9	0.86667	1.0
0.03358	0	13.8	0.4	0.0
0.03788	1	11.9	0.63333	1.0
0.02908	0	13.0	0.16667	1.0
0.08134	0	13.4	0.66667	0.0
0.34964	1	10.7	0.76667	0.0
0.20394	0	13.2	0.83333	0.0
0.04917	0	13.0	0.33333	0.0
0.153	0	12.9	0.76667	0.0
0.13899	0	12.7	0.16667	1.0
0.05716	0	14.1	0.6	0.0
0.07966	0	14.2	0.1	0.0
0.09731	0	13.2	0.73333	1.0
0.05483	0	12.7	0.2	0.0
0.02798	0	12.9	0.1	0.0
0.03491	0	13.2	0.1	0.0
0.1051	0	13.0	0.23333	0.0
0.04287	0	13.1	0.0	0.0
0.05445	0	12.8	1.0	1.0
0.13131	0	14.1	0.53333	1.0
0.06062	0	13.0	0.43333	1.0
0.09339	0	14.1	0.36667	0.0
0.27108	0	13.6	0.36667	0.0
0.04366	0	13.4	0.73333	0.0
0.09283	0	13.4	0.86667	0.0
0.12018	1	9.4	0.73333	1.0
0.04374	0	12.8	0.6	0.0
0.0758	0	13.7	0.7	1.0
0.04239	0	13.2	0.9	1.0
0.04966	0	12.7	0.1	0.0
0.0925	0	13.6	0.73333	0.0
0.02674	0	12.9	0.03333	0.0
0.19348	0	2.0	0.93333	1.0
0.17424	0	13.8	0.23333	0.0
0.06514	0	13.3	0.2	0.0
0.19527	0	13.6	0.63333	0.0
0.05058	0	13.0	0.06667	0.0
0.02703	0	13.0	0.3	1.0
0.12717	0	13.0	0.76667	0.0
0.05874	1	11.9	0.76667	0.0
0.05642	0	12.7	0.73333	1.0
0.0489	0	13.0	0.16667	1.0
0.0566	0	13.3	0.63333	1.0
0.11048	0	12.8	0.86667	1.0
0.02301	1	0.1	0.6	0.0
0.0893	1	7.0	0.23333	1.0
0.07067	0	13.5	0.56667	0.0
0.04281	0	12.7	0.86667	1.0
0.38813	0	13.4	0.93333	0.0
0.18609	0	13.0	0.93333	1.0
0.13439	0	14.3	0.76667	0.0
0.24116	0	10.4	0.16667	1.0
0.076	0	13.6	0.8	1.0
0.05713	0	13.2	0.93333	1.0
0.06316	0	12.8	0.13333	1.0
0.09178	0	13.0	0.86667	0.0
0.05935	0	12.7	0.33333	0.0
0.17245	0	4.0	0.3	0.0
0.04529	0	14.3	0.1	0.0
0.42795	0	13.4	0.6	1.0
0.34895	0	12.7	0.66667	1.0
0.04637	0	13.0	0.16667	1.0
0.18783	1	3.8	0.86667	0.0
0.11078	0	13.2	0.33333	0.0
0.0498	0	13.4	0.26667	0.0
0.10236	0	13.6	0.8	0.0
0.09336	0	13.8	0.9	0.0
0.12984	0	13.6	0.3	1.0
0.22117	0	12.9	0.83333	1.0
0.04273	0	13.3	0.83333	0.0
0.02788	0	13.2	0.56667	0.0
0.07496	1	12.3	0.76667	1.0
0.09905	1	3.9	0.63333	1.0
0.17572	0	13.7	0.56667	1.0
0.03681	0	12.8	0.06667	0.0
0.09721	0	13.4	1.0	0.0
0.04019	0	13.4	0.46667	0.0
0.01536	0	14.4	0.13333	1.0
0.22347	0	13.0	0.13333	0.0
0.14572	0	13.0	0.8	1.0
0.09242	0	13.1	0.73333	0.0
0.08788	0	13.7	0.73333	1.0
0.05071	1	6.4	0.53333	0.0
0.0337	0	14.0	0.36667	1.0
0.04196	0	13.3	0.8	0.0
0.07621	0	13.4	0.63333	1.0
0.59064	1	4.8	0.96667	0.0
0.07409	0	13.6	0.06667	1.0
0.32235	0	13.0	0.96667	1.0
0.07379	0	13.6	0.06667	0.0
0.07279	0	13.0	0.8	1.0
0.12891	0	13.5	0.96667	1.0
0.0701	0	13.7	0.73333	1.0
0.07377	0	13.9	0.4	0.0
0.08341	0	12.8	0.33333	1.0
0.09557	0	13.6	0.6	1.0
0.06513	0	13.0	0.73333	0.0
0.10381	0	13.3	0.66667	1.0
0.08354	1	5.1	0.93333	0.0
0.10819	0	13.0	0.86667	1.0
0.03919	0	12.7	0.03333	1.0
0.09817	0	12.8	0.6	0.0
0.06347	0	12.7	0.3	0.0
0.11854	0	13.2	0.7	1.0
0.21853	0	12.8	0.8	1.0
0.10283	1	5.3	0.6	1.0
0.13511	1	11.7	0.83333	0.0
0.02676	0	12.7	0.7	1.0
0.05857	0	13.1	0.8	1.0
0.04273	0	13.5	0.56667	1.0
0.10717	0	13.5	0.63333	0.0
0.20872	0	14.2	0.63333	1.0
0.02547	0	12.9	0.2	1.0
0.08874	1	9.5	0.16667	0.0
0.22999	1	12.8	0.93333	0.0
0.0811	0	12.8	0.43333	0.0
0.1293	0	13.6	0.63333	1.0
0.04779	0	12.8	0.73333	0.0
0.0868	0	13.6	0.06667	0.0
0.06507	0	13.4	0.76667	1.0
0.06346	0	13.0	0.36667	0.0
0.05837	0	13.2	0.9	1.0
0.086	0	14.1	0.46667	1.0
0.23058	0	13.4	0.53333	0.0
0.05276	0	13.9	0.83333	0.0
0.11168	0	13.0	0.93333	0.0
0.21238	0	12.9	0.03333	0.0
0.35073	1	8.0	0.83333	0.0
0.15297	0	13.6	0.33333	1.0
0.05616	0	12.8	0.5	1.0
0.08192	0	13.4	0.33333	0.0
0.03852	1	12.0	0.7	1.0
0.07909	0	13.5	0.1	0.0
0.2639	0	12.7	1.0	1.0
0.10258	0	12.9	0.63333	0.0
0.30157	1	2.5	0.96667	0.0
0.11266	0	12.9	0.23333	1.0
0.15256	0	12.7	0.7	0.0
0.02081	0	14.2	0.0	0.0
0.12573	0	14.4	0.43333	1.0
0.16758	0	11.5	0.43333	1.0
0.07645	1	8.7	0.83333	1.0
0.09527	0	12.8	0.73333	0.0
0.13332	0	13.5	0.63333	0.0
0.12695	0	13.7	0.7	0.0
0.12658	1	10.8	0.73333	1.0
0.05124	0	12.8	0.63333	1.0
0.03979	0	13.2	0.7	1.0
0.04312	0	12.8	0.3	1.0
0.15444	0	12.8	0.83333	0.0
0.0388	0	13.1	0.7	0.0
0.06077	0	13.6	0.83333	1.0
0.08716	0	12.7	0.36667	0.0
0.11109	0	13.3	0.66667	1.0
0.10853	0	13.4	0.56667	1.0
0.061	0	12.8	0.76667	0.0
0.2772	1	8.2	0.46667	0.0
0.13345	0	14.4	0.8	0.0
0.02567	0	12.8	0.36667	0.0
0.09095	0	12.3	0.83333	1.0
0.08765	0	13.3	0.8	0.0
0.09824	0	13.3	0.63333	1.0
0.0603	0	12.7	0.13333	1.0
0.07936	0	13.4	0.5	1.0
0.03884	0	13.6	0.53333	0.0
0.22664	0	10.0	0.9	1.0
0.05552	0	13.3	0.73333	1.0
0.06199	1	5.1	0.46667	0.0
0.22025	1	6.3	0.9	1.0
0.12065	0	13.3	0.56667	0.0
0.09243	0	12.8	0.86667	0.0
0.0584	0	13.2	0.76667	1.0
0.04542	0	13.0	0.43333	0.0
0.13235	0	14.4	0.3	1.0
0.08352	0	12.7	0.8	0.0
0.61644	1	4.2	0.73333	1.0
0.06452	0	13.4	0.26667	1.0
0.20442	0	12.7	0.6	0.0
0.36512	0	14.5	0.86667	1.0
0.33087	0	12.9	0.6	1.0
0.11883	1	12.4	0.36667	0.0
0.08937	0	14.1	0.86667	0.0
0.02967	0	13.1	0.43333	0.0
0.22148	0	12.7	0.6	0.0
0.17278	0	13.3	0.46667	0.0
0.0805	0	13.4	0.8	0.0
0.03285	0	13.1	0.13333	1.0
0.04877	0	12.9	0.9	1.0
0.14269	0	13.3	0.7	1.0
0.18276	0	13.1	0.43333	1.0
0.03813	0	12.8	0.7	1.0
0.12085	0	13.6	0.9	1.0
0.03119	0	13.0	0.16667	0.0
0.03162	0	13.6	0.23333	0.0
0.01976	0	14.1	0.16667	1.0
0.08714	0	13.3	0.43333	0.0
0.12735	0	12.8	0.8	1.0
0.06381	0	12.7	0.33333	1.0
0.0657	0	12.8	0.66667	0.0
0.06271	1	8.8	0.43333	0.0
0.15824	0	13.3	0.23333	0.0
0.05955	0	12.7	0.5	0.0
0.19348	0	13.1	0.86667	0.0
0.03962	0	13.3	0.4	0.0
0.15363	0	14.3	0.9	1.0
0.19309	0	10.8	0.8	0.0
0.29899	1	9.5	0.6	0.0
0.07795	1	5.3	0.46667	1.0
0.06821	0	13.2	0.8	1.0
0.14182	0	13.2	0.76667	1.0
0.03888	0	13.6	0.13333	1.0
0.10938	0	13.7	0.63333	0.0
0.09595	0	13.4	0.73333	0.0
0.42114	0	13.5	0.5	1.0
0.09955	0	13.0	0.53333	1.0
0.02917	0	12.9	0.53333	1.0
0.01751	0	13.0	0.0	0.0
0.03334	0	12.7	0.4	1.0
0.05546	0	13.6	0.26667	0.0
0.06883	0	12.9	0.73333	0.0
0.02681	0	12.7	0.43333	0.0
0.021	0	13.1	0.06667	0.0
0.23113	0	13.3	0.63333	1.0
0.06736	0	13.6	0.83333	0.0
0.0415	0	13.5	0.83333	0.0
0.14845	0	12.8	0.76667	1.0
0.0714	0	12.9	0.6	1.0
0.05719	0	12.7	0.36667	0.0
0.06595	0	12.7	0.36667	1.0
0.26841	1	8.9	0.56667	1.0
0.08567	0	13.5	0.93333	0.0
0.06706	0	13.2	0.96667	0.0
0.26678	1	3.8	0.7	1.0
0.03186	0	14.5	0.56667	1.0
0.16492	0	12.7	0.83333	0.0
0.04528	0	13.5	0.16667	1.0
0.06759	1	2.5	0.33333	1.0
0.19518	1	1.4	0.9	1.0
0.04872	1	1.7	0.73333	0.0
0.14694	0	12.7	0.73333	1.0
0.40527	1	2.5	0.8	1.0
0.09079	0	7.7	0.13333	0.0
0.41224	1	3.7	0.83333	0.0
0.35053	0	13.3	0.83333	1.0
0.0563	0	12.9	0.76667	1.0
0.0472	0	12.9	0.13333	0.0
0.03951	0	13.6	0.4	1.0
0.05323	0	14.1	0.13333	1.0
0.12197	1	2.5	0.26667	0.0
0.07509	0	12.8	0.3	0.0
0.31668	0	13.6	0.33333	1.0
0.03257	0	14.4	0.43333	0.0
0.05102	0	13.4	0.2	0.0
0.03241	0	13.7	0.03333	0.0
0.1689	0	13.5	0.76667	0.0
0.02268	0	13.0	0.2	0.0
0.05099	0	13.0	0.16667	0.0
0.30801	0	13.5	0.5	1.0
0.03719	0	12.7	0.06667	1.0
0.03945	0	13.1	0.66667	0.0
0.10172	1	0.1	0.06667	1.0
0.03335	0	13.1	0.16667	0.0
0.19717	0	14.3	0.4	0.0
0.07438	1	12.6	0.83333	0.0
0.04492	0	13.1	0.36667	1.0
0.03377	1	5.5	0.33333	0.0
0.10982	0	13.2	0.6	0.0
0.04288	0	12.7	0.2	1.0
0.12105	0	13.6	0.1	0.0
0.15304	0	14.4	0.86667	1.0
0.09123	0	12.8	0.56667	1.0
0.08325	0	13.5	0.53333	1.0
0.05112	0	14.2	0.03333	1.0
0.02977	0	12.9	0.53333	1.0
0.17725	1	7.8	0.96667	1.0
0.13071	0	12.7	0.53333	1.0
0.17046	1	6.6	0.93333	1.0
0.12335	0	13.7	0.66667	0.0
0.04962	0	9.7	0.53333	0.0
0.01805	1	1.5	0.13333	0.0
0.09751	1	10.4	0.73333	0.0
0.11171	0	12.8	0.7	0.0
0.02901	0	14.1	0.06667	1.0
0.07094	0	13.3	0.3	0.0
0.04975	0	12.8	0.06667	1.0
0.08339	0	12.7	0.76667	1.0
0.08758	0	13.4	0.73333	0.0
0.11023	0	14.3	0.3	0.0
0.02201	0	13.0	0.13333	1.0
0.05558	0	13.0	0.4	1.0
0.15892	0	13.7	0.76667	0.0
0.13584	0	14.5	0.63333	0.0
0.04312	0	13.8	0.16667	0.0
0.08853	0	13.4	0.9	1.0
0.06289	0	14.2	0.56667	1.0
0.04016	0	13.1	0.6	1.0
0.01681	0	12.7	0.3	1.0
0.06146	0	12.7	0.8	1.0
0.22096	0	13.6	0.3	0.0
0.07804	0	13.6	0.03333	0.0
0.11952	0	9.4	0.83333	0.0
0.1594	0	13.1	0.73333	0.0
0.04146	0	13.0	0.1	0.0
0.27425	1	3.9	0.33333	0.0
0.22187	0	13.6	0.73333	0.0
0.05645	0	14.1	0.93333	0.0
0.22784	0	12.8	0.96667	0.0
0.12149	0	13.1	0.66667	1.0
0.08126	1	0.8	0.73333	0.0
0.03523	0	14.5	0.06667	0.0
0.05529	0	12.8	0.26667	1.0
0.0597	0	13.4	0.5	1.0
0.04195	0	13.0	0.13333	0.0
0.01981	0	13.5	0.33333	1.0
0.36995	1	9.4	0.73333	1.0
0.05938	0	12.8	0.3	0.0
0.13038	0	12.3	0.93333	0.0
0.02254	0	13.6	0.3	1.0
0.1539	0	14.4	0.26667	1.0
0.29935	0	13.1	0.9	1.0
0.13296	0	12.8	0.76667	0.0
0.02898	0	14.4	0.53333	0.0
0.05188	1	6.4	0.76667	1.0
0.12607	0	11.2	0.63333	1.0
0.33244	0	13.4	0.23333	0.0
0.06965	0	9.8	0.83333	1.0
0.09379	0	6.4	0.9	1.0
0.0292	0	13.7	0.2	1.0
0.0648	0	13.9	0.76667	1.0
0.06625	0	12.8	0.36667	1.0
0.07538	0	13.4	0.53333	0.0
0.12133	0	13.6	0.8	0.0
0.04705	0	9.3	0.8	1.0
0.10296	0	7.6	0.83333	0.0
0.02157	0	13.2	0.16667	1.0
0.0395	0	13.1	0.33333	1.0
0.02817	0	12.8	0.16667	0.0
0.06282	0	12.7	0.7	0.0
0.12284	1	5.0	0.3	0.0
0.06402	0	14.2	0.8	0.0
0.35074	0	13.4	0.7	0.0
0.04833	0	12.7	0.16667	1.0
0.03654	1	6.2	0.86667	1.0
0.0628	0	12.9	0.76667	1.0
0.15515	0	12.9	0.93333	0.0
0.09689	0	12.7	0.53333	0.0
0.03332	0	13.7	0.26667	1.0
0.19106	0	13.1	0.86667	1.0
0.12866	0	12.7	0.03333	0.0
0.21367	1	6.5	0.93333	1.0
0.02778	0	12.9	0.06667	1.0
0.25559	0	13.3	0.7	0.0
0.15511	1	9.8	0.2	1.0
0.28428	1	7.5	0.73333	1.0
0.03691	0	13.0	0.23333	1.0
0.04237	0	13.5	0.33333	0.0
0.09093	0	12.9	0.83333	1.0
0.03777	0	14.0	0.13333	1.0
0.06024	0	13.1	1.0	1.0
0.14185	0	13.1	0.73333	0.0
0.05752	0	12.8	0.8	0.0
0.09716	1	10.8	0.6	0.0
0.1187	0	13.8	0.36667	0.0
0.18645	0	13.3	0.3	0.0
0.21247	1	10.8	0.73333	0.0
0.09927	1	3.7	0.76667	0.0
0.19036	0	12.8	0.53333	1.0
0.09849	0	13.3	0.76667	1.0
0.21966	1	2.7	0.83333	1.0
0.11136	1	6.8	0.86667	1.0
0.12448	0	13.6	0.7	1.0
0.07009	0	12.8	0.9	0.0
0.02137	0	13.0	0.0	1.0
0.10647	0	14.4	0.33333	0.0
0.10648	0	12.8	0.36667	0.0
0.07687	0	13.7	0.7	1.0
0.0404	0	13.9	0.33333	0.0
0.20562	0	13.6	0.86667	0.0
0.02614	0	12.7	0.23333	1.0
0.21074	0	12.8	0.73333	0.0
0.10934	0	12.9	0.83333	1.0
0.03566	0	13.5	0.26667	0.0
0.09518	0	13.2	0.73333	1.0
0.19837	0	12.8	0.7	0.0
0.05035	0	13.3	0.16667	0.0
0.11472	0	13.7	0.36667	0.0
0.21827	1	3.2	0.13333	0.0
0.05429	0	13.3	0.56667	0.0
0.04189	0	12.7	0.3	1.0
0.0537	0	13.6	0.63333	1.0
0.08128	0	14.3	0.33333	1.0
0.04548	0	13.7	0.13333	1.0
0.02427	0	12.8	0.7	0.0
0.06347	0	12.9	0.33333	0.0
0.02904	0	12.8	0.16667	1.0
0.15481	0	13.3	0.63333	0.0
0.0506	0	12.7	0.83333	0.0
0.1114	0	13.3	0.86667	1.0
0.04889	0	14.3	0.03333	0.0
0.13702	0	13.7	0.1	0.0
0.27538	0	13.7	0.3	1.0
0.1183	0	12.7	0.53333	1.0
0.06063	1	4.2	0.73333	0.0
0.2604	0	13.2	0.16667	0.0
0.26225	0	13.3	0.8	0.0
0.03311	0	12.7	0.23333	0.0
0.0752	0	13.6	0.83333	1.0
0.06872	0	13.0	0.76667	0.0
0.03713	0	14.5	0.36667	1.0
0.05785	0	13.8	0.16667	1.0
0.31299	1	7.7	0.8	1.0
0.04675	0	12.8	0.36667	0.0
0.05565	0	14.0	0.7	0.0
0.02858	0	13.6	0.13333	1.0
0.10363	0	13.4	0.83333	1.0
0.07127	0	13.8	0.86667	1.0
0.05804	0	13.2	0.8	0.0
0.03025	0	13.3	0.0	1.0
0.07499	0	13.0	0.86667	1.0
0.05873	0	13.5	0.7	0.0
0.18428	0	13.8	0.73333	1.0
0.05257	0	12.9	0.53333	1.0
0.03771	0	14.0	0.06667	1.0
0.04954	1	12.2	0.16667	1.0
0.0342	0	13.2	0.5	0.0
0.42167	1	11.0	0.96667	1.0
0.10993	0	14.0	0.43333	1.0
0.10324	0	14.4	0.8	1.0
0.1592	0	13.2	0.73333	0.0
0.20487	1	11.7	0.96667	1.0
0.0794	0	13.1	0.8	0.0
0.05277	0	13.5	0.6	0.0
0.09552	0	13.5	0.9	0.0
0.14941	0	12.7	0.76667	1.0
0.47502	0	12.5	0.86667	0.0
0.03505	0	13.0	0.06667	0.0
0.05924	0	13.4	0.56667	1.0
0.4469	1	7.6	0.96667	1.0
0.15994	0	12.7	0.7	1.0
0.18273	0	14.3	0.63333	0.0
0.18361	0	13.0	0.96667	1.0
0.04233	0	13.3	0.2	0.0
0.31912	0	0.4	0.93333	0.0
0.08476	0	13.4	0.8	0.0
0.05268	0	13.1	0.26667	0.0
0.02643	0	13.1	0.56667	0.0
0.04481	0	12.8	0.3	1.0
0.05429	0	12.7	0.36667	1.0
0.0224	0	13.6	0.2	1.0
0.07472	0	13.4	0.46667	0.0
0.07308	0	13.7	0.4	0.0
0.04123	0	12.7	0.43333	0.0
0.03683	0	12.8	0.23333	0.0
0.07076	0	14.3	0.9	1.0
0.11505	0	12.8	0.73333	0.0
0.10438	0	12.9	0.73333	0.0
0.04765	0	13.9	0.43333	0.0
0.11582	1	9.7	0.7	0.0
0.26418	1	6.9	0.96667	0.0
0.09907	1	11.7	0.46667	1.0
0.10539	0	14.3	0.9	0.0
0.11906	0	5.2	0.46667	1.0
0.45536	0	11.5	0.93333	1.0
0.06694	0	13.6	0.3	1.0
0.02937	0	13.9	0.1	0.0
0.05425	1	8.3	0.2	1.0
0.19177	1	11.9	0.66667	1.0
0.03933	0	14.5	0.06667	0.0
0.55997	0	13.0	0.96667	0.0
0.03953	0	14.2	0.33333	1.0
0.06434	0	14.0	0.13333	0.0
0.05074	0	13.4	0.73333	1.0
0.04503	0	13.4	0.53333	0.0
0.09009	0	13.9	0.36667	0.0
0.18363	0	13.7	0.56667	0.0
0.04894	0	13.5	0.13333	0.0
0.05421	0	12.9	0.4	1.0
0.15799	1	12.0	0.23333	0.0
0.05898	0	13.2	0.7	1.0
0.03163	0	13.7	0.46667	1.0
0.07562	0	13.6	0.53333	1.0
0.13654	0	12.8	0.2	1.0
0.17156	0	13.5	0.9	0.0
0.03164	0	14.3	0.8	0.0
0.16762	0	14.1	0.73333	0.0
0.03038	0	13.6	0.4	0.0
0.09156	0	12.7	0.76667	1.0
0.07054	0	12.9	0.36667	0.0
0.04301	0	12.8	0.36667	0.0
0.05059	1	10.7	0.36667	1.0
0.09378	0	13.1	0.53333	1.0
0.16651	1	6.8	0.8	1.0
0.04447	0	12.7	0.7	0.0
0.41344	0	13.3	0.73333	0.0
0.07609	1	8.2	0.23333	1.0
0.10491	0	13.7	0.3	0.0
0.12837	0	12.8	0.86667	0.0
0.07242	0	13.4	0.56667	0.0
0.05729	1	12.0	0.26667	0.0
0.10905	0	13.0	0.23333	0.0
0.03806	0	14.3	0.46667	0.0
0.02979	0	12.8	0.13333	1.0
0.08378	0	13.2	0.36667	0.0
0.03278	0	12.9	0.16667	1.0
0.12436	0	12.8	0.93333	0.0
0.02402	0	14.5	0.1	1.0
0.03212	0	13.3	0.4	0.0
0.04423	0	13.3	0.5	0.0
0.19796	0	13.2	0.7	1.0
0.02001	0	13.1	0.3	0.0
0.06679	0	13.1	0.7	1.0
0.01083	0	12.8	0.3	1.0
0.03631	0	12.8	0.73333	1.0
0.27471	0	8.3	0.7	1.0
0.02124	0	13.5	0.03333	0.0
0.04665	0	13.2	0.56667	0.0
0.01932	0	12.7	0.03333	0.0
0.05866	0	12.7	0.23333	0.0
0.19863	0	13.8	0.86667	1.0
0.03247	0	13.1	0.6	0.0
0.1584	0	12.8	0.96667	0.0
0.2059	1	9.1	0.9	1.0
0.10253	0	13.7	0.9	0.0
0.03093	0	13.4	0.9	1.0
0.18343	0	13.3	0.93333	0.0
0.03814	0	13.0	0.26667	1.0
0.02255	0	13.1	0.1	1.0
0.07976	0	13.5	0.86667	0.0
0.21711	1	8.0	0.6	0.0
0.05492	0	13.2	0.86667	0.0
0.04354	0	12.8	0.9	0.0
0.04262	0	13.7	0.66667	1.0
0.03579	0	13.7	0.4	0.0
0.1582	0	12.9	0.83333	0.0
0.10719	0	13.6	0.76667	0.0
0.0663	0	13.4	0.13333	0.0
0.13897	0	12.9	0.8	1.0
0.04688	1	9.1	0.43333	1.0
0.14203	1	8.2	0.06667	0.0
0.09609	0	13.3	0.63333	0.0
0.09573	1	8.2	0.36667	0.0
0.37406	0	12.7	0.7	0.0
0.5799	1	2.6	0.63333	1.0
0.03676	0	13.3	0.66667	0.0
0.06318	0	12.7	0.56667	0.0
0.09923	1	10.0	0.83333	1.0
0.0361	0	12.9	0.13333	0.0
0.07214	0	13.3	0.03333	0.0
0.12394	0	14.0	0.63333	0.0
0.22508	0	13.3	0.43333	0.0
0.05507	0	14.1	0.53333	1.0
0.01884	0	12.7	0.36667	0.0
0.45577	0	12.9	0.13333	0.0
0.05122	0	12.8	0.56667	1.0
0.24742	0	12.7	0.7	1.0
0.16132	1	8.1	0.96667	1.0
0.3086	0	9.7	0.66667	1.0
0.06411	0	12.7	0.1	0.0
0.07734	0	13.4	0.16667	0.0
0.07939	0	12.7	0.96667	1.0
0.04396	0	13.0	0.0	1.0
0.07826	0	12.9	0.83333	0.0
0.0393	0	13.1	0.2	0.0
0.08233	0	13.4	0.6	1.0
0.22469	0	13.0	0.53333	0.0
0.08558	0	13.5	0.03333	0.0
0.06191	0	13.3	0.53333	1.0
0.13443	0	13.5	0.76667	0.0
0.08102	1	8.4	0.13333	1.0
0.0264	0	13.6	0.53333	1.0
0.17423	0	12.7	0.8	0.0
0.21478	1	8.6	0.9	0.0
0.11787	0	13.7	0.5	0.0
0.05299	0	13.5	0.43333	0.0
0.35764	1	2.0	0.83333	1.0
0.03757	0	12.7	0.56667	0.0
0.03914	0	12.9	0.1	0.0
0.16416	0	5.0	0.76667	0.0
0.0441	0	13.3	0.16667	1.0
0.17043	0	12.7	0.83333	1.0
0.27885	1	9.5	0.73333	0.0
0.04484	0	12.9	0.73333	0.0
0.02572	0	12.9	0.76667	1.0
0.0395	0	13.6	0.16667	1.0
0.69416	1	0.5	0.96667	1.0
0.06507	0	12.7	0.13333	1.0
0.15041	0	13.7	0.86667	1.0
0.02742	0	13.3	0.66667	1.0
0.09707	0	13.0	0.3	0.0
0.02617	0	13.0	0.03333	0.0
0.11768	0	12.9	0.83333	1.0
0.16163	0	12.8	0.6	1.0
0.02614	0	13.0	0.03333	1.0
0.05637	0	13.0	0.7	1.0
0.03389	0	14.1	0.46667	0.0
0.04326	0	13.4	0.46667	0.0
0.07408	0	13.3	0.43333	1.0
0.07832	0	12.9	0.66667	0.0
0.04343	0	13.9	0.36667	1.0
0.18968	0	13.6	0.76667	0.0
0.0823	0	12.7	0.13333	0.0
0.02165	0	12.8	0.16667	1.0
0.05312	0	14.1	0.03333	1.0
0.06538	0	13.3	0.36667	0.0
0.03516	0	12.8	0.43333	0.0
0.11444	0	12.7	0.93333	1.0
0.1016	0	13.1	0.66667	0.0
0.026	0	12.8	0.16667	1.0
0.31454	0	13.1	1.0	0.0
0.21212	0	14.3	0.4	1.0
0.07561	0	14.1	0.96667	0.0
0.44318	1	1.2	0.46667	1.0
0.21239	1	8.8	0.9	1.0
0.03211	0	13.0	0.3	1.0
0.05941	0	13.6	0.03333	0.0
0.05894	0	13.4	0.4	0.0
0.30002	0	13.0	0.6	0.0
0.0488	0	13.4	0.4	1.0
0.03542	0	13.3	0.06667	1.0
0.0445	0	12.9	0.0	1.0
0.06755	0	13.5	0.73333	1.0
0.05603	0	14.2	0.26667	0.0
0.05254	0	13.3	0.26667	1.0
0.24431	0	12.9	0.1	0.0
0.0321	0	12.8	0.46667	0.0
0.08411	0	13.6	0.6	1.0
0.12789	0	13.6	0.9	0.0
0.10728	0	12.7	0.3	0.0
0.234	1	8.4	0.9	1.0
0.07894	0	13.3	0.23333	0.0
0.06018	0	13.2	0.86667	1.0
0.04151	0	13.1	0.36667	1.0
0.27198	1	4.5	0.9	0.0
0.0254	0	13.1	0.16667	1.0
0.04135	0	12.9	0.16667	0.0
0.06641	0	13.1	0.86667	1.0
0.04969	0	14.5	0.43333	0.0
0.10128	0	13.4	0.36667	0.0
0.11342	0	13.7	0.1	0.0
0.16467	0	13.1	0.16667	0.0
0.30994	0	10.2	0.8	1.0
0.02205	0	14.0	0.06667	1.0
0.04811	0	12.7	0.66667	0.0
0.07685	0	12.8	0.56667	0.0
0.02648	0	12.8	0.33333	0.0
0.07218	0	13.2	0.76667	0.0
0.04617	0	12.8	0.66667	0.0
0.15846	0	14.3	0.73333	1.0
0.05898	0	12.8	0.63333	0.0
0.06042	0	12.7	0.4	1.0
0.04398	0	13.7	0.46667	1.0
0.06215	0	13.3	0.2	0.0
0.10708	0	13.2	1.0	0.0
0.08393	0	13.3	0.9	1.0
0.04069	0	13.0	0.5	1.0
0.0464	0	13.4	0.3	1.0
0.03481	0	13.2	0.16667	1.0
0.12627	0	13.4	0.66667	1.0
0.07545	0	12.9	0.46667	0.0
0.02316	0	13.1	0.33333	0.0
0.0384	0	13.7	0.3	0.0
0.09348	0	13.2	0.03333	0.0
0.09718	0	13.1	0.86667	0.0
0.08499	1	8.2	0.6	0.0
0.04609	0	14.4	0.13333	1.0
0.05611	0	13.1	0.56667	0.0
0.11715	0	13.7	0.3	0.0
0.02649	0	12.9	0.3	0.0
0.35094	1	11.0	0.9	0.0
0.10996	0	13.2	0.86667	1.0
0.0863	0	13.8	0.73333	0.0
0.08781	0	13.5	0.63333	0.0
0.03515	0	12.7	0.63333	1.0
0.12323	0	12.7	0.76667	0.0
0.17394	0	12.8	0.9	0.0
0.03552	1	12.7	0.7	1.0
0.04916	0	13.0	0.06667	1.0
0.0359	0	13.5	0.66667	0.0
0.08929	1	6.5	0.36667	1.0
0.05773	1	9.4	0.93333	1.0
0.32384	0	13.6	0.3	0.0
0.24421	0	14.1	0.76667	1.0
0.03549	0	13.0	0.13333	0.0
0.05885	0	14.2	0.6	0.0
0.05816	0	12.8	0.7	1.0
0.08843	0	12.8	0.13333	1.0
0.03288	0	13.6	0.66667	1.0
0.24238	0	7.1	0.9	1.0
0.06084	1	11.0	0.4	0.0
0.36934	0	13.2	0.73333	0.0
0.0411	0	13.3	0.53333	0.0
0.03045	0	13.1	0.06667	1.0
0.02958	0	13.3	0.0	0.0
0.23574	0	13.2	0.7	1.0
0.05452	0	4.6	0.93333	1.0
0.05052	0	13.7	0.23333	0.0
0.01979	0	12.8	0.5	0.0
0.24175	0	13.5	0.13333	0.0
0.11896	0	13.1	0.76667	1.0
0.20463	0	13.4	0.7	1.0
0.05124	0	12.8	0.23333	1.0
0.11193	0	12.8	0.46667	1.0
0.13194	0	14.4	0.93333	0.0
0.04417	0	13.2	0.83333	1.0
0.09287	1	9.8	0.73333	1.0
0.07098	0	14.3	0.06667	0.0
0.55371	0	13.2	0.76667	1.0
0.06758	0	13.7	0.2	1.0
0.02509	0	12.8	0.43333	1.0
0.19722	0	13.0	0.6	0.0
0.07119	0	13.6	0.23333	0.0
0.08262	0	6.7	0.33333	0.0
0.13412	0	13.4	0.63333	0.0
0.11684	0	13.7	0.26667	0.0
0.09897	0	13.2	0.53333	0.0
0.05942	0	14.0	0.1	0.0
0.08017	0	13.3	0.2	0.0
0.09514	0	10.8	0.7	1.0
0.1078	0	13.2	0.7	1.0
0.03017	0	12.8	0.23333	0.0
0.05465	0	14.3	0.76667	0.0
0.10865	0	13.4	0.66667	1.0
0.01806	0	13.2	0.1	1.0
0.09712	1	6.5	0.13333	0.0
0.54184	0	0.3	0.73333	1.0
0.09246	0	13.1	0.83333	1.0
0.05525	0	13.3	0.23333	0.0
0.12916	0	13.6	0.4	1.0
0.03783	0	12.7	0.73333	0.0
0.07503	0	12.7	0.3	1.0
0.22832	0	13.1	0.7	0.0
0.15754	0	13.1	0.2	1.0
0.07264	0	13.4	0.83333	1.0
0.05807	0	13.3	0.56667	0.0
0.08578	0	13.7	0.1	0.0
0.06324	0	13.1	0.76667	0.0
0.02068	0	13.4	0.06667	1.0
0.47078	1	2.5	0.8	0.0
0.02943	0	12.8	0.53333	0.0
0.05205	1	10.1	0.53333	1.0
0.23995	0	13.0	0.86667	1.0
0.01833	0	14.3	0.03333	1.0
0.12337	0	13.1	0.7	0.0
0.18137	0	12.7	0.7	0.0
0.18523	0	13.8	0.56667	0.0
0.25523	0	8.1	0.23333	1.0
0.05388	0	13.3	0.5	0.0
0.15908	0	13.1	0.6	1.0
0.04938	1	2.2	0.6	0.0
0.40023	0	13.3	0.8	1.0
0.08634	0	14.1	0.46667	0.0
0.08583	0	12.9	0.16667	0.0
0.04904	0	13.3	0.83333	0.0
0.04992	0	12.8	0.93333	0.0
0.06948	0	13.3	0.5	0.0
0.18401	0	8.9	0.73333	1.0
0.41112	0	12.7	1.0	1.0
0.13247	0	13.6	0.9	0.0
0.17307	0	12.9	0.66667	0.0
0.03738	0	13.2	0.33333	0.0
0.02223	0	13.0	0.13333	1.0
0.33458	0	12.8	0.36667	0.0
0.15193	0	13.4	0.66667	0.0
0.14468	0	12.2	0.66667	1.0
0.08902	0	13.2	0.26667	1.0
0.23643	0	12.7	0.53333	1.0
0.03235	0	13.3	0.46667	1.0
0.39447	1	4.0	0.5	1.0
0.20141	0	13.4	0.73333	0.0
0.09276	0	13.7	0.26667	0.0
0.08535	0	13.1	0.86667	1.0
0.13028	0	12.8	0.36667	0.0
0.08007	0	12.7	0.03333	0.0
0.04676	0	13.7	0.36667	0.0
0.32471	0	13.0	0.6	0.0
0.03952	0	13.3	0.76667	0.0
0.04278	0	14.4	0.23333	1.0
0.19982	0	12.9	0.76667	1.0
0.03659	0	12.7	0.33333	1.0
0.12675	1	2.2	0.93333	1.0
0.08817	0	13.0	0.76667	0.0
0.075	0	13.2	0.26667	1.0
0.34197	0	12.8	0.83333	0.0
0.09342	0	13.3	0.66667	1.0
0.40778	0	12.7	0.86667	0.0
0.01976	0	12.8	0.33333	1.0
0.08535	0	14.3	0.46667	0.0
0.02114	0	13.3	0.06667	1.0
0.16142	0	14.3	0.43333	0.0
0.11227	0	12.9	0.83333	1.0
0.3519	0	13.4	0.9	1.0
0.11543	1	6.4	0.9	0.0
0.02128	0	13.1	0.2	1.0
0.27648	0	14.0	0.6	1.0
0.0521	1	12.1	0.43333	0.0
0.19086	1	7.8	0.93333	0.0
0.23927	0	13.1	0.76667	0.0
0.03144	0	13.6	0.43333	0.0
0.0816	0	13.0	0.56667	1.0
0.01684	0	14.4	0.2	1.0
0.15656	1	3.0	0.83333	0.0
0.12949	0	13.6	0.53333	0.0
0.18274	0	13.5	0.73333	0.0
0.05645	0	13.3	0.3	1.0
0.27499	0	13.4	0.76667	1.0
0.08926	0	14.0	0.03333	1.0
0.17216	0	13.6	0.5	0.0
0.06591	0	12.7	0.93333	0.0
0.14711	0	13.3	0.96667	1.0
0.483	0	12.8	0.83333	1.0
0.0501	0	12.7	0.23333	0.0
0.05449	0	14.5	0.3	1.0
0.11485	0	13.4	0.46667	0.0
0.04997	0	13.3	0.53333	1.0
0.35118	0	11.1	0.73333	1.0
0.12253	1	11.1	0.66667	0.0
0.05202	0	12.7	0.76667	1.0
0.06607	0	12.8	0.36667	1.0
0.02179	0	12.8	0.2	1.0
0.10004	0	12.8	0.96667	0.0
0.08215	1	12.1	0.56667	1.0
0.10957	0	13.3	0.5	1.0
0.06702	0	13.8	0.6	0.0
0.24108	0	13.6	0.73333	0.0
0.04152	0	13.4	0.16667	1.0
0.13324	0	13.7	0.9	0.0
0.02535	0	12.9	0.66667	1.0
0.07012	1	4.5	0.46667	1.0
0.11123	0	13.5	0.76667	1.0
0.08054	0	13.3	0.56667	0.0
0.09326	0	13.6	0.4	0.0
0.02206	0	13.5	0.7	1.0
0.17596	0	12.8	0.8	1.0
0.05539	0	12.8	0.4	1.0
0.05916	0	13.1	0.63333	1.0
0.22788	0	13.7	0.86667	1.0
0.45741	0	7.7	0.96667	0.0
0.25198	0	13.7	0.93333	0.0
0.05751	0	13.1	0.06667	1.0
0.21168	1	10.9	0.83333	1.0
0.04812	0	13.3	0.3	0.0
0.07991	0	12.8	0.36667	1.0
0.10039	0	12.7	0.56667	0.0
0.02576	0	13.4	0.43333	1.0
0.0608	0	14.0	0.13333	1.0
0.27026	0	12.8	0.26667	0.0
0.03973	1	6.6	0.16667	1.0
0.16541	0	12.9	0.5	0.0
0.06349	0	13.3	0.8	0.0
0.03568	1	11.6	0.43333	1.0
0.07298	0	13.3	0.06667	0.0
0.04349	0	12.9	0.76667	1.0
0.24146	0	13.6	0.06667	1.0
0.19276	0	13.4	0.76667	0.0
0.54434	0	13.1	0.9	1.0
0.01984	0	13.1	0.23333	1.0
0.23605	1	7.8	0.8	1.0
0.48552	1	5.1	0.93333	0.0
0.05314	0	12.7	0.66667	1.0
0.09994	0	12.8	0.86667	1.0
0.05569	0	12.7	0.03333	0.0
0.12819	0	12.8	0.7	0.0
0.06923	0	6.4	0.36667	1.0
0.2313	0	12.9	0.93333	1.0
0.11341	0	13.1	0.4	0.0
0.21385	0	13.6	0.5	0.0
0.49538	0	8.5	0.86667	0.0
0.49679	1	1.3	0.43333	0.0
0.45379	1	7.5	0.63333	1.0
0.02943	0	13.5	0.2	1.0
0.18804	0	13.3	0.83333	1.0
0.03184	0	14.1	0.33333	1.0
0.05166	0	13.7	0.76667	1.0
0.04361	0	14.4	0.13333	0.0
0.1054	0	13.8	0.56667	1.0
0.127	0	12.9	0.86667	1.0
0.03183	0	13.0	0.53333	1.0
0.03109	0	12.7	0.2	0.0
0.03692	0	12.7	0.26667	0.0
0.04421	0	13.0	0.43333	1.0
0.1536	0	14.0	0.06667	0.0
0.04106	1	9.9	0.4	0.0
0.06659	0	14.0	0.86667	0.0
0.44613	1	2.5	0.76667	0.0
0.068	0	12.9	0.63333	0.0
0.03763	0	12.8	0.1	0.0
0.09724	0	12.9	0.4	1.0
0.10572	0	12.9	0.66667	1.0
0.14804	0	13.7	0.63333	0.0
0.0256	0	12.7	0.2	1.0
0.20088	0	12.7	0.2	0.0
0.09237	0	12.7	0.73333	1.0
0.05217	0	12.9	0.36667	0.0
0.25181	0	8.6	0.7	0.0
0.4531	1	8.1	0.8	1.0
0.07648	1	9.0	0.23333	1.0
0.09159	0	13.6	0.83333	0.0
0.15078	0	14.2	0.06667	1.0
0.07301	0	13.3	0.2	0.0
0.15957	0	13.1	0.73333	1.0
0.05919	0	14.0	0.26667	0.0
0.03578	0	14.0	0.23333	0.0
0.42085	1	5.2	0.86667	0.0
0.19023	0	13.4	0.73333	1.0
0.1384	0	12.8	0.8	1.0
0.14016	1	11.7	0.9	1.0
0.06282	0	13.0	0.73333	0.0
0.04822	0	13.0	0.66667	0.0
0.35705	1	12.5	0.6	0.0
0.07505	0	13.4	0.76667	0.0
0.07427	0	12.9	0.73333	0.0
0.03074	0	13.2	0.03333	1.0
0.0514	0	14.4	0.56667	0.0
0.05069	1	6.5	0.46667	1.0
0.05062	1	5.1	0.03333	0.0
0.14309	0	12.3	0.23333	0.0
0.01053	0	12.7	0.06667	1.0
0.03792	0	12.8	0.16667	1.0
0.04758	0	12.8	0.33333	1.0
0.04297	0	13.8	0.53333	0.0
0.114	0	13.4	0.96667	0.0
0.05105	0	13.0	0.03333	1.0
0.1915	0	13.2	0.66667	1.0
0.12995	0	14.0	0.2	0.0
0.1585	0	13.3	0.73333	0.0
0.21959	1	12.5	0.83333	1.0
0.15566	1	10.4	0.5	1.0
0.03962	0	12.8	0.73333	0.0
0.05485	0	13.2	0.7	1.0
0.03687	0	14.0	0.13333	1.0
0.03181	0	13.6	0.4	1.0
0.05324	0	12.8	0.56667	0.0
0.08423	0	13.4	0.73333	0.0
0.06526	0	13.4	0.6	1.0
0.4428	1	1.3	0.16667	0.0
0.06899	0	13.2	0.93333	1.0
0.06146	0	13.9	0.66667	0.0
0.34645	0	11.2	0.96667	0.0
0.03743	0	12.7	0.03333	1.0
0.22223	0	12.7	0.2	1.0
0.19479	0	12.9	0.96667	1.0
0.0631	0	12.9	0.56667	0.0
0.02173	0	13.9	0.03333	1.0
0.23831	1	9.3	0.03333	0.0
0.09661	0	13.0	0.7	0.0
0.0207	0	13.0	0.03333	0.0
0.07124	0	14.1	0.06667	0.0
0.02878	0	13.3	0.56667	1.0
0.13038	0	13.3	0.73333	1.0
0.02856	0	13.7	0.16667	1.0
0.1687	0	13.5	0.8	0.0
0.02502	0	12.7	0.26667	1.0
0.02719	0	13.0	0.03333	1.0
0.04435	0	13.6	0.53333	1.0
0.07816	0	12.8	0.06667	0.0
0.0885	1	11.0	0.66667	1.0
0.04307	0	13.0	0.83333	1.0
0.1254	0	13.4	0.96667	0.0
0.05839	1	11.5	0.66667	1.0
0.05816	0	13.7	0.56667	0.0
0.03973	0	13.1	0.46667	1.0
0.02961	0	13.3	0.36667	0.0
0.03681	0	13.2	0.73333	0.0
0.03948	0	13.0	0.46667	0.0
0.04161	0	14.0	0.1	1.0
0.02136	0	13.8	0.03333	0.0
0.02249	0	13.6	0.4	0.0
0.02851	0	13.1	0.2	1.0
0.08416	0	13.9	0.93333	0.0
0.06873	0	12.9	0.4	1.0
0.0345	0	13.1	0.33333	0.0
0.05681	0	13.6	0.2	0.0
0.07615	0	13.6	0.63333	0.0
0.24234	0	13.0	0.86667	1.0
0.09002	1	7.4	0.03333	0.0
0.03673	0	13.3	0.63333	0.0
0.10399	0	13.4	0.36667	1.0
0.02677	0	13.1	0.3	0.0
0.14359	0	13.6	0.96667	1.0
0.04437	0	14.4	0.5	0.0
0.11191	0	14.0	0.86667	1.0
0.044	0	13.3	0.7	1.0
0.07467	0	13.1	0.83333	1.0
0.09732	0	13.4	0.53333	0.0
0.11257	0	8.4	0.1	1.0
0.05669	0	12.8	0.03333	0.0
0.14742	0	12.9	0.3	0.0
0.02828	0	14.3	0.06667	1.0
0.51455	1	0.9	0.8	1.0
0.0259	0	13.0	0.06667	1.0
0.2578	0	12.7	0.8	0.0
0.062	0	12.7	0.1	1.0
0.16536	0	14.1	0.7	0.0
0.06944	0	13.3	0.63333	0.0
0.20334	1	11.4	0.76667	1.0
0.07763	0	14.5	0.23333	1.0
0.23098	0	12.9	0.86667	1.0
0.09084	0	14.0	0.43333	0.0
0.03162	0	13.1	0.76667	0.0
0.09246	0	13.0	0.63333	0.0
0.16121	0	12.7	0.56667	1.0
0.02826	0	12.8	0.3	1.0
0.05961	0	13.0	0.46667	0.0
0.03127	0	12.7	0.46667	0.0
0.30493	0	13.2	0.1	0.0
0.16257	1	7.0	0.96667	1.0
0.09276	0	12.7	0.93333	0.0
0.32584	0	4.2	0.83333	1.0
0.14329	0	12.9	0.76667	0.0
0.02887	0	13.3	0.1	1.0
0.10988	1	0.8	0.23333	0.0
0.26368	1	1.2	0.63333	0.0
0.11387	0	13.3	0.86667	0.0
0.04009	0	12.7	0.6	1.0
0.06222	0	13.3	0.9	1.0
0.23939	0	13.0	0.66667	0.0
0.09529	1	5.1	0.66667	1.0
0.14543	0	13.7	0.66667	0.0
0.18947	0	12.8	0.8	0.0
0.13975	0	13.6	0.66667	0.0
0.06748	0	13.1	0.66667	1.0
0.03461	1	6.4	0.26667	1.0
0.03711	0	12.8	0.7	0.0
0.13503	0	14.0	0.86667	1.0
0.039	0	13.3	0.53333	0.0
0.01971	0	13.4	0.3	0.0
0.04755	0	13.8	0.36667	1.0
0.2236	0	14.3	0.96667	1.0
0.05523	0	13.0	0.7	0.0
0.12846	0	13.8	0.7	1.0
0.0668	1	11.9	0.86667	1.0
0.05006	0	9.1	0.7	1.0
0.352	0	13.6	0.53333	0.0
0.09722	0	12.8	0.8	1.0
0.09603	0	12.7	0.3	1.0
0.31143	0	7.6	0.7	1.0
0.0905	0	12.9	0.1	0.0
0.16312	0	13.7	0.66667	1.0
0.07267	0	14.3	0.8	1.0
0.10427	0	13.5	0.76667	1.0
0.16269	0	11.2	0.96667	1.0
0.05259	1	9.4	0.46667	0.0
0.02395	0	13.6	0.4	1.0
0.09513	0	6.2	0.7	1.0
0.03326	0	14.1	0.36667	1.0
0.08832	0	12.8	0.9	0.0
0.06171	1	2.2	0.5	0.0
0.1523	0	13.0	0.56667	0.0
0.24328	0	13.0	0.8	1.0
0.03407	0	13.8	0.6	1.0
0.06871	0	14.3	0.7	0.0
0.03834	1	13.8	0.1	0.0
0.12721	0	13.4	0.86667	1.0
0.12442	0	13.4	0.76667	1.0
0.1139	0	12.9	0.9	0.0
0.07053	0	13.0	0.93333	0.0
0.10029	0	13.5	0.6	1.0
0.10911	0	12.9	0.7	0.0
0.33065	0	13.4	0.66667	1.0
0.04623	0	13.6	0.33333	0.0
0.07896	0	13.4	0.66667	0.0
0.03392	0	14.4	0.23333	1.0
0.08524	0	12.9	0.86667	0.0
0.0425	0	12.8	0.56667	0.0
0.02379	0	12.7	0.3	1.0
0.08182	0	12.7	0.76667	1.0
0.07386	0	11.1	0.96667	1.0
0.07287	0	12.8	0.23333	0.0
0.05276	0	13.8	0.13333	1.0
0.02256	0	13.2	0.03333	0.0
0.13276	0	12.6	0.93333	0.0
0.48509	1	4.7	0.16667	0.0
0.25249	0	9.0	0.93333	1.0
0.03777	0	12.9	0.4	0.0
0.15798	0	13.3	0.43333	0.0
0.02279	0	13.4	0.1	0.0
0.10879	0	13.1	0.7	0.0
0.59512	1	4.8	0.63333	0.0
0.21382	1	7.6	0.76667	0.0
0.17668	0	12.7	0.8	0.0
0.05175	0	12.7	0.33333	0.0
0.07447	0	13.8	0.3	1.0
0.25394	0	12.9	0.9	1.0
0.03763	0	13.4	0.76667	0.0
0.34505	0	13.8	0.53333	0.0
0.04876	0	13.2	0.4	1.0
0.04833	0	13.3	0.66667	1.0
0.09124	0	12.7	0.63333	1.0
0.26087	0	13.5	0.3	0.0
0.23913	0	13.4	0.76667	0.0
0.06189	0	13.1	0.53333	0.0
0.03126	0	13.4	0.2	1.0
0.18276	0	13.6	0.56667	0.0
0.03361	0	12.8	0.9	1.0
0.04357	0	13.0	0.83333	0.0
0.23068	0	13.7	0.13333	0.0
0.04239	0	13.0	0.53333	0.0
0.54121	1	1.4	0.93333	1.0
0.08771	0	12.8	0.4	0.0
0.07353	0	13.4	0.73333	0.0
0.01816	0	13.4	0.53333	1.0
0.09947	0	14.0	0.43333	0.0
0.09836	0	14.0	0.66667	0.0
0.11511	0	14.3	0.86667	0.0
0.01732	0	14.1	0.2	0.0
0.03413	0	14.5	0.4	0.0
0.49095	0	13.4	0.93333	1.0
0.08299	0	12.7	0.56667	0.0
0.03757	0	13.3	0.36667	1.0
0.34376	1	0.5	0.66667	1.0
0.10738	0	12.8	0.76667	0.0
0.13864	0	12.9	0.9	1.0
0.12655	1	10.5	0.56667	0.0
0.04159	0	12.7	0.7	0.0
0.04777	0	13.3	0.63333	0.0
0.06384	0	12.7	0.73333	0.0
0.2906	1	5.9	0.53333	0.0
0.06271	0	12.7	0.5	0.0
0.02547	1	11.3	0.4	0.0
0.06897	0	12.8	0.7	0.0
0.0903	0	14.4	0.6	0.0
0.06213	1	0.7	0.6	0.0
0.14314	0	12.8	0.76667	0.0
0.05749	0	12.8	1.0	0.0
0.06228	0	13.7	0.1	1.0
0.34028	0	9.8	0.9	0.0
0.31854	0	12.9	0.83333	1.0
0.51756	1	8.0	0.76667	1.0
0.05378	0	12.8	0.9	1.0
0.05567	0	14.4	0.66667	1.0
0.04915	0	13.4	0.6	0.0
0.07967	0	13.0	0.6	0.0
0.07417	1	6.4	0.66667	0.0
0.2477	0	14.3	0.23333	1.0
0.08532	1	10.6	0.53333	1.0
0.06862	0	13.2	0.66667	1.0
0.12899	0	13.8	0.5	1.0
0.04533	0	13.1	0.66667	0.0
0.33939	0	5.7	0.6	0.0
0.09833	0	13.6	0.6	0.0
0.0494	0	12.9	0.76667	1.0
0.19718	1	0.9	0.76667	0.0
0.10619	0	12.9	0.8	0.0
0.45927	1	6.8	0.46667	0.0
0.50518	1	5.8	0.76667	1.0
0.09712	0	3.8	0.56667	0.0
0.08098	0	13.4	0.13333	0.0
0.20545	0	12.7	0.76667	0.0
0.27104	0	12.8	0.6	0.0
0.1852	0	12.8	0.53333	1.0
0.05698	1	9.0	0.8	0.0
0.03997	0	13.0	0.2	1.0
0.11586	0	12.7	0.63333	0.0
0.07812	0	13.0	0.9	0.0
0.06594	0	13.2	0.63333	0.0
0.47956	1	5.7	0.93333	1.0
0.04483	0	13.6	0.56667	0.0
0.33232	0	13.0	0.96667	0.0
0.03914	1	9.6	0.26667	1.0
0.03086	0	12.8	0.76667	0.0
0.0619	0	14.2	0.46667	0.0
0.17947	0	13.3	0.8	1.0
0.12124	0	13.0	0.73333	1.0
0.03548	0	13.4	0.43333	0.0
0.01415	0	13.0	0.4	1.0
0.03665	0	12.9	0.4	1.0
0.11402	0	13.9	0.86667	1.0
0.04795	0	13.6	0.1	0.0
0.02304	1	9.9	0.56667	0.0
0.05484	0	12.7	0.7	1.0
0.09261	0	14.0	0.66667	1.0
0.18993	0	13.3	0.83333	0.0
0.07365	0	13.3	0.7	1.0
0.05501	0	13.3	0.6	0.0
0.03188	0	13.7	0.4	1.0
0.03448	0	12.8	0.9	1.0
0.29579	0	13.1	0.46667	0.0
0.03428	0	13.2	0.8	0.0
0.06927	0	13.6	0.46667	0.0
0.02177	0	13.0	0.33333	1.0
0.09138	0	13.1	0.7	1.0
0.0654	0	13.6	0.53333	0.0
0.04023	0	13.4	0.26667	1.0
0.09524	0	13.6	0.93333	0.0
0.03954	0	13.3	0.5	0.0
0.27769	0	13.3	0.96667	1.0
0.04572	0	12.8	0.73333	0.0
0.04072	0	12.8	0.33333	0.0
0.15795	0	13.1	0.83333	1.0
0.04487	0	12.9	0.33333	1.0
0.14896	0	13.6	0.9	1.0
0.02744	0	13.7	0.06667	1.0
0.22602	0	14.5	0.2	0.0
0.09463	0	12.7	0.46667	0.0
0.04886	0	13.7	0.2	1.0
0.0531	0	12.7	0.1	0.0
0.0322	0	12.7	0.23333	1.0
0.18782	0	13.1	0.56667	0.0
0.04955	0	12.7	0.4	0.0
0.04985	0	13.4	0.3	1.0
0.16021	0	13.7	0.53333	0.0
0.03976	0	13.5	0.46667	1.0
0.11769	0	13.5	0.7	1.0
0.08242	0	14.2	0.36667	1.0
0.07317	0	12.8	0.96667	0.0
0.07166	0	12.9	0.43333	0.0
0.06252	0	13.2	0.76667	0.0
0.25891	1	10.5	0.0	0.0
0.01931	0	14.4	0.3	1.0
0.02849	0	14.4	0.16667	0.0
0.03659	0	13.8	0.23333	1.0
0.05371	0	13.2	0.63333	1.0
0.1375	0	13.1	0.96667	0.0
0.30323	0	13.3	0.8	0.0
0.03197	0	14.4	0.26667	0.0
0.10178	0	12.8	0.9	0.0
0.03817	0	13.3	0.16667	0.0
0.13649	1	13.1	0.36667	0.0
0.12256	0	13.9	0.6	1.0
0.07529	0	13.3	0.56667	0.0
0.07669	1	9.7	0.5	1.0
0.0473	1	2.1	0.1	1.0
0.19594	0	13.1	0.4	0.0
0.01792	0	12.8	0.1	1.0
0.18089	0	10.5	0.43333	1.0
0.06581	0	12.9	0.73333	0.0
0.06445	0	13.6	0.3	1.0
0.05815	0	13.6	0.33333	1.0
0.05149	0	13.2	0.5	0.0
0.23752	1	6.4	0.9	0.0
0.1013	0	13.0	0.7	1.0
0.0497	0	13.6	0.56667	0.0
0.14968	0	13.9	0.36667	0.0
0.27937	0	12.9	0.6	1.0
0.37761	0	11.8	0.8	1.0
0.09795	0	13.4	0.66667	0.0
0.37625	0	13.0	0.46667	0.0
0.0755	0	13.2	0.5	1.0
0.34837	1	11.4	0.93333	1.0
0.02565	0	12.9	0.26667	0.0
0.04758	0	13.3	0.16667	0.0
0.03449	0	13.6	0.53333	0.0
0.03424	0	13.6	0.43333	0.0
0.32906	1	1.3	0.9	1.0
0.03901	0	13.7	0.06667	0.0
0.06104	0	13.4	0.46667	0.0
0.05985	0	12.7	0.6	0.0
0.11179	0	12.7	0.5	0.0
0.0343	0	13.7	0.43333	0.0
0.27612	0	13.4	0.7	0.0
0.09243	1	10.7	0.76667	1.0
0.44164	0	14.4	0.66667	1.0
0.14691	0	13.4	0.16667	0.0
0.10127	0	13.7	0.5	1.0
0.07879	0	14.1	0.7	0.0
0.02267	0	14.5	0.13333	0.0
0.10796	0	13.4	0.53333	1.0
0.24731	0	13.1	0.96667	0.0
0.10998	0	13.4	0.96667	1.0
0.10796	0	13.4	0.33333	0.0
0.13188	0	13.6	0.76667	0.0
0.2617	0	12.9	0.76667	1.0
0.08193	1	3.2	0.53333	1.0
0.05106	0	13.7	0.16667	0.0
0.17888	0	4.5	0.73333	1.0
0.10259	0	13.1	0.8	1.0
0.39037	0	14.3	0.23333	0.0
0.05677	0	14.3	0.3	1.0
0.03626	0	14.3	0.03333	0.0
0.11267	0	13.3	0.93333	1.0
0.29417	0	12.9	0.76667	1.0
0.05006	0	13.0	0.53333	0.0
0.1644	0	12.9	0.76667	0.0
0.01997	0	13.1	0.23333	1.0
0.07012	0	13.1	0.7	0.0
0.06035	0	13.3	0.26667	0.0
0.48713	0	2.6	0.56667	1.0
0.39384	1	6.2	0.8	1.0
0.03649	0	13.3	0.26667	1.0
0.05471	0	14.0	0.13333	1.0
0.36788	0	14.0	0.73333	1.0
0.03943	0	12.9	0.46667	0.0
0.19538	0	13.4	0.7	0.0
0.02767	0	13.4	0.4	0.0
0.048	0	12.9	0.36667	0.0
0.09332	0	13.3	0.66667	0.0
0.53877	1	10.8	0.66667	0.0
0.08695	0	13.4	0.33333	1.0
0.23645	0	13.4	0.63333	0.0
0.04559	0	14.0	0.43333	0.0
0.05879	0	13.5	0.66667	0.0
0.07211	0	12.7	0.8	0.0
0.10992	0	13.2	0.36667	0.0
0.33842	0	13.7	0.93333	1.0
0.15299	0	12.8	0.66667	1.0
0.18618	0	12.9	0.83333	0.0
0.11636	0	13.2	0.86667	0.0
0.02819	0	12.8	0.33333	0.0
0.03903	0	13.0	0.6	0.0
0.11268	0	13.3	0.7	0.0
0.1862	1	8.9	0.8	1.0
0.0581	0	13.7	0.1	0.0
0.15174	0	12.7	0.8	0.0
0.09286	0	12.9	0.76667	1.0
0.11197	0	12.8	0.93333	0.0
0.02214	0	13.1	0.26667	0.0
0.08863	0	12.9	0.96667	0.0
0.07816	0	12.9	0.46667	0.0
0.07531	0	12.7	0.56667	1.0
0.1148	0	12.8	0.63333	0.0
0.04455	0	13.7	0.4	0.0
0.03128	0	13.0	0.76667	0.0
0.0509	0	12.7	0.7	1.0
0.18395	0	13.0	0.7	1.0
0.02169	0	12.7	0.6	0.0
0.0741	0	13.4	0.2	0.0
0.16519	0	13.7	0.73333	0.0
0.12476	0	14.1	0.76667	0.0
0.06395	0	13.5	0.03333	1.0
0.18361	0	13.4	0.76667	0.0
0.04611	0	12.7	0.5	0.0
0.02487	0	13.1	0.5	1.0
0.02549	0	12.8	0.16667	0.0
0.13763	0	12.9	0.8	1.0
0.10142	0	12.8	0.4	0.0
0.02576	0	13.1	0.33333	0.0
0.025	0	12.8	0.06667	1.0
0.09936	1	10.6	0.7	0.0
0.05089	0	12.8	0.63333	1.0
0.0614	0	13.3	0.03333	0.0
0.07675	0	12.8	0.76667	0.0
0.26115	0	13.4	0.4	1.0
0.16489	0	13.1	0.43333	0.0
0.04728	0	12.8	0.26667	0.0
0.45111	1	0.5	0.43333	1.0
0.05934	0	13.9	0.7	0.0
0.03784	0	12.7	0.66667	0.0
0.05671	0	13.1	0.6	0.0
0.01929	0	14.0	0.0	1.0
0.11125	0	12.8	0.66667	0.0
0.37831	0	4.9	0.86667	0.0
0.28988	0	13.0	0.96667	0.0
0.06071	0	13.4	0.36667	0.0
0.1145	0	13.3	0.63333	1.0
0.08739	0	13.3	0.8	0.0
0.07129	0	14.0	0.3	0.0
0.05225	0	13.0	0.43333	0.0
0.0961	0	13.0	0.83333	1.0
0.20884	0	13.6	0.66667	0.0
0.03266	0	13.7	0.33333	0.0
0.03233	0	12.8	0.66667	0.0
0.14979	1	1.6	0.3	0.0
0.2039	0	14.5	0.36667	0.0
0.09297	0	13.3	0.7	0.0
0.16584	0	13.7	0.86667	0.0
0.04738	0	12.8	0.23333	0.0
0.06948	0	13.0	0.4	1.0
0.35151	0	14.1	0.03333	1.0
0.1069	0	13.1	0.83333	1.0
0.07282	0	14.5	0.7	1.0
0.18905	1	11.0	0.66667	1.0
0.10696	0	12.8	0.93333	1.0
0.04075	0	13.7	0.36667	1.0
0.11916	0	13.4	0.06667	0.0
0.22557	0	13.4	0.13333	0.0
0.13527	0	13.3	0.93333	0.0
0.06118	0	13.5	0.33333	0.0
0.16205	0	13.3	0.66667	1.0
0.09511	1	9.6	0.83333	1.0
0.10458	0	13.7	0.73333	0.0
0.12384	1	10.1	0.83333	1.0
0.03717	0	12.7	0.6	1.0
0.05788	0	13.3	0.53333	1.0
0.0259	0	13.2	0.66667	0.0
0.06006	1	9.8	0.0	1.0
0.16718	0	12.7	0.73333	0.0
0.04189	1	3.2	0.0	0.0
0.30863	0	12.8	0.83333	1.0
0.04657	0	12.7	0.63333	0.0
0.06125	0	13.0	0.63333	0.0
0.13254	0	12.9	0.03333	0.0
0.02271	0	13.3	0.03333	1.0
0.05763	0	13.0	0.66667	0.0
0.09423	0	13.2	0.63333	0.0
0.30184	0	13.3	0.66667	0.0
0.43226	0	13.8	0.33333	1.0
0.43525	1	3.7	0.93333	0.0
0.052	0	13.0	0.56667	0.0
0.10568	0	13.3	0.2	1.0
0.06219	0	12.8	0.26667	1.0
0.02253	1	11.7	0.46667	1.0
0.15494	0	13.0	0.66667	0.0
0.18758	0	12.1	0.73333	1.0
0.03926	0	13.0	0.33333	1.0
0.06744	0	12.8	0.66667	0.0
0.2111	0	13.8	0.4	1.0
0.05016	0	13.3	0.16667	1.0
0.05161	0	13.2	0.13333	0.0
0.59525	0	1.4	0.43333	1.0
0.0515	0	13.7	0.4	0.0
0.19304	1	5.3	0.53333	1.0
0.03399	0	14.2	0.63333	0.0
0.1669	0	13.3	0.6	1.0
0.10218	0	13.7	0.63333	1.0
0.19596	0	13.4	0.9	0.0
0.04127	0	14.0	0.3	1.0
0.19163	0	12.9	0.13333	1.0
0.36364	0	13.9	0.7	0.0
0.05756	0	13.3	0.16667	1.0
0.09054	0	13.9	0.46667	0.0
0.04516	0	12.7	0.8	1.0
0.30424	0	8.6	0.46667	1.0
0.06509	0	12.7	0.0	1.0
0.06982	0	14.0	0.9	0.0
0.05524	0	13.2	0.0	0.0
0.11519	0	13.2	0.66667	1.0
0.05281	0	14.1	0.1	0.0
0.066	0	13.8	0.73333	0.0
0.16574	0	13.6	0.76667	1.0
0.02935	0	13.7	0.43333	1.0
0.04292	0	13.3	0.76667	1.0
0.06574	0	12.9	0.33333	0.0
0.127	0	13.6	0.5	0.0
0.17166	0	13.5	0.16667	1.0
0.07029	0	13.0	0.03333	0.0
0.02319	0	12.9	0.23333	1.0
0.04583	0	13.1	0.2	0.0
0.24344	0	13.1	0.56667	0.0
0.06588	0	14.4	0.7	1.0
0.03498	0	14.3	0.2	1.0
0.03142	0	13.0	0.7	1.0
0.11076	0	13.3	0.83333	1.0
0.74813	1	0.6	0.73333	1.0
0.05126	0	13.9	0.66667	0.0
0.01743	0	13.3	0.43333	1.0
0.14656	0	14.5	0.46667	0.0
0.29238	0	13.6	0.13333	0.0
0.0447	0	14.4	0.46667	1.0
0.05526	0	14.3	0.23333	1.0
0.02271	0	12.7	0.13333	0.0
0.3531	0	13.0	0.36667	0.0
0.03867	0	13.1	0.0	1.0
0.03311	0	13.4	0.23333	1.0
0.02323	0	13.4	0.56667	0.0
0.05876	0	13.0	0.33333	0.0
0.05214	0	13.1	0.3	1.0
0.07276	1	11.7	0.46667	1.0
0.05139	0	13.0	0.8	0.0
0.0458	0	13.0	0.26667	0.0
0.04835	0	13.3	0.7	0.0
0.20534	0	14.0	0.83333	0.0
0.14595	0	12.7	0.93333	0.0
0.04022	0	12.7	0.16667	0.0
0.22039	0	13.0	0.43333	0.0
0.17688	0	13.1	0.53333	0.0
0.06591	0	13.0	0.5	1.0
0.02979	0	13.3	0.73333	0.0
0.01689	0	12.7	0.06667	1.0
0.04765	0	12.7	0.53333	1.0
0.01964	0	13.0	0.8	1.0
0.06359	0	12.8	0.6	0.0
0.2608	0	13.6	0.23333	0.0
0.04267	0	12.8	0.13333	1.0
0.08081	0	12.7	0.86667	0.0
0.29945	0	13.4	0.53333	1.0
0.1855	0	12.8	0.96667	1.0
0.06294	0	14.0	0.03333	0.0
0.03887	0	13.4	0.2	1.0
0.12995	0	10.1	0.73333	1.0
0.08641	0	13.0	0.76667	1.0
0.09197	0	14.2	0.43333	0.0
0.08127	0	13.0	0.73333	0.0
0.12817	0	13.5	0.83333	1.0
0.04923	0	13.1	0.43333	1.0
0.31765	0	12.7	0.33333	0.0
0.64631	0	6.0	0.7	0.0
0.04316	0	13.1	0.46667	1.0
0.23692	0	13.4	0.3	0.0
0.07785	0	13.7	0.1	1.0
0.07606	0	13.1	0.36667	0.0
0.0262	0	13.4	0.4	1.0
0.03107	0	12.7	0.53333	1.0
0.01928	0	12.8	0.46667	1.0
0.06114	0	13.6	0.7	1.0
0.08785	0	14.3	0.2	0.0
0.0349	0	13.6	0.36667	0.0
0.28457	0	12.2	0.96667	1.0
0.17881	0	12.7	0.73333	1.0
0.0929	0	13.8	0.73333	0.0
0.0553	0	13.9	0.36667	0.0
0.07566	0	13.2	0.56667	1.0
0.05993	0	14.1	0.7	0.0
0.1338	0	13.7	0.9	1.0
0.05259	1	2.0	0.03333	1.0
0.10575	0	13.3	0.93333	0.0
0.07659	0	14.2	0.33333	0.0
0.40587	0	1.6	0.53333	1.0
0.0445	1	10.8	0.6	1.0
0.04603	0	12.8	0.2	0.0
0.19239	0	13.7	0.73333	1.0
0.55586	1	5.0	0.96667	1.0
0.22595	0	13.4	0.86667	0.0
0.14818	1	10.8	0.96667	0.0
0.36225	0	14.3	0.73333	0.0
0.08096	0	12.8	0.8	0.0
0.37958	0	12.8	0.9	0.0
0.12476	1	6.2	0.6	0.0
0.40056	1	9.1	0.96667	1.0
0.17926	0	13.2	0.66667	0.0
0.19915	0	14.5	0.76667	0.0
0.05258	0	12.9	0.73333	0.0
0.15226	0	10.2	1.0	1.0
0.22439	0	12.8	0.9	0.0
0.07633	0	13.0	0.73333	0.0
0.10157	0	4.1	0.83333	0.0
0.06595	0	13.5	0.33333	1.0
0.12556	0	12.8	0.86667	1.0
0.11242	0	13.5	0.26667	0.0
0.16636	0	1.7	0.83333	1.0
0.13607	0	12.7	0.83333	0.0
0.168	0	14.3	0.8	1.0
0.28214	0	1.1	0.6	1.0
0.0245	0	14.3	0.5	0.0
0.36175	0	1.9	0.66667	0.0
0.20644	0	13.1	0.83333	0.0
0.03079	0	13.4	0.3	0.0
0.24912	0	13.6	0.83333	0.0
0.04901	0	12.7	0.06667	1.0
0.06252	0	13.4	0.23333	1.0
0.0826	0	13.1	0.8	0.0
0.40061	1	2.4	1.0	1.0
0.07042	0	13.2	0.43333	0.0
0.23924	0	12.7	0.63333	1.0
0.08193	0	13.5	0.8	0.0
0.03831	0	13.0	0.43333	1.0
0.02835	0	12.7	0.26667	1.0
0.11531	0	14.4	0.9	1.0
0.12018	0	9.1	0.9	1.0
0.02328	0	13.0	0.1	0.0
0.06241	1	7.0	0.56667	0.0
0.09895	1	5.5	0.8	0.0
0.05108	0	13.0	0.66667	1.0
0.041	0	13.3	0.1	1.0
0.04877	0	13.8	0.46667	0.0
0.14057	0	14.0	0.56667	1.0
0.06919	0	12.7	0.7	0.0
0.04844	0	14.0	0.43333	1.0
0.10791	0	14.0	0.86667	0.0
0.07804	0	13.4	0.6	0.0
0.06639	0	12.8	0.3	0.0
0.13433	0	12.8	0.13333	0.0
0.50183	1	3.1	0.46667	0.0
0.06456	0	13.7	0.7	0.0
0.08418	0	13.0	0.2	0.0
0.09898	1	4.4	0.66667	0.0
0.02498	0	12.9	0.33333	0.0
0.04326	0	13.4	0.73333	0.0
0.08171	0	13.7	0.73333	0.0
0.03957	0	13.6	0.63333	0.0
0.05281	0	13.7	0.23333	1.0
0.05788	0	12.7	0.2	0.0
0.10068	0	9.4	0.93333	0.0
0.04865	1	7.8	0.63333	0.0
0.08318	0	13.4	0.8	0.0
0.08643	0	13.2	0.53333	0.0
0.06844	0	13.5	0.2	1.0
0.04462	0	13.4	0.66667	0.0
0.05046	1	6.1	0.7	0.0
0.41049	1	9.1	0.46667	0.0
0.05667	0	13.0	0.73333	1.0
0.05265	0	13.0	0.43333	1.0
0.17928	0	13.8	0.53333	0.0
0.07577	0	14.4	0.13333	1.0
0.03769	0	13.3	0.3	0.0
0.02224	0	13.2	0.43333	1.0
0.40792	0	13.1	0.93333	1.0
0.05613	0	13.0	0.3	1.0
0.12775	0	13.0	0.83333	0.0
0.195	0	14.0	0.3	0.0
0.0499	0	13.7	0.4	0.0
0.14117	0	14.4	0.8	0.0
0.26438	0	13.4	0.23333	0.0
0.09072	0	13.6	0.36667	0.0
0.07353	0	12.8	0.56667	0.0
0.20467	0	13.0	0.76667	1.0
0.06651	0	14.0	0.36667	0.0
0.0593	0	14.4	0.6	1.0
0.04962	0	13.0	0.23333	0.0
0.16042	1	7.8	0.6	1.0
0.02195	1	11.8	0.53333	0.0
0.08764	0	13.9	0.8	0.0
0.24333	0	12.8	0.76667	0.0
0.09679	0	13.7	0.3	0.0
0.0538	0	12.9	0.46667	0.0
0.03065	0	12.8	0.73333	0.0
0.01845	0	13.3	0.16667	1.0
0.29698	1	1.1	0.86667	0.0
0.49132	0	4.4	0.53333	0.0
0.23881	0	13.3	0.8	1.0
0.05179	0	13.0	0.13333	0.0
0.16606	0	12.7	0.83333	1.0
0.11734	1	11.0	0.86667	0.0
0.26028	1	12.3	0.33333	1.0
0.04327	0	13.3	0.36667	0.0
0.23421	0	13.1	0.13333	0.0
0.22604	0	13.2	1.0	0.0
0.03859	0	12.7	0.5	0.0
0.39652	1	2.4	0.9	1.0
0.15185	0	7.4	0.86667	0.0
0.31022	0	13.0	0.2	0.0
0.10686	1	5.7	0.63333	1.0
0.02865	0	13.4	0.23333	1.0
0.03722	0	12.7	0.16667	0.0
0.04776	0	13.2	0.06667	0.0
0.41101	0	4.2	0.33333	0.0
0.02944	0	13.6	0.03333	1.0
0.23939	1	1.9	0.93333	1.0
0.07738	0	13.6	0.8	0.0
0.0571	0	13.5	0.63333	0.0
0.03205	0	12.9	0.0	0.0
0.1646	0	6.4	0.96667	0.0
0.0292	0	13.5	0.03333	1.0
0.04344	0	14.4	0.3	1.0
0.06594	0	13.3	0.63333	1.0
0.03639	0	13.6	0.1	0.0
0.03668	0	13.3	0.46667	1.0
0.0376	0	12.8	0.13333	1.0
0.03305	0	12.8	0.03333	0.0
0.19878	0	13.4	0.86667	0.0
0.13465	0	13.2	0.7	1.0
0.02926	0	13.4	0.43333	1.0
0.08969	1	4.4	0.76667	0.0
0.03383	0	13.3	0.2	0.0
0.19117	0	14.3	0.66667	1.0
0.12512	0	13.2	0.96667	1.0
0.04021	0	13.1	0.63333	0.0
0.03551	0	13.0	0.5	1.0
0.06361	0	13.1	0.13333	0.0
0.06848	0	14.2	0.3	0.0
0.05629	0	13.7	0.73333	1.0
0.06958	0	12.7	0.26667	1.0
0.07896	0	13.3	0.66667	1.0
0.05449	0	12.8	0.93333	0.0
0.03095	0	12.7	0.4	0.0
0.18499	0	13.0	0.9	0.0
0.05207	0	13.2	0.5	1.0
0.70533	1	4.8	0.8	0.0
0.06897	0	12.8	0.63333	0.0
0.25095	0	10.5	0.23333	1.0
0.26153	0	14.2	0.06667	0.0
0.0874	0	13.4	0.23333	0.0
0.24798	1	5.5	0.96667	0.0
0.06658	0	12.8	0.8	0.0
0.09043	1	5.0	0.7	1.0
0.03622	0	13.6	0.76667	1.0
0.35714	0	6.1	0.96667	1.0
0.04176	0	13.3	0.9	0.0
0.17032	0	13.5	0.16667	1.0
0.27056	0	13.3	0.56667	1.0
0.23681	0	13.6	0.8	1.0
0.29485	1	8.8	0.83333	0.0
0.11603	0	12.8	0.83333	0.0
0.0611	0	13.0	0.66667	0.0
0.12815	0	13.2	0.2	0.0
0.07235	0	12.8	0.5	1.0
0.08594	0	12.7	0.63333	0.0
0.1666	0	13.1	0.63333	0.0
0.03344	0	12.7	0.03333	1.0
0.06811	0	13.7	0.23333	0.0
0.05494	0	14.0	0.2	1.0
0.47564	1	5.3	0.56667	1.0
0.0426	0	12.8	0.2	1.0
0.09412	1	12.5	0.7	0.0
0.047	1	5.1	0.36667	1.0
0.08895	1	10.7	0.66667	1.0
0.06666	0	13.2	0.03333	0.0
0.07236	0	13.3	0.53333	1.0
0.21194	1	11.8	0.33333	1.0
0.16777	0	13.1	0.96667	1.0
0.01642	0	12.9	0.06667	1.0
0.11852	0	12.8	0.53333	0.0
0.03567	0	14.3	0.26667	1.0
0.03939	0	13.0	0.16667	0.0
0.01691	0	13.4	0.36667	0.0
0.05778	0	13.4	0.43333	1.0
0.06228	0	12.7	0.76667	0.0
0.05592	0	14.4	0.03333	1.0
0.23622	1	6.1	0.33333	0.0
0.05532	0	14.5	0.46667	1.0
0.09141	0	12.9	0.23333	0.0
0.21532	0	13.1	0.53333	0.0
0.24075	1	4.7	0.53333	1.0
0.02876	0	9.2	0.6	0.0
0.05545	0	13.1	0.73333	1.0
0.18583	0	13.6	0.33333	0.0
0.02482	0	13.4	0.16667	0.0
0.05366	0	13.4	0.56667	1.0
0.1319	0	14.5	0.6	1.0
0.10325	0	12.7	0.43333	0.0
0.15707	0	13.7	0.73333	1.0
0.02687	0	12.8	0.2	1.0
0.16351	0	12.7	0.73333	1.0
0.04031	0	12.8	0.06667	1.0
0.14097	0	12.9	0.8	0.0
0.36326	0	13.4	0.86667	1.0
0.36189	0	13.7	0.16667	0.0
0.06248	0	13.7	0.4	1.0
0.05064	0	13.4	0.8	1.0
0.07981	0	12.7	0.96667	1.0
0.06864	0	13.3	0.43333	0.0
0.05617	0	13.2	0.8	1.0
0.1638	0	13.3	0.23333	0.0
0.13528	0	13.4	0.9	1.0
0.11956	0	9.9	0.66667	1.0
0.08546	0	13.8	0.83333	1.0
0.05002	0	13.7	0.13333	0.0
0.20365	0	14.2	0.96667	1.0
0.33342	0	0.0	0.66667	1.0
0.13239	0	12.8	0.86667	1.0
0.06056	0	13.4	0.1	0.0
0.64212	1	6.6	0.76667	0.0
0.09085	0	13.2	0.6	1.0
0.05974	0	12.8	0.13333	0.0
0.15055	0	12.7	0.53333	0.0
0.09575	0	13.3	0.66667	0.0
0.08927	0	14.2	0.96667	1.0
0.30221	1	1.9	0.63333	1.0
0.1467	0	13.3	0.7	0.0
0.04137	0	12.7	0.6	1.0
0.10299	0	13.0	0.9	0.0
0.40582	0	12.8	0.93333	1.0
0.58271	1	6.3	0.9	0.0
0.01941	0	14.0	0.16667	1.0
0.02233	0	9.7	0.83333	0.0
0.06894	0	12.8	0.43333	0.0
0.05353	0	12.7	0.4	1.0
0.03975	0	12.9	0.46667	1.0
0.14906	0	13.0	0.3	0.0
0.03044	0	13.4	0.53333	1.0
0.09804	0	13.6	0.36667	1.0
0.26059	0	12.8	0.93333	1.0
0.02958	0	13.3	0.1	0.0
0.13338	0	13.4	0.96667	1.0
0.05235	0	13.3	0.3	0.0
0.02683	0	12.8	0.23333	0.0
0.04786	0	14.2	0.1	1.0
0.17931	1	9.2	0.63333	1.0
0.10442	0	13.0	0.7	0.0
0.02822	0	12.8	0.06667	0.0
0.17032	0	13.6	0.86667	0.0
0.04508	0	12.7	0.6	0.0
0.22136	0	13.8	0.16667	0.0
0.21036	0	12.7	0.66667	0.0
0.20426	0	12.9	0.96667	1.0
0.08926	0	13.2	0.4	1.0
0.04656	0	13.4	0.66667	1.0
0.06681	0	13.5	0.26667	0.0
0.07085	0	13.5	0.7	0.0
0.0302	0	14.3	0.46667	0.0
0.10967	0	13.4	1.0	0.0
0.47297	1	3.8	0.93333	1.0
0.02828	0	13.7	0.16667	1.0
0.1464	1	10.0	0.73333	1.0
0.17408	0	13.0	1.0	0.0
0.15661	0	13.4	0.93333	0.0
0.04058	0	12.8	0.06667	1.0
0.06507	0	13.3	0.7	1.0
0.04275	0	13.4	0.06667	0.0
0.04695	0	13.8	0.73333	0.0
0.02554	0	12.8	0.26667	1.0
0.16316	0	13.1	0.53333	0.0
0.03856	0	13.1	0.33333	1.0
0.31084	0	13.6	0.4	1.0
0.05663	0	13.2	0.53333	0.0
0.01436	0	12.7	0.6	1.0
0.03134	0	13.3	0.06667	1.0
0.22785	0	13.0	0.06667	0.0
0.08769	0	13.5	0.36667	0.0
0.03374	0	12.8	0.73333	0.0
0.14707	0	13.0	0.73333	0.0
0.22059	1	3.6	0.6	1.0
0.0826	0	13.3	0.36667	0.0
0.08763	0	13.8	0.83333	1.0
0.07614	0	13.7	0.96667	1.0
0.06836	0	13.2	0.8	0.0
0.08271	1	6.2	0.76667	0.0
0.09345	0	13.0	0.23333	0.0
0.30571	0	11.2	0.93333	0.0
0.03967	0	14.3	0.5	1.0
0.08867	0	13.9	0.63333	0.0
0.05509	0	13.3	0.23333	1.0
0.05252	0	12.9	0.16667	0.0
0.03745	0	12.7	0.36667	0.0
0.40137	0	13.6	0.2	0.0
0.0233	0	12.8	0.06667	1.0
0.07259	0	12.9	0.76667	1.0
0.14393	1	12.4	0.83333	0.0
0.2405	1	8.8	0.96667	0.0
0.08222	0	13.4	0.63333	0.0
0.03236	0	13.6	0.43333	1.0
0.02883	0	13.4	0.46667	1.0
0.05821	0	13.0	0.2	1.0
0.15574	0	13.0	0.7	1.0
0.72175	0	4.6	0.8	1.0
0.01595	0	12.9	0.26667	0.0
0.09792	0	12.9	0.46667	1.0
0.04142	0	13.2	0.6	0.0
0.07813	0	13.3	0.73333	0.0
0.24438	0	13.3	0.93333	0.0
0.08053	0	13.4	0.86667	1.0
0.02784	0	12.8	0.03333	0.0
0.04761	0	12.7	0.36667	1.0
0.01838	0	13.3	0.03333	1.0
0.03446	0	13.3	0.73333	1.0
0.25213	0	12.7	0.93333	0.0
0.04888	0	13.6	0.73333	0.0
0.0269	0	13.5	0.26667	0.0
0.24653	0	13.2	0.66667	0.0
0.05532	0	12.8	0.36667	0.0
0.06665	0	13.1	0.56667	0.0
0.10632	0	13.6	0.66667	0.0
0.13395	1	1.6	0.76667	0.0
0.03602	1	11.1	0.43333	1.0
0.06067	0	13.4	0.03333	0.0
0.08172	0	12.9	0.2	0.0
0.19055	0	13.8	0.86667	1.0
0.05065	0	13.1	0.36667	1.0
0.26572	0	13.4	0.66667	0.0
0.16447	0	13.1	0.5	1.0
0.12084	0	13.6	0.46667	0.0
0.11766	0	14.2	0.96667	1.0
0.07797	0	8.0	0.7	0.0
0.0561	0	13.6	0.23333	0.0
0.04231	0	13.5	0.36667	0.0
0.19384	0	13.1	0.9	1.0
0.14492	0	13.2	0.76667	0.0
0.02485	0	13.0	0.0	0.0
0.07971	0	12.8	0.66667	0.0
0.07015	0	14.3	0.0	0.0
0.06536	0	13.3	0.23333	0.0
0.08632	0	13.3	0.93333	0.0
0.08114	0	13.1	0.46667	1.0
0.04189	0	13.8	0.16667	1.0
0.36719	1	5.6	0.93333	1.0
0.09977	0	14.3	0.63333	0.0
0.12001	0	12.7	0.73333	0.0
0.09817	0	12.9	0.93333	1.0
0.03652	0	12.9	0.56667	1.0
0.03402	0	13.6	0.23333	1.0
0.07941	0	12.8	0.7	0.0
0.02733	0	13.3	0.36667	1.0
0.09654	0	13.6	0.8	1.0
0.08605	0	12.7	0.7	1.0
0.05267	0	5.6	0.4	0.0
0.05778	0	12.8	0.5	0.0
0.08615	0	13.0	0.7	1.0
0.15357	0	14.3	0.4	1.0
0.06922	0	13.7	0.63333	0.0
0.38417	1	4.0	0.93333	1.0
0.113	0	14.5	0.23333	0.0
0.05623	0	13.0	0.6	0.0
0.14369	0	13.7	0.76667	0.0
0.05156	0	6.1	0.76667	1.0
0.0449	0	13.9	0.53333	0.0
0.02736	0	13.3	0.4	0.0
0.12457	0	13.5	0.06667	1.0
0.04776	0	13.1	0.1	1.0
0.17962	0	13.4	0.36667	0.0
0.13435	1	9.1	0.86667	0.0
0.06365	0	14.2	0.83333	1.0
0.10641	0	12.9	0.73333	1.0
0.05376	0	12.9	0.0	0.0
0.09899	0	13.6	0.83333	0.0
0.1733	0	14.0	0.53333	0.0
0.02125	0	14.3	0.76667	0.0
0.31637	0	13.6	0.56667	0.0
0.09024	0	13.8	0.53333	0.0
0.24724	0	12.7	0.53333	0.0
0.20353	0	12.7	0.5	0.0
0.11778	1	9.3	0.86667	0.0
0.13441	1	6.0	0.4	0.0
0.03538	0	14.1	0.1	0.0
0.03614	0	13.5	0.23333	1.0
0.09935	0	13.3	0.43333	1.0
0.11913	0	13.2	0.73333	0.0
0.15483	0	13.4	0.96667	0.0
0.17427	0	13.9	0.6	0.0
0.08153	0	13.2	0.7	1.0
0.06366	0	12.7	0.86667	0.0
0.085	0	13.1	0.7	1.0
0.05056	0	12.8	0.73333	1.0
0.36342	0	13.2	0.9	0.0
0.08872	0	13.4	0.43333	0.0
0.07541	0	14.4	0.66667	0.0
0.04565	0	13.3	0.13333	1.0
0.05229	0	14.3	0.06667	0.0
0.12763	1	7.2	0.3	1.0
0.66321	0	8.3	0.96667	1.0
0.2682	1	11.3	0.93333	1.0
0.03883	1	10.7	0.46667	1.0
0.12339	1	6.5	0.93333	0.0
0.03131	0	13.0	0.36667	1.0
0.12663	0	12.8	0.66667	0.0
0.05069	0	13.1	0.26667	0.0
0.09184	0	13.0	0.8	0.0
0.10221	0	12.7	0.46667	0.0
0.02763	1	4.4	0.46667	0.0
0.07398	0	13.8	0.73333	1.0
0.12077	0	13.6	0.4	1.0
0.22968	0	14.1	0.83333	0.0
0.17174	0	13.5	0.5	1.0
0.09316	0	13.7	0.06667	1.0
0.08455	0	14.1	0.6	0.0
0.09748	0	14.0	0.73333	0.0
0.04437	0	13.4	0.56667	0.0
0.05539	0	13.1	0.46667	0.0
0.08898	0	14.2	0.83333	0.0
0.04906	0	13.2	0.33333	1.0
0.03724	0	13.7	0.66667	0.0
0.13157	0	14.0	0.2	0.0
0.17874	0	13.3	0.86667	1.0
0.03942	0	12.7	0.43333	0.0
0.1957	0	7.3	0.9	1.0
0.52815	1	5.1	0.96667	1.0
0.01622	1	1.7	0.03333	1.0
0.19259	0	12.9	0.76667	1.0
0.04188	0	12.9	0.13333	0.0
0.08605	0	12.8	0.5	0.0
0.06676	0	13.4	0.7	0.0
0.03944	0	13.3	0.46667	1.0
0.04691	0	13.4	0.3	0.0
0.07666	0	12.8	0.03333	1.0
0.04371	0	14.4	0.03333	1.0
0.09861	0	12.8	0.66667	1.0
0.0673	0	14.3	0.13333	0.0
0.13585	0	13.1	0.4	0.0
0.06397	0	12.8	0.06667	1.0
0.0292	0	13.1	0.03333	0.0
0.15401	0	12.9	0.66667	0.0
0.04652	0	13.8	0.26667	0.0
0.30437	0	9.1	0.96667	0.0
0.06159	0	12.7	0.73333	0.0
0.19827	0	14.3	0.66667	0.0
0.63046	1	0.8	0.76667	1.0
0.09207	0	13.9	0.1	0.0
0.02967	0	14.3	0.1	0.0
[truncated: 46,650 more rows]
