# Supplementary material for: Plasma proteomic profiles predict individual future health risk
Source: Nat Commun. 2023 Nov 28;14:7817. doi: 10.1038/s41467-023-43575-7 (PMC10684756; doi:10.1038/s41467-023-43575-7)
Supplement: Supplementary file 15 — Source Data [file 41467_2023_43575_MOESM15_ESM.zip › SourceData/Figure2_SourceData/All-cause mortality.csv]

ProRS	incident_event	censored_years	Age	Sex
0.05085	0	13.7	0.5	0.0
0.04921	0	12.8	0.43333	1.0
0.29627	0	12.8	0.4	1.0
0.04231	0	13.0	0.56667	1.0
0.5328	0	12.5	0.76667	1.0
0.11649	0	12.6	0.33333	0.0
0.17579	0	13.0	0.6	0.0
0.06915	0	12.8	0.83333	1.0
0.01132	0	12.3	0.23333	1.0
0.02119	0	13.1	0.06667	0.0
0.02393	0	13.0	0.63333	0.0
0.00666	0	12.5	0.03333	1.0
0.02472	0	13.6	0.4	1.0
0.05718	0	12.3	0.86667	0.0
0.11996	0	13.5	0.76667	1.0
0.04553	0	13.8	0.76667	1.0
0.01462	0	12.8	0.36667	0.0
0.50201	0	12.8	0.46667	1.0
0.10425	0	12.4	0.5	1.0
0.23836	0	12.7	0.86667	1.0
0.04492	0	12.5	0.63333	0.0
0.02283	0	13.7	0.13333	0.0
0.02739	0	12.1	0.13333	1.0
0.02974	0	13.3	0.63333	0.0
0.06188	0	12.3	0.46667	1.0
0.08932	0	13.0	0.96667	0.0
0.52195	1	3.7	0.96667	1.0
0.0181	0	12.3	0.46667	0.0
0.01363	0	13.2	0.26667	1.0
0.18748	0	12.7	0.9	0.0
0.01683	0	12.2	0.1	0.0
0.02329	0	13.4	0.3	1.0
0.01189	0	12.3	0.0	0.0
0.03785	0	12.1	0.66667	1.0
0.05407	0	12.3	0.4	0.0
0.01386	0	12.6	0.83333	0.0
0.16816	0	12.7	0.73333	1.0
0.21044	0	13.0	0.86667	1.0
0.01741	0	12.7	0.53333	0.0
0.08253	0	12.9	0.66667	0.0
0.1069	0	12.6	0.7	1.0
0.0094	0	12.4	0.03333	0.0
0.14999	0	13.8	0.8	1.0
0.07864	0	12.2	0.96667	0.0
0.04525	0	12.4	0.63333	0.0
0.12996	1	10.4	0.83333	0.0
0.09693	0	12.7	0.23333	0.0
0.03489	0	12.2	0.53333	0.0
0.02701	0	12.7	0.73333	0.0
0.02506	0	12.1	0.06667	0.0
0.01355	0	12.2	0.4	1.0
0.04505	0	12.7	0.23333	1.0
0.00747	0	12.6	0.13333	0.0
0.01389	0	12.9	0.2	0.0
0.02743	0	12.1	0.73333	1.0
0.21478	0	13.3	0.86667	1.0
0.01795	0	13.2	0.4	0.0
0.13088	0	12.4	0.63333	1.0
0.01419	0	12.4	0.16667	1.0
0.1046	0	12.8	0.66667	0.0
0.45615	0	13.1	0.76667	0.0
0.18228	0	12.6	0.83333	0.0
0.01419	0	12.3	0.33333	0.0
0.07461	0	12.2	0.76667	0.0
0.08155	0	12.1	0.16667	1.0
0.02477	0	13.4	0.6	0.0
0.02292	0	13.6	0.1	0.0
0.23136	0	12.6	0.73333	1.0
0.02117	0	12.1	0.2	0.0
0.00404	0	12.3	0.1	0.0
0.02229	0	12.6	0.1	0.0
0.02796	0	12.4	0.23333	0.0
0.01277	0	12.5	0.0	0.0
0.15586	0	12.2	1.0	1.0
0.44412	0	13.4	0.53333	1.0
0.03596	0	12.4	0.43333	1.0
0.07789	0	13.5	0.36667	0.0
0.12662	0	12.9	0.36667	0.0
0.02813	0	12.7	0.73333	0.0
0.0775	0	12.8	0.86667	0.0
0.28424	0	12.1	0.86667	1.0
0.10665	0	12.1	0.73333	1.0
0.02719	0	12.2	0.6	0.0
0.14927	0	13.1	0.7	1.0
0.12036	0	12.6	0.9	1.0
0.01035	0	12.1	0.1	0.0
0.36814	0	12.3	0.7	1.0
0.04303	0	13.0	0.73333	0.0
0.00929	0	12.2	0.03333	0.0
0.03282	0	12.9	0.46667	0.0
0.44507	1	2.0	0.93333	1.0
0.01472	0	13.1	0.23333	0.0
0.01923	0	12.7	0.2	0.0
0.10356	0	12.9	0.63333	0.0
0.01317	0	12.4	0.06667	0.0
0.00994	0	12.3	0.3	1.0
0.07698	0	12.4	0.76667	0.0
0.02623	0	12.1	0.76667	0.0
0.06712	0	12.1	0.73333	1.0
0.00996	0	12.4	0.16667	1.0
0.11134	0	12.6	0.63333	1.0
0.03589	0	12.6	0.7	0.0
0.11052	0	12.2	0.86667	1.0
0.03567	0	12.5	0.6	0.0
0.022	0	12.1	0.23333	1.0
0.02672	0	12.9	0.56667	0.0
0.07339	0	12.1	0.86667	1.0
0.49446	0	12.7	0.93333	0.0
0.24806	0	12.3	0.93333	1.0
0.04201	0	13.7	0.76667	0.0
0.31816	1	10.4	0.16667	1.0
0.14947	0	13.0	0.8	1.0
0.05066	0	12.5	0.93333	1.0
0.02399	0	12.2	0.13333	1.0
0.04851	0	12.3	0.86667	0.0
0.02087	0	12.1	0.33333	0.0
0.30745	1	4.0	0.3	0.0
0.0088	0	13.7	0.1	0.0
0.14325	0	12.5	0.3	0.0
0.42931	0	12.8	0.6	1.0
0.27378	0	12.1	0.66667	1.0
0.01943	0	12.4	0.16667	1.0
0.16909	0	12.1	0.86667	0.0
0.02208	0	12.6	0.33333	0.0
0.00872	0	12.7	0.26667	0.0
0.07544	0	13.0	0.8	0.0
0.15184	0	13.1	0.9	0.0
0.04056	0	13.0	0.3	1.0
0.22268	0	12.2	0.83333	1.0
0.13805	0	12.7	0.46667	1.0
0.03801	0	12.7	0.83333	0.0
0.02702	0	12.5	0.56667	0.0
0.0769	0	13.0	0.76667	1.0
0.07765	0	13.4	0.63333	1.0
0.21042	0	13.1	0.56667	1.0
0.00817	0	12.1	0.06667	0.0
0.06359	0	12.8	1.0	0.0
0.02114	0	12.8	0.46667	0.0
0.01045	0	13.8	0.13333	1.0
0.02557	0	12.3	0.13333	0.0
0.11637	0	12.4	0.8	1.0
0.07986	0	12.4	0.73333	0.0
0.11997	0	13.0	0.73333	1.0
0.01372	0	12.6	0.53333	0.0
0.00914	0	13.4	0.36667	1.0
0.02381	0	12.6	0.8	0.0
0.15235	0	12.8	0.63333	1.0
0.35411	1	9.3	0.96667	0.0
0.02055	0	13.0	0.06667	1.0
0.20961	0	12.4	0.96667	1.0
0.00934	0	13.0	0.06667	0.0
0.07345	0	12.4	0.8	1.0
0.19319	0	12.8	0.96667	1.0
0.07673	0	13.1	0.73333	1.0
0.02987	0	13.3	0.4	0.0
0.01622	0	12.2	0.33333	1.0
0.07543	0	13.0	0.6	1.0
0.04659	0	12.4	0.73333	0.0
0.06966	0	12.7	0.66667	1.0
0.05759	0	13.7	0.93333	0.0
0.1839	0	12.4	0.86667	1.0
0.01161	0	12.1	0.03333	1.0
0.03934	0	12.1	0.6	0.0
0.01822	0	12.1	0.3	0.0
0.19937	0	12.6	0.7	1.0
0.12215	0	12.1	0.8	1.0
0.07771	0	12.1	0.6	1.0
0.22478	0	13.0	0.83333	0.0
0.03506	0	12.1	0.7	1.0
0.08735	0	12.5	0.8	1.0
0.01664	0	12.9	0.56667	1.0
0.04164	0	12.9	0.63333	0.0
0.15276	0	13.6	0.63333	1.0
0.03285	0	12.3	0.2	1.0
0.00345	0	12.1	0.16667	0.0
0.24074	1	13.0	0.93333	0.0
0.01419	0	12.2	0.43333	0.0
0.10997	0	13.0	0.63333	1.0
0.07587	0	12.2	0.73333	0.0
0.02295	0	13.0	0.06667	0.0
0.03119	0	12.8	0.76667	1.0
0.03021	0	12.4	0.36667	0.0
0.06674	0	12.6	0.9	1.0
0.02798	0	13.4	0.46667	1.0
0.10273	0	12.7	0.53333	0.0
0.03513	0	13.3	0.83333	0.0
0.14	0	12.6	0.96667	0.0
0.10717	0	12.4	0.93333	0.0
0.04271	0	12.2	0.03333	0.0
0.11664	1	11.1	0.83333	0.0
0.02673	0	12.9	0.33333	1.0
0.02587	0	12.2	0.5	1.0
0.01216	0	12.7	0.33333	0.0
0.079	0	13.5	0.7	1.0
0.02326	0	12.9	0.1	0.0
0.61252	1	12.3	1.0	1.0
0.03333	0	12.2	0.63333	0.0
0.87443	1	4.0	0.96667	0.0
0.04613	0	12.3	0.23333	1.0
0.03862	0	12.1	0.7	0.0
0.00539	0	13.6	0.0	0.0
0.03488	0	13.8	0.43333	1.0
0.02044	0	12.1	0.46667	0.0
0.08904	1	11.5	0.43333	1.0
0.06416	0	12.3	0.83333	1.0
0.01533	0	12.8	0.03333	0.0
0.10653	0	12.1	0.23333	0.0
0.07122	0	12.2	0.73333	0.0
0.03114	0	12.9	0.63333	0.0
0.07675	0	13.1	0.7	0.0
0.14171	1	10.9	0.73333	1.0
0.03098	0	12.1	0.63333	1.0
0.02818	0	12.6	0.7	1.0
0.01825	0	12.2	0.3	1.0
0.03979	0	12.2	0.83333	0.0
0.01908	0	12.7	0.36667	0.0
0.03698	0	12.5	0.7	0.0
0.09273	0	13.0	0.83333	1.0
0.07534	0	12.0	0.36667	0.0
0.15867	0	12.6	0.66667	1.0
0.14045	0	12.8	0.56667	1.0
0.09255	0	12.2	0.76667	0.0
0.16857	1	8.8	0.46667	0.0
0.08414	0	13.8	0.8	0.0
0.0101	0	12.2	0.36667	0.0
0.12233	1	12.8	0.83333	1.0
0.13812	0	12.7	0.8	0.0
0.09823	0	12.7	0.63333	1.0
0.00679	0	12.1	0.13333	1.0
0.0319	0	12.8	0.5	1.0
0.66525	1	6.5	0.86667	1.0
0.02144	0	12.9	0.53333	0.0
0.11629	1	10.0	0.9	1.0
0.02242	0	12.6	0.73333	1.0
0.01853	0	12.8	0.46667	0.0
0.30417	1	8.9	0.9	1.0
0.07093	0	12.7	0.56667	0.0
0.04696	0	12.2	0.86667	0.0
0.05201	0	12.6	0.76667	1.0
0.11334	0	12.3	0.43333	0.0
0.09012	0	13.8	0.3	1.0
0.05314	0	12.1	0.8	0.0
0.63321	1	11.7	0.73333	1.0
0.03441	0	12.8	0.26667	1.0
0.06019	0	12.0	0.6	0.0
0.2869	0	13.8	0.86667	1.0
0.09897	0	12.6	0.83333	0.0
0.18109	0	12.3	0.6	1.0
0.02901	0	12.5	0.36667	0.0
0.0776	0	13.4	0.86667	0.0
0.01738	0	12.5	0.43333	0.0
0.04802	0	12.0	0.6	0.0
0.04299	0	12.7	0.46667	0.0
0.01035	0	12.6	0.16667	0.0
0.10449	0	12.8	0.8	0.0
0.00713	0	12.4	0.13333	1.0
0.0676	0	12.3	0.9	1.0
0.11481	0	12.7	0.7	1.0
0.14732	0	12.5	0.43333	1.0
0.05625	0	12.2	0.7	1.0
0.0732	0	12.9	0.9	1.0
0.01035	0	12.4	0.16667	0.0
0.00706	0	13.0	0.23333	0.0
0.00851	0	13.5	0.16667	1.0
0.02436	0	12.7	0.43333	0.0
0.16819	0	12.2	0.8	1.0
0.02489	0	12.1	0.33333	1.0
0.08347	0	12.3	0.76667	0.0
0.03047	0	12.1	0.66667	0.0
0.01198	0	12.1	0.43333	0.0
0.03207	0	12.6	0.23333	0.0
0.01892	0	12.1	0.5	0.0
0.13513	0	12.4	0.86667	0.0
0.02245	0	12.7	0.4	0.0
0.20625	0	13.6	0.9	1.0
0.17645	1	10.8	0.8	0.0
0.24381	0	12.7	0.6	0.0
0.11145	0	12.4	0.46667	1.0
0.13711	0	12.6	0.8	1.0
0.08672	0	12.6	0.76667	1.0
0.04984	0	13.0	0.13333	1.0
0.10209	0	13.1	0.63333	0.0
0.03384	0	12.8	0.73333	0.0
0.62414	0	12.9	0.5	1.0
0.04093	0	12.4	0.53333	1.0
0.02723	0	12.2	0.53333	1.0
0.00746	0	12.3	0.0	0.0
0.02001	0	12.1	0.4	1.0
0.02122	0	13.0	0.26667	0.0
0.04958	0	12.2	0.73333	0.0
0.00663	0	12.1	0.43333	0.0
0.00636	0	12.4	0.06667	0.0
0.08972	0	12.7	0.63333	1.0
0.07265	0	13.0	0.83333	0.0
0.03769	0	12.9	0.83333	0.0
0.14479	0	12.1	0.76667	1.0
0.10984	0	12.2	0.6	1.0
0.01863	0	12.1	0.36667	0.0
0.01023	0	12.0	0.36667	1.0
0.57874	1	10.3	0.56667	1.0
0.06754	0	12.9	0.93333	0.0
0.08924	0	12.6	0.96667	0.0
0.31268	0	13.4	0.7	1.0
0.04005	0	13.9	0.56667	1.0
0.09349	0	12.1	0.83333	0.0
0.01559	0	12.9	0.16667	1.0
0.01635	0	12.9	0.43333	0.0
0.02811	0	13.9	0.33333	1.0
0.2458	0	12.9	0.96667	1.0
0.32914	0	13.4	0.9	1.0
0.03165	0	12.1	0.73333	0.0
0.05567	0	12.0	0.73333	1.0
0.1826	0	12.1	0.8	1.0
0.03578	1	7.7	0.13333	0.0
0.55652	0	12.3	0.83333	0.0
0.42991	0	12.6	0.83333	1.0
0.0638	0	12.3	0.76667	1.0
0.01774	0	12.3	0.13333	0.0
0.02181	0	12.9	0.4	1.0
0.00615	0	13.4	0.13333	1.0
0.00894	0	12.2	0.26667	0.0
0.02678	0	12.1	0.3	0.0
0.23496	0	12.9	0.33333	1.0
0.01008	0	13.8	0.43333	0.0
0.00712	0	12.8	0.2	0.0
0.00818	0	13.1	0.03333	0.0
0.151	0	12.4	0.83333	1.0
0.12906	0	12.9	0.76667	0.0
0.00987	0	12.4	0.2	0.0
0.01463	0	12.3	0.16667	0.0
0.23814	0	12.9	0.5	1.0
0.016	0	12.1	0.06667	1.0
0.04965	0	12.4	0.66667	0.0
0.71036	0	12.5	0.9	1.0
0.07973	0	12.3	0.06667	1.0
0.01997	0	12.4	0.16667	0.0
0.20922	0	13.7	0.4	0.0
0.07162	0	12.4	0.83333	0.0
0.07513	0	12.4	0.36667	1.0
0.02029	1	10.6	0.33333	0.0
0.0356	0	12.6	0.6	0.0
0.03541	0	12.1	0.2	1.0
0.03797	0	12.9	0.1	0.0
0.15151	0	13.8	0.86667	1.0
0.07301	0	12.1	0.56667	1.0
0.11695	0	12.9	0.53333	1.0
0.01435	0	13.6	0.03333	1.0
0.01917	0	12.2	0.53333	1.0
0.19575	0	13.1	0.96667	1.0
0.07148	1	12.8	0.53333	1.0
0.14572	0	12.1	0.93333	1.0
0.08435	0	13.1	0.66667	0.0
0.03791	1	9.7	0.53333	0.0
0.01966	0	12.9	0.13333	0.0
0.04042	0	12.0	0.73333	0.0
0.07418	0	12.2	0.7	0.0
0.00861	0	13.5	0.06667	1.0
0.44981	1	10.5	0.73333	1.0
0.013	0	12.7	0.3	0.0
0.02748	0	12.1	0.06667	1.0
0.07503	0	12.1	0.76667	1.0
0.03234	0	12.8	0.73333	0.0
0.01604	0	13.7	0.3	0.0
0.00867	0	12.4	0.13333	1.0
0.05464	0	12.4	0.4	1.0
0.16038	0	13.1	0.76667	0.0
0.05257	0	13.9	0.63333	0.0
0.01253	0	13.2	0.16667	0.0
0.0898	0	12.8	0.9	1.0
0.02172	0	13.6	0.56667	1.0
0.04665	0	12.5	0.6	1.0
0.01034	0	12.1	0.3	1.0
0.10842	0	12.1	0.8	1.0
0.02601	0	13.0	0.3	0.0
0.03917	0	13.0	0.03333	0.0
0.08372	1	9.4	0.83333	0.0
0.09631	0	12.5	0.73333	0.0
0.01426	0	12.3	0.1	0.0
0.03593	0	13.7	0.33333	0.0
0.12218	0	12.9	0.73333	0.0
0.08349	0	13.5	0.93333	0.0
0.48143	0	12.2	0.96667	0.0
0.28926	0	12.4	0.66667	1.0
0.0888	0	12.2	0.73333	0.0
0.01147	0	13.9	0.06667	0.0
0.05522	0	12.1	0.26667	1.0
0.12811	0	12.8	0.5	1.0
0.63851	0	12.6	0.76667	1.0
0.02055	0	12.4	0.13333	0.0
0.02549	0	12.9	0.33333	1.0
0.55709	0	12.9	0.73333	1.0
0.01243	0	12.1	0.3	0.0
0.07945	1	12.1	0.93333	0.0
0.02919	0	13.2	0.26667	0.0
0.01252	0	13.0	0.3	1.0
0.17149	0	13.8	0.26667	1.0
0.04211	0	12.2	0.1	1.0
0.31008	0	12.4	0.9	1.0
0.07669	0	12.2	0.76667	0.0
0.02417	0	13.8	0.53333	0.0
0.10362	1	7.2	0.76667	1.0
0.09292	1	11.2	0.63333	1.0
0.07049	0	12.8	0.23333	0.0
0.19332	1	9.8	0.83333	1.0
0.11524	1	6.4	0.9	1.0
0.01613	0	13.0	0.2	1.0
0.13859	0	13.3	0.76667	1.0
0.04956	0	12.2	0.36667	1.0
0.00814	0	12.8	0.53333	0.0
0.11411	0	13.0	0.8	0.0
0.05174	1	9.3	0.8	1.0
0.07247	1	7.6	0.83333	0.0
0.01325	0	12.6	0.16667	1.0
0.02786	0	12.4	0.33333	1.0
0.01039	0	12.2	0.16667	0.0
0.04865	0	12.0	0.7	0.0
0.07362	0	12.1	0.93333	0.0
0.03703	1	8.4	0.3	0.0
0.08609	0	13.5	0.8	0.0
0.16798	0	12.8	0.7	0.0
0.01993	0	12.1	0.16667	1.0
0.03849	0	12.1	0.86667	1.0
0.07215	0	12.3	0.76667	1.0
0.14434	0	12.3	0.93333	0.0
0.02953	0	12.1	0.53333	0.0
0.01379	0	13.1	0.26667	1.0
0.27975	0	12.5	0.86667	1.0
0.01251	0	12.1	0.03333	0.0
0.32663	0	12.3	0.93333	1.0
0.02647	0	12.3	0.06667	1.0
0.12982	0	12.7	0.7	0.0
0.04043	0	12.4	0.2	1.0
0.50296	1	9.7	0.73333	1.0
0.01347	0	12.4	0.23333	1.0
0.01547	0	12.9	0.33333	0.0
0.07314	0	12.3	0.83333	1.0
0.01534	0	13.4	0.13333	1.0
0.06304	0	12.5	1.0	1.0
0.16354	0	12.5	0.73333	0.0
0.03003	0	12.2	0.8	0.0
0.13179	1	11.1	0.6	0.0
0.04004	0	13.2	0.36667	0.0
0.07651	0	12.6	0.3	0.0
0.09447	1	12.9	0.73333	0.0
0.04029	0	12.9	0.76667	0.0
0.20457	0	12.1	0.53333	1.0
0.3112	1	10.7	0.66667	0.0
0.03924	0	12.7	0.76667	1.0
0.25649	0	12.5	0.83333	1.0
0.14164	1	10.6	0.86667	1.0
0.09937	0	12.9	0.7	1.0
0.11042	0	12.2	0.9	0.0
0.00928	0	12.4	0.0	1.0
0.01139	0	13.8	0.33333	0.0
0.04016	0	12.1	0.36667	0.0
0.05107	0	13.1	0.7	1.0
0.01413	0	13.3	0.33333	0.0
0.10703	0	13.0	0.86667	0.0
0.01537	0	12.1	0.23333	1.0
0.05871	0	12.8	0.8	0.0
0.11658	0	12.2	0.73333	0.0
0.13542	0	12.3	0.83333	1.0
0.0235	0	12.9	0.26667	0.0
0.05289	0	12.6	0.73333	1.0
0.00799	0	12.8	0.03333	0.0
0.09201	0	12.2	0.7	0.0
0.01086	0	12.7	0.16667	0.0
0.02062	0	13.1	0.36667	0.0
0.06751	0	13.2	0.13333	0.0
0.01419	0	12.7	0.56667	0.0
0.01553	0	12.1	0.3	1.0
0.01461	0	13.0	0.63333	1.0
0.03998	0	13.7	0.33333	1.0
0.01198	0	13.0	0.13333	1.0
0.02958	0	12.1	0.7	0.0
0.0231	0	12.2	0.33333	0.0
0.01119	0	12.1	0.16667	1.0
0.0349	0	12.7	0.63333	0.0
0.04362	0	12.1	0.83333	0.0
0.10171	0	12.6	0.86667	1.0
0.00975	0	13.6	0.03333	0.0
0.02286	0	13.1	0.1	0.0
0.07555	0	13.1	0.3	1.0
0.11149	0	12.0	0.53333	1.0
0.05552	0	12.7	0.73333	0.0
0.02295	0	12.5	0.16667	0.0
0.25193	0	12.7	0.8	0.0
0.00919	0	12.0	0.23333	0.0
0.17187	0	12.4	0.66667	0.0
0.09345	0	13.0	0.83333	1.0
0.05665	0	12.4	0.76667	0.0
0.0158	0	13.9	0.36667	1.0
0.03181	0	13.2	0.16667	1.0
0.38602	1	12.1	0.8	1.0
0.02003	0	12.3	0.1	0.0
0.0242	0	12.1	0.36667	0.0
0.02247	0	13.3	0.7	0.0
0.01131	0	12.9	0.13333	1.0
0.08951	0	12.8	0.83333	1.0
0.07484	0	13.1	0.86667	1.0
0.05145	0	12.6	0.8	0.0
0.1071	0	12.4	0.96667	0.0
0.00902	0	12.6	0.0	1.0
0.09038	0	12.3	0.86667	1.0
0.10444	0	12.9	0.7	0.0
0.09331	0	13.1	0.73333	1.0
0.03618	0	12.2	0.53333	1.0
0.0766	1	9.9	0.26667	0.0
0.01623	0	13.4	0.06667	1.0
0.0357	0	13.0	0.16667	1.0
0.03155	0	12.5	0.5	0.0
0.24547	1	11.0	0.96667	1.0
0.07272	0	13.4	0.43333	1.0
0.11589	0	13.8	0.8	1.0
0.04429	0	12.6	0.73333	0.0
0.28013	0	12.5	0.96667	1.0
0.06018	0	12.4	0.8	0.0
0.02061	0	12.9	0.6	0.0
0.06423	0	12.9	0.9	0.0
0.08292	0	12.1	0.76667	1.0
0.30476	1	13.2	0.86667	0.0
0.01019	0	12.4	0.06667	0.0
0.01991	0	12.7	0.56667	1.0
0.31457	0	12.9	0.96667	1.0
0.11097	0	12.1	0.7	1.0
0.16833	0	13.6	0.63333	0.0
0.19631	0	12.3	0.96667	1.0
0.01795	0	12.7	0.2	0.0
0.0261	0	12.9	0.46667	0.0
0.63962	1	0.4	0.93333	0.0
0.02267	0	12.7	0.8	0.0
0.01061	0	12.5	0.26667	0.0
0.01694	0	12.4	0.56667	0.0
0.01365	0	12.1	0.3	1.0
0.01302	0	12.1	0.36667	1.0
0.01457	0	12.9	0.2	1.0
0.02114	0	12.8	0.46667	0.0
0.03624	0	13.0	0.4	0.0
0.01709	0	12.1	0.43333	0.0
0.01386	0	12.2	0.23333	0.0
0.08084	0	13.7	0.9	1.0
0.15008	0	13.3	0.93333	0.0
0.06646	0	12.2	0.73333	0.0
0.0779	0	13.0	0.76667	0.0
0.0708	0	12.3	0.73333	0.0
0.04417	0	13.2	0.43333	0.0
0.20178	1	9.8	0.7	0.0
0.23089	1	13.3	0.96667	0.0
0.18592	0	13.0	0.46667	1.0
0.05932	0	13.6	0.9	0.0
0.03965	1	5.2	0.46667	1.0
0.68315	1	11.5	0.93333	1.0
0.02183	0	13.0	0.3	1.0
0.01163	0	13.3	0.1	0.0
0.01487	0	13.1	0.2	1.0
0.02983	0	13.0	0.7	0.0
0.2257	0	13.5	0.66667	1.0
0.00968	0	13.8	0.06667	0.0
0.33722	0	12.4	0.96667	0.0
0.02001	0	13.6	0.33333	1.0
0.01182	0	13.4	0.13333	0.0
0.07759	0	12.2	0.33333	0.0
0.10437	0	12.8	0.73333	1.0
0.0287	0	12.7	0.53333	0.0
0.02759	0	13.3	0.36667	0.0
0.06007	0	13.1	0.56667	0.0
0.01673	0	12.9	0.13333	0.0
0.14428	0	12.2	0.4	1.0
0.01325	0	13.9	0.23333	0.0
0.09925	0	12.5	0.7	1.0
0.01748	0	13.0	0.46667	1.0
0.06131	0	13.0	0.53333	1.0
0.04321	0	12.1	0.2	1.0
0.06393	0	12.9	0.9	0.0
0.05309	0	13.6	0.8	0.0
0.11367	0	13.5	0.73333	0.0
0.04536	0	13.0	0.4	0.0
0.08817	0	12.1	0.76667	1.0
0.14267	0	12.7	0.1	1.0
0.03944	0	12.2	0.83333	0.0
0.02428	0	12.3	0.36667	0.0
0.03087	0	12.1	0.36667	0.0
0.02913	0	12.2	0.36667	1.0
0.04099	0	13.7	0.2	0.0
0.0813	0	12.4	0.53333	1.0
0.23089	0	12.2	0.8	1.0
0.03928	0	12.1	0.7	0.0
0.76406	0	12.7	0.73333	0.0
0.01849	0	12.5	0.23333	1.0
0.01478	0	13.1	0.3	0.0
0.36063	0	12.1	0.86667	0.0
0.07316	0	12.8	0.56667	0.0
0.01988	0	13.8	0.26667	0.0
0.01958	0	12.3	0.23333	0.0
0.01506	0	13.6	0.46667	0.0
0.01434	0	12.2	0.13333	1.0
0.00663	0	12.6	0.36667	0.0
0.00682	0	12.3	0.16667	1.0
0.1435	0	12.2	0.93333	0.0
0.02851	0	13.8	0.1	1.0
0.02338	0	12.7	0.4	0.0
0.01599	0	12.7	0.5	0.0
0.2141	0	12.6	0.7	1.0
0.00769	0	12.4	0.3	0.0
0.09723	0	12.5	0.7	1.0
0.02827	0	12.2	0.3	1.0
0.11527	0	12.2	0.73333	1.0
0.29708	1	8.3	0.7	1.0
0.00533	0	12.9	0.03333	0.0
0.03622	0	12.6	0.56667	0.0
0.00788	0	12.0	0.03333	0.0
0.04759	0	12.1	0.23333	0.0
0.25238	0	13.2	0.86667	1.0
0.03565	0	12.5	0.6	0.0
0.13615	0	12.1	0.96667	0.0
0.00949	0	13.8	0.06667	0.0
0.26799	0	12.7	0.9	1.0
0.03083	0	13.1	0.9	0.0
0.04196	0	12.8	0.9	1.0
0.27347	0	12.7	0.93333	0.0
0.05932	0	12.4	0.26667	1.0
0.78636	1	0.8	0.7	0.0
0.01232	0	12.5	0.1	1.0
0.07597	0	12.8	0.86667	0.0
0.02105	0	12.3	0.6	0.0
0.09077	0	12.6	0.86667	0.0
0.05163	0	12.2	0.9	0.0
0.06694	0	13.1	0.66667	1.0
0.28582	0	12.4	0.6	1.0
0.01412	0	13.0	0.4	0.0
0.10134	0	12.2	0.83333	0.0
0.08745	0	13.0	0.76667	0.0
0.01183	0	12.8	0.13333	0.0
0.11315	0	12.3	0.8	1.0
0.0628	0	12.9	0.43333	1.0
0.0216	0	12.6	0.06667	0.0
0.11203	0	12.7	0.63333	0.0
0.0291	0	13.1	0.36667	0.0
0.16019	0	12.1	0.7	0.0
0.92667	1	3.5	0.63333	1.0
0.04851	0	12.6	0.66667	0.0
0.02949	0	12.1	0.56667	0.0
0.16996	1	10.8	0.83333	1.0
0.01227	0	12.2	0.13333	0.0
0.01998	0	12.7	0.03333	0.0
0.03866	0	13.4	0.63333	0.0
0.05105	0	12.6	0.43333	0.0
0.02834	0	13.5	0.53333	1.0
0.0142	0	12.1	0.36667	0.0
0.02812	0	12.3	0.13333	0.0
0.06284	0	12.1	0.56667	1.0
0.14401	0	12.1	0.7	1.0
0.1926	1	8.7	0.96667	1.0
0.47301	1	9.7	0.66667	1.0
0.0086	0	12.1	0.1	0.0
0.01604	0	12.8	0.16667	0.0
0.16146	1	12.7	0.96667	1.0
0.00755	0	12.4	0.0	1.0
0.10099	0	13.3	0.33333	1.0
0.04809	0	12.3	0.83333	0.0
0.01153	0	12.5	0.2	0.0
0.10568	0	12.8	0.6	1.0
0.02669	0	12.4	0.63333	0.0
0.13459	0	12.3	0.53333	0.0
0.01616	0	12.9	0.03333	0.0
0.02664	0	12.7	0.53333	1.0
0.07473	0	12.9	0.76667	0.0
0.03631	0	13.6	0.13333	1.0
0.01318	0	12.9	0.53333	1.0
0.02941	0	12.1	0.8	0.0
0.17584	1	10.6	0.9	0.0
0.09057	0	13.0	0.5	0.0
0.02164	0	12.9	0.43333	0.0
0.69016	1	10.7	0.83333	1.0
0.10196	0	12.2	0.63333	0.0
0.02044	0	12.1	0.56667	0.0
0.01216	0	12.3	0.1	0.0
0.14619	1	5.0	0.76667	0.0
0.02432	0	12.7	0.16667	1.0
0.26821	1	13.3	0.83333	1.0
0.42642	0	12.5	0.73333	0.0
0.04765	0	12.3	0.73333	0.0
0.02009	0	12.3	0.76667	1.0
0.01391	0	13.0	0.16667	1.0
0.81209	1	7.2	0.96667	1.0
0.02905	0	12.1	0.13333	1.0
0.14554	0	13.1	0.86667	1.0
0.02185	0	12.7	0.66667	1.0
0.04843	0	12.4	0.3	0.0
0.01087	0	12.4	0.03333	0.0
0.21503	0	12.3	0.83333	1.0
0.35622	0	12.2	0.6	1.0
0.00576	0	12.4	0.03333	1.0
0.0362	0	12.3	0.7	1.0
0.01587	0	13.4	0.46667	0.0
0.02775	0	12.7	0.46667	0.0
0.04873	0	12.7	0.43333	1.0
0.01463	0	12.3	0.66667	0.0
0.03561	0	13.3	0.36667	1.0
0.149	0	13.0	0.76667	0.0
0.00833	0	12.1	0.13333	0.0
0.0169	0	12.2	0.16667	1.0
0.00639	0	13.5	0.03333	1.0
0.0163	0	12.6	0.36667	0.0
0.01296	0	12.1	0.43333	0.0
0.07567	0	12.1	0.93333	1.0
0.11938	0	12.5	0.66667	0.0
0.01347	0	12.2	0.16667	1.0
0.47286	0	12.4	1.0	0.0
0.08695	0	13.6	0.4	1.0
0.25703	0	13.5	0.96667	0.0
0.18484	0	13.0	0.46667	1.0
0.57638	1	8.9	0.9	1.0
0.04969	0	12.3	0.3	1.0
0.01781	0	13.0	0.03333	0.0
0.05662	0	12.8	0.4	0.0
0.1624	0	12.4	0.6	0.0
0.03443	0	12.8	0.4	1.0
0.01093	0	12.7	0.06667	1.0
0.01123	0	12.3	0.0	1.0
0.08652	0	12.9	0.73333	1.0
0.01507	0	13.6	0.26667	0.0
0.01096	0	12.7	0.26667	1.0
0.02081	0	12.2	0.1	0.0
0.02093	0	12.2	0.46667	0.0
0.05033	0	13.0	0.6	1.0
0.12656	0	13.0	0.9	0.0
0.01405	0	12.0	0.3	0.0
0.13227	0	12.1	0.9	1.0
0.03002	0	12.7	0.23333	0.0
0.10995	0	12.6	0.86667	1.0
0.02383	0	12.5	0.36667	1.0
0.31747	1	4.6	0.9	0.0
0.01127	0	12.4	0.16667	1.0
0.02696	0	12.2	0.16667	0.0
0.10944	0	12.5	0.86667	1.0
0.01221	0	13.9	0.43333	0.0
0.01878	0	12.7	0.36667	0.0
0.02945	0	13.0	0.1	0.0
0.0263	0	12.5	0.16667	0.0
0.1915	1	10.2	0.8	1.0
0.01387	0	13.4	0.06667	1.0
0.01873	0	12.0	0.66667	0.0
0.07178	0	12.1	0.56667	0.0
0.02069	0	12.2	0.33333	0.0
0.09592	0	12.6	0.76667	0.0
0.15883	0	12.2	0.66667	0.0
0.07038	0	13.7	0.73333	1.0
0.02202	0	12.2	0.63333	0.0
0.07302	0	12.1	0.4	1.0
0.05777	0	13.0	0.46667	1.0
0.00821	0	12.7	0.2	0.0
0.08069	0	12.6	1.0	0.0
0.08116	0	12.7	0.9	1.0
0.01621	0	12.3	0.5	1.0
0.01924	0	12.7	0.3	1.0
0.01992	0	12.6	0.16667	1.0
0.09655	0	12.7	0.66667	1.0
0.02214	0	12.3	0.46667	0.0
0.01501	0	12.5	0.33333	0.0
0.01287	0	13.1	0.3	0.0
0.73932	1	9.3	0.2	0.0
0.01306	0	12.6	0.03333	0.0
0.07205	0	12.4	0.86667	0.0
0.01514	0	13.1	0.13333	0.0
0.0199	1	8.8	0.6	0.0
0.01752	0	13.7	0.13333	1.0
0.02775	0	12.5	0.56667	0.0
0.08626	0	13.1	0.3	0.0
0.01592	0	12.3	0.3	0.0
0.18272	0	12.1	0.9	0.0
0.07982	0	12.5	0.86667	1.0
0.05057	0	13.1	0.73333	0.0
0.08414	0	12.9	0.63333	0.0
0.04796	0	12.1	0.63333	1.0
0.08381	0	12.1	0.76667	0.0
0.11793	0	12.2	0.9	0.0
0.03883	0	13.0	0.7	1.0
0.031	0	12.4	0.06667	1.0
0.01743	0	12.9	0.66667	0.0
0.03767	0	13.4	0.36667	1.0
0.05152	0	12.7	0.93333	1.0
0.07163	0	13.0	0.3	0.0
0.12437	0	12.5	0.86667	0.0
0.37897	0	13.5	0.76667	1.0
0.02785	0	12.4	0.13333	0.0
0.07057	0	13.6	0.6	0.0
0.06692	0	12.2	0.7	1.0
0.05037	0	12.1	0.13333	1.0
0.02945	0	13.0	0.66667	1.0
0.31119	1	7.1	0.9	1.0
0.0068	0	13.8	0.4	0.0
0.32105	0	12.6	0.73333	0.0
0.01346	0	12.7	0.53333	0.0
0.00754	0	12.5	0.06667	1.0
0.00661	0	12.7	0.0	0.0
0.43148	0	12.6	0.7	1.0
0.13347	1	4.6	0.93333	1.0
0.1527	1	10.7	0.86667	0.0
0.01046	0	13.1	0.23333	0.0
0.02661	0	12.2	0.5	0.0
0.08624	0	12.9	0.13333	0.0
0.09698	0	12.5	0.76667	1.0
0.24175	0	12.7	0.7	1.0
0.03142	0	12.2	0.23333	1.0
0.03356	0	12.2	0.46667	1.0
0.13671	0	13.8	0.93333	0.0
0.06648	0	12.5	0.83333	1.0
0.17747	0	12.7	0.73333	1.0
0.00583	0	13.6	0.06667	0.0
0.74597	0	12.6	0.76667	1.0
0.04782	0	13.1	0.2	1.0
0.01753	0	12.2	0.43333	1.0
0.02819	0	12.4	0.6	0.0
0.02681	0	13.0	0.23333	0.0
0.03853	1	6.7	0.33333	0.0
0.28934	0	12.7	0.63333	0.0
0.01001	0	13.0	0.26667	0.0
0.04635	0	12.6	0.53333	0.0
0.01328	0	13.3	0.1	0.0
0.01483	0	12.7	0.2	0.0
0.19413	1	10.8	0.7	1.0
0.10197	0	12.6	0.7	1.0
0.00972	0	12.1	0.23333	0.0
0.0321	0	13.7	0.76667	0.0
0.05506	0	12.8	0.66667	1.0
0.01839	0	12.5	0.1	1.0
0.01058	0	13.0	0.13333	0.0
0.91519	1	0.3	0.73333	1.0
0.04794	0	12.4	0.83333	1.0
0.04491	0	12.7	0.23333	0.0
0.05232	0	13.0	0.4	1.0
0.03893	0	12.0	0.73333	0.0
0.02991	0	12.1	0.3	1.0
0.19444	0	12.4	0.7	0.0
0.1547	0	12.5	0.2	1.0
0.05656	0	12.8	0.83333	1.0
0.03464	0	12.7	0.56667	0.0
0.01384	0	13.1	0.1	0.0
0.05367	0	12.5	0.76667	0.0
0.01077	0	12.8	0.06667	1.0
0.38119	0	12.8	0.8	0.0
0.44982	0	12.6	0.66667	1.0
0.01422	0	12.1	0.53333	0.0
0.02244	0	12.1	0.53333	1.0
0.25512	0	12.3	0.86667	1.0
0.00648	0	13.7	0.03333	1.0
0.04893	0	12.5	0.7	0.0
0.06224	0	12.1	0.7	0.0
0.0168	0	12.7	0.3	0.0
0.07796	0	13.2	0.56667	0.0
0.11167	1	8.1	0.23333	1.0
0.01622	0	12.6	0.5	0.0
0.12765	0	12.5	0.6	1.0
0.06367	1	6.9	0.6	0.0
0.89381	1	13.0	0.8	1.0
0.03127	0	13.5	0.46667	0.0
0.01847	0	12.3	0.16667	0.0
0.05018	0	12.7	0.83333	0.0
0.07448	0	12.1	0.93333	0.0
0.0397	0	12.7	0.5	0.0
0.25438	1	8.9	0.73333	1.0
0.65387	0	12.1	1.0	1.0
0.12014	0	13.0	0.9	0.0
0.16422	0	12.2	0.66667	0.0
0.01279	0	12.6	0.33333	0.0
0.0105	0	12.3	0.13333	1.0
0.31051	0	12.2	0.36667	0.0
0.11546	0	12.8	0.66667	0.0
0.03567	0	12.3	0.36667	0.0
0.27306	1	12.8	0.66667	1.0
0.01037	0	12.6	0.26667	1.0
0.1424	0	12.0	0.53333	1.0
0.02724	0	12.7	0.46667	1.0
0.25294	0	12.1	0.5	1.0
0.25593	0	12.8	0.73333	0.0
0.02233	0	13.0	0.26667	0.0
0.0574	0	12.5	0.86667	1.0
0.0249	0	12.2	0.36667	0.0
0.0136	0	12.1	0.03333	0.0
0.04435	0	13.0	0.36667	0.0
0.18875	0	12.4	0.6	0.0
0.06004	0	12.6	0.76667	0.0
0.01429	0	13.8	0.23333	1.0
0.16968	0	12.3	0.76667	1.0
0.0435	0	12.1	0.33333	1.0
0.20598	1	13.0	0.93333	1.0
0.06353	0	12.4	0.76667	0.0
0.01982	0	12.6	0.26667	1.0
0.4738	0	12.1	0.83333	0.0
0.08392	0	12.7	0.66667	1.0
0.31452	0	12.1	0.86667	0.0
0.01798	0	12.1	0.33333	1.0
0.04129	0	13.7	0.46667	0.0
0.01361	0	12.7	0.06667	1.0
0.06842	0	13.7	0.43333	0.0
0.08246	0	12.2	0.83333	1.0
0.243	0	12.8	0.9	1.0
0.08557	0	13.0	0.93333	1.0
0.29562	1	8.3	0.9	0.0
0.01872	0	12.5	0.2	1.0
0.35667	0	13.4	0.6	1.0
0.01159	0	12.4	0.43333	0.0
0.17826	0	12.1	0.93333	0.0
0.10328	0	12.5	0.76667	0.0
0.01303	0	13.0	0.43333	0.0
0.09777	0	12.3	0.56667	1.0
0.01887	0	13.7	0.2	1.0
0.12621	0	12.9	0.83333	0.0
0.02691	0	13.0	0.53333	0.0
0.07218	0	12.9	0.73333	0.0
0.03281	0	12.6	0.3	1.0
0.01121	0	12.6	0.43333	0.0
0.30813	0	12.8	0.76667	1.0
0.02292	0	13.4	0.03333	1.0
0.03711	0	13.0	0.5	0.0
0.0751	0	12.1	0.93333	0.0
0.17495	0	12.7	0.96667	1.0
0.57603	0	12.1	0.83333	1.0
0.0378	0	12.1	0.23333	0.0
0.03767	0	13.8	0.3	1.0
0.03738	0	12.8	0.46667	0.0
0.0612	0	12.7	0.53333	1.0
0.12366	0	12.8	0.5	1.0
0.26861	1	11.1	0.73333	1.0
0.04326	0	12.6	0.66667	0.0
0.06147	0	12.1	0.76667	1.0
0.03116	0	12.2	0.36667	1.0
0.01946	0	12.1	0.2	1.0
0.03459	0	12.2	0.96667	0.0
0.1529	0	12.4	0.56667	1.0
0.08317	0	12.7	0.5	1.0
0.04302	0	13.2	0.6	0.0
0.17696	0	13.0	0.73333	0.0
0.0226	0	12.8	0.16667	1.0
0.14266	0	13.1	0.9	0.0
0.01148	0	12.2	0.66667	1.0
0.03167	0	12.9	0.46667	1.0
0.11085	0	12.9	0.76667	1.0
0.0184	0	12.7	0.56667	0.0
0.04969	0	13.0	0.4	0.0
0.07133	0	12.9	0.7	1.0
0.15113	0	12.2	0.8	1.0
0.08205	1	12.8	0.4	1.0
0.06116	0	12.5	0.63333	1.0
0.12828	0	13.0	0.86667	1.0
0.75122	1	7.7	0.96667	0.0
0.17039	0	13.0	0.93333	0.0
0.02987	0	12.5	0.06667	1.0
0.29609	1	11.0	0.83333	1.0
0.02038	0	12.7	0.3	0.0
0.03662	0	12.1	0.36667	1.0
0.01689	0	12.0	0.56667	0.0
0.01788	0	12.7	0.43333	1.0
0.00863	0	13.4	0.13333	1.0
0.04894	0	12.2	0.26667	0.0
0.01335	0	12.9	0.16667	1.0
0.0743	0	12.3	0.5	0.0
0.04021	0	12.7	0.8	0.0
0.01098	0	12.1	0.43333	1.0
0.01227	0	12.7	0.06667	0.0
0.01631	0	12.2	0.76667	1.0
0.04521	0	13.0	0.06667	1.0
0.06608	0	12.7	0.76667	0.0
0.40164	0	12.5	0.9	1.0
0.00828	0	12.5	0.23333	1.0
0.24901	0	12.6	0.8	1.0
0.28231	0	13.2	0.93333	0.0
0.0646	0	12.1	0.66667	1.0
0.1439	0	12.1	0.86667	1.0
0.01112	0	12.1	0.03333	0.0
0.08906	0	12.2	0.7	0.0
0.03543	1	6.4	0.36667	1.0
0.29288	0	12.2	0.93333	1.0
0.01468	0	12.4	0.4	0.0
0.17997	0	13.0	0.5	0.0
0.79805	1	8.5	0.86667	0.0
0.03753	0	12.8	0.43333	0.0
0.36701	1	10.8	0.63333	1.0
0.01806	0	12.9	0.2	1.0
0.2202	0	12.6	0.83333	1.0
0.01251	0	13.5	0.33333	1.0
0.03494	0	13.0	0.76667	1.0
0.01017	0	13.8	0.13333	0.0
0.07167	0	13.1	0.56667	1.0
0.05601	0	12.3	0.86667	1.0
0.02232	0	12.4	0.53333	1.0
0.0085	0	12.1	0.2	0.0
0.0093	0	12.0	0.26667	0.0
0.03309	0	12.4	0.43333	1.0
0.01687	0	13.4	0.06667	0.0
0.01283	0	13.0	0.4	0.0
0.03367	0	13.4	0.86667	0.0
0.06517	0	12.7	0.6	0.0
0.31725	0	13.2	0.76667	0.0
0.03266	0	12.2	0.63333	0.0
0.01166	0	12.2	0.1	0.0
0.03857	0	12.3	0.4	1.0
0.06029	0	12.3	0.66667	1.0
0.07105	0	13.1	0.63333	0.0
0.02683	0	12.0	0.2	1.0
0.02937	0	12.1	0.2	0.0
0.03809	0	12.1	0.73333	1.0
0.02506	0	12.2	0.36667	0.0
0.18899	1	8.6	0.7	0.0
0.23925	0	13.0	0.8	1.0
0.09204	1	11.1	0.23333	1.0
0.11175	0	12.0	0.66667	0.0
0.03673	0	12.9	0.83333	0.0
0.02292	0	13.6	0.06667	1.0
0.027	0	12.6	0.2	0.0
0.1002	0	12.5	0.73333	1.0
0.0192	0	13.4	0.26667	0.0
0.02014	0	13.4	0.23333	0.0
0.4267	0	12.1	0.86667	0.0
0.08175	0	12.8	0.73333	1.0
0.17133	0	12.1	0.8	1.0
0.0933	0	12.3	0.9	1.0
0.08869	0	12.4	0.73333	0.0
0.04031	0	12.4	0.66667	0.0
0.32115	0	13.4	0.6	0.0
0.08299	0	12.8	0.76667	0.0
0.05174	0	12.3	0.73333	0.0
0.01147	0	12.5	0.03333	1.0
0.03582	0	13.8	0.56667	0.0
0.03713	0	12.3	0.46667	1.0
0.00826	0	13.5	0.03333	0.0
0.02007	1	12.3	0.23333	0.0
0.00571	0	12.0	0.06667	1.0
0.03363	0	12.2	0.16667	1.0
0.04911	0	12.2	0.33333	1.0
0.0205	0	13.2	0.53333	0.0
0.11666	0	12.8	0.96667	0.0
0.01219	0	12.4	0.03333	1.0
0.02925	0	12.6	0.66667	1.0
0.01063	0	13.4	0.2	0.0
0.07921	0	12.7	0.73333	0.0
0.2228	0	12.6	0.83333	1.0
0.15276	0	13.5	0.5	1.0
0.07737	0	12.2	0.73333	0.0
0.04185	0	12.5	0.7	1.0
0.0102	0	13.4	0.13333	1.0
0.01758	0	13.0	0.4	1.0
0.04818	0	12.2	0.56667	0.0
0.08727	0	12.8	0.73333	0.0
0.09193	0	12.7	0.6	1.0
0.2988	0	12.2	0.16667	0.0
0.11817	0	12.6	0.93333	1.0
0.02294	0	13.2	0.66667	0.0
0.42051	1	11.2	0.96667	0.0
0.01442	0	12.1	0.03333	1.0
0.02716	0	12.1	0.2	1.0
0.25222	0	12.3	0.96667	1.0
0.04022	0	12.3	0.56667	0.0
0.00656	0	13.3	0.03333	1.0
0.01729	0	13.1	0.03333	0.0
0.09138	0	12.4	0.7	0.0
0.00883	0	12.4	0.03333	0.0
0.03484	0	13.4	0.06667	0.0
0.02751	0	12.7	0.56667	1.0
0.14241	0	12.7	0.73333	1.0
0.02898	0	13.0	0.16667	1.0
0.06102	0	12.9	0.8	0.0
0.01726	0	12.1	0.26667	1.0
0.01598	0	12.4	0.03333	1.0
0.03462	0	12.9	0.53333	1.0
0.01551	0	12.1	0.06667	0.0
0.02679	0	12.3	0.13333	0.0
0.19797	1	11.0	0.66667	1.0
0.07676	0	12.3	0.83333	1.0
0.05952	0	12.7	0.96667	0.0
0.05076	1	12.7	0.66667	1.0
0.02014	0	13.0	0.56667	0.0
0.03186	0	12.4	0.46667	1.0
0.01587	0	12.7	0.36667	0.0
0.01598	0	12.6	0.73333	0.0
0.01442	0	12.3	0.46667	0.0
0.01085	0	13.4	0.1	1.0
0.01206	0	13.2	0.03333	0.0
0.01422	0	13.0	0.4	0.0
0.01996	0	12.5	0.2	1.0
0.07867	0	13.3	0.93333	0.0
0.03738	0	12.2	0.4	1.0
0.02191	0	12.5	0.33333	0.0
0.08	0	13.0	0.2	0.0
0.04113	0	13.0	0.63333	0.0
0.14706	0	12.4	0.86667	1.0
0.01466	0	13.7	0.03333	0.0
0.01959	0	12.7	0.63333	0.0
0.01285	0	13.4	0.26667	0.0
0.0165	0	12.8	0.36667	1.0
0.00997	0	12.4	0.3	0.0
0.22784	0	12.9	0.96667	1.0
0.03173	0	13.7	0.5	0.0
0.19474	0	13.4	0.86667	1.0
0.05291	0	12.7	0.7	1.0
0.13869	0	12.5	0.83333	1.0
0.03034	0	12.8	0.53333	0.0
0.0599	1	8.4	0.1	1.0
0.0118	0	12.2	0.03333	0.0
0.03518	0	12.3	0.3	0.0
0.01155	0	13.6	0.06667	1.0
0.84033	1	0.9	0.8	1.0
0.00651	0	12.4	0.06667	1.0
0.06371	0	12.1	0.8	0.0
0.01833	0	12.8	0.33333	0.0
0.01251	0	12.1	0.1	1.0
0.09187	0	13.5	0.7	0.0
0.02943	0	12.7	0.63333	0.0
0.08069	0	12.1	0.76667	1.0
0.03658	0	13.9	0.23333	1.0
0.19846	0	12.2	0.86667	1.0
0.02145	0	13.3	0.43333	0.0
0.01566	0	12.5	0.76667	0.0
0.04549	0	12.3	0.63333	0.0
0.2862	0	12.1	0.56667	1.0
0.04033	0	12.2	0.3	1.0
0.02332	0	12.4	0.46667	0.0
0.01342	0	12.1	0.46667	0.0
0.22521	0	12.6	0.1	0.0
0.1347	0	13.0	0.96667	1.0
0.05274	0	12.1	0.93333	0.0
0.44345	1	4.2	0.83333	1.0
0.11521	0	12.3	0.76667	0.0
0.01197	0	12.7	0.1	1.0
0.04057	1	4.9	0.23333	0.0
0.04547	0	12.5	0.63333	0.0
0.04229	0	12.6	0.86667	0.0
0.04322	0	12.0	0.6	1.0
0.014	0	12.4	0.2	1.0
0.07784	0	12.7	0.9	1.0
0.11961	0	12.3	0.66667	0.0
0.09323	0	12.1	0.66667	1.0
0.08811	0	13.1	0.66667	0.0
0.05269	0	12.1	0.8	0.0
0.06501	0	13.0	0.66667	0.0
0.05921	0	12.5	0.66667	1.0
0.02253	0	12.4	0.26667	1.0
0.02857	0	12.1	0.7	0.0
0.07545	0	13.4	0.86667	1.0
0.02102	0	12.7	0.53333	0.0
0.00987	0	12.8	0.3	0.0
0.02217	0	13.1	0.36667	1.0
0.47547	0	13.6	0.96667	1.0
0.05674	0	12.4	0.7	0.0
0.09879	0	13.2	0.7	1.0
0.11864	0	12.3	0.86667	1.0
0.02963	1	9.1	0.7	1.0
0.22315	0	13.0	0.53333	0.0
0.08181	0	12.1	0.8	1.0
0.02725	0	12.1	0.3	1.0
0.49469	1	7.6	0.7	1.0
0.02086	0	12.2	0.1	0.0
0.17368	0	13.1	0.66667	1.0
0.0294	0	13.7	0.8	1.0
0.1415	0	12.9	0.76667	1.0
0.24516	1	11.2	0.96667	1.0
0.03264	0	12.6	0.46667	0.0
0.01504	0	13.7	0.2	0.0
0.01287	0	12.9	0.4	1.0
0.19176	1	6.2	0.7	1.0
0.03006	0	13.5	0.36667	1.0
0.04439	0	12.2	0.9	0.0
0.02795	0	12.7	0.5	0.0
0.03391	0	12.3	0.56667	0.0
0.2307	0	12.4	0.8	1.0
0.0219	0	13.2	0.6	1.0
0.01109	0	13.1	0.23333	0.0
0.034	0	13.7	0.7	0.0
0.00768	0	13.7	0.1	0.0
0.10365	0	12.8	0.86667	1.0
0.04871	0	12.8	0.76667	1.0
0.14315	0	12.2	0.9	0.0
0.0594	0	12.4	0.93333	0.0
0.02217	0	12.3	0.4	1.0
0.16206	0	12.9	0.6	1.0
0.06606	0	12.3	0.7	0.0
0.22762	0	12.8	0.66667	1.0
0.021	0	12.9	0.33333	0.0
0.0351	0	12.7	0.66667	0.0
0.00624	0	13.7	0.23333	1.0
0.07034	0	12.2	0.86667	0.0
0.01943	0	12.2	0.56667	0.0
0.02923	0	12.1	0.3	1.0
0.11162	0	12.1	0.76667	1.0
0.02071	0	12.7	0.46667	0.0
0.08597	1	11.1	0.96667	1.0
0.01133	0	12.1	0.23333	0.0
0.01383	0	13.2	0.13333	1.0
0.007	0	12.6	0.03333	0.0
0.18575	1	12.6	0.93333	0.0
0.13085	0	13.8	0.16667	0.0
0.65477	1	9.0	0.93333	1.0
0.02192	0	12.2	0.4	0.0
0.03091	0	12.6	0.43333	0.0
0.00458	0	12.8	0.1	0.0
0.04069	0	12.5	0.7	0.0
0.15801	0	13.5	0.63333	0.0
0.08597	0	12.1	0.76667	0.0
0.588	1	4.1	1.0	1.0
0.07551	0	12.6	0.36667	1.0
0.14004	1	12.6	0.8	0.0
0.69756	0	13.7	0.93333	0.0
0.01679	0	12.1	0.33333	0.0
0.00633	0	13.1	0.3	1.0
0.37208	0	12.3	0.9	1.0
0.03376	0	12.8	0.76667	0.0
0.18683	0	13.2	0.53333	0.0
0.05849	0	12.6	0.4	1.0
0.03689	0	12.7	0.66667	1.0
0.01425	0	12.2	0.46667	0.0
0.01159	0	12.1	0.63333	1.0
0.08732	0	12.9	0.3	0.0
0.11525	0	12.8	0.76667	0.0
0.0395	0	12.5	0.53333	0.0
0.00662	0	12.8	0.2	1.0
0.08568	0	13.0	0.56667	0.0
0.07877	0	12.2	0.9	1.0
0.12734	0	12.4	0.83333	0.0
0.06033	0	13.1	0.13333	0.0
0.01234	0	12.3	0.53333	0.0
0.92245	1	4.4	0.93333	1.0
0.02005	0	12.2	0.4	0.0
0.03305	0	12.7	0.73333	0.0
0.02281	0	12.8	0.53333	1.0
0.01683	0	13.4	0.43333	0.0
0.06707	0	12.8	0.83333	0.0
0.09491	0	13.4	0.66667	0.0
0.09687	0	13.7	0.86667	0.0
0.00616	0	13.5	0.2	0.0
0.02052	0	13.8	0.4	0.0
0.40902	0	12.7	0.93333	1.0
0.01729	0	12.1	0.56667	0.0
0.03104	0	12.7	0.36667	1.0
0.27607	0	12.2	0.66667	1.0
0.04709	0	12.1	0.76667	0.0
0.19962	0	12.2	0.9	1.0
0.08237	0	13.0	0.56667	0.0
0.03053	0	12.1	0.7	0.0
0.03164	0	12.7	0.63333	0.0
0.03996	0	12.1	0.73333	0.0
0.15695	0	12.1	0.53333	0.0
0.03321	0	12.1	0.5	0.0
0.02833	0	12.2	0.4	0.0
0.02317	0	12.2	0.7	0.0
0.02458	0	13.7	0.6	0.0
0.03348	0	12.1	0.6	0.0
0.65876	1	5.9	0.76667	1.0
0.0954	0	12.2	0.76667	0.0
0.06726	0	12.1	1.0	0.0
0.01787	0	13.0	0.1	1.0
0.63689	1	9.8	0.9	0.0
0.19088	0	12.1	0.23333	0.0
0.06267	0	12.3	0.83333	1.0
0.55083	0	13.0	0.76667	1.0
0.08727	0	12.2	0.9	1.0
0.04042	0	13.7	0.66667	1.0
0.03239	0	12.8	0.6	0.0
0.05894	0	12.4	0.6	0.0
0.1874	0	12.3	0.66667	0.0
0.03671	0	13.6	0.23333	1.0
0.03218	0	13.9	0.53333	1.0
0.02937	0	12.6	0.66667	1.0
0.02405	0	13.1	0.5	1.0
0.02718	0	12.5	0.66667	0.0
0.27935	1	5.7	0.6	0.0
0.04222	0	13.0	0.6	0.0
0.07186	0	12.2	0.76667	1.0
0.00894	0	13.8	0.23333	0.0
0.20744	0	12.6	0.76667	0.0
0.0441	0	12.2	0.8	0.0
0.03757	0	13.0	0.46667	0.0
0.50779	0	12.2	0.76667	1.0
0.09327	1	3.8	0.56667	0.0
0.03156	0	13.0	0.56667	0.0
0.0123	0	12.8	0.13333	0.0
0.04086	0	12.0	0.76667	0.0
0.15637	0	12.2	0.6	0.0
0.07385	0	12.9	0.16667	0.0
0.10963	0	12.2	0.53333	1.0
0.06458	1	9.4	0.8	0.0
0.03699	0	12.3	0.2	1.0
0.16693	0	12.1	0.63333	0.0
0.10423	0	12.3	0.9	0.0
0.03143	0	12.6	0.63333	0.0
0.73565	0	12.4	0.93333	1.0
0.03856	0	13.0	0.56667	0.0
0.23992	0	12.4	0.96667	0.0
0.01746	0	12.4	0.26667	1.0
0.03369	0	12.2	0.76667	0.0
0.04443	0	13.6	0.46667	0.0
0.18283	0	12.7	0.8	1.0
0.07356	0	12.4	0.73333	1.0
0.03085	0	12.8	0.43333	0.0
0.01201	0	12.4	0.4	1.0
0.02199	0	12.3	0.4	1.0
0.09328	0	13.3	0.86667	1.0
0.06312	0	13.0	0.1	0.0
0.01405	1	12.8	0.56667	0.0
0.32006	0	12.1	0.7	1.0
0.27434	0	13.4	0.66667	1.0
0.10973	0	12.7	0.83333	0.0
0.0432	0	12.7	0.7	1.0
0.04897	0	12.7	0.6	0.0
0.01042	0	13.1	0.4	1.0
0.04832	0	12.2	0.9	1.0
0.52669	0	12.5	0.46667	0.0
0.02088	0	12.6	0.8	0.0
0.02552	0	12.9	0.73333	0.0
0.04309	0	13.0	0.46667	0.0
0.02896	0	12.4	0.33333	1.0
0.09043	0	12.5	0.7	1.0
0.03585	0	13.0	0.53333	0.0
0.02134	0	12.8	0.26667	1.0
0.07439	0	13.0	0.93333	0.0
0.01668	0	12.7	0.5	0.0
0.23661	0	12.7	0.96667	1.0
0.04115	0	12.2	0.73333	0.0
0.01174	0	12.1	0.33333	0.0
0.0789	0	12.4	0.83333	1.0
0.04596	0	12.3	0.33333	1.0
0.08207	0	13.0	0.9	1.0
0.00725	0	13.1	0.06667	1.0
0.01821	0	13.9	0.2	0.0
0.02611	0	12.1	0.46667	0.0
0.00645	0	12.4	0.36667	0.0
0.02601	0	13.1	0.2	1.0
0.00577	0	12.1	0.1	0.0
0.01938	0	12.1	0.23333	1.0
0.2712	0	12.5	0.56667	0.0
0.01127	0	12.1	0.4	0.0
0.01898	0	12.8	0.3	1.0
0.01081	0	12.9	0.13333	0.0
0.10222	0	13.1	0.53333	0.0
0.03785	0	12.9	0.46667	1.0
0.06835	0	12.9	0.7	1.0
0.00738	0	12.2	0.1	0.0
0.04035	0	13.6	0.36667	1.0
0.08083	0	12.1	0.96667	0.0
0.02267	0	12.3	0.43333	0.0
0.06413	0	12.6	0.76667	0.0
0.02604	0	12.4	0.0	0.0
0.00953	0	13.7	0.3	1.0
0.00827	0	13.8	0.16667	0.0
0.0543	0	13.2	0.23333	1.0
0.04091	0	13.0	0.63333	0.0
0.02466	0	12.6	0.63333	1.0
0.09689	0	12.5	0.96667	0.0
0.41417	0	12.6	0.8	0.0
0.01571	0	13.8	0.26667	0.0
0.16305	0	12.2	0.9	0.0
0.01515	0	12.7	0.16667	0.0
0.05425	1	13.1	0.36667	0.0
0.00913	0	12.7	0.06667	0.0
0.10815	0	13.3	0.6	1.0
0.04228	0	12.7	0.56667	0.0
0.03186	0	13.1	0.5	1.0
0.01244	0	12.8	0.1	1.0
0.02365	0	12.5	0.4	0.0
0.01178	0	12.2	0.1	1.0
0.37843	1	10.5	0.43333	1.0
0.07687	0	12.2	0.73333	0.0
0.0192	0	13.0	0.3	1.0
0.03795	0	12.9	0.33333	1.0
0.03203	0	12.6	0.5	0.0
0.10907	0	12.7	0.9	0.0
0.07547	0	12.4	0.7	1.0
0.01716	0	12.9	0.56667	0.0
0.04814	0	13.3	0.36667	0.0
0.73663	0	12.3	0.6	1.0
0.52946	1	11.8	0.8	1.0
0.07977	0	12.8	0.66667	0.0
0.11222	0	12.3	0.46667	0.0
0.06964	0	12.6	0.5	1.0
0.66809	1	12.3	0.93333	1.0
0.00951	0	12.3	0.26667	0.0
0.03957	0	12.7	0.16667	0.0
0.03174	0	13.0	0.53333	0.0
0.01734	0	13.0	0.43333	0.0
0.01	0	12.6	0.4	0.0
0.64235	1	1.5	0.9	1.0
0.01003	0	13.1	0.06667	0.0
0.03174	0	12.8	0.46667	0.0
0.04644	0	12.1	0.6	0.0
0.05259	0	12.1	0.5	0.0
0.0141	0	13.1	0.43333	0.0
0.18721	0	12.7	0.7	0.0
0.19878	0	12.4	0.76667	1.0
0.37469	0	13.7	0.66667	1.0
0.04848	0	12.7	0.16667	0.0
0.05912	0	13.1	0.5	1.0
0.02487	0	13.5	0.7	0.0
0.05228	0	12.1	0.73333	0.0
0.00864	0	13.8	0.13333	0.0
0.01547	0	12.7	0.4	0.0
0.04778	0	12.8	0.53333	1.0
0.22758	0	12.5	0.96667	0.0
0.14324	0	12.8	0.96667	1.0
0.03674	0	12.8	0.33333	0.0
0.01959	0	13.0	0.76667	0.0
0.14497	0	12.3	0.76667	1.0
0.02138	0	12.1	0.53333	1.0
0.01213	0	13.0	0.16667	0.0
0.28997	1	4.5	0.73333	1.0
0.07234	0	12.5	0.8	1.0
0.15983	0	12.3	0.9	1.0
0.03062	0	12.9	0.06667	0.0
0.06492	0	13.7	0.23333	0.0
0.02568	0	13.6	0.3	1.0
0.01064	0	13.6	0.03333	0.0
0.07231	0	12.7	0.93333	1.0
0.20298	0	12.2	0.76667	1.0
0.04336	0	12.3	0.53333	0.0
0.18372	0	12.2	0.76667	0.0
0.02006	0	12.5	0.23333	1.0
0.03122	0	12.4	0.7	0.0
0.01106	0	12.7	0.26667	0.0
0.79994	1	2.6	0.56667	1.0
0.77219	0	13.1	0.8	1.0
0.0115	0	12.7	0.26667	1.0
0.03191	0	13.4	0.13333	1.0
0.82676	0	13.4	0.73333	1.0
0.04344	0	12.2	0.46667	0.0
0.06502	0	12.7	0.7	0.0
0.01379	0	12.7	0.4	0.0
0.02932	0	12.2	0.36667	0.0
0.15866	0	12.7	0.66667	0.0
0.0917	0	12.6	0.4	0.0
0.2964	0	13.2	0.66667	0.0
0.02126	0	12.8	0.33333	1.0
0.14167	0	12.7	0.63333	0.0
0.08336	0	13.1	0.86667	0.0
0.01744	0	13.3	0.43333	0.0
0.08839	0	12.9	0.66667	0.0
0.10272	0	12.1	0.8	0.0
0.00744	0	12.3	0.2	0.0
0.02123	0	12.6	0.36667	0.0
0.44256	0	13.1	0.93333	1.0
0.13134	0	12.2	0.66667	1.0
0.08184	0	12.2	0.83333	0.0
0.04474	0	12.6	0.86667	0.0
0.00707	0	12.2	0.33333	0.0
0.02802	0	12.3	0.6	0.0
0.05125	0	12.7	0.7	0.0
0.22364	0	12.3	0.8	1.0
0.82778	1	5.5	0.8	1.0
0.04084	0	12.9	0.86667	0.0
0.01095	0	13.1	0.1	0.0
0.13933	0	12.1	0.8	0.0
0.12688	0	12.3	0.76667	1.0
0.14537	0	12.1	0.93333	0.0
0.00927	0	12.5	0.26667	0.0
0.11775	0	12.3	0.96667	0.0
0.02912	0	12.2	0.46667	0.0
0.07025	0	12.1	0.56667	1.0
0.04867	0	12.2	0.63333	0.0
0.01033	0	13.1	0.4	0.0
0.0296	0	12.3	0.76667	0.0
0.08908	0	12.1	0.7	1.0
0.07083	0	12.3	0.7	1.0
0.02062	0	12.1	0.6	0.0
0.02738	0	12.8	0.2	0.0
0.04121	0	12.6	0.33333	0.0
0.15946	1	2.9	0.73333	0.0
0.08481	0	13.0	0.73333	0.0
0.07705	0	13.4	0.76667	0.0
0.06759	0	12.9	0.03333	1.0
0.33486	0	12.7	0.76667	0.0
0.01057	0	12.1	0.5	0.0
0.03641	0	12.4	0.5	1.0
0.01217	0	12.2	0.16667	0.0
0.12507	0	12.3	0.8	1.0
0.02103	0	12.2	0.4	0.0
0.00956	0	12.4	0.33333	0.0
0.00695	0	12.2	0.06667	1.0
0.13988	1	10.7	0.7	0.0
0.05171	0	12.2	0.63333	1.0
0.0128	0	12.7	0.03333	0.0
0.06412	0	12.1	0.76667	0.0
0.0719	0	12.8	0.4	1.0
0.14096	0	12.5	0.43333	0.0
0.01931	0	12.2	0.26667	0.0
0.12975	1	9.4	0.43333	1.0
0.03177	0	13.3	0.7	0.0
0.03559	0	12.1	0.66667	0.0
0.02361	0	12.4	0.6	0.0
0.01201	0	13.4	0.0	1.0
0.05989	0	12.1	0.66667	0.0
0.36261	1	4.9	0.86667	0.0
0.24032	0	12.4	0.96667	0.0
0.02406	0	12.8	0.36667	0.0
0.22135	0	12.7	0.63333	1.0
0.08418	0	12.6	0.8	0.0
0.02316	0	13.3	0.3	0.0
0.04259	0	12.4	0.43333	0.0
0.10595	0	12.4	0.83333	1.0
0.1001	0	12.9	0.66667	0.0
0.01422	0	13.1	0.33333	0.0
0.03501	0	12.2	0.66667	0.0
0.0174	0	13.3	0.3	0.0
0.07827	0	13.8	0.36667	0.0
0.05754	0	12.7	0.7	0.0
0.16366	0	13.0	0.86667	0.0
0.02203	0	12.2	0.23333	0.0
0.01035	0	12.3	0.4	1.0
0.11641	0	13.5	0.03333	1.0
0.24993	0	12.5	0.83333	1.0
0.05901	0	13.9	0.7	1.0
0.19844	1	11.2	0.66667	1.0
0.06672	0	12.2	0.93333	1.0
0.01058	0	13.1	0.36667	1.0
0.01217	0	12.8	0.06667	0.0
0.03047	0	12.8	0.13333	0.0
0.20055	0	12.7	0.93333	0.0
0.04129	0	12.9	0.33333	0.0
0.1248	0	12.7	0.66667	1.0
0.11613	0	12.5	0.83333	1.0
0.0461	0	13.1	0.73333	0.0
0.42828	1	1.3	0.4	0.0
0.10861	0	12.1	0.83333	1.0
0.0212	0	12.1	0.6	1.0
0.06722	0	12.7	0.53333	1.0
0.01417	0	12.6	0.66667	0.0
0.02697	0	12.5	0.0	1.0
0.11742	0	12.1	0.73333	0.0
0.00844	0	12.2	0.0	0.0
0.71402	0	12.2	0.83333	1.0
0.08402	0	12.1	0.63333	0.0
0.09454	0	12.4	0.63333	0.0
0.01087	0	12.2	0.03333	0.0
0.00887	0	12.7	0.03333	1.0
0.02153	0	12.4	0.66667	0.0
0.03783	0	12.5	0.63333	0.0
0.13035	0	12.7	0.66667	0.0
0.05241	0	12.7	0.16667	1.0
0.60827	0	13.1	0.33333	1.0
0.50515	1	4.0	0.93333	0.0
0.03912	0	12.4	0.56667	0.0
0.03313	0	12.6	0.2	1.0
0.0376	0	12.1	0.26667	1.0
0.03639	0	13.5	0.46667	1.0
0.03373	0	12.3	0.66667	0.0
0.24598	1	12.8	0.73333	1.0
0.01531	0	12.4	0.33333	1.0
0.04892	0	12.1	0.66667	0.0
0.03018	0	13.2	0.4	1.0
0.03334	0	12.7	0.16667	1.0
0.01648	0	12.6	0.13333	0.0
0.81915	1	1.4	0.43333	1.0
0.03969	0	13.0	0.4	0.0
0.03336	0	12.6	0.53333	1.0
0.01062	0	13.6	0.63333	0.0
0.09238	0	12.7	0.6	1.0
0.09603	0	13.1	0.63333	1.0
0.21557	0	12.8	0.9	0.0
0.02751	0	13.4	0.3	1.0
0.02256	0	12.2	0.13333	1.0
0.08032	0	13.2	0.7	0.0
0.01315	0	12.6	0.16667	1.0
0.03794	0	13.3	0.46667	0.0
0.05064	0	12.1	0.8	1.0
0.30129	1	8.6	0.46667	1.0
0.00746	0	12.1	0.0	1.0
0.08478	0	13.4	0.9	0.0
0.01196	0	12.6	0.0	0.0
0.06894	0	12.6	0.66667	1.0
0.00867	0	13.4	0.1	0.0
0.05786	0	13.1	0.73333	0.0
0.2071	0	12.5	0.76667	0.0
0.19174	0	13.0	0.76667	1.0
0.0299	0	13.0	0.43333	1.0
0.05074	0	12.7	0.76667	1.0
0.04925	0	12.3	0.33333	0.0
0.04064	0	13.0	0.5	0.0
0.055	0	12.9	0.16667	1.0
0.00932	0	12.4	0.03333	0.0
0.00647	0	12.3	0.23333	1.0
0.06221	0	13.0	0.33333	1.0
0.01985	0	12.5	0.2	0.0
0.09684	0	12.4	0.56667	0.0
0.04383	0	13.8	0.7	1.0
0.02385	0	13.7	0.2	1.0
0.04363	0	12.4	0.7	1.0
0.15038	0	12.6	0.83333	1.0
0.93875	1	0.9	0.73333	1.0
0.06882	0	13.3	0.66667	0.0
0.01682	0	12.7	0.43333	1.0
0.05484	0	13.8	0.46667	0.0
0.01428	0	13.0	0.13333	0.0
0.04402	0	13.8	0.46667	1.0
0.01237	0	13.6	0.23333	1.0
0.00449	0	12.1	0.13333	0.0
0.09086	0	12.4	0.36667	0.0
0.0097	0	12.4	0.0	1.0
0.01524	0	12.8	0.23333	1.0
0.02138	0	12.7	0.56667	0.0
0.01497	0	12.3	0.33333	0.0
0.06304	0	12.4	0.3	1.0
0.06812	0	12.5	0.46667	1.0
0.02305	0	12.4	0.8	0.0
0.01288	0	12.4	0.26667	0.0
0.16699	0	12.6	0.7	0.0
0.40829	0	13.4	0.83333	0.0
0.18161	0	12.1	0.93333	0.0
0.0089	0	12.0	0.16667	0.0
0.16726	0	12.4	0.43333	0.0
0.0314	0	12.4	0.53333	0.0
0.08124	0	12.4	0.5	1.0
0.03627	0	12.6	0.73333	0.0
0.00903	0	12.1	0.06667	1.0
0.03623	0	12.1	0.53333	1.0
0.1348	0	12.2	0.8	0.0
0.03849	0	12.3	0.8	1.0
0.0563	0	12.2	0.6	0.0
0.04999	0	13.0	0.23333	0.0
0.02541	0	12.2	0.13333	1.0
0.13343	0	12.1	0.86667	0.0
0.09868	0	12.8	0.53333	1.0
0.20638	0	12.1	0.96667	1.0
0.00952	0	13.4	0.03333	0.0
0.01323	0	12.8	0.2	1.0
0.17323	1	10.1	0.73333	1.0
0.09852	0	12.3	0.76667	1.0
0.02586	0	13.6	0.43333	0.0
0.03468	0	12.4	0.73333	0.0
0.05966	0	12.9	0.83333	1.0
0.03683	0	12.5	0.43333	1.0
0.07178	0	12.1	0.33333	0.0
0.32224	1	6.0	0.7	0.0
0.05775	0	12.5	0.46667	1.0
0.0452	0	12.7	0.3	0.0
0.03392	0	13.0	0.1	1.0
0.04377	0	12.4	0.36667	0.0
0.00893	0	12.8	0.4	1.0
0.03482	0	12.1	0.53333	1.0
0.01317	0	12.2	0.46667	1.0
0.21592	0	13.0	0.7	1.0
0.04098	0	13.6	0.2	0.0
0.0557	0	13.0	0.36667	0.0
0.30507	1	13.0	0.96667	1.0
0.08516	0	12.1	0.73333	1.0
0.06504	0	13.2	0.73333	0.0
0.02491	0	13.3	0.36667	0.0
0.14163	0	12.6	0.56667	1.0
0.01848	0	12.1	0.1	0.0
0.07351	0	13.5	0.7	0.0
0.34519	0	13.1	0.9	1.0
0.02609	0	13.0	0.03333	1.0
0.07087	0	12.7	0.93333	0.0
0.02629	0	13.5	0.33333	0.0
0.92515	1	1.6	0.53333	1.0
0.04213	0	12.1	0.6	1.0
0.03791	0	12.2	0.2	0.0
0.37457	0	13.0	0.73333	1.0
0.69142	0	12.1	0.96667	1.0
0.01364	0	13.0	0.2	0.0
0.11828	0	12.8	0.86667	0.0
0.10801	0	12.1	0.96667	0.0
0.53467	0	12.1	0.8	0.0
0.15548	0	13.7	0.73333	0.0
0.07613	0	12.2	0.8	0.0
0.05457	0	12.2	0.9	0.0
0.15585	0	12.4	0.6	0.0
0.62517	1	10.7	0.96667	1.0
0.10145	0	12.5	0.66667	0.0
0.15557	0	13.9	0.76667	0.0
0.01915	0	12.2	0.73333	0.0
0.58298	1	10.2	1.0	1.0
0.1828	0	12.2	0.9	0.0
0.03583	0	12.3	0.73333	0.0
0.24119	1	4.1	0.83333	0.0
0.02425	0	12.9	0.33333	1.0
0.14895	0	12.2	0.86667	1.0
0.04454	0	12.9	0.26667	0.0
0.38568	1	1.7	0.83333	1.0
0.07253	0	12.1	0.83333	0.0
0.20043	0	13.7	0.8	1.0
0.2636	1	1.1	0.6	1.0
0.03079	0	13.6	0.5	0.0
0.43589	1	1.9	0.66667	0.0
0.08222	0	12.4	0.83333	0.0
0.02604	0	12.8	0.3	0.0
0.07523	0	12.9	0.83333	0.0
0.01609	0	12.1	0.06667	1.0
0.34152	0	13.0	0.8	0.0
0.03079	0	12.7	0.1	1.0
0.04606	0	12.8	0.23333	1.0
0.05963	0	12.5	0.8	0.0
0.72746	1	7.9	1.0	1.0
0.01224	0	12.6	0.43333	0.0
0.31771	0	12.1	0.63333	1.0
0.06295	0	12.8	0.8	0.0
0.0124	0	12.3	0.43333	1.0
0.0093	0	12.1	0.26667	1.0
0.19961	0	13.8	0.9	1.0
0.22635	1	9.1	0.9	1.0
0.00475	0	12.4	0.1	0.0
0.02751	0	12.1	0.56667	0.0
0.07013	0	12.7	0.8	0.0
0.04479	0	12.4	0.66667	1.0
0.01168	0	12.5	0.03333	0.0
0.00626	0	12.7	0.1	1.0
0.01425	0	13.1	0.46667	0.0
0.06333	0	13.4	0.56667	1.0
0.04081	0	12.0	0.7	0.0
0.03092	0	13.4	0.43333	1.0
0.01293	0	13.0	0.1	1.0
0.07994	0	13.3	0.86667	0.0
0.04017	0	12.7	0.6	0.0
0.06278	0	12.7	0.36667	0.0
0.00457	0	12.2	0.3	0.0
0.01446	0	12.2	0.13333	0.0
0.34483	0	13.1	0.46667	0.0
0.06325	0	13.1	0.7	0.0
0.01354	0	12.3	0.2	0.0
0.04403	0	13.0	0.66667	0.0
0.00599	0	12.3	0.33333	0.0
0.1451	0	12.8	0.73333	0.0
0.01934	0	13.0	0.73333	0.0
0.0196	0	13.0	0.63333	0.0
0.47192	0	12.1	0.8	1.0
0.0089	0	13.0	0.23333	1.0
0.01055	0	12.0	0.2	0.0
0.30262	1	9.4	0.93333	0.0
0.03743	0	13.0	0.63333	0.0
0.06112	0	12.8	0.8	0.0
0.03846	0	12.6	0.53333	0.0
0.03318	0	12.9	0.2	1.0
0.04697	0	12.8	0.66667	0.0
0.07058	0	12.5	0.7	0.0
0.25201	1	12.5	0.46667	0.0
0.02216	0	13.7	0.2	0.0
0.06323	0	12.4	0.73333	1.0
0.02531	0	12.3	0.43333	1.0
0.03784	0	13.2	0.53333	0.0
0.01306	0	13.7	0.13333	1.0
0.01108	0	12.6	0.3	0.0
0.02211	0	12.6	0.43333	1.0
0.45025	0	12.5	0.93333	1.0
0.01672	0	12.4	0.3	1.0
0.15251	0	12.4	0.83333	0.0
0.02818	0	13.4	0.3	0.0
0.02489	0	13.1	0.4	0.0
0.09968	0	13.8	0.8	0.0
0.09336	0	12.8	0.23333	0.0
0.0377	0	13.0	0.36667	0.0
0.0456	0	12.1	0.56667	0.0
0.21618	0	12.3	0.76667	1.0
0.01175	0	12.7	0.36667	0.0
0.01873	0	13.4	0.36667	0.0
0.02856	0	13.8	0.6	1.0
0.01354	0	12.4	0.23333	0.0
0.08014	1	8.6	0.6	1.0
0.03237	1	12.6	0.53333	0.0
0.12046	0	13.3	0.8	0.0
0.26884	0	12.2	0.76667	0.0
0.01028	0	13.1	0.3	0.0
0.10001	0	12.2	0.46667	0.0
0.05462	0	12.2	0.73333	0.0
0.01113	0	12.7	0.16667	1.0
0.23608	1	7.3	0.86667	0.0
0.61707	1	4.4	0.53333	0.0
0.48932	0	12.6	0.8	1.0
0.0094	0	12.4	0.13333	0.0
0.07396	0	12.0	0.83333	1.0
0.09474	0	13.3	0.86667	0.0
0.02528	0	13.0	0.53333	0.0
0.06726	0	13.5	0.33333	1.0
0.01145	0	12.7	0.36667	0.0
0.0333	0	12.4	0.13333	0.0
0.21299	0	12.6	1.0	0.0
0.0165	0	12.1	0.5	0.0
0.619	0	12.4	0.9	1.0
0.08039	1	7.4	0.86667	0.0
0.01089	0	12.4	0.2	0.0
0.16258	0	12.7	0.63333	1.0
0.01108	0	12.7	0.23333	1.0
0.01081	0	12.0	0.16667	0.0
0.01263	0	12.6	0.06667	0.0
0.15763	1	4.2	0.33333	0.0
0.01445	0	13.0	0.03333	1.0
0.37676	1	11.5	0.93333	1.0
0.09426	0	13.0	0.8	0.0
0.01754	0	12.9	0.63333	0.0
0.00556	0	12.3	0.0	0.0
0.16492	1	6.4	0.96667	0.0
0.00465	0	12.9	0.03333	1.0
0.01396	0	13.8	0.3	1.0
0.03623	0	12.7	0.63333	1.0
0.00838	0	13.0	0.1	0.0
0.02765	0	12.7	0.46667	1.0
0.00811	0	12.1	0.13333	1.0
0.0079	0	12.2	0.03333	0.0
0.12259	0	12.8	0.86667	0.0
0.04653	0	12.6	0.7	1.0
0.01819	0	12.8	0.43333	1.0
0.18759	0	12.8	0.76667	0.0
0.01899	0	12.7	0.2	0.0
0.1902	0	13.7	0.66667	1.0
0.13139	0	12.6	0.96667	1.0
0.01188	0	12.5	0.63333	0.0
0.04681	0	12.4	0.5	1.0
0.00979	0	12.5	0.13333	0.0
0.00918	0	13.6	0.3	0.0
0.05554	0	13.0	0.73333	1.0
0.01798	0	12.1	0.26667	1.0
0.12976	0	12.6	0.66667	1.0
0.06433	0	12.1	0.93333	0.0
0.00713	0	12.0	0.4	0.0
0.21714	0	12.3	0.9	0.0
0.05286	0	12.6	0.5	1.0
0.25974	0	13.2	0.8	0.0
0.03157	0	12.2	0.63333	0.0
0.05495	1	10.5	0.23333	1.0
0.26779	0	13.6	0.06667	0.0
0.01948	0	12.8	0.23333	0.0
0.5281	0	12.3	0.96667	0.0
0.06911	0	12.2	0.8	0.0
0.23021	1	5.0	0.7	1.0
0.05219	0	13.0	0.76667	1.0
0.59766	1	6.1	0.96667	1.0
0.1138	0	12.7	0.9	0.0
0.10406	0	12.9	0.16667	1.0
0.34622	0	12.7	0.56667	1.0
0.32456	0	13.0	0.8	1.0
0.20494	0	13.0	0.83333	0.0
0.13156	0	12.2	0.83333	0.0
0.05785	1	11.5	0.43333	1.0
0.02289	0	12.4	0.66667	0.0
0.04489	0	12.6	0.2	0.0
0.03259	0	12.2	0.5	1.0
0.09501	0	12.1	0.63333	0.0
0.16696	0	12.4	0.63333	0.0
0.00955	0	12.1	0.03333	1.0
0.02083	0	13.1	0.23333	0.0
0.01719	0	12.8	0.43333	0.0
0.01777	0	13.4	0.2	1.0
0.23861	1	12.3	0.56667	1.0
0.02388	0	12.2	0.2	1.0
0.09356	0	12.7	0.7	0.0
0.02507	0	12.7	0.36667	1.0
0.02657	0	12.9	0.66667	1.0
0.02691	0	12.6	0.03333	0.0
0.03074	0	12.7	0.53333	1.0
0.04729	0	12.8	0.33333	1.0
0.25184	0	12.5	0.96667	1.0
0.00545	0	12.3	0.06667	1.0
0.02831	0	12.2	0.53333	0.0
0.01047	0	13.7	0.26667	1.0
0.01371	0	12.4	0.16667	0.0
0.00779	0	12.7	0.36667	0.0
0.05538	0	12.8	0.43333	1.0
0.04206	0	12.1	0.76667	0.0
0.02349	0	13.8	0.03333	1.0
0.03205	0	12.6	0.33333	0.0
0.07192	0	13.8	0.46667	1.0
0.02882	0	12.3	0.23333	0.0
0.11002	0	12.5	0.53333	0.0
0.05176	0	12.2	0.53333	1.0
0.02719	1	9.2	0.6	0.0
0.17253	0	12.4	0.73333	1.0
0.02455	0	13.0	0.33333	0.0
0.00843	0	12.8	0.16667	0.0
0.04258	0	12.8	0.56667	1.0
0.06508	0	13.9	0.6	1.0
0.01695	0	12.1	0.43333	0.0
0.13292	0	13.1	0.73333	1.0
0.00908	0	12.1	0.2	1.0
0.0665	0	12.1	0.73333	1.0
0.01282	0	12.2	0.06667	1.0
0.32223	0	12.2	0.8	0.0
0.32348	0	12.8	0.86667	1.0
0.02103	0	12.4	0.2	0.0
0.01518	0	12.4	0.66667	0.0
0.02118	0	13.0	0.16667	0.0
0.01471	0	13.0	0.4	1.0
0.07435	0	12.7	0.8	1.0
0.10592	0	12.1	0.96667	1.0
0.02189	0	12.6	0.43333	0.0
0.06797	0	12.6	0.8	1.0
0.01762	0	12.7	0.23333	0.0
0.51074	0	12.8	0.9	1.0
0.26968	1	9.9	0.66667	1.0
0.05232	0	13.1	0.83333	1.0
0.01182	0	13.0	0.13333	0.0
0.25277	0	13.6	0.96667	1.0
0.59142	1	0.0	0.66667	1.0
0.11864	0	12.2	0.86667	1.0
0.02062	0	12.7	0.1	0.0
0.79532	1	7.8	0.76667	0.0
0.16182	0	12.6	0.6	1.0
0.01077	0	12.2	0.13333	0.0
0.05548	0	12.1	0.53333	0.0
0.04253	0	12.7	0.66667	0.0
0.21034	0	13.6	0.96667	1.0
0.23959	0	12.2	0.63333	1.0
0.06671	0	12.7	0.7	0.0
0.04211	0	12.1	0.6	1.0
0.10981	0	12.3	0.9	0.0
0.25951	0	12.2	0.93333	1.0
0.30661	0	12.2	0.9	0.0
0.01027	0	13.4	0.16667	1.0
0.039	1	9.7	0.83333	0.0
0.0312	0	12.2	0.43333	0.0
0.04069	0	12.1	0.4	1.0
0.0208	0	12.3	0.46667	1.0
0.01799	0	12.4	0.3	0.0
0.01694	0	12.7	0.53333	1.0
0.06675	0	13.0	0.36667	1.0
0.40506	0	12.2	0.93333	1.0
0.01363	0	12.6	0.1	0.0
0.159	0	12.8	0.96667	1.0
0.01325	0	12.7	0.3	0.0
0.00979	0	12.2	0.23333	0.0
0.01685	0	13.6	0.1	1.0
0.06188	0	13.0	0.63333	1.0
0.05277	0	12.3	0.7	0.0
0.02613	0	12.3	0.16667	0.0
0.01162	0	12.1	0.06667	0.0
0.05266	0	12.9	0.86667	0.0
0.0646	0	12.0	0.6	0.0
0.01373	0	13.1	0.16667	0.0
0.05125	0	12.1	0.66667	0.0
0.43556	0	12.3	0.96667	1.0
0.05013	0	12.5	0.4	1.0
0.06499	0	12.8	0.66667	1.0
0.01822	0	12.9	0.26667	0.0
0.04609	0	12.9	0.7	0.0
0.01653	0	13.6	0.46667	0.0
0.11179	0	12.7	1.0	0.0
0.39811	0	12.7	0.93333	1.0
0.01328	0	13.1	0.16667	1.0
0.13404	0	12.2	0.73333	1.0
0.192	0	12.3	1.0	0.0
0.10615	0	12.7	0.93333	0.0
0.21612	0	13.6	1.0	0.0
0.04265	0	12.1	0.06667	1.0
0.03153	0	12.6	0.7	1.0
0.01383	0	12.8	0.06667	0.0
0.02863	0	13.2	0.73333	0.0
0.02778	0	12.2	0.26667	1.0
0.08305	0	12.5	0.53333	0.0
0.0203	0	12.5	0.33333	1.0
0.16793	0	12.9	0.4	1.0
0.04841	0	12.6	0.53333	0.0
0.01078	0	12.1	0.6	1.0
0.01748	0	12.7	0.06667	1.0
0.03079	0	12.4	0.06667	0.0
0.02394	0	12.9	0.36667	0.0
0.03277	0	12.2	0.73333	0.0
0.05711	0	12.3	0.73333	0.0
0.07172	1	5.2	0.6	1.0
0.01045	0	12.6	0.36667	0.0
0.08215	0	13.2	0.83333	1.0
0.11197	0	13.1	0.96667	1.0
0.02103	0	12.6	0.3	0.0
0.34057	0	12.9	0.63333	1.0
0.05973	1	13.0	0.8	0.0
0.06132	0	13.2	0.76667	0.0
0.02035	0	12.4	0.23333	0.0
0.15983	1	11.2	0.93333	0.0
0.01879	0	13.7	0.5	1.0
0.10235	0	12.1	0.8	0.0
0.03919	0	13.3	0.63333	0.0
0.0161	0	12.6	0.23333	1.0
0.0157	0	12.3	0.16667	0.0
0.0233	0	12.1	0.36667	0.0
0.06368	0	13.0	0.2	0.0
0.00733	0	12.2	0.06667	1.0
0.06564	0	12.2	0.76667	1.0
0.09164	0	13.0	0.83333	0.0
0.34287	1	9.0	0.96667	0.0
0.03169	0	12.3	0.3	0.0
0.54465	0	13.7	0.53333	1.0
0.03609	0	12.8	0.63333	0.0
0.03025	0	13.0	0.43333	1.0
0.0154	0	12.7	0.46667	1.0
0.02182	0	12.4	0.2	1.0
0.05624	0	12.3	0.7	1.0
0.77015	1	4.6	0.8	1.0
0.02649	0	12.3	0.26667	0.0
0.21807	0	12.3	0.46667	1.0
0.03449	0	12.6	0.6	0.0
0.07047	0	12.6	0.73333	0.0
0.14448	0	12.7	0.93333	0.0
0.04919	0	12.7	0.86667	1.0
0.01162	0	12.2	0.03333	0.0
0.051	0	12.1	0.36667	1.0
0.00749	0	12.7	0.03333	1.0
0.06214	0	12.7	0.73333	1.0
0.38943	0	12.1	0.93333	0.0
0.02417	0	13.0	0.73333	0.0
0.01288	0	12.9	0.26667	0.0
0.16098	0	12.6	0.66667	0.0
0.05908	0	12.1	0.36667	0.0
0.07917	0	12.4	0.56667	0.0
0.03927	0	13.0	0.66667	0.0
0.08472	0	12.0	0.76667	0.0
0.07287	0	12.8	0.43333	1.0
[truncated: 50,007 more rows]
