# Supplementary material for: Plasma proteomic profiles predict individual future health risk
Source: Nat Commun. 2023 Nov 28;14:7817. doi: 10.1038/s41467-023-43575-7 (PMC10684756; doi:10.1038/s41467-023-43575-7)
Supplement: Supplementary file 15 — Source Data [file 41467_2023_43575_MOESM15_ESM.zip › SourceData/Figure2_SourceData/Circulatory system disorders.csv]

ProRS	incident_event	censored_years	Age	Sex
0.33499	1	8.4	0.5	0.0
0.60633	0	13.4	0.4	1.0
0.28643	0	13.6	0.56667	1.0
0.61789	0	13.3	0.33333	0.0
0.08247	0	12.9	0.23333	1.0
0.14847	0	13.7	0.06667	0.0
0.23948	0	13.6	0.63333	0.0
0.07303	0	13.2	0.03333	1.0
0.20308	1	6.0	0.4	1.0
0.47213	0	12.9	0.86667	0.0
0.28391	0	14.4	0.76667	1.0
0.09621	0	13.5	0.36667	0.0
0.22516	1	10.6	0.63333	0.0
0.15586	0	14.4	0.13333	0.0
0.18626	0	13.9	0.63333	0.0
0.40893	0	13.0	0.46667	1.0
0.13781	0	12.9	0.46667	0.0
0.19481	0	13.9	0.26667	1.0
0.12998	0	12.8	0.1	0.0
0.19892	0	14.0	0.3	1.0
0.13731	1	4.5	0.0	0.0
0.20943	1	0.3	0.66667	1.0
0.2808	0	12.9	0.4	0.0
0.21632	1	9.9	0.83333	0.0
0.20157	0	13.3	0.53333	0.0
0.35853	1	6.2	0.66667	0.0
0.16477	0	13.0	0.03333	0.0
0.66483	1	5.8	0.96667	0.0
0.29914	1	8.5	0.83333	0.0
0.23535	0	13.3	0.23333	0.0
0.25675	1	5.5	0.73333	0.0
0.17789	0	12.8	0.4	1.0
0.4573	0	13.3	0.23333	1.0
0.08225	0	13.2	0.13333	0.0
0.10408	0	13.5	0.2	0.0
0.21817	0	12.8	0.73333	1.0
0.56556	0	13.9	0.86667	1.0
0.20794	0	13.8	0.4	0.0
0.13834	0	13.0	0.16667	1.0
0.35173	0	13.4	0.66667	0.0
0.71174	0	13.8	0.76667	0.0
0.61247	1	0.6	0.83333	0.0
0.11555	0	13.0	0.33333	0.0
0.33443	0	12.7	0.16667	1.0
0.19096	0	14.1	0.6	0.0
0.13312	0	12.7	0.2	0.0
0.20194	0	13.2	0.1	0.0
0.29186	0	13.0	0.23333	0.0
0.10391	0	13.1	0.0	0.0
0.60106	1	5.2	1.0	1.0
0.57512	1	10.6	0.53333	1.0
0.24163	0	13.0	0.43333	1.0
0.14668	0	14.1	0.36667	0.0
0.41927	0	13.6	0.36667	0.0
0.23987	0	13.4	0.73333	0.0
0.72232	0	12.8	0.86667	1.0
0.15574	0	12.8	0.6	0.0
0.53065	0	13.7	0.7	1.0
0.39367	0	13.2	0.9	1.0
0.09034	0	12.7	0.1	0.0
0.09721	0	12.9	0.03333	0.0
0.78364	0	2.0	0.93333	1.0
0.11043	0	13.8	0.23333	0.0
0.13383	0	13.3	0.2	0.0
0.2487	0	13.6	0.63333	0.0
0.18103	0	13.0	0.06667	0.0
0.1653	0	13.0	0.3	1.0
0.49003	0	13.0	0.76667	0.0
0.26139	1	11.6	0.76667	0.0
0.10084	0	13.0	0.16667	1.0
0.3984	0	13.3	0.63333	1.0
0.67969	0	12.8	0.86667	1.0
0.3939	0	13.5	0.56667	0.0
0.51703	1	2.6	0.86667	1.0
0.34755	0	14.3	0.76667	0.0
0.67526	1	10.4	0.16667	1.0
0.44773	0	13.6	0.8	1.0
0.26684	1	12.0	0.93333	1.0
0.24679	0	12.8	0.13333	1.0
0.28437	1	5.1	0.86667	0.0
0.10446	0	12.7	0.33333	0.0
0.07263	0	14.3	0.1	0.0
0.19022	1	11.6	0.16667	1.0
0.18013	1	8.2	0.26667	0.0
0.65671	0	12.9	0.83333	1.0
0.60348	1	5.2	0.46667	1.0
0.37617	0	13.3	0.83333	0.0
0.14791	0	13.2	0.56667	0.0
0.48638	1	5.5	0.76667	1.0
0.07074	0	12.8	0.06667	0.0
0.22605	0	13.4	0.46667	0.0
0.06391	0	14.4	0.13333	1.0
0.39303	0	13.0	0.8	1.0
0.3192	0	13.1	0.73333	0.0
0.1762	0	13.2	0.53333	0.0
0.22262	0	13.3	0.8	0.0
0.19465	0	13.6	0.06667	0.0
0.61722	0	13.0	0.8	1.0
0.67326	0	13.5	0.96667	1.0
0.51038	1	5.8	0.73333	1.0
0.16562	0	13.9	0.4	0.0
0.18081	0	12.8	0.33333	1.0
0.43887	1	5.3	0.6	1.0
0.30678	1	2.0	0.66667	1.0
0.32241	0	14.3	0.93333	0.0
0.56517	0	13.0	0.86667	1.0
0.13772	0	12.7	0.03333	1.0
0.17266	0	12.7	0.3	0.0
0.53868	0	12.8	0.8	1.0
0.31422	1	5.3	0.6	1.0
0.64354	1	6.6	0.83333	0.0
0.41149	0	12.7	0.7	1.0
0.43647	1	6.9	0.8	1.0
0.20668	1	0.1	0.56667	1.0
0.33194	1	6.0	0.2	1.0
0.13087	0	12.8	0.43333	0.0
0.3443	0	13.6	0.63333	1.0
0.13761	0	13.6	0.06667	0.0
0.31651	0	13.4	0.76667	1.0
0.29345	0	13.0	0.36667	0.0
0.46003	0	13.4	0.53333	0.0
0.20124	0	13.9	0.83333	0.0
0.14824	0	12.9	0.03333	0.0
0.19621	1	8.8	0.33333	1.0
0.17948	0	12.8	0.5	1.0
0.23977	0	13.4	0.33333	0.0
0.40073	1	5.1	0.7	1.0
0.13778	0	13.5	0.1	0.0
0.78608	0	4.0	0.96667	0.0
0.06144	0	14.2	0.0	0.0
0.40361	1	2.4	0.43333	1.0
0.30999	1	11.0	0.46667	0.0
0.60162	1	10.5	0.43333	1.0
0.41114	1	8.6	0.83333	1.0
0.15604	0	13.4	0.03333	0.0
0.25911	0	12.7	0.23333	0.0
0.38777	0	12.8	0.73333	0.0
0.40578	1	6.6	0.63333	0.0
0.47271	1	7.2	0.73333	1.0
0.45962	0	12.8	0.63333	1.0
0.35264	1	3.3	0.7	1.0
0.16576	0	12.8	0.3	1.0
0.12755	0	13.4	0.36667	0.0
0.18889	0	13.1	0.7	0.0
0.47906	1	9.8	0.83333	1.0
0.39748	0	12.8	0.76667	0.0
0.61294	0	8.8	0.46667	0.0
0.22765	1	1.6	0.36667	0.0
0.50299	1	6.2	0.83333	1.0
0.50045	1	2.8	0.63333	1.0
0.07835	0	12.7	0.13333	1.0
0.32473	0	13.4	0.5	1.0
0.50251	1	7.0	0.9	1.0
0.21499	0	13.3	0.73333	1.0
0.1177	0	13.5	0.46667	0.0
0.33079	0	13.3	0.56667	0.0
0.27149	0	12.8	0.86667	0.0
0.38531	1	11.6	0.76667	1.0
0.2131	0	13.0	0.43333	0.0
0.44162	1	8.0	0.3	1.0
0.45692	1	5.3	0.6	0.0
0.6403	0	13.2	0.83333	0.0
0.16608	0	13.1	0.43333	0.0
0.51014	1	11.8	0.6	0.0
0.28447	0	13.3	0.46667	0.0
0.12573	0	13.1	0.13333	1.0
0.39754	0	12.9	0.9	1.0
0.32302	1	7.6	0.43333	1.0
0.13393	0	13.0	0.16667	0.0
0.13176	0	13.6	0.23333	0.0
0.12599	0	14.1	0.16667	1.0
0.22769	0	13.3	0.43333	0.0
0.51557	0	13.0	0.76667	0.0
0.26637	0	12.8	0.66667	0.0
0.26783	0	12.7	0.43333	0.0
0.22574	0	12.7	0.5	0.0
0.6721	1	7.2	0.8	0.0
0.5198	1	9.2	0.6	0.0
0.50507	1	4.7	0.8	1.0
0.34278	0	13.4	0.73333	0.0
0.34357	0	13.0	0.53333	1.0
0.1786	1	8.8	0.53333	1.0
0.06306	0	13.0	0.0	0.0
0.33706	1	11.4	0.4	1.0
0.27235	0	12.9	0.73333	0.0
0.08118	0	13.1	0.06667	0.0
0.38903	1	10.3	0.63333	1.0
0.46884	1	11.8	0.83333	0.0
0.40526	1	10.9	0.76667	1.0
0.19376	0	12.7	0.36667	0.0
0.25463	0	14.5	0.56667	1.0
0.5231	0	12.7	0.83333	0.0
0.14242	0	13.5	0.16667	1.0
0.28763	0	14.5	0.33333	1.0
0.77784	1	1.4	0.9	1.0
0.16981	0	12.8	0.73333	0.0
0.56292	0	12.7	0.73333	1.0
0.28501	0	12.7	0.8	1.0
0.1822	0	7.7	0.13333	0.0
0.61348	1	0.1	0.83333	0.0
0.3592	0	12.9	0.76667	1.0
0.09148	0	12.9	0.13333	0.0
0.22885	0	13.6	0.4	1.0
0.08511	0	12.9	0.26667	0.0
0.22369	0	12.8	0.3	0.0
0.61279	1	10.8	0.33333	1.0
0.2083	0	14.4	0.43333	0.0
0.05326	0	13.4	0.2	0.0
0.08855	0	13.7	0.03333	0.0
0.089	0	13.0	0.2	0.0
0.12325	0	12.7	0.06667	1.0
0.28355	0	13.1	0.66667	0.0
0.1815	0	13.1	0.16667	0.0
0.45057	1	10.8	0.4	0.0
0.33271	0	13.1	0.36667	1.0
0.19735	1	5.3	0.33333	0.0
0.27049	0	13.2	0.6	0.0
0.26097	0	12.7	0.2	1.0
0.43889	1	7.2	0.86667	1.0
0.2516	1	1.1	0.53333	1.0
0.15229	0	14.2	0.03333	1.0
0.10894	0	12.9	0.53333	1.0
0.29522	0	9.7	0.53333	0.0
0.32626	0	12.8	0.7	0.0
0.08439	0	14.1	0.06667	1.0
0.17903	0	12.8	0.06667	1.0
0.1159	0	14.3	0.3	0.0
0.17234	0	13.0	0.13333	1.0
0.43087	0	13.7	0.76667	0.0
0.10414	0	13.8	0.16667	0.0
0.21279	0	14.2	0.56667	1.0
0.42205	1	9.2	0.6	1.0
0.15032	0	12.7	0.3	1.0
0.22027	0	13.6	0.3	0.0
0.28853	0	13.6	0.03333	0.0
0.48636	0	9.4	0.83333	0.0
0.16617	1	9.1	0.1	0.0
0.35224	1	4.0	0.33333	0.0
0.6294	0	13.1	0.66667	1.0
0.2716	1	2.4	0.73333	0.0
0.04512	0	14.5	0.06667	0.0
0.34628	1	8.5	0.26667	1.0
0.46676	0	13.4	0.5	1.0
0.07424	0	13.0	0.13333	0.0
0.18908	0	13.5	0.33333	1.0
0.14614	0	12.8	0.3	0.0
0.20516	1	6.0	0.26667	0.0
0.54172	1	1.3	0.26667	1.0
0.32232	0	12.8	0.1	1.0
0.3434	0	12.8	0.76667	0.0
0.27324	0	14.4	0.53333	0.0
0.48905	1	6.6	0.76667	1.0
0.46054	1	9.8	0.83333	1.0
0.44734	1	1.3	0.9	1.0
0.27282	0	13.7	0.2	1.0
0.45266	1	5.8	0.76667	1.0
0.43639	0	12.8	0.36667	1.0
0.50922	0	13.6	0.8	0.0
0.26818	0	9.3	0.8	1.0
0.47047	1	7.1	0.83333	0.0
0.2662	1	11.5	0.16667	1.0
0.29982	0	13.1	0.33333	1.0
0.09635	0	12.8	0.16667	0.0
0.36231	0	12.7	0.93333	0.0
0.32527	0	8.4	0.3	0.0
0.26201	0	14.2	0.8	0.0
0.1916	0	12.7	0.16667	1.0
0.24103	0	12.7	0.86667	1.0
0.20595	0	12.7	0.53333	0.0
0.21826	1	7.3	0.26667	1.0
0.73998	1	7.8	0.86667	1.0
0.11294	0	12.7	0.03333	0.0
0.54216	0	13.3	0.7	0.0
0.24123	1	9.8	0.2	1.0
0.72703	1	7.2	0.73333	1.0
0.15759	0	13.0	0.23333	1.0
0.1389	0	13.5	0.33333	0.0
0.21416	0	14.0	0.13333	1.0
0.4117	0	13.1	1.0	1.0
0.29598	0	13.3	0.3	0.0
0.6144	1	7.2	0.73333	0.0
0.45366	0	12.8	0.53333	1.0
0.40254	0	13.3	0.76667	1.0
0.44708	1	4.3	0.86667	1.0
0.22924	0	13.0	0.0	1.0
0.14181	0	14.4	0.33333	0.0
0.13304	0	12.8	0.36667	0.0
0.42421	0	13.7	0.7	1.0
0.13176	0	13.9	0.33333	0.0
0.08489	0	12.7	0.23333	1.0
0.07206	0	13.4	0.03333	0.0
0.47824	0	12.8	0.7	0.0
0.13014	0	13.3	0.16667	0.0
0.33599	1	9.5	0.13333	0.0
0.12254	0	13.3	0.56667	0.0
0.12613	0	12.7	0.3	1.0
0.24378	1	3.5	0.63333	1.0
0.15323	0	13.7	0.13333	1.0
0.2464	0	12.8	0.7	0.0
0.15087	0	12.9	0.33333	0.0
0.13042	0	12.8	0.16667	1.0
0.35818	0	13.3	0.63333	0.0
0.33932	0	12.7	0.83333	0.0
0.14347	0	14.3	0.03333	0.0
0.19064	0	13.7	0.1	0.0
0.18428	0	13.2	0.16667	0.0
0.56479	1	7.4	0.8	0.0
0.0947	0	12.7	0.23333	0.0
0.12523	0	14.5	0.36667	1.0
0.30235	0	13.8	0.16667	1.0
0.06158	0	12.9	0.1	0.0
0.14439	0	13.6	0.13333	1.0
0.34684	1	3.5	0.83333	1.0
0.39615	0	13.2	0.8	0.0
0.37408	0	13.1	0.96667	0.0
0.14116	0	13.3	0.0	1.0
0.55351	0	13.0	0.86667	1.0
0.27613	1	1.4	0.53333	1.0
0.18477	0	14.0	0.06667	1.0
0.20612	1	10.9	0.16667	1.0
0.20599	0	13.2	0.5	0.0
0.40138	0	14.0	0.43333	1.0
0.49783	1	10.5	0.8	1.0
0.48066	0	13.1	0.8	0.0
0.36621	1	5.4	0.76667	1.0
0.49886	1	2.7	0.86667	0.0
0.18806	0	13.0	0.06667	0.0
0.24375	0	13.4	0.56667	1.0
0.33252	0	12.7	0.7	1.0
0.4434	0	13.0	0.96667	1.0
0.09094	0	13.3	0.2	0.0
0.20373	1	4.6	0.46667	0.0
0.39874	0	13.4	0.8	0.0
0.09327	0	13.1	0.26667	0.0
0.11231	0	13.1	0.56667	0.0
0.24316	0	12.8	0.3	1.0
0.17715	1	5.6	0.46667	0.0
0.24996	0	13.7	0.4	0.0
0.0554	0	12.8	0.23333	0.0
0.51592	1	0.7	0.93333	0.0
0.28156	0	12.8	0.73333	0.0
0.37885	0	13.6	0.76667	0.0
0.34125	0	13.9	0.43333	0.0
0.34182	0	9.8	0.7	0.0
0.77359	1	11.7	0.96667	0.0
0.07904	0	13.9	0.1	0.0
0.14256	1	3.0	0.2	1.0
0.30048	0	13.7	0.7	0.0
0.57555	1	0.8	0.66667	1.0
0.18296	0	14.5	0.06667	0.0
0.26477	0	14.2	0.33333	1.0
0.12644	0	14.0	0.13333	0.0
0.347	1	5.2	0.73333	1.0
0.25408	0	13.4	0.53333	0.0
0.15699	0	13.5	0.13333	0.0
0.338	0	12.9	0.4	1.0
0.14215	1	12.7	0.23333	0.0
0.39185	0	13.2	0.7	1.0
0.17023	0	13.7	0.46667	1.0
0.32826	0	13.6	0.53333	1.0
0.35658	0	12.8	0.2	1.0
0.43086	0	13.5	0.9	0.0
0.26351	0	14.3	0.8	0.0
0.73514	1	2.6	0.1	1.0
0.17451	0	12.9	0.36667	0.0
0.13416	0	12.8	0.36667	0.0
0.24885	0	12.8	0.36667	1.0
0.12643	1	8.2	0.23333	1.0
0.1897	0	13.7	0.3	0.0
0.57291	0	12.8	0.86667	0.0
0.27722	0	13.4	0.56667	0.0
0.1639	1	12.0	0.26667	0.0
0.14276	0	13.0	0.23333	0.0
0.14717	0	14.3	0.46667	0.0
0.17255	0	12.8	0.13333	1.0
0.26623	0	13.2	0.36667	0.0
0.13987	0	12.9	0.16667	1.0
0.39872	0	12.8	0.93333	0.0
0.14545	1	13.5	0.1	1.0
0.12411	0	13.3	0.4	0.0
0.17255	1	10.1	0.5	0.0
0.06361	0	13.1	0.3	0.0
0.10684	0	12.8	0.3	1.0
0.57289	1	7.6	0.7	1.0
0.15555	1	13.1	0.03333	0.0
0.29463	1	9.9	0.56667	0.0
0.05237	0	12.7	0.03333	0.0
0.25041	0	12.7	0.23333	0.0
0.09415	0	14.4	0.06667	0.0
0.4799	1	11.8	0.9	1.0
0.31034	0	13.4	0.9	1.0
0.21838	0	13.0	0.26667	1.0
0.20243	1	0.9	0.1	1.0
0.23003	0	12.9	0.6	0.0
0.20193	0	13.2	0.86667	0.0
0.48014	1	1.8	0.9	0.0
0.2102	1	11.8	0.4	0.0
0.51162	1	11.2	0.83333	0.0
0.09398	0	13.4	0.13333	0.0
0.27623	0	13.5	0.43333	1.0
0.32948	0	13.7	0.36667	0.0
0.51322	1	0.3	0.83333	1.0
0.08077	0	12.9	0.13333	0.0
0.10858	0	13.3	0.03333	0.0
0.18767	0	12.7	0.36667	0.0
0.18071	0	12.9	0.13333	0.0
0.29058	0	12.8	0.56667	1.0
0.63464	0	8.7	0.96667	1.0
0.08752	0	12.7	0.1	0.0
0.11884	0	13.4	0.16667	0.0
0.35094	1	12.2	0.96667	1.0
0.15657	0	13.0	0.0	1.0
0.10645	0	13.1	0.2	0.0
0.39971	0	13.4	0.6	1.0
0.22016	0	13.0	0.63333	0.0
0.41077	0	13.0	0.53333	0.0
0.08356	0	13.5	0.03333	0.0
0.35825	0	14.2	0.13333	1.0
0.37074	0	13.7	0.5	0.0
0.75358	1	2.0	0.83333	1.0
0.16912	0	12.7	0.56667	0.0
0.14713	0	12.9	0.1	0.0
0.50546	1	3.9	0.76667	0.0
0.27976	0	13.3	0.16667	1.0
0.29405	0	12.9	0.73333	0.0
0.44122	0	12.9	0.76667	1.0
0.13644	0	13.6	0.16667	1.0
0.23916	1	3.6	0.66667	1.0
0.22266	0	13.0	0.3	0.0
0.12436	0	13.0	0.03333	0.0
0.45471	0	12.8	0.6	1.0
0.09475	0	13.0	0.03333	1.0
0.16723	0	14.1	0.46667	0.0
0.29323	0	13.4	0.46667	0.0
0.48278	1	7.0	0.43333	1.0
0.17514	0	12.9	0.66667	0.0
0.70406	1	3.8	0.76667	0.0
0.10219	0	12.7	0.13333	0.0
0.13331	0	12.8	0.16667	1.0
0.13651	0	14.1	0.03333	1.0
0.60409	1	3.4	0.93333	1.0
0.24423	0	12.8	0.16667	1.0
0.4763	0	14.3	0.4	1.0
0.5358	0	14.1	0.96667	0.0
0.82524	1	8.8	0.9	1.0
0.25721	0	13.0	0.3	1.0
0.1194	0	13.6	0.03333	0.0
0.40095	1	12.9	0.4	0.0
0.12863	0	13.3	0.06667	1.0
0.11598	0	12.9	0.0	1.0
0.54906	0	13.5	0.73333	1.0
0.20766	0	14.2	0.26667	0.0
0.36611	0	12.8	0.46667	0.0
0.58425	0	13.6	0.9	0.0
0.70248	1	8.4	0.9	1.0
0.17197	0	13.3	0.23333	0.0
0.58031	0	13.2	0.86667	1.0
0.45109	0	13.1	0.36667	1.0
0.13126	0	13.1	0.16667	1.0
0.12766	0	12.9	0.16667	0.0
0.47749	0	13.1	0.86667	1.0
0.15967	0	14.5	0.43333	0.0
0.17559	1	5.9	0.36667	0.0
0.1716	0	13.7	0.1	0.0
0.12871	0	14.0	0.06667	1.0
0.17735	0	12.7	0.66667	0.0
0.46831	1	10.2	0.56667	0.0
0.1335	0	12.8	0.33333	0.0
0.49963	0	13.2	0.76667	0.0
0.46268	0	12.8	0.66667	0.0
0.48434	0	14.3	0.73333	1.0
0.17579	0	12.8	0.63333	0.0
0.34363	0	12.7	0.4	1.0
0.29663	0	13.7	0.46667	1.0
0.13017	0	13.3	0.2	0.0
0.48716	1	11.7	0.9	1.0
0.20534	0	13.0	0.5	1.0
0.16974	0	13.4	0.3	1.0
0.17394	0	13.2	0.16667	1.0
0.1746	0	12.9	0.46667	0.0
0.07033	0	13.1	0.33333	0.0
0.07487	0	13.7	0.3	0.0
0.08057	0	13.2	0.03333	0.0
0.29282	0	13.1	0.86667	0.0
0.09469	0	13.7	0.13333	0.0
0.29467	1	1.7	0.6	0.0
0.19519	1	1.7	0.13333	1.0
0.2591	0	13.1	0.56667	0.0
0.34505	0	13.7	0.3	0.0
0.09401	0	12.9	0.3	0.0
0.55975	1	1.1	0.9	0.0
0.31591	0	13.8	0.73333	0.0
0.27782	0	12.7	0.76667	0.0
0.33725	1	7.1	0.7	1.0
0.13304	0	13.0	0.06667	1.0
0.27437	1	10.3	0.66667	0.0
0.41736	1	6.5	0.36667	1.0
0.37535	1	5.4	0.93333	1.0
0.37574	0	13.6	0.3	0.0
0.12879	0	13.0	0.13333	0.0
0.2237	0	14.2	0.6	0.0
0.44762	1	0.0	0.7	1.0
0.19976	0	12.8	0.13333	1.0
0.17681	1	1.6	0.66667	1.0
0.52437	1	3.3	0.9	1.0
0.12419	0	14.4	0.4	0.0
0.16629	0	13.3	0.53333	0.0
0.10486	0	13.1	0.06667	1.0
0.05004	0	13.3	0.0	0.0
0.47115	1	10.6	0.86667	0.0
0.09664	0	13.7	0.23333	0.0
0.19556	0	12.8	0.5	0.0
0.5376	1	2.7	0.76667	1.0
0.68119	0	13.4	0.7	1.0
0.21274	0	12.8	0.23333	1.0
0.21118	0	12.8	0.46667	1.0
0.35164	0	13.4	0.73333	1.0
0.06078	0	14.3	0.06667	0.0
0.15192	0	12.8	0.43333	1.0
0.25944	0	13.0	0.6	0.0
0.30628	0	13.6	0.23333	0.0
0.14647	0	13.7	0.26667	0.0
0.30295	0	13.2	0.53333	0.0
0.1137	0	13.3	0.2	0.0
0.54352	1	7.8	0.7	1.0
0.40461	1	1.1	0.7	1.0
0.11356	0	12.8	0.23333	0.0
0.21381	0	14.3	0.76667	0.0
0.27079	0	13.4	0.66667	1.0
0.19867	0	13.2	0.1	1.0
0.19545	0	13.6	0.13333	0.0
0.30269	0	13.3	0.23333	0.0
0.27003	1	3.0	0.73333	0.0
0.34074	0	13.3	0.56667	0.0
0.33719	0	13.1	0.76667	0.0
0.10235	0	13.4	0.06667	1.0
0.20146	0	12.8	0.53333	0.0
0.45317	0	13.8	0.56667	0.0
0.23541	0	13.3	0.5	0.0
0.31804	1	3.5	0.6	0.0
0.20787	0	14.1	0.46667	0.0
0.10899	0	12.9	0.16667	0.0
0.28548	0	13.3	0.83333	0.0
0.28896	0	12.8	0.93333	0.0
0.2077	0	13.3	0.5	0.0
0.64013	1	8.7	0.73333	1.0
0.10711	0	13.2	0.33333	0.0
0.09771	0	13.0	0.13333	1.0
0.32327	1	1.0	0.36667	0.0
0.68196	1	12.1	0.66667	1.0
0.15693	0	13.2	0.26667	1.0
0.26068	1	4.9	0.46667	1.0
0.22673	1	12.3	0.26667	0.0
0.35155	0	13.1	0.86667	1.0
0.20079	0	12.8	0.36667	0.0
0.14722	0	12.7	0.03333	0.0
0.46063	1	2.6	0.76667	0.0
0.19591	0	14.4	0.23333	1.0
0.14301	0	12.7	0.33333	1.0
0.19396	0	13.2	0.26667	1.0
0.61329	0	12.7	0.86667	0.0
0.1654	0	12.8	0.33333	1.0
0.46485	0	14.3	0.46667	0.0
0.1869	0	13.3	0.06667	1.0
0.16527	0	14.3	0.43333	0.0
0.29142	0	12.9	0.83333	1.0
0.77829	0	13.4	0.9	1.0
0.73839	1	4.9	0.9	0.0
0.11647	0	13.0	0.43333	0.0
0.21775	0	14.4	0.2	1.0
0.49701	1	11.4	0.3	1.0
0.26998	0	13.2	0.43333	0.0
0.28134	0	14.0	0.03333	1.0
0.31603	0	13.6	0.5	0.0
0.13977	0	12.7	0.23333	0.0
0.5527	1	6.3	0.53333	1.0
0.6775	1	9.5	0.73333	1.0
0.28085	0	12.7	0.76667	1.0
0.41353	0	12.8	0.36667	1.0
0.12662	0	12.8	0.2	1.0
0.42806	0	12.8	0.96667	0.0
0.32652	1	3.0	0.56667	1.0
0.51725	1	8.3	0.5	1.0
0.35153	0	13.8	0.6	0.0
0.20046	0	13.4	0.16667	1.0
0.34356	0	13.7	0.9	0.0
0.25851	1	2.8	0.46667	1.0
0.20916	0	13.3	0.56667	0.0
0.28581	0	13.6	0.4	0.0
0.22624	0	13.5	0.7	1.0
0.31235	1	12.8	0.4	1.0
0.30109	1	11.0	0.63333	1.0
0.47184	1	12.3	0.86667	1.0
0.36956	0	13.1	0.06667	1.0
0.54841	0	11.0	0.83333	1.0
0.1618	1	6.0	0.3	0.0
0.29214	0	12.8	0.36667	1.0
0.29654	0	12.7	0.56667	0.0
0.19605	0	13.4	0.43333	1.0
0.15827	0	14.0	0.13333	1.0
0.23844	0	12.8	0.26667	0.0
0.1361	1	6.6	0.16667	1.0
0.28931	0	12.9	0.5	0.0
0.13558	0	13.3	0.06667	0.0
0.29761	1	6.6	0.76667	1.0
0.24831	0	13.6	0.06667	1.0
0.48873	1	1.1	0.76667	0.0
0.29746	0	12.7	0.66667	1.0
0.14439	0	12.7	0.03333	0.0
0.14893	0	6.4	0.36667	1.0
0.17192	0	13.1	0.4	0.0
0.65248	0	13.6	0.5	0.0
0.69969	1	0.2	0.83333	1.0
0.18834	0	14.1	0.33333	1.0
0.1138	0	14.4	0.13333	0.0
0.10208	0	12.7	0.2	0.0
0.12183	0	12.7	0.26667	0.0
0.24173	0	13.0	0.43333	1.0
0.14262	1	7.2	0.06667	0.0
0.32734	0	14.0	0.86667	0.0
0.80695	0	13.8	0.76667	0.0
0.35232	0	12.9	0.63333	0.0
0.07998	0	12.8	0.1	0.0
0.24356	0	12.9	0.4	1.0
0.14411	0	12.7	0.2	1.0
0.42397	0	12.7	0.73333	1.0
0.16845	0	12.9	0.36667	0.0
0.54892	1	5.0	0.66667	0.0
0.2416	0	14.2	0.06667	1.0
0.10942	0	14.0	0.23333	0.0
0.72018	1	5.2	0.86667	0.0
0.59055	0	12.8	0.8	1.0
0.65229	0	12.9	0.9	1.0
0.64436	0	13.0	0.73333	0.0
0.21048	0	13.0	0.66667	0.0
0.4668	0	13.4	0.76667	0.0
0.28246	0	12.9	0.73333	0.0
0.27975	0	14.4	0.56667	0.0
0.10986	0	14.2	0.03333	0.0
0.20791	1	8.7	0.23333	0.0
0.07069	0	12.7	0.06667	1.0
0.28291	1	5.1	0.16667	1.0
0.11811	0	13.8	0.53333	0.0
0.5179	1	11.1	0.96667	0.0
0.09396	0	13.0	0.03333	1.0
0.34472	1	9.2	0.66667	1.0
0.09992	0	14.0	0.2	0.0
0.24602	1	12.7	0.73333	0.0
0.459	1	10.4	0.5	1.0
0.16764	1	13.7	0.13333	1.0
0.27643	0	13.6	0.4	1.0
0.57096	0	13.4	0.6	1.0
0.15095	0	12.7	0.03333	1.0
0.08026	0	13.9	0.03333	1.0
0.22678	1	6.9	0.03333	0.0
0.30954	0	13.0	0.7	0.0
0.13001	0	13.0	0.03333	0.0
0.32245	0	13.3	0.56667	1.0
0.40342	0	13.3	0.73333	1.0
0.21048	0	13.7	0.16667	1.0
0.12832	0	12.7	0.26667	1.0
0.26674	1	6.6	0.53333	1.0
0.09806	0	12.8	0.06667	0.0
0.2269	0	12.9	0.13333	0.0
0.52173	0	13.4	0.96667	0.0
0.36524	1	12.2	0.66667	1.0
0.185	0	13.7	0.56667	0.0
0.33552	0	13.1	0.46667	1.0
0.13822	0	13.3	0.36667	0.0
0.22923	0	13.2	0.73333	0.0
0.0537	0	13.8	0.03333	0.0
0.1214	0	13.6	0.4	0.0
0.13919	0	13.1	0.2	1.0
0.37553	0	13.9	0.93333	0.0
0.42578	1	10.7	0.4	1.0
0.15794	0	13.1	0.33333	0.0
0.30425	0	13.6	0.63333	0.0
0.09497	0	14.4	0.03333	0.0
0.39739	0	13.3	0.63333	0.0
0.08689	0	14.0	0.26667	0.0
0.30849	0	13.4	0.36667	1.0
0.10578	0	13.1	0.3	0.0
0.54464	1	12.4	0.96667	1.0
0.23167	1	5.2	0.5	0.0
0.5143	0	14.0	0.86667	1.0
0.5045	0	13.3	0.7	1.0
0.60604	1	1.3	0.83333	1.0
0.28213	0	13.4	0.53333	0.0
0.15132	1	3.3	0.06667	1.0
0.25199	0	13.0	0.06667	1.0
0.24602	0	13.4	0.33333	0.0
0.1605	0	12.7	0.1	1.0
0.58729	0	14.1	0.7	0.0
0.29366	0	13.3	0.63333	0.0
0.3695	0	12.7	0.76667	1.0
0.19748	0	14.5	0.23333	1.0
0.53227	1	1.9	0.86667	1.0
0.31034	0	14.0	0.43333	0.0
0.23417	0	13.0	0.63333	0.0
0.65885	0	12.7	0.56667	1.0
0.12768	0	12.8	0.3	1.0
0.10637	0	13.0	0.46667	0.0
0.25561	0	12.7	0.46667	0.0
0.11321	0	13.3	0.1	1.0
0.2776	1	1.6	0.23333	0.0
0.26624	0	12.7	0.6	1.0
0.15624	1	1.9	0.2	1.0
0.42516	1	5.3	0.9	1.0
0.49672	0	13.0	0.66667	0.0
0.45915	0	12.8	0.8	0.0
0.29771	0	12.8	0.7	0.0
0.61429	1	8.0	0.86667	1.0
0.23919	0	13.3	0.53333	0.0
0.11175	0	13.4	0.3	0.0
0.18638	1	2.2	0.36667	1.0
0.71097	1	5.7	0.96667	1.0
0.11175	0	13.0	0.7	0.0
0.5019	1	11.9	0.86667	1.0
0.41487	1	8.6	0.7	1.0
0.48818	0	12.8	0.8	1.0
0.37193	0	12.7	0.3	1.0
0.0994	0	12.9	0.1	0.0
0.44304	0	13.7	0.66667	1.0
0.3229	0	14.3	0.8	1.0
0.16879	0	14.3	0.2	0.0
0.17813	1	11.9	0.36667	1.0
0.30465	1	11.6	0.9	0.0
0.34702	1	7.0	0.5	0.0
0.24337	0	13.8	0.6	1.0
0.1879	0	13.7	0.23333	0.0
0.2325	0	14.3	0.7	0.0
0.0891	0	14.3	0.1	0.0
0.4851	0	13.0	0.93333	0.0
0.26346	0	13.0	0.4	1.0
0.34057	1	0.8	0.6	1.0
0.28006	0	13.6	0.33333	0.0
0.22952	0	13.4	0.66667	0.0
0.18749	1	7.4	0.23333	1.0
0.26563	0	12.9	0.86667	0.0
0.1884	0	12.7	0.3	1.0
0.34012	1	12.0	0.76667	1.0
0.11941	0	13.3	0.46667	0.0
0.43245	1	2.9	0.96667	1.0
0.14471	0	13.8	0.13333	1.0
0.05795	0	13.2	0.03333	0.0
0.60774	0	12.6	0.93333	0.0
0.18489	0	14.5	0.16667	0.0
0.19732	0	12.9	0.4	0.0
0.18607	0	13.3	0.43333	0.0
0.04721	0	13.4	0.1	0.0
0.3996	0	13.2	0.36667	1.0
0.38969	0	12.7	0.8	0.0
0.16062	0	12.7	0.33333	0.0
0.59198	1	12.5	0.53333	0.0
0.21593	0	13.3	0.66667	1.0
0.47273	0	13.5	0.3	0.0
0.30066	0	13.1	0.53333	0.0
0.15906	0	13.4	0.2	1.0
0.5541	1	0.6	0.56667	0.0
0.54484	1	3.3	0.9	1.0
0.34079	1	7.0	0.83333	0.0
0.56271	1	6.1	0.13333	0.0
0.11549	0	13.0	0.53333	0.0
0.84341	1	1.4	0.93333	1.0
0.19744	0	12.8	0.4	0.0
0.29465	0	13.4	0.73333	0.0
0.16344	0	13.4	0.53333	1.0
0.11294	0	14.0	0.43333	0.0
0.50764	1	13.4	0.66667	0.0
0.49088	0	14.3	0.86667	0.0
0.08293	0	14.1	0.2	0.0
0.1069	0	14.5	0.4	0.0
0.22872	0	13.3	0.36667	1.0
0.23078	1	11.7	0.76667	0.0
0.59972	1	3.3	0.9	1.0
0.23165	0	12.7	0.7	0.0
0.21056	0	13.3	0.63333	0.0
0.26834	0	12.7	0.73333	0.0
0.22179	0	12.7	0.5	0.0
0.24701	0	12.8	0.7	0.0
0.18941	0	13.7	0.1	1.0
0.40531	0	12.9	0.83333	1.0
0.80931	1	2.1	0.76667	1.0
0.3187	0	12.8	0.9	1.0
0.20836	0	13.4	0.6	0.0
0.21039	0	13.0	0.6	0.0
0.4481	1	12.0	0.66667	0.0
0.25496	1	10.6	0.53333	1.0
0.23385	1	1.2	0.66667	1.0
0.24925	0	13.8	0.5	1.0
0.3539	0	13.6	0.6	0.0
0.4198	0	12.9	0.76667	1.0
0.37833	1	10.0	0.76667	0.0
0.29935	0	12.9	0.8	0.0
0.26342	0	13.6	0.46667	0.0
0.3286	1	3.7	0.56667	0.0
0.26447	1	11.1	0.56667	0.0
0.3983	0	13.4	0.13333	0.0
0.31131	0	12.7	0.76667	0.0
0.43392	1	3.7	0.8	0.0
0.22824	0	13.0	0.2	1.0
0.59082	0	12.7	0.63333	0.0
0.26082	0	13.0	0.9	0.0
0.23162	0	13.2	0.63333	0.0
0.23405	0	12.8	0.76667	0.0
0.30443	0	14.2	0.46667	0.0
0.44164	1	8.4	0.73333	1.0
0.20087	0	13.4	0.43333	0.0
0.16685	0	13.0	0.4	1.0
0.25754	0	12.9	0.4	1.0
0.16304	0	13.6	0.1	0.0
0.66308	1	2.4	0.7	1.0
0.49014	0	14.0	0.66667	1.0
0.23033	0	13.3	0.6	0.0
0.18386	0	13.7	0.4	1.0
0.47433	0	12.8	0.9	1.0
0.2106	1	6.9	0.8	0.0
0.16975	0	13.5	0.73333	0.0
0.22457	0	13.0	0.33333	1.0
0.35239	0	13.6	0.53333	0.0
0.31489	0	13.6	0.93333	0.0
0.16077	0	13.3	0.5	0.0
0.60843	1	10.9	0.96667	1.0
0.32975	1	10.3	0.73333	0.0
0.23053	0	12.8	0.33333	0.0
0.1479	0	13.7	0.06667	1.0
0.0901	0	13.0	0.36667	0.0
0.2269	0	13.7	0.2	1.0
0.08471	1	0.1	0.1	0.0
0.10045	1	10.5	0.23333	1.0
0.08571	0	12.7	0.4	0.0
0.20428	0	13.4	0.3	1.0
0.58831	0	13.7	0.53333	0.0
0.21107	0	13.5	0.46667	1.0
0.32936	1	13.1	0.7	1.0
0.35534	0	14.2	0.36667	1.0
0.48834	0	12.8	0.96667	0.0
0.14785	0	13.0	0.0	0.0
0.10505	0	14.4	0.3	1.0
0.07373	0	14.4	0.16667	0.0
0.32222	0	13.8	0.23333	1.0
0.21231	1	10.8	0.26667	0.0
0.1033	0	13.3	0.16667	0.0
0.056	0	13.3	0.06667	0.0
0.27116	1	11.8	0.5	1.0
0.22998	0	13.4	0.1	1.0
0.29449	0	13.1	0.4	0.0
0.16182	0	12.8	0.1	1.0
0.68593	1	6.9	0.43333	1.0
0.2478	0	12.9	0.73333	0.0
0.18035	0	13.6	0.3	1.0
0.27379	0	13.6	0.33333	1.0
0.19777	1	1.5	0.5	0.0
0.44131	0	13.0	0.7	1.0
0.13983	0	13.6	0.56667	0.0
0.36066	0	13.4	0.66667	0.0
0.25666	0	13.2	0.5	1.0
0.11956	1	8.6	0.26667	0.0
0.1745	0	13.3	0.16667	0.0
0.29144	1	9.3	0.53333	0.0
0.18659	0	13.6	0.43333	0.0
0.13437	1	0.0	0.4	0.0
0.79555	1	1.4	0.9	1.0
0.09448	0	13.7	0.06667	0.0
0.29225	1	2.8	0.46667	0.0
0.22968	0	12.7	0.5	0.0
0.18018	0	13.7	0.43333	0.0
0.46382	0	13.1	0.76667	1.0
0.27405	1	4.4	0.16667	0.0
0.18888	0	14.1	0.7	0.0
0.07351	0	14.5	0.13333	0.0
0.47298	0	13.4	0.53333	1.0
0.20002	0	13.4	0.33333	0.0
0.31799	1	12.5	0.76667	0.0
0.28332	1	1.9	0.53333	1.0
0.42439	0	13.0	0.9	1.0
0.27922	0	13.6	0.06667	0.0
0.18699	1	5.1	0.3	1.0
0.66751	0	12.9	0.76667	1.0
0.26919	1	1.2	0.53333	0.0
0.14968	1	6.9	0.23333	1.0
0.28666	0	13.1	0.7	0.0
0.1579	0	13.3	0.26667	0.0
0.15612	0	13.3	0.26667	1.0
0.1443	0	14.0	0.13333	1.0
0.76423	0	14.0	0.73333	1.0
0.15326	0	12.9	0.46667	0.0
0.38826	1	6.1	0.7	0.0
0.14564	0	13.4	0.4	0.0
0.21152	0	12.9	0.36667	0.0
0.40216	0	13.3	0.66667	0.0
0.52309	1	4.5	0.66667	0.0
0.40704	0	13.7	0.86667	0.0
0.11744	0	14.0	0.43333	0.0
0.29915	0	13.5	0.66667	0.0
0.42087	1	3.5	0.8	0.0
0.07818	0	13.0	0.2	0.0
0.11417	0	13.2	0.36667	0.0
0.46574	0	12.9	0.83333	0.0
0.09788	0	12.8	0.33333	0.0
0.23589	0	13.3	0.7	0.0
0.35337	0	13.6	0.86667	0.0
0.11109	0	13.7	0.1	0.0
0.4942	0	12.8	0.93333	0.0
0.08189	0	13.1	0.26667	0.0
0.26175	0	12.8	0.63333	0.0
0.11319	0	13.7	0.4	0.0
0.32345	0	13.0	0.76667	0.0
0.3501	0	12.7	0.7	1.0
0.1904	0	13.4	0.2	0.0
0.21402	1	12.6	0.33333	0.0
0.56051	0	13.7	0.73333	0.0
0.37502	0	14.1	0.76667	0.0
0.30974	0	13.5	0.03333	1.0
0.11337	0	12.7	0.5	0.0
0.28748	0	13.1	0.5	1.0
0.07294	0	12.8	0.16667	0.0
0.18379	1	4.9	0.4	0.0
0.15616	0	13.1	0.33333	0.0
0.1508	0	12.8	0.06667	1.0
0.39988	1	0.4	0.7	0.0
0.41622	0	12.8	0.63333	1.0
0.10573	0	13.3	0.03333	0.0
0.44396	1	7.8	0.4	1.0
0.18024	0	12.8	0.26667	0.0
0.22411	1	8.7	0.66667	0.0
0.71099	1	8.9	0.96667	0.0
0.55077	0	13.3	0.63333	1.0
0.26658	1	9.2	0.8	0.0
0.20081	0	13.0	0.43333	0.0
0.2473	0	12.8	0.66667	0.0
0.10807	0	13.9	0.3	0.0
0.25058	0	13.3	0.7	0.0
0.13621	0	12.8	0.23333	0.0
0.37245	0	13.0	0.4	1.0
0.46494	1	13.9	0.7	1.0
0.5505	1	10.1	0.93333	1.0
0.19753	0	13.7	0.36667	1.0
0.11967	0	13.4	0.06667	0.0
0.24605	0	13.4	0.13333	0.0
0.32628	0	13.5	0.33333	0.0
0.43384	0	1.3	0.4	0.0
0.48402	1	10.1	0.83333	1.0
0.22176	0	12.7	0.6	1.0
0.31835	1	5.8	0.53333	1.0
0.12896	0	13.2	0.66667	0.0
0.35358	1	10.9	0.0	1.0
0.57758	0	12.7	0.73333	0.0
0.18205	0	12.7	0.63333	0.0
0.19612	0	13.0	0.63333	0.0
0.18563	0	12.9	0.03333	0.0
0.29744	0	13.2	0.63333	0.0
0.59688	0	13.3	0.16667	1.0
0.28175	1	11.2	0.2	1.0
0.41628	0	12.8	0.26667	1.0
0.31824	1	11.7	0.46667	1.0
0.53844	1	12.1	0.73333	1.0
0.21583	0	13.0	0.33333	1.0
0.23129	1	11.1	0.66667	0.0
0.21962	0	13.8	0.4	1.0
0.21831	0	13.3	0.16667	1.0
0.27129	0	13.2	0.13333	0.0
0.23829	0	13.7	0.4	0.0
0.1567	0	14.2	0.63333	0.0
0.29213	0	14.0	0.3	1.0
0.18594	0	12.9	0.13333	1.0
0.11022	0	13.3	0.16667	1.0
0.28682	0	13.9	0.46667	0.0
0.39761	0	12.7	0.8	1.0
0.68269	1	1.5	0.46667	1.0
0.1545	0	12.7	0.0	1.0
0.08725	0	13.2	0.0	0.0
0.09014	0	14.1	0.1	0.0
0.31254	0	13.8	0.73333	0.0
0.53852	0	13.6	0.76667	1.0
0.18231	0	13.7	0.43333	1.0
0.10237	1	2.2	0.33333	0.0
0.15256	0	13.6	0.5	0.0
0.47444	0	13.5	0.16667	1.0
0.19918	1	8.9	0.03333	0.0
0.07673	0	12.9	0.23333	1.0
0.15764	0	13.1	0.2	0.0
0.33354	1	4.8	0.7	1.0
0.24625	1	11.0	0.2	1.0
0.7247	0	13.3	0.83333	1.0
0.26718	0	13.9	0.66667	0.0
0.26683	1	13.1	0.46667	0.0
0.25503	0	13.6	0.13333	0.0
0.27762	0	14.4	0.46667	1.0
0.21729	0	14.3	0.23333	1.0
0.06178	0	12.7	0.13333	0.0
0.30425	0	13.0	0.36667	0.0
0.09311	0	13.1	0.0	1.0
0.11396	0	13.4	0.23333	1.0
0.1356	0	13.4	0.56667	0.0
0.23631	1	6.0	0.33333	0.0
0.23088	0	13.1	0.3	1.0
0.23696	0	13.0	0.26667	0.0
0.07006	0	12.7	0.16667	0.0
0.53438	0	13.0	0.43333	0.0
0.09147	0	12.7	0.06667	1.0
0.15272	0	12.7	0.53333	1.0
0.39587	1	8.9	0.8	0.0
0.29057	0	13.0	0.8	1.0
0.28829	1	3.5	0.6	0.0
0.53376	0	13.6	0.23333	0.0
0.20081	0	12.8	0.13333	1.0
0.40032	0	12.7	0.86667	0.0
0.20904	0	14.0	0.03333	0.0
0.18746	0	13.4	0.2	1.0
0.55046	0	13.0	0.76667	1.0
0.37542	1	0.9	0.43333	0.0
0.4395	1	7.7	0.33333	0.0
0.30205	0	13.7	0.1	1.0
0.30788	1	6.0	0.36667	0.0
0.13883	0	13.4	0.4	1.0
0.23088	1	3.4	0.53333	1.0
0.12575	0	12.8	0.46667	1.0
0.25404	0	13.6	0.36667	0.0
0.43135	1	4.2	0.73333	1.0
0.28852	0	13.8	0.73333	0.0
0.15937	0	13.9	0.36667	0.0
0.43895	1	12.9	0.56667	1.0
0.15824	0	12.7	0.1	0.0
0.12274	1	7.4	0.03333	1.0
0.29867	0	13.3	0.93333	0.0
0.1754	0	14.2	0.33333	0.0
0.80166	0	1.6	0.53333	1.0
0.31012	1	10.8	0.6	1.0
0.40159	0	12.8	0.2	0.0
0.1095	0	13.6	0.2	0.0
0.52787	1	10.8	0.96667	0.0
0.83542	1	7.6	0.8	0.0
0.48759	1	9.1	0.73333	0.0
0.39926	0	12.8	0.8	0.0
0.45607	0	13.0	0.6	0.0
0.51305	0	13.2	0.66667	0.0
0.38984	0	14.5	0.76667	0.0
0.3695	0	13.0	0.73333	0.0
0.46328	0	4.1	0.83333	0.0
0.2491	0	13.5	0.26667	0.0
0.1699	0	14.3	0.5	0.0
0.20009	1	11.4	0.3	0.0
0.54046	0	13.6	0.83333	0.0
0.28515	0	13.4	0.1	1.0
0.26336	0	13.4	0.23333	1.0
0.43915	1	2.0	0.8	0.0
0.41061	1	5.8	0.8	0.0
0.17951	0	12.7	0.26667	1.0
0.12597	0	13.0	0.1	0.0
0.47434	1	5.5	0.8	0.0
0.40128	0	13.0	0.66667	1.0
0.24272	0	13.3	0.1	1.0
0.19165	0	13.8	0.46667	0.0
0.15521	1	5.9	0.7	0.0
0.14795	0	14.0	0.43333	1.0
0.29932	0	14.0	0.86667	0.0
0.13702	1	10.9	0.6	0.0
0.13435	0	12.8	0.3	0.0
0.10888	0	12.8	0.13333	0.0
0.3542	0	13.7	0.7	0.0
0.20636	0	13.0	0.2	0.0
0.12965	0	12.9	0.33333	0.0
0.42203	0	13.4	0.73333	0.0
0.14069	1	12.7	0.73333	0.0
0.16174	0	13.7	0.23333	1.0
0.11753	0	12.7	0.2	0.0
0.34471	0	13.6	0.63333	0.0
0.54243	1	10.9	0.8	0.0
0.37152	0	13.2	0.53333	0.0
0.25546	0	13.4	0.66667	0.0
0.32509	0	13.2	0.7	0.0
0.13984	1	12.8	0.2	0.0
0.19675	0	13.0	0.73333	1.0
0.24872	0	13.0	0.43333	1.0
0.18529	1	4.7	0.13333	1.0
0.1068	0	13.3	0.3	0.0
0.15068	0	13.2	0.43333	1.0
0.54578	0	13.0	0.83333	0.0
0.16877	0	13.7	0.4	0.0
0.41345	0	14.4	0.8	0.0
0.36885	0	13.4	0.23333	0.0
0.22221	1	2.2	0.56667	0.0
0.10061	0	13.4	0.36667	0.0
0.2139	1	5.4	0.36667	0.0
0.17368	0	13.0	0.23333	0.0
0.56136	1	7.8	0.6	1.0
0.30159	0	12.0	0.53333	0.0
0.72414	1	8.1	0.76667	0.0
0.19325	0	13.7	0.3	0.0
0.32515	0	12.9	0.46667	0.0
0.33689	0	12.8	0.73333	0.0
0.07776	0	13.3	0.16667	1.0
0.05059	0	13.0	0.13333	0.0
0.43901	1	0.0	0.83333	1.0
0.24717	1	5.5	0.53333	0.0
0.29756	1	6.2	0.13333	0.0
0.76433	0	13.2	1.0	0.0
0.11137	0	12.7	0.5	0.0
0.80713	1	2.4	0.9	1.0
0.1433	1	6.8	0.2	0.0
0.6342	1	4.6	0.63333	1.0
0.15005	0	13.4	0.23333	1.0
0.16342	0	13.6	0.03333	1.0
0.37964	0	13.6	0.8	0.0
0.10737	0	12.9	0.0	0.0
0.18038	0	13.5	0.03333	1.0
0.09299	0	14.4	0.3	1.0
0.23295	0	13.3	0.63333	1.0
0.09535	0	13.6	0.1	0.0
0.21787	0	13.3	0.46667	1.0
0.09595	0	12.8	0.13333	1.0
0.17404	1	3.2	0.03333	0.0
0.2562	0	13.4	0.43333	1.0
0.40727	1	9.4	0.76667	0.0
0.13583	0	13.3	0.2	0.0
0.1636	0	13.1	0.63333	0.0
0.19086	1	8.1	0.5	1.0
0.12689	0	14.2	0.3	0.0
0.38052	1	10.4	0.73333	1.0
0.47033	1	4.3	0.66667	1.0
0.17211	1	11.4	0.4	0.0
0.59588	0	13.0	0.9	0.0
0.61523	1	4.8	0.8	0.0
0.18138	0	12.8	0.63333	0.0
0.4748	1	10.5	0.23333	1.0
0.31726	0	14.2	0.06667	0.0
0.37207	0	12.8	0.8	0.0
0.23771	0	13.6	0.76667	1.0
0.26611	0	13.3	0.9	0.0
0.19215	0	13.0	0.66667	0.0
0.23142	0	13.2	0.2	0.0
0.48226	0	12.7	0.63333	0.0
0.23366	0	13.7	0.23333	0.0
0.2121	0	14.0	0.2	1.0
0.19029	0	12.8	0.2	1.0
0.16975	0	13.3	0.36667	1.0
0.09154	0	13.2	0.03333	0.0
0.61508	0	13.1	0.96667	1.0
0.09224	0	12.9	0.06667	1.0
0.16577	0	14.3	0.26667	1.0
0.14213	0	13.0	0.16667	0.0
0.36478	0	13.4	0.43333	1.0
0.17864	0	14.4	0.03333	1.0
0.27101	0	14.5	0.46667	1.0
0.17696	0	12.9	0.23333	0.0
0.17844	1	5.4	0.6	0.0
0.24266	0	13.6	0.33333	0.0
0.11072	0	13.4	0.16667	0.0
0.32887	0	13.4	0.56667	1.0
0.47486	0	14.5	0.6	1.0
0.11902	0	12.8	0.2	1.0
0.53686	0	12.9	0.8	0.0
0.14346	0	13.1	0.2	0.0
0.07963	0	13.7	0.16667	0.0
0.25492	1	9.6	0.4	1.0
0.3304	0	13.3	0.43333	0.0
0.15135	0	13.3	0.23333	0.0
0.70362	1	5.5	0.9	1.0
0.64508	1	8.4	0.66667	1.0
0.36333	0	13.8	0.83333	1.0
0.14114	0	13.7	0.13333	0.0
0.50385	0	12.8	0.86667	1.0
0.17629	0	13.4	0.1	0.0
0.08398	0	12.8	0.13333	0.0
0.23856	0	12.7	0.53333	0.0
0.3575	0	13.3	0.66667	0.0
0.44155	0	14.2	0.96667	1.0
0.452	0	13.3	0.7	0.0
0.16522	0	12.7	0.6	1.0
0.10216	0	14.0	0.16667	1.0
0.27425	1	9.7	0.83333	0.0
0.32451	1	9.4	0.46667	1.0
0.18892	0	13.0	0.3	0.0
0.31171	0	13.4	0.53333	1.0
0.12185	0	13.3	0.1	0.0
0.10138	0	12.8	0.23333	0.0
0.12197	1	11.6	0.1	1.0
0.3016	0	12.9	0.16667	0.0
0.13978	0	12.8	0.06667	0.0
0.42437	0	13.6	0.86667	0.0
0.41444	1	11.2	0.6	0.0
0.12018	0	13.8	0.16667	0.0
0.73184	0	12.9	0.96667	1.0
0.15575	0	13.2	0.4	1.0
0.32273	0	13.4	0.66667	1.0
0.20027	0	13.5	0.26667	0.0
0.21149	0	13.5	0.7	0.0
0.14863	0	14.3	0.46667	0.0
0.40893	1	8.3	1.0	0.0
0.15071	0	13.7	0.16667	1.0
0.62943	0	13.0	1.0	0.0
0.42662	0	13.4	0.93333	0.0
0.17342	1	6.7	0.06667	1.0
0.32893	0	13.3	0.7	1.0
0.12537	0	13.4	0.06667	0.0
0.18072	0	12.8	0.26667	1.0
0.17692	0	13.1	0.53333	0.0
0.17361	0	13.1	0.33333	1.0
0.42641	0	13.2	0.53333	0.0
0.17138	1	8.6	0.06667	0.0
0.22158	0	13.5	0.36667	0.0
0.36417	1	11.1	0.73333	0.0
0.37515	0	5.2	0.6	1.0
0.37925	1	6.8	0.83333	1.0
0.41193	0	13.8	0.76667	0.0
0.24136	0	13.0	0.23333	0.0
0.30438	1	9.3	0.63333	0.0
0.22177	0	13.3	0.23333	1.0
0.1817	1	3.6	0.16667	0.0
0.19778	0	12.7	0.36667	0.0
0.14795	0	13.6	0.2	0.0
0.11604	0	12.8	0.06667	1.0
0.32235	0	12.9	0.3	0.0
0.2859	1	6.9	0.63333	0.0
0.25441	1	2.3	0.43333	1.0
0.24388	0	13.4	0.46667	1.0
0.25105	0	13.0	0.2	1.0
0.14427	0	13.2	0.6	0.0
0.75312	0	13.3	0.93333	0.0
0.53228	1	9.8	0.86667	1.0
0.15163	0	12.8	0.03333	0.0
0.25759	0	12.7	0.36667	1.0
0.08798	0	13.3	0.03333	1.0
0.50596	1	2.4	0.73333	1.0
0.237	0	13.6	0.73333	0.0
0.21905	0	12.8	0.36667	0.0
0.24409	1	0.6	0.56667	0.0
0.22411	1	7.5	0.66667	0.0
0.38638	1	3.3	0.76667	0.0
0.13178	0	13.4	0.03333	0.0
0.1287	0	12.9	0.2	0.0
0.27442	0	13.1	0.36667	1.0
0.4971	1	7.1	0.66667	0.0
0.50431	1	9.5	0.5	1.0
0.34902	0	13.6	0.46667	0.0
0.16722	0	13.6	0.23333	0.0
0.24554	0	13.5	0.36667	0.0
0.72155	0	13.1	0.9	1.0
0.47446	0	13.3	0.96667	0.0
0.09465	0	13.0	0.0	0.0
0.05505	0	14.3	0.0	0.0
0.35478	0	13.3	0.93333	0.0
0.23093	0	13.8	0.16667	1.0
0.56912	0	14.3	0.63333	0.0
0.26874	0	12.7	0.73333	0.0
0.27484	0	12.9	0.56667	1.0
0.1846	0	13.6	0.23333	1.0
0.28056	0	12.8	0.7	0.0
0.23622	0	13.3	0.36667	1.0
0.56367	0	13.6	0.8	1.0
0.21267	0	5.6	0.4	0.0
0.16296	0	12.8	0.5	0.0
0.6913	1	0.9	0.7	1.0
0.30513	0	13.7	0.63333	0.0
0.28919	0	14.5	0.23333	0.0
0.24214	0	13.0	0.6	0.0
0.50682	0	13.7	0.76667	0.0
0.49983	0	6.1	0.76667	1.0
0.22049	0	13.9	0.53333	0.0
0.13266	1	2.3	0.4	0.0
0.3077	1	9.2	0.06667	1.0
0.24703	0	13.1	0.1	1.0
0.49844	1	9.1	0.86667	0.0
0.0835	0	12.9	0.0	0.0
0.42822	1	10.5	0.53333	0.0
0.70216	0	13.6	0.56667	0.0
0.31118	0	13.8	0.53333	0.0
0.28683	0	12.7	0.53333	0.0
0.40098	1	9.9	0.86667	0.0
0.13324	0	14.1	0.1	0.0
0.27862	1	5.1	0.33333	0.0
0.21408	0	13.5	0.23333	1.0
0.32187	0	13.1	0.53333	0.0
0.30819	0	13.9	0.6	0.0
0.26001	0	13.2	0.7	1.0
0.52265	1	1.0	0.86667	0.0
0.27127	0	13.1	0.7	1.0
0.23496	0	13.4	0.43333	0.0
0.24788	0	14.4	0.66667	0.0
0.13808	0	13.3	0.13333	1.0
0.13163	1	8.2	0.06667	0.0
0.85266	1	1.9	0.96667	1.0
0.73972	1	11.2	0.93333	1.0
0.2879	1	9.7	0.46667	1.0
0.52407	0	13.4	0.63333	0.0
0.10698	0	13.1	0.26667	0.0
0.1617	0	12.7	0.46667	0.0
0.15983	1	5.9	0.46667	0.0
0.35502	0	13.6	0.4	1.0
0.41867	0	13.7	0.06667	1.0
0.32091	0	14.1	0.6	0.0
0.32145	0	14.0	0.73333	0.0
0.31851	0	14.2	0.83333	0.0
0.20547	0	13.7	0.66667	0.0
0.10456	1	8.6	0.43333	0.0
0.09587	0	13.9	0.03333	1.0
0.53706	0	12.9	0.76667	1.0
0.10049	0	12.9	0.13333	0.0
0.14849	0	12.8	0.5	0.0
0.13259	0	14.4	0.03333	1.0
0.59526	1	0.9	0.66667	1.0
0.1836	0	14.3	0.13333	0.0
0.23534	0	13.1	0.4	0.0
0.17541	0	12.8	0.06667	1.0
0.11343	0	13.1	0.03333	0.0
0.40009	0	12.9	0.66667	0.0
0.76093	1	2.0	0.96667	0.0
0.36436	0	14.3	0.66667	0.0
0.17938	0	13.9	0.1	0.0
0.26878	0	14.3	0.1	0.0
0.17423	1	11.9	0.13333	1.0
0.36683	0	13.0	0.33333	1.0
0.39629	1	12.0	0.53333	1.0
0.2936	1	9.2	0.53333	0.0
0.17825	0	13.9	0.36667	0.0
0.55866	0	13.6	0.4	1.0
0.70756	0	13.7	0.7	0.0
0.0683	0	14.3	0.06667	0.0
0.15827	0	13.7	0.23333	0.0
0.20807	0	13.1	0.36667	1.0
0.20107	1	8.3	0.6	0.0
0.15911	0	13.1	0.36667	0.0
0.41357	1	10.4	0.83333	0.0
0.08455	0	13.7	0.06667	1.0
0.40327	1	8.3	0.73333	0.0
0.19489	0	13.2	0.6	1.0
0.33295	1	8.3	0.7	0.0
0.29447	0	12.8	0.1	1.0
0.20062	0	13.0	0.33333	0.0
0.31645	1	7.2	0.66667	1.0
0.1139	0	13.7	0.3	0.0
0.23428	0	12.9	0.7	0.0
0.28747	0	12.7	0.43333	1.0
0.23686	1	0.7	0.63333	1.0
0.47624	0	13.5	0.7	0.0
0.36297	0	12.9	0.53333	0.0
0.09727	0	13.4	0.23333	0.0
0.24829	0	12.7	0.6	0.0
0.48736	0	13.0	0.83333	0.0
0.43837	0	13.3	0.73333	0.0
0.31575	0	14.4	0.66667	0.0
0.41323	0	12.7	0.5	1.0
0.4875	1	2.3	0.9	1.0
0.13294	0	13.8	0.26667	0.0
0.07815	0	13.4	0.26667	0.0
0.37438	0	12.7	0.7	1.0
0.35634	1	8.7	0.83333	0.0
0.52829	1	4.3	0.73333	1.0
0.2102	0	14.0	0.16667	1.0
0.38374	0	13.7	0.66667	0.0
0.34985	0	13.6	0.36667	1.0
0.18962	0	13.4	0.5	0.0
0.10491	0	12.8	0.1	1.0
0.32041	0	13.1	0.26667	0.0
0.2234	1	3.1	0.06667	1.0
0.13813	0	13.1	0.3	0.0
0.28691	0	12.8	0.4	0.0
0.14148	0	13.9	0.13333	0.0
0.42031	1	9.4	0.73333	0.0
0.12161	1	8.6	0.06667	1.0
0.47582	1	9.4	0.8	0.0
0.15661	0	13.6	0.2	1.0
0.11998	0	13.0	0.33333	0.0
0.40054	0	13.2	0.66667	1.0
0.25638	0	13.6	0.03333	1.0
0.31837	0	12.8	0.23333	1.0
0.2297	0	13.4	0.6	0.0
0.14329	0	13.8	0.16667	1.0
0.1354	0	13.6	0.06667	1.0
0.32457	0	13.3	0.7	0.0
0.31007	0	13.1	0.7	1.0
0.62433	0	13.6	0.1	0.0
0.37526	0	13.2	0.43333	1.0
0.31349	0	13.8	0.53333	1.0
0.23447	1	11.8	0.26667	1.0
0.11442	0	13.3	0.23333	1.0
0.23761	0	13.2	0.56667	0.0
0.77929	1	0.6	0.93333	1.0
0.13673	1	4.6	0.36667	0.0
0.45901	0	13.0	0.76667	1.0
0.46424	0	12.8	0.6	0.0
0.18586	1	10.8	0.03333	1.0
0.79192	0	12.7	1.0	1.0
0.23246	0	13.9	0.5	1.0
0.2592	0	6.5	0.8	0.0
0.32173	0	13.9	0.7	1.0
0.30206	0	12.9	0.73333	0.0
0.09239	0	12.9	0.43333	0.0
0.26168	0	13.6	1.0	0.0
0.58111	1	12.0	0.8	1.0
0.1238	0	13.6	0.1	1.0
0.34265	0	12.8	0.66667	1.0
0.32077	0	13.2	0.6	1.0
0.52727	1	8.9	0.63333	1.0
0.20546	0	14.0	0.16667	1.0
0.16956	0	12.7	0.63333	0.0
0.22812	0	13.5	0.06667	1.0
0.18063	0	12.9	0.5	0.0
0.29763	0	12.7	0.8	0.0
0.30905	0	13.7	0.23333	1.0
0.4714	0	12.8	0.9	1.0
0.15037	0	13.1	0.6	0.0
0.35645	0	12.7	0.83333	0.0
0.32157	1	9.4	0.9	0.0
0.11927	0	12.7	0.36667	1.0
0.13926	0	13.3	0.4	0.0
0.50516	0	13.7	0.9	0.0
0.29685	1	7.5	0.26667	0.0
0.31799	1	12.2	0.6	1.0
0.12027	0	13.3	0.03333	1.0
0.3169	0	13.3	0.43333	0.0
0.37368	0	12.8	0.33333	0.0
0.3516	0	13.4	0.7	1.0
0.22174	0	13.9	0.26667	0.0
0.08557	0	14.1	0.46667	0.0
0.45457	0	13.3	0.73333	1.0
0.14965	0	13.6	0.33333	0.0
0.72608	1	6.2	0.6	1.0
0.43638	1	3.5	0.7	1.0
0.24369	0	13.3	0.36667	1.0
0.07306	0	12.9	0.23333	0.0
0.10424	0	13.1	0.06667	1.0
0.49929	1	5.6	0.7	1.0
0.15055	0	13.3	0.56667	0.0
0.60429	0	13.0	0.66667	1.0
0.27604	0	13.0	0.26667	0.0
0.26857	0	13.7	0.7	0.0
0.06879	0	14.1	0.23333	0.0
0.28838	0	13.3	0.36667	0.0
0.18616	0	14.5	0.0	1.0
0.26868	0	12.7	0.33333	1.0
0.25268	0	13.4	0.23333	1.0
0.72232	1	5.2	0.96667	0.0
0.39707	1	8.0	0.76667	0.0
0.10003	0	13.8	0.03333	0.0
0.26685	0	13.0	0.3	1.0
0.32175	0	14.1	0.46667	1.0
0.26557	0	13.1	0.76667	0.0
0.76592	1	10.9	0.83333	0.0
0.54435	0	13.4	0.73333	0.0
0.45076	0	13.6	0.46667	1.0
0.36825	0	14.0	0.73333	1.0
0.25362	1	1.5	0.16667	1.0
0.40372	0	12.8	0.8	0.0
0.15688	0	12.8	0.13333	1.0
0.2838	1	2.6	0.53333	0.0
0.15876	0	13.8	0.2	0.0
0.17045	0	13.4	0.5	0.0
0.35802	1	12.8	0.8	0.0
0.13336	0	12.9	0.4	1.0
0.16174	0	13.1	0.46667	0.0
0.35167	0	13.1	0.4	1.0
0.37874	1	9.9	0.63333	1.0
0.12361	0	12.9	0.2	1.0
0.0972	0	13.0	0.3	1.0
0.48716	0	14.4	0.66667	0.0
0.45458	1	12.5	0.96667	1.0
0.28652	0	13.4	0.76667	0.0
0.36219	0	12.8	0.73333	1.0
0.10389	0	13.1	0.33333	0.0
0.20492	0	13.2	0.6	0.0
0.32899	0	14.0	0.26667	1.0
0.3002	0	13.2	0.46667	1.0
0.11016	0	13.1	0.56667	0.0
0.08453	0	13.1	0.0	1.0
0.16347	1	1.8	0.36667	1.0
0.1078	1	11.9	0.43333	0.0
0.2915	1	8.7	0.83333	0.0
0.46079	0	13.9	0.43333	0.0
0.17703	1	0.1	0.36667	0.0
0.08396	0	13.3	0.06667	0.0
0.26418	1	1.8	0.56667	0.0
0.53052	0	13.2	0.93333	1.0
0.15343	0	14.4	0.06667	1.0
0.09684	0	13.5	0.03333	0.0
0.80093	1	0.3	0.8	0.0
0.63614	1	8.0	0.8	0.0
0.1478	0	13.9	0.1	0.0
0.28916	0	13.2	0.7	0.0
0.14812	0	13.8	0.23333	0.0
0.14192	0	14.1	0.26667	0.0
0.09104	0	14.2	0.2	0.0
0.69571	1	2.7	0.96667	0.0
0.18019	0	13.0	0.36667	0.0
0.45454	1	0.8	0.46667	1.0
0.18472	0	13.7	0.03333	1.0
0.41699	1	1.8	0.86667	0.0
0.58701	1	11.0	0.83333	1.0
0.06601	0	12.8	0.13333	0.0
0.0675	0	13.3	0.3	0.0
0.44881	1	10.1	0.83333	0.0
0.2916	0	13.1	0.83333	0.0
0.14103	0	13.9	0.5	0.0
0.15571	0	13.0	0.06667	0.0
0.37516	1	13.4	0.4	1.0
0.40697	0	13.2	0.86667	1.0
0.34139	0	13.3	0.53333	1.0
0.0789	0	12.9	0.16667	1.0
0.2459	0	12.9	0.53333	0.0
0.17387	1	2.7	0.7	0.0
0.15984	0	14.5	0.13333	1.0
0.46374	0	14.1	0.4	0.0
0.18399	0	12.9	0.43333	0.0
0.18472	0	12.8	0.23333	0.0
0.30448	1	10.9	0.73333	1.0
0.18711	0	13.1	0.36667	0.0
0.30657	0	13.3	0.66667	0.0
0.57563	0	13.5	0.9	0.0
0.33359	0	12.8	0.8	1.0
0.31217	0	12.9	0.03333	1.0
0.16328	0	13.3	0.73333	0.0
0.3957	0	13.3	0.93333	0.0
0.2019	0	13.4	0.43333	0.0
0.14783	0	14.2	0.63333	0.0
0.18781	0	12.1	0.0	0.0
0.29435	0	12.7	0.66667	0.0
0.2719	0	12.7	0.6	0.0
0.51488	1	8.1	0.76667	1.0
0.69004	0	12.7	0.96667	0.0
0.17246	0	12.7	0.43333	0.0
0.2889	0	13.1	0.1	0.0
0.37736	0	12.8	0.56667	0.0
0.12601	0	13.7	0.03333	1.0
0.08852	0	13.6	0.06667	0.0
0.30203	0	12.8	0.0	1.0
0.48248	1	3.8	0.46667	0.0
0.21534	0	13.5	0.36667	1.0
0.76745	1	8.9	0.8	1.0
0.23974	0	12.8	0.46667	1.0
0.24525	0	13.2	0.6	1.0
0.5103	1	5.8	0.76667	0.0
0.30057	0	14.4	0.13333	1.0
0.59312	1	12.4	0.86667	1.0
0.30857	1	9.3	0.8	1.0
0.27858	0	13.6	0.4	1.0
0.18844	1	8.4	0.56667	0.0
0.10844	0	12.8	0.2	0.0
0.09072	0	13.6	0.13333	0.0
0.09915	0	12.7	0.13333	1.0
0.45828	1	4.8	0.8	1.0
0.47031	0	13.8	0.9	0.0
0.65165	0	13.5	0.8	1.0
0.38976	1	6.7	0.73333	1.0
0.27348	1	4.0	0.6	1.0
0.48917	1	9.5	0.36667	0.0
0.63698	1	1.8	0.9	1.0
0.27224	0	13.1	0.13333	1.0
0.61355	0	13.8	0.96667	1.0
0.2502	1	6.0	0.7	0.0
0.10762	0	13.1	0.0	0.0
0.66836	1	12.9	0.73333	1.0
0.47528	1	9.4	0.83333	0.0
0.197	0	13.1	0.33333	0.0
0.10939	0	12.8	0.16667	1.0
0.46491	0	13.3	0.73333	1.0
0.4782	1	2.6	0.63333	1.0
0.44916	1	6.8	0.73333	0.0
0.42467	1	7.6	0.73333	0.0
0.15577	0	14.4	0.23333	1.0
0.52073	0	13.2	0.63333	0.0
0.19566	0	13.1	0.16667	1.0
0.43625	0	13.4	0.86667	1.0
0.2056	0	12.7	0.66667	0.0
0.18919	0	13.3	0.63333	0.0
0.09663	0	13.8	0.03333	0.0
0.32314	0	13.6	0.13333	0.0
0.09073	0	12.8	0.0	0.0
0.18088	1	3.0	0.5	0.0
0.09424	0	13.0	0.23333	1.0
0.19567	1	7.8	0.5	1.0
0.58739	1	10.6	0.76667	1.0
0.19225	1	6.6	0.36667	0.0
0.15786	0	12.8	0.4	0.0
0.36324	1	3.9	0.86667	1.0
0.54001	0	12.8	0.46667	1.0
0.07241	0	13.5	0.16667	0.0
0.44678	0	13.3	0.43333	0.0
0.24476	0	12.8	0.43333	0.0
0.3286	0	13.2	0.7	0.0
0.38319	0	14.1	0.93333	0.0
0.17434	0	13.4	0.06667	0.0
0.0901	0	13.6	0.23333	0.0
0.4126	0	13.4	0.73333	0.0
0.44662	1	6.0	0.46667	1.0
0.50396	1	4.9	0.86667	0.0
0.14117	0	13.9	0.33333	0.0
0.59143	1	11.1	0.66667	1.0
0.53559	1	0.3	0.1	0.0
0.26014	0	13.6	0.46667	0.0
0.61556	1	4.2	0.8	1.0
0.28403	0	13.3	0.56667	1.0
0.51023	1	9.9	0.5	0.0
0.25972	0	12.9	0.1	1.0
0.47943	1	8.8	0.73333	1.0
0.26814	0	12.9	0.86667	0.0
0.19168	0	12.7	0.3	1.0
0.26881	0	12.8	0.36667	1.0
0.42046	0	14.3	0.86667	0.0
0.50254	1	4.7	0.53333	1.0
0.50803	1	3.8	0.86667	1.0
0.32788	0	13.0	0.53333	0.0
0.0987	0	13.0	0.06667	0.0
0.19757	1	4.5	0.06667	1.0
0.14606	0	13.9	0.1	0.0
0.09146	0	12.7	0.0	0.0
0.18981	0	13.7	0.13333	1.0
0.34672	1	12.5	0.23333	1.0
0.31352	0	13.3	0.43333	1.0
0.21234	0	12.8	0.1	1.0
0.16667	1	0.8	0.06667	0.0
0.31112	0	13.9	0.3	1.0
0.56061	0	12.8	0.63333	1.0
0.44132	1	10.1	0.5	1.0
0.29567	1	1.2	0.33333	0.0
0.22613	1	0.7	0.4	1.0
0.31394	1	10.6	0.2	1.0
0.32181	1	3.8	0.66667	0.0
0.10252	0	13.1	0.33333	0.0
0.30311	1	6.1	0.73333	1.0
0.41021	1	8.6	0.26667	1.0
0.37935	1	5.8	0.43333	0.0
0.10436	0	13.5	0.13333	0.0
0.62123	1	3.0	0.36667	0.0
0.32707	1	10.6	0.43333	1.0
0.22438	0	14.4	0.63333	0.0
0.49048	1	9.0	0.9	0.0
0.34011	0	12.9	0.43333	0.0
0.08146	0	13.0	0.06667	0.0
0.69128	1	2.9	0.76667	0.0
0.23568	0	13.4	0.73333	0.0
0.21055	0	12.7	0.13333	0.0
0.39947	1	2.1	0.03333	0.0
0.23854	0	13.9	0.13333	1.0
0.33422	0	13.2	0.36667	0.0
0.29152	1	9.2	0.66667	0.0
0.54951	0	13.9	0.3	1.0
0.24303	1	6.8	0.5	0.0
0.20867	1	1.3	0.5	0.0
0.32566	0	13.5	0.56667	1.0
0.09547	0	13.6	0.43333	0.0
0.15873	0	14.1	0.0	0.0
0.08484	0	13.6	0.3	0.0
0.32247	0	13.4	0.7	0.0
0.12156	0	12.8	0.06667	1.0
0.09912	0	13.1	0.16667	0.0
0.11412	0	13.6	0.26667	0.0
0.10927	0	12.8	0.36667	0.0
0.24782	0	12.8	0.36667	0.0
0.4703	0	13.3	0.86667	1.0
0.20276	1	2.4	0.4	0.0
0.23596	1	1.6	0.56667	0.0
0.26442	1	8.8	0.33333	0.0
0.08112	0	13.9	0.13333	0.0
0.45821	0	13.7	0.63333	0.0
0.16138	0	13.6	0.66667	0.0
0.34612	0	12.8	0.7	0.0
0.26022	0	13.8	0.23333	1.0
0.30545	1	5.9	0.8	0.0
0.24859	0	12.7	0.6	1.0
0.36229	0	12.8	0.63333	1.0
0.273	0	14.3	0.63333	0.0
0.08277	0	12.7	0.4	0.0
0.16336	0	13.4	0.5	0.0
0.12039	0	13.6	0.3	0.0
0.2711	0	13.8	0.26667	1.0
0.33841	0	13.3	0.7	0.0
0.20213	1	7.6	0.06667	1.0
0.08434	0	13.3	0.3	0.0
0.17468	0	12.7	0.23333	0.0
0.38771	1	12.0	0.8	0.0
0.84153	1	5.6	0.93333	0.0
0.13236	0	13.5	0.2	0.0
0.1522	0	14.4	0.46667	0.0
0.44878	1	3.2	0.96667	1.0
0.10698	0	13.0	0.2	0.0
0.12527	0	13.3	0.3	0.0
0.15473	0	12.9	0.23333	1.0
0.44224	1	1.4	0.76667	0.0
0.38436	0	12.8	0.46667	1.0
0.75681	1	9.6	0.53333	1.0
0.41938	1	12.1	0.66667	0.0
0.17902	0	12.8	0.66667	0.0
0.39308	0	13.1	0.66667	0.0
0.24053	0	14.4	0.06667	1.0
0.43384	1	7.4	0.33333	0.0
0.39362	1	7.5	0.76667	0.0
0.70983	1	1.8	0.76667	1.0
0.5002	0	1.7	0.83333	1.0
0.13904	0	14.4	0.4	0.0
0.19404	0	13.3	0.76667	0.0
0.17994	0	14.5	0.33333	0.0
0.1835	0	12.8	0.5	0.0
0.3523	0	13.4	0.26667	0.0
0.27205	0	13.1	0.36667	0.0
0.23099	1	7.0	0.3	0.0
0.1628	0	13.9	0.43333	0.0
0.32796	0	12.9	0.36667	1.0
0.54497	0	13.3	0.46667	1.0
0.49275	0	12.7	0.96667	0.0
0.25594	0	12.7	0.83333	0.0
0.47205	0	14.0	0.3	0.0
0.46337	0	2.8	0.8	1.0
0.44156	0	13.6	0.56667	1.0
0.31409	1	1.4	0.53333	0.0
0.22722	0	12.9	0.66667	1.0
0.11139	1	2.8	0.06667	1.0
0.18468	1	11.1	0.26667	0.0
0.0607	0	13.9	0.03333	1.0
0.12496	0	12.8	0.13333	1.0
0.32491	0	13.1	0.6	1.0
0.31702	0	12.7	0.86667	0.0
0.41424	0	12.7	0.8	1.0
0.68481	1	5.0	0.86667	1.0
0.52672	1	11.4	0.7	1.0
0.34545	1	3.2	0.73333	1.0
0.60355	0	13.3	0.8	1.0
0.50554	0	13.1	0.73333	1.0
0.22114	0	14.1	0.23333	1.0
0.26911	0	12.9	0.83333	0.0
0.24757	1	12.5	0.56667	0.0
0.07019	0	13.2	0.23333	0.0
0.13869	0	14.5	0.03333	0.0
0.5539	1	5.8	0.86667	1.0
0.24091	0	13.5	0.56667	0.0
0.44972	0	13.4	0.73333	0.0
0.68125	0	12.9	0.73333	1.0
0.28389	0	12.8	0.36667	0.0
0.2877	1	3.9	0.73333	0.0
0.43127	1	6.6	0.93333	0.0
0.26805	0	12.7	0.3	1.0
0.33364	1	4.1	0.66667	0.0
0.56891	1	6.2	0.83333	1.0
0.23845	0	13.1	0.63333	0.0
0.10757	0	13.3	0.1	0.0
0.25419	0	12.7	0.66667	0.0
0.11678	0	13.3	0.13333	0.0
0.19635	1	1.7	0.36667	0.0
0.37334	0	14.4	0.56667	1.0
0.26011	0	12.8	0.46667	1.0
0.12662	0	13.5	0.3	0.0
0.15731	0	13.9	0.23333	0.0
0.14224	0	12.7	0.4	0.0
0.26303	0	14.4	0.46667	0.0
0.33098	1	5.7	0.7	1.0
0.05589	0	12.8	0.23333	0.0
0.27964	1	2.0	0.46667	1.0
0.12469	1	8.0	0.16667	0.0
0.3383	0	12.7	0.7	1.0
0.37235	0	13.0	0.3	0.0
0.29481	0	13.6	0.7	0.0
0.30703	0	13.1	0.5	1.0
0.08179	0	12.7	0.06667	1.0
0.62738	1	11.2	0.93333	1.0
0.13455	0	14.0	0.3	1.0
0.16857	1	9.1	0.23333	1.0
0.08131	0	12.9	0.13333	0.0
0.21042	0	13.6	0.3	0.0
0.33447	0	12.8	0.63333	0.0
0.21841	0	13.4	0.66667	0.0
0.092	0	12.7	0.3	0.0
0.28038	0	13.7	0.23333	1.0
0.81351	1	9.6	1.0	1.0
0.30566	1	12.7	0.53333	0.0
0.22727	0	14.4	0.36667	0.0
0.47378	1	1.1	0.66667	1.0
0.15832	0	13.6	0.3	0.0
0.14092	0	12.8	0.23333	0.0
0.80144	1	3.4	0.63333	1.0
0.13838	0	13.5	0.66667	0.0
0.34698	0	13.6	0.66667	0.0
0.64972	1	3.4	0.33333	1.0
0.12271	1	4.7	0.33333	0.0
0.75747	1	6.2	0.96667	0.0
0.30727	0	14.1	0.56667	1.0
0.27048	0	13.0	0.63333	0.0
0.07192	0	14.1	0.0	1.0
0.25831	1	5.8	0.3	0.0
0.29503	1	5.5	0.53333	0.0
0.77524	1	1.3	0.56667	1.0
0.34615	1	7.1	0.83333	0.0
0.67381	0	5.5	0.93333	0.0
0.32734	1	5.0	0.73333	0.0
0.40536	0	13.6	0.93333	1.0
0.23969	0	14.1	0.36667	1.0
0.09361	0	13.4	0.03333	0.0
0.60567	1	7.4	0.66667	1.0
0.11241	0	13.0	0.2	1.0
0.1585	0	12.7	0.3	0.0
0.36529	1	9.9	0.46667	1.0
0.20139	1	10.3	0.76667	1.0
0.1847	0	12.9	0.0	1.0
0.27316	1	11.1	0.86667	0.0
0.21036	0	13.1	0.6	1.0
0.11983	0	13.1	0.5	0.0
0.09319	0	12.7	0.23333	0.0
0.12472	0	13.1	0.6	0.0
0.11624	0	12.7	0.3	0.0
0.60602	0	13.3	0.63333	1.0
0.289	0	13.1	0.4	0.0
0.20005	0	12.7	0.2	1.0
0.18399	0	13.1	0.7	0.0
0.15278	0	12.8	0.16667	1.0
0.2492	0	12.8	0.1	1.0
0.13165	0	13.1	0.13333	0.0
0.12627	0	13.3	0.13333	0.0
0.18032	0	14.0	0.13333	0.0
0.17898	0	13.6	0.7	0.0
0.37646	1	1.2	0.53333	1.0
0.12093	0	13.4	0.3	0.0
0.16359	0	13.6	0.23333	0.0
0.58025	0	13.5	0.83333	0.0
0.27088	0	14.1	0.63333	0.0
0.74637	1	1.3	0.76667	1.0
0.18648	0	12.7	0.76667	0.0
0.09988	0	12.8	0.13333	1.0
0.3863	1	12.3	0.73333	1.0
0.53868	1	12.4	0.33333	1.0
0.24169	0	13.7	0.1	0.0
0.58172	1	5.9	0.6	1.0
0.25521	0	12.7	0.23333	1.0
0.27229	0	12.8	0.66667	0.0
0.54225	1	7.4	0.93333	0.0
0.65494	1	7.0	0.93333	0.0
0.53045	0	13.7	0.96667	0.0
0.54962	1	4.6	0.9	0.0
0.34334	1	4.5	0.8	0.0
0.67181	1	4.6	0.8	1.0
0.37327	0	13.4	0.63333	0.0
0.56034	1	12.5	1.0	0.0
0.14817	0	13.3	0.3	0.0
0.18136	0	13.1	0.46667	0.0
0.20232	0	13.7	0.36667	1.0
0.3442	0	13.8	0.9	1.0
0.11088	0	13.1	0.33333	0.0
0.69218	0	13.0	0.86667	1.0
0.40898	1	2.7	0.43333	0.0
0.37401	1	11.9	0.63333	1.0
0.46325	0	13.2	0.93333	1.0
0.12296	0	13.5	0.0	0.0
0.16574	0	13.1	0.46667	0.0
0.55273	1	4.5	0.96667	0.0
0.46544	0	13.6	0.96667	0.0
0.43133	1	5.6	0.96667	1.0
0.25408	1	8.3	0.8	0.0
0.2637	0	13.4	0.06667	1.0
0.18463	0	14.5	0.3	0.0
0.32057	0	12.8	0.76667	1.0
0.31132	0	13.0	0.66667	1.0
0.36663	0	12.8	0.13333	1.0
0.15509	0	12.9	0.2	0.0
0.1896	0	13.1	0.4	1.0
0.70994	1	5.3	0.9	1.0
0.34943	0	13.6	0.43333	0.0
0.07315	0	12.9	0.0	0.0
0.83589	0	4.9	0.4	1.0
0.15205	0	13.7	0.2	0.0
0.22574	0	13.8	0.8	0.0
0.28089	0	13.2	0.36667	0.0
0.2434	0	13.1	0.5	1.0
0.32772	0	13.4	0.86667	1.0
0.55189	1	2.4	0.43333	1.0
0.21191	1	3.1	0.3	1.0
0.19836	1	11.5	0.63333	0.0
0.48176	1	5.3	0.73333	1.0
0.463	0	13.4	0.9	1.0
0.41473	0	13.1	0.9	0.0
0.33492	1	9.0	0.7	1.0
0.34207	1	11.0	0.1	1.0
0.4667	1	7.7	0.46667	0.0
0.06917	0	13.0	0.2	0.0
0.36617	0	12.9	0.3	1.0
0.17225	0	13.6	0.33333	0.0
0.28299	0	13.3	0.3	0.0
0.5374	1	7.3	0.96667	0.0
0.21759	0	13.6	0.16667	0.0
0.17499	0	13.4	0.13333	1.0
0.42093	1	1.4	0.73333	1.0
0.32408	0	13.1	0.5	1.0
0.07265	0	12.7	0.23333	1.0
0.2313	0	13.5	0.4	0.0
0.67819	1	9.7	0.96667	1.0
0.08509	0	12.7	0.06667	1.0
0.43984	1	4.5	0.66667	1.0
0.29666	1	4.1	0.8	0.0
0.09658	0	13.2	0.26667	0.0
0.07855	0	13.1	0.06667	0.0
0.15574	1	6.0	0.43333	1.0
0.3569	0	13.0	0.46667	1.0
0.23701	1	0.5	0.53333	0.0
0.33077	1	6.0	0.93333	1.0
0.47883	0	13.7	0.46667	1.0
0.34078	1	3.4	0.63333	1.0
0.60047	1	11.7	0.93333	0.0
0.23148	0	14.0	0.53333	1.0
0.57185	1	12.4	0.73333	1.0
0.14607	0	13.2	0.3	0.0
0.43263	0	12.8	0.86667	0.0
0.08025	0	13.9	0.1	0.0
0.37948	1	5.6	0.6	1.0
0.28514	0	12.7	0.76667	0.0
0.29672	0	13.4	0.46667	0.0
0.10393	0	13.7	0.13333	1.0
0.55155	0	12.8	0.8	0.0
0.37376	1	6.0	0.86667	0.0
0.69043	0	13.0	0.73333	1.0
0.47189	0	13.0	0.9	0.0
0.80761	1	3.3	0.83333	1.0
0.24341	0	13.4	0.36667	1.0
0.42361	0	13.5	0.76667	1.0
0.09598	0	14.4	0.43333	0.0
0.10732	0	13.7	0.1	0.0
0.66109	0	12.9	0.96667	1.0
0.27297	1	11.4	0.13333	1.0
0.72839	0	9.1	0.96667	0.0
0.71693	1	7.1	0.93333	0.0
0.52449	1	6.7	0.9	0.0
0.45998	0	12.8	0.6	1.0
0.2303	1	0.9	0.4	0.0
0.17247	0	13.3	0.4	0.0
0.24506	0	14.4	0.66667	0.0
0.10335	0	13.6	0.16667	0.0
0.24618	0	13.3	0.7	0.0
0.14152	0	12.7	0.2	0.0
0.38933	1	10.5	0.76667	0.0
0.31027	0	12.9	0.53333	0.0
0.25549	0	12.9	0.6	0.0
0.56994	1	11.1	0.93333	0.0
0.42016	0	12.9	0.76667	0.0
0.33126	0	13.3	0.26667	1.0
0.2781	1	11.7	0.6	1.0
0.20595	1	4.4	0.36667	0.0
0.66882	0	14.0	0.8	1.0
0.38043	0	13.4	0.16667	1.0
0.41978	0	13.3	0.7	1.0
0.34208	0	12.8	0.46667	1.0
0.36931	1	6.9	0.43333	0.0
0.50661	1	5.1	0.86667	0.0
0.30598	0	14.4	0.53333	1.0
0.11154	0	13.1	0.06667	1.0
0.2312	0	12.8	0.6	0.0
0.18887	0	13.6	0.3	0.0
0.33137	0	14.2	0.36667	1.0
0.52592	0	10.4	0.86667	0.0
0.22877	1	10.3	0.63333	0.0
0.31723	1	4.9	0.56667	1.0
0.52099	0	13.4	0.83333	0.0
0.28936	1	0.7	0.76667	1.0
0.09064	0	13.3	0.03333	0.0
0.51708	1	2.5	0.9	1.0
0.34356	1	7.1	0.33333	1.0
0.70073	1	3.7	0.8	0.0
0.35182	0	12.8	0.1	1.0
0.11553	0	13.3	0.03333	0.0
0.13996	0	13.1	0.5	0.0
0.29749	0	14.0	0.7	0.0
0.1458	0	12.9	0.2	0.0
0.26645	0	12.7	0.63333	1.0
0.42258	0	13.8	0.63333	0.0
0.31253	1	9.8	0.6	0.0
0.14063	1	0.2	0.2	0.0
0.24598	0	13.1	0.4	0.0
0.29812	0	13.5	0.4	0.0
0.19652	0	13.3	0.23333	1.0
0.61187	1	7.5	0.13333	1.0
0.51553	0	13.0	0.9	1.0
0.07505	0	13.7	0.0	1.0
0.41905	0	14.3	0.93333	1.0
0.0663	0	13.0	0.0	0.0
0.49652	0	14.0	0.53333	0.0
0.24092	0	13.6	0.6	1.0
0.40723	0	13.0	0.4	0.0
0.13918	0	12.7	0.16667	1.0
0.11527	0	14.4	0.0	0.0
0.1454	1	1.9	0.4	1.0
0.123	1	12.1	0.33333	1.0
0.43924	1	7.2	0.63333	0.0
0.27964	0	12.7	0.53333	1.0
0.35921	1	13.1	0.7	1.0
0.25456	0	13.3	0.46667	0.0
0.48834	0	12.8	0.73333	0.0
0.12377	0	13.7	0.26667	0.0
0.08776	0	12.7	0.0	0.0
0.12284	0	12.8	0.2	1.0
0.2528	0	13.3	0.16667	1.0
0.11565	0	12.8	0.2	0.0
0.18138	0	12.9	0.56667	0.0
0.28007	1	4.9	0.8	0.0
0.16042	0	13.0	0.1	0.0
0.25809	0	13.5	0.43333	0.0
0.08199	0	13.3	0.06667	0.0
0.1732	0	13.4	0.16667	0.0
0.1562	0	12.7	0.06667	1.0
0.15943	0	12.7	0.5	0.0
0.30213	0	13.0	0.43333	1.0
0.12337	0	13.1	0.06667	0.0
0.12334	0	13.2	0.33333	0.0
0.26278	1	9.9	0.33333	0.0
0.24494	0	13.6	0.03333	0.0
[truncated: 28,781 more rows]
