# Supplementary material for: Plasma proteomic profiles predict individual future health risk
Source: Nat Commun. 2023 Nov 28;14:7817. doi: 10.1038/s41467-023-43575-7 (PMC10684756; doi:10.1038/s41467-023-43575-7)
Supplement: Supplementary file 15 — Source Data [file 41467_2023_43575_MOESM15_ESM.zip › SourceData/Figure2_SourceData/Eye disorders.csv]

ProRS	incident_event	censored_years	Age	Sex
0.33396	0	14.3	0.5	0.0
0.14027	0	13.5	0.43333	1.0
0.24656	0	13.4	0.4	1.0
0.17009	1	7.8	0.56667	1.0
0.3192	1	6.4	0.76667	1.0
0.31947	0	13.3	0.33333	0.0
0.20532	0	13.4	0.83333	1.0
0.09345	0	12.9	0.23333	1.0
0.19258	0	13.6	0.63333	0.0
0.04424	1	10.8	0.03333	1.0
0.09213	1	9.2	0.4	1.0
0.25421	0	12.9	0.86667	0.0
0.31537	1	11.3	0.76667	1.0
0.17836	0	14.4	0.76667	1.0
0.12709	0	13.5	0.36667	0.0
0.23427	0	13.4	0.46667	1.0
0.30561	0	13.0	0.5	1.0
0.3133	0	13.4	0.86667	1.0
0.16669	0	13.1	0.63333	0.0
0.12115	0	14.4	0.13333	0.0
0.10252	0	12.8	0.13333	1.0
0.16769	0	13.0	0.46667	1.0
0.30754	0	3.7	0.96667	1.0
0.17758	0	12.9	0.46667	0.0
0.07877	0	13.9	0.26667	1.0
0.26054	0	13.3	0.9	0.0
0.09398	0	12.8	0.1	0.0
0.14389	0	14.0	0.3	1.0
0.07426	1	10.8	0.0	0.0
0.20151	0	12.8	0.66667	1.0
0.1056	0	12.9	0.4	0.0
0.23276	0	13.2	0.83333	0.0
0.28942	0	13.4	0.73333	1.0
0.19584	0	13.6	0.86667	1.0
0.15092	0	13.3	0.53333	0.0
0.25826	0	13.5	0.66667	0.0
0.30986	0	13.2	0.7	1.0
0.11787	0	13.0	0.03333	0.0
0.28405	0	14.4	0.8	1.0
0.31319	0	13.0	0.63333	0.0
0.29421	0	10.4	0.83333	0.0
0.15804	0	13.3	0.23333	0.0
0.26169	0	13.4	0.73333	0.0
0.06786	0	12.8	0.4	1.0
0.14627	0	13.3	0.23333	1.0
0.0462	0	13.2	0.13333	0.0
0.10099	1	10.3	0.2	0.0
0.1255	1	12.1	0.73333	1.0
0.29363	0	13.9	0.86667	1.0
0.17497	0	13.8	0.4	0.0
0.13506	0	13.0	0.63333	1.0
0.06848	0	13.0	0.16667	1.0
0.23268	0	13.4	0.66667	0.0
0.3581	1	8.7	0.76667	0.0
0.31963	1	8.3	0.83333	0.0
0.08681	0	13.0	0.33333	0.0
0.18746	0	14.1	0.6	0.0
0.12496	0	14.2	0.1	0.0
0.29417	0	13.2	0.73333	1.0
0.04569	0	12.9	0.1	0.0
0.07154	0	13.2	0.1	0.0
0.14306	0	13.0	0.23333	0.0
0.06646	0	13.1	0.0	0.0
0.25895	0	12.8	1.0	1.0
0.18942	0	14.1	0.53333	1.0
0.12175	0	13.0	0.43333	1.0
0.19279	0	14.1	0.36667	0.0
0.26228	0	13.6	0.36667	0.0
0.28304	0	12.8	0.86667	1.0
0.23348	1	11.1	0.73333	1.0
0.17736	0	13.7	0.7	1.0
0.25714	0	13.2	0.9	1.0
0.08619	0	12.7	0.1	0.0
0.37812	1	5.2	0.73333	0.0
0.061	0	12.9	0.03333	0.0
0.33587	0	2.0	0.93333	1.0
0.17443	0	13.8	0.23333	0.0
0.08229	1	4.0	0.2	0.0
0.32733	0	13.6	0.63333	0.0
0.09664	0	13.0	0.06667	0.0
0.0913	0	13.0	0.3	1.0
0.29429	0	13.0	0.76667	0.0
0.26087	0	12.7	0.76667	0.0
0.15034	0	12.7	0.73333	1.0
0.04221	0	13.0	0.16667	1.0
0.2436	0	13.3	0.63333	1.0
0.305	1	5.8	0.7	0.0
0.28546	0	12.8	0.86667	1.0
0.28294	0	12.8	0.23333	1.0
0.18222	1	1.4	0.56667	0.0
0.22665	1	9.4	0.86667	1.0
0.4486	0	13.4	0.93333	0.0
0.35875	1	5.1	0.93333	1.0
0.39734	0	14.3	0.76667	0.0
0.15557	0	10.4	0.16667	1.0
0.2275	1	7.5	0.8	1.0
0.14324	1	8.0	0.93333	1.0
0.09284	0	12.8	0.13333	1.0
0.08258	0	12.7	0.33333	0.0
0.23797	0	13.1	0.3	0.0
0.4222	0	13.4	0.6	1.0
0.07544	0	13.0	0.16667	1.0
0.29665	0	12.8	0.86667	0.0
0.10503	0	13.2	0.33333	0.0
0.1181	0	13.4	0.26667	0.0
0.12985	0	13.6	0.3	1.0
0.36984	0	12.9	0.83333	1.0
0.25202	0	13.3	0.46667	1.0
0.22205	0	13.3	0.83333	0.0
0.13417	0	13.2	0.56667	0.0
0.21052	0	13.6	0.76667	1.0
0.1761	0	14.0	0.63333	1.0
0.24813	0	13.7	0.56667	1.0
0.04189	0	12.8	0.06667	0.0
0.15319	0	13.4	0.46667	0.0
0.05162	0	14.4	0.13333	1.0
0.14702	0	13.0	0.13333	0.0
0.1353	0	13.0	0.8	1.0
0.22255	0	13.1	0.73333	0.0
0.27275	0	13.7	0.73333	1.0
0.14804	0	13.2	0.53333	0.0
0.13407	0	14.0	0.36667	1.0
0.18469	1	3.7	0.8	0.0
0.22943	0	13.4	0.63333	1.0
0.41032	1	7.7	0.96667	0.0
0.13376	0	13.6	0.06667	1.0
0.34922	1	5.6	0.96667	1.0
0.15042	0	13.6	0.06667	0.0
0.29545	0	13.0	0.8	1.0
0.21764	0	13.7	0.73333	1.0
0.1305	0	13.9	0.4	0.0
0.14945	0	12.8	0.33333	1.0
0.22852	0	13.0	0.73333	0.0
0.15973	0	13.3	0.66667	1.0
0.27799	1	8.1	0.86667	1.0
0.09772	0	12.7	0.03333	1.0
0.24824	0	12.8	0.6	0.0
0.13948	0	12.7	0.3	0.0
0.21228	0	13.2	0.7	1.0
0.21058	0	12.8	0.8	1.0
0.36219	1	6.8	0.83333	0.0
0.23633	0	13.1	0.8	1.0
0.11725	0	13.5	0.56667	1.0
0.25122	1	1.5	0.63333	0.0
0.3055	0	14.2	0.63333	1.0
0.10358	0	12.9	0.2	1.0
0.12485	1	7.5	0.16667	0.0
0.16084	0	12.8	0.43333	0.0
0.1344	0	13.6	0.63333	1.0
0.32695	0	12.8	0.73333	0.0
0.07511	0	13.6	0.06667	0.0
0.14652	0	13.4	0.76667	1.0
0.20861	0	13.0	0.36667	0.0
0.16682	1	4.3	0.9	1.0
0.26304	1	6.4	0.53333	0.0
0.2521	1	1.8	0.83333	0.0
0.32352	0	13.0	0.93333	0.0
0.14474	0	12.9	0.03333	0.0
0.35827	0	11.1	0.83333	0.0
0.14493	0	13.6	0.33333	1.0
0.09565	0	12.8	0.5	1.0
0.22106	0	13.4	0.33333	0.0
0.20937	0	14.2	0.7	1.0
0.11777	0	13.5	0.1	0.0
0.3304	0	12.7	1.0	1.0
0.21138	0	12.9	0.63333	0.0
0.12536	0	12.9	0.23333	1.0
0.29846	1	4.3	0.7	0.0
0.04648	0	14.2	0.0	0.0
0.18104	0	14.4	0.43333	1.0
0.12554	0	12.7	0.46667	0.0
0.20734	0	11.5	0.43333	1.0
0.211	0	12.9	0.83333	1.0
0.07853	0	13.4	0.03333	0.0
0.17899	0	12.7	0.23333	0.0
0.28205	0	12.8	0.73333	0.0
0.25693	1	4.1	0.63333	0.0
0.19398	0	10.9	0.73333	1.0
0.12608	0	12.8	0.63333	1.0
0.13032	1	3.3	0.7	1.0
0.09706	0	12.8	0.3	1.0
0.13441	0	13.1	0.7	0.0
0.23044	0	13.6	0.83333	1.0
0.2725	0	12.7	0.36667	0.0
0.23287	0	13.3	0.66667	1.0
0.19533	0	13.4	0.56667	1.0
0.33759	0	8.8	0.46667	0.0
0.2989	1	1.7	0.8	0.0
0.12119	0	12.8	0.36667	0.0
0.18423	0	12.3	0.83333	1.0
0.06475	0	12.7	0.13333	1.0
0.10537	0	13.4	0.5	1.0
0.37874	1	6.0	0.86667	1.0
0.26264	0	13.6	0.53333	0.0
0.2718	0	10.0	0.9	1.0
0.14252	1	8.6	0.73333	1.0
0.11469	0	13.5	0.46667	0.0
0.35804	0	8.9	0.9	1.0
0.22	0	12.8	0.86667	0.0
0.14344	0	13.2	0.76667	1.0
0.12928	0	13.0	0.43333	0.0
0.16592	0	14.4	0.3	1.0
0.14916	0	13.4	0.26667	1.0
0.34509	0	12.7	0.6	0.0
0.42567	0	14.5	0.86667	1.0
0.27717	0	13.2	0.83333	0.0
0.31431	0	13.1	0.36667	0.0
0.10786	0	13.1	0.43333	0.0
0.2835	0	12.7	0.6	0.0
0.3332	0	13.3	0.46667	0.0
0.096	0	13.2	0.16667	0.0
0.08816	0	13.1	0.13333	1.0
0.25056	0	12.9	0.9	1.0
0.28976	0	13.3	0.7	1.0
0.16342	0	13.1	0.43333	1.0
0.19947	0	12.8	0.7	1.0
0.39019	0	13.6	0.9	1.0
0.08168	0	13.0	0.16667	0.0
0.05505	0	14.1	0.16667	1.0
0.26712	0	12.8	0.8	1.0
0.19595	0	12.7	0.33333	1.0
0.23339	0	12.8	0.66667	0.0
0.16675	1	5.6	0.43333	0.0
0.12313	0	13.3	0.23333	0.0
0.23165	0	12.7	0.5	0.0
0.32563	0	13.1	0.86667	0.0
0.10062	0	13.3	0.4	0.0
0.37975	1	10.0	0.8	0.0
0.36154	0	13.3	0.6	0.0
0.17764	0	13.0	0.46667	1.0
0.23306	0	13.2	0.76667	1.0
0.16211	0	13.6	0.13333	1.0
0.26073	0	13.7	0.63333	0.0
0.22827	1	12.9	0.73333	0.0
0.30675	0	13.5	0.5	1.0
0.17566	0	13.0	0.53333	1.0
0.12467	0	12.9	0.53333	1.0
0.04171	1	2.7	0.0	0.0
0.08794	0	13.6	0.26667	0.0
0.27974	0	12.9	0.73333	0.0
0.10434	0	12.7	0.43333	0.0
0.05013	0	13.1	0.06667	0.0
0.28315	1	0.1	0.83333	0.0
0.34741	1	10.7	0.83333	0.0
0.22819	0	12.8	0.76667	1.0
0.14715	0	12.9	0.6	1.0
0.13792	0	12.7	0.36667	0.0
0.06501	0	12.7	0.36667	1.0
0.21228	0	10.3	0.56667	1.0
0.27235	0	13.5	0.93333	0.0
0.22892	1	12.2	0.96667	0.0
0.30056	0	14.0	0.7	1.0
0.08638	0	14.5	0.56667	1.0
0.41451	0	12.7	0.83333	0.0
0.12031	0	13.5	0.16667	1.0
0.21679	0	13.6	0.43333	0.0
0.1013	0	14.5	0.33333	1.0
0.29781	1	1.1	0.96667	1.0
0.25904	0	14.0	0.9	1.0
0.2673	0	12.8	0.73333	0.0
0.16401	0	12.7	0.73333	1.0
0.21869	1	6.7	0.8	1.0
0.13343	0	7.7	0.13333	0.0
0.20927	0	12.9	0.83333	0.0
0.4207	0	13.3	0.83333	1.0
0.19663	0	12.9	0.76667	1.0
0.05959	0	12.9	0.13333	0.0
0.14966	1	1.1	0.4	1.0
0.04316	0	14.1	0.13333	1.0
0.07738	0	12.9	0.26667	0.0
0.1376	0	12.8	0.3	0.0
0.22794	0	13.6	0.33333	1.0
0.15219	0	14.4	0.43333	0.0
0.04222	0	13.4	0.2	0.0
0.06734	0	13.7	0.03333	0.0
0.34736	0	13.1	0.83333	1.0
0.06364	0	13.0	0.2	0.0
0.06843	0	13.0	0.16667	0.0
0.21901	0	13.5	0.5	1.0
0.07627	0	12.7	0.06667	1.0
0.2222	0	13.1	0.66667	0.0
0.14528	1	2.2	0.06667	1.0
0.07424	0	13.1	0.16667	0.0
0.1943	0	14.3	0.4	0.0
0.26402	0	13.0	0.83333	0.0
0.08848	0	13.1	0.36667	1.0
0.16958	1	7.2	0.33333	0.0
0.27986	0	13.2	0.6	0.0
0.15938	0	12.7	0.2	1.0
0.25739	0	14.4	0.86667	1.0
0.17685	0	12.8	0.56667	1.0
0.13568	1	9.5	0.53333	1.0
0.05939	0	14.2	0.03333	1.0
0.08957	0	12.9	0.53333	1.0
0.43415	1	4.3	0.96667	1.0
0.19866	0	12.7	0.53333	1.0
0.26148	0	12.7	0.73333	0.0
0.31641	0	12.8	0.7	0.0
0.03866	0	14.1	0.06667	1.0
0.09851	1	1.3	0.3	0.0
0.05141	0	12.8	0.06667	1.0
0.2724	0	13.4	0.73333	0.0
0.08974	0	14.3	0.3	0.0
0.05632	0	13.0	0.13333	1.0
0.13055	0	13.0	0.4	1.0
0.33011	0	13.7	0.76667	0.0
0.29866	0	14.5	0.63333	0.0
0.0987	0	13.8	0.16667	0.0
0.26159	0	13.4	0.9	1.0
0.13138	0	14.2	0.56667	1.0
0.06174	0	12.7	0.3	1.0
0.24621	0	12.7	0.8	1.0
0.11072	0	13.6	0.03333	0.0
0.30809	0	9.4	0.83333	0.0
0.38504	0	13.1	0.73333	0.0
0.0985	0	13.0	0.1	0.0
0.18951	1	4.1	0.33333	0.0
0.33967	0	13.6	0.73333	0.0
0.34163	1	6.6	0.93333	0.0
0.37313	0	12.8	0.96667	0.0
0.2192	1	2.5	0.66667	1.0
0.16063	1	8.5	0.73333	0.0
0.08129	0	14.5	0.06667	0.0
0.09988	0	12.8	0.26667	1.0
0.19768	0	13.4	0.5	1.0
0.34401	0	13.2	0.76667	1.0
0.05695	0	13.0	0.13333	0.0
0.07318	0	13.5	0.33333	1.0
0.36913	0	13.5	0.73333	1.0
0.07622	0	12.8	0.3	0.0
0.22241	0	13.8	0.26667	0.0
0.08999	0	13.6	0.3	1.0
0.22914	0	14.4	0.26667	1.0
0.10583	0	12.8	0.1	1.0
0.19664	0	12.8	0.76667	0.0
0.18308	1	11.1	0.53333	0.0
0.27835	0	7.2	0.76667	1.0
0.25336	0	11.2	0.63333	1.0
0.25271	1	6.0	0.83333	1.0
0.31069	0	6.4	0.9	1.0
0.09632	0	13.7	0.2	1.0
0.28144	0	13.9	0.76667	1.0
0.1864	0	12.8	0.36667	1.0
0.13262	0	9.3	0.8	1.0
0.26843	1	6.7	0.83333	0.0
0.0979	0	13.2	0.16667	1.0
0.09723	0	13.1	0.33333	1.0
0.05128	0	12.8	0.16667	0.0
0.27316	0	12.7	0.7	0.0
0.24616	1	6.3	0.93333	0.0
0.17973	0	8.4	0.3	0.0
0.30247	0	14.2	0.8	0.0
0.39984	1	12.5	0.7	0.0
0.15359	0	12.7	0.16667	1.0
0.21908	0	12.9	0.76667	1.0
0.35005	1	4.3	0.93333	0.0
0.24291	0	12.7	0.53333	0.0
0.09935	1	7.3	0.26667	1.0
0.32687	0	13.1	0.86667	1.0
0.33685	0	12.9	0.93333	1.0
0.07074	0	12.9	0.06667	1.0
0.30907	0	13.3	0.7	0.0
0.13885	0	13.0	0.2	1.0
0.30118	1	7.2	0.73333	1.0
0.07392	0	13.0	0.23333	1.0
0.0618	0	13.5	0.33333	0.0
0.20473	0	12.9	0.83333	1.0
0.10145	0	14.0	0.13333	1.0
0.17673	0	13.1	1.0	1.0
0.33166	0	13.1	0.73333	0.0
0.23248	0	12.8	0.8	0.0
0.36907	0	11.1	0.6	0.0
0.1241	0	13.8	0.36667	0.0
0.17778	0	13.3	0.3	0.0
0.28572	0	12.7	0.73333	0.0
0.34808	1	4.3	0.76667	0.0
0.25042	0	12.8	0.53333	1.0
0.47763	1	8.6	0.66667	0.0
0.20688	0	10.6	0.86667	1.0
0.28932	0	13.6	0.7	1.0
0.29081	0	12.8	0.9	0.0
0.13532	0	14.4	0.33333	0.0
0.05925	0	12.8	0.36667	0.0
0.18978	0	13.7	0.7	1.0
0.12814	0	13.9	0.33333	0.0
0.04729	0	12.7	0.23333	1.0
0.33096	0	13.4	0.8	0.0
0.28778	0	12.8	0.73333	0.0
0.33932	0	12.9	0.83333	1.0
0.09229	1	2.4	0.26667	0.0
0.15441	0	13.2	0.73333	1.0
0.05588	0	13.4	0.03333	0.0
0.36356	0	12.8	0.7	0.0
0.10053	0	13.3	0.16667	0.0
0.10554	0	13.7	0.36667	0.0
0.21269	0	13.8	0.13333	0.0
0.14895	0	13.3	0.56667	0.0
0.05981	0	12.7	0.3	1.0
0.15972	1	5.5	0.63333	1.0
0.09286	0	14.3	0.33333	1.0
0.06548	0	13.7	0.13333	1.0
0.24614	1	9.4	0.7	0.0
0.05789	0	12.8	0.16667	1.0
0.31051	0	13.3	0.63333	0.0
0.21215	0	12.7	0.83333	0.0
0.13238	0	14.3	0.03333	0.0
0.13571	0	13.7	0.1	0.0
0.2515	0	13.7	0.3	1.0
0.14129	0	12.7	0.53333	1.0
0.23318	1	7.4	0.8	0.0
0.0495	0	12.7	0.23333	0.0
0.27076	0	13.1	0.66667	0.0
0.27914	0	13.6	0.83333	1.0
0.10277	0	14.5	0.36667	1.0
0.14513	1	9.7	0.16667	1.0
0.4366	1	8.8	0.8	1.0
0.05651	0	12.9	0.1	0.0
0.13927	0	12.8	0.36667	0.0
0.24756	1	3.6	0.7	0.0
0.05898	0	13.6	0.13333	1.0
0.1946	1	3.3	0.86667	1.0
0.26366	0	13.2	0.8	0.0
0.39343	1	0.2	0.96667	0.0
0.04548	0	13.3	0.0	1.0
0.23938	0	13.0	0.86667	1.0
0.20244	0	13.5	0.7	0.0
0.24617	1	2.4	0.73333	1.0
0.10381	1	1.4	0.53333	1.0
0.22015	0	9.9	0.26667	0.0
0.05476	0	14.0	0.06667	1.0
0.06747	0	13.7	0.16667	1.0
0.13391	0	13.2	0.5	0.0
0.33944	0	11.0	0.96667	1.0
0.14067	0	14.0	0.43333	1.0
0.22	0	14.4	0.8	1.0
0.27698	0	13.2	0.73333	0.0
0.3213	0	13.1	0.96667	1.0
0.2395	1	7.0	0.6	0.0
0.38526	1	12.3	0.86667	0.0
0.12659	0	13.0	0.06667	0.0
0.18895	0	13.4	0.56667	1.0
0.31739	1	12.2	0.96667	1.0
0.24172	1	5.1	0.7	1.0
0.30403	0	14.3	0.63333	0.0
0.22981	1	12.2	0.96667	1.0
0.06684	0	13.3	0.2	0.0
0.35357	0	0.4	0.93333	0.0
0.36223	1	1.9	0.8	0.0
0.06769	0	13.1	0.26667	0.0
0.08975	1	8.2	0.56667	0.0
0.08774	0	12.8	0.3	1.0
0.06777	0	12.7	0.36667	1.0
0.06125	0	13.6	0.2	1.0
0.15559	0	13.4	0.46667	0.0
0.1452	0	12.7	0.43333	0.0
0.07778	0	12.8	0.23333	0.0
0.24552	0	12.8	0.73333	0.0
0.25615	0	13.6	0.76667	0.0
0.25894	0	12.9	0.73333	0.0
0.25365	0	9.8	0.7	0.0
0.37489	0	13.4	0.96667	0.0
0.26507	1	8.3	0.46667	1.0
0.43864	1	8.1	0.93333	1.0
0.16933	0	13.6	0.3	1.0
0.06188	0	13.9	0.1	0.0
0.06486	0	13.7	0.2	1.0
0.24917	0	13.7	0.7	0.0
0.17189	0	14.1	0.66667	1.0
0.10186	0	14.5	0.06667	0.0
0.35482	0	13.0	0.96667	0.0
0.10832	0	14.2	0.33333	1.0
0.06898	0	14.0	0.13333	0.0
0.28892	0	12.8	0.33333	0.0
0.21608	0	13.4	0.73333	1.0
0.19193	0	13.4	0.53333	0.0
0.31208	1	1.4	0.36667	0.0
0.0969	0	13.5	0.13333	0.0
0.15524	0	12.9	0.4	1.0
0.07582	0	14.5	0.23333	0.0
0.19203	0	13.2	0.7	1.0
0.09321	0	13.7	0.46667	1.0
0.08684	0	13.6	0.53333	1.0
0.20329	0	12.8	0.2	1.0
0.24982	1	7.5	0.8	0.0
0.32267	0	14.1	0.73333	0.0
0.24276	1	11.9	0.4	0.0
0.15039	1	4.4	0.76667	1.0
0.34304	0	12.8	0.83333	0.0
0.14397	0	12.9	0.36667	0.0
0.09027	0	12.8	0.36667	0.0
0.10665	0	12.8	0.36667	1.0
0.09668	0	14.3	0.2	0.0
0.20067	0	13.1	0.53333	1.0
0.32656	1	4.6	0.8	1.0
0.20017	1	11.7	0.7	0.0
0.16301	0	13.1	0.23333	1.0
0.21668	0	13.7	0.3	0.0
0.27538	0	12.8	0.86667	0.0
0.2618	0	13.4	0.56667	0.0
0.1255	0	14.4	0.26667	0.0
0.10096	0	13.0	0.23333	0.0
0.11312	0	14.3	0.46667	0.0
0.09201	0	12.8	0.13333	1.0
0.17778	0	13.2	0.36667	0.0
0.05536	0	12.9	0.16667	1.0
0.41699	0	12.8	0.93333	0.0
0.07243	0	14.5	0.1	1.0
0.19605	0	13.3	0.4	0.0
0.11679	0	13.3	0.5	0.0
0.22871	0	13.2	0.7	1.0
0.06643	0	13.1	0.3	0.0
0.18108	0	13.1	0.7	1.0
0.06225	0	12.8	0.3	1.0
0.22298	0	12.8	0.73333	1.0
0.23087	0	8.3	0.7	1.0
0.07472	0	13.5	0.03333	0.0
0.03793	0	12.7	0.03333	0.0
0.13797	0	12.7	0.23333	0.0
0.27349	0	13.8	0.86667	1.0
0.16869	0	13.1	0.6	0.0
0.37234	1	11.2	0.96667	0.0
0.05548	0	14.4	0.06667	0.0
0.31765	0	13.4	0.9	1.0
0.13119	1	10.0	0.9	1.0
0.42712	1	5.5	0.93333	0.0
0.12174	0	13.0	0.26667	1.0
0.32266	0	0.8	0.7	0.0
0.06898	0	13.1	0.1	1.0
0.26651	1	2.1	0.86667	0.0
0.20757	0	13.2	0.86667	0.0
0.29514	0	12.8	0.9	0.0
0.17415	1	11.8	0.4	0.0
0.32481	1	11.2	0.83333	0.0
0.32716	0	13.6	0.76667	0.0
0.0715	0	13.4	0.13333	0.0
0.22539	1	5.3	0.8	1.0
0.11955	0	13.3	0.06667	0.0
0.22858	0	13.3	0.63333	0.0
0.18788	0	13.7	0.36667	0.0
0.31057	0	12.7	0.7	0.0
0.41167	1	3.3	0.63333	1.0
0.15913	0	12.7	0.56667	0.0
0.25859	0	10.8	0.83333	1.0
0.07823	0	12.9	0.13333	0.0
0.10535	1	5.6	0.03333	0.0
0.27366	1	2.9	0.63333	0.0
0.22488	0	13.3	0.43333	0.0
0.11435	0	14.1	0.53333	1.0
0.10372	0	12.7	0.36667	0.0
0.12878	0	12.9	0.13333	0.0
0.15344	0	12.8	0.56667	1.0
0.3358	0	12.7	0.7	1.0
0.28422	0	8.7	0.96667	1.0
0.25802	0	9.7	0.66667	1.0
0.06516	0	12.7	0.1	0.0
0.10048	0	13.4	0.16667	0.0
0.19181	0	12.7	0.96667	1.0
0.05	0	13.0	0.0	1.0
0.17208	0	13.9	0.33333	1.0
0.25994	0	12.9	0.83333	0.0
0.06455	0	13.1	0.2	0.0
0.16928	0	13.4	0.6	1.0
0.21415	0	13.0	0.63333	0.0
0.28372	0	13.0	0.53333	0.0
0.04581	0	13.5	0.03333	0.0
0.19186	0	13.3	0.53333	1.0
0.15105	0	14.2	0.13333	1.0
0.13731	0	13.6	0.53333	1.0
0.36201	0	10.6	0.9	0.0
0.2458	0	13.7	0.5	0.0
0.11904	0	13.5	0.43333	0.0
0.33575	1	4.6	0.83333	1.0
0.20583	0	12.7	0.56667	0.0
0.08916	0	12.9	0.1	0.0
0.30763	0	5.0	0.76667	0.0
0.09616	0	13.3	0.16667	1.0
0.27819	1	7.0	0.83333	1.0
0.42317	1	6.5	0.73333	0.0
0.2464	0	12.9	0.73333	0.0
0.15266	0	12.9	0.76667	1.0
0.06288	0	13.6	0.16667	1.0
0.08835	0	12.7	0.13333	1.0
0.29333	0	13.7	0.86667	1.0
0.08882	1	5.4	0.66667	1.0
0.20181	0	13.0	0.3	0.0
0.06678	0	13.0	0.03333	0.0
0.24935	0	12.9	0.83333	1.0
0.2513	0	12.8	0.6	1.0
0.04373	0	13.0	0.03333	1.0
0.16813	1	5.9	0.7	1.0
0.17778	0	14.1	0.46667	0.0
0.16612	0	13.4	0.46667	0.0
0.16796	0	13.3	0.43333	1.0
0.17121	0	12.9	0.66667	0.0
0.40638	0	13.6	0.76667	0.0
0.07943	0	12.7	0.13333	0.0
0.07552	0	14.1	0.03333	1.0
0.16589	0	13.3	0.36667	0.0
0.14551	1	10.9	0.43333	0.0
0.25897	0	12.7	0.93333	1.0
0.24388	0	13.1	0.66667	0.0
0.06913	0	12.8	0.16667	1.0
0.29615	0	14.3	0.4	1.0
0.32778	1	10.3	0.96667	0.0
0.29766	0	8.9	0.9	1.0
0.08283	0	13.0	0.3	1.0
0.08193	0	13.6	0.03333	0.0
0.17037	0	13.4	0.4	0.0
0.32154	0	13.0	0.6	0.0
0.18202	0	13.4	0.4	1.0
0.07312	0	13.3	0.06667	1.0
0.04894	0	12.9	0.0	1.0
0.20903	0	13.5	0.73333	1.0
0.09086	0	14.2	0.26667	0.0
0.05334	0	13.3	0.26667	1.0
0.10527	0	12.9	0.1	0.0
0.17778	0	12.8	0.46667	0.0
0.18727	0	13.6	0.6	1.0
0.38348	0	13.6	0.9	0.0
0.13081	0	12.7	0.3	0.0
0.32126	1	8.4	0.9	1.0
0.12171	0	13.3	0.23333	0.0
0.285	0	13.2	0.86667	1.0
0.16947	0	13.1	0.36667	1.0
0.31437	0	4.6	0.9	0.0
0.06835	0	13.1	0.16667	1.0
0.08952	0	12.9	0.16667	0.0
0.29114	0	13.1	0.86667	1.0
0.1156	0	14.5	0.43333	0.0
0.13249	0	13.4	0.36667	0.0
0.06909	1	3.5	0.1	0.0
0.06136	1	0.1	0.16667	0.0
0.33449	0	10.2	0.8	1.0
0.05715	0	14.0	0.06667	1.0
0.16111	0	12.7	0.66667	0.0
0.21115	0	12.8	0.56667	0.0
0.06943	0	12.8	0.33333	0.0
0.24477	1	0.9	0.76667	0.0
0.36216	0	12.8	0.66667	0.0
0.30963	0	14.3	0.73333	1.0
0.23707	0	12.8	0.63333	0.0
0.14405	0	12.7	0.4	1.0
0.12581	0	13.7	0.46667	1.0
0.06762	0	13.3	0.2	0.0
0.24027	0	13.3	0.9	1.0
0.10854	0	13.4	0.3	1.0
0.07214	0	13.2	0.16667	1.0
0.23623	0	13.4	0.66667	1.0
0.24532	0	12.9	0.46667	0.0
0.07853	0	13.1	0.33333	0.0
0.06593	0	13.7	0.3	0.0
0.276	0	9.3	0.2	0.0
0.07695	0	13.2	0.03333	0.0
0.24154	0	13.1	0.86667	0.0
0.04748	0	13.7	0.13333	0.0
0.29455	0	8.8	0.6	0.0
0.11358	0	14.4	0.13333	1.0
0.17985	0	13.1	0.56667	0.0
0.17107	0	13.7	0.3	0.0
0.31785	0	13.8	0.73333	0.0
0.15339	0	13.5	0.63333	0.0
0.13969	0	12.7	0.63333	1.0
0.4005	1	8.0	0.76667	0.0
0.29915	0	12.8	0.9	0.0
0.17738	0	13.6	0.7	1.0
0.08528	0	13.0	0.06667	1.0
0.23382	0	13.5	0.66667	0.0
0.15721	0	14.1	0.36667	1.0
0.18531	1	6.4	0.93333	1.0
0.33348	0	14.1	0.76667	1.0
0.1009	0	13.0	0.13333	0.0
0.23017	0	14.2	0.6	0.0
0.14027	0	12.8	0.7	1.0
0.0583	0	12.8	0.13333	1.0
0.11157	0	13.6	0.66667	1.0
0.35722	1	1.3	0.9	1.0
0.12468	1	11.0	0.4	0.0
0.38587	0	13.2	0.73333	0.0
0.1747	0	13.3	0.53333	0.0
0.05596	0	13.1	0.06667	1.0
0.04972	0	13.3	0.0	0.0
0.25908	0	13.2	0.7	1.0
0.1524	0	4.6	0.93333	1.0
0.29305	1	4.8	0.86667	0.0
0.13395	0	12.8	0.5	0.0
0.13312	0	13.5	0.13333	0.0
0.09478	0	12.8	0.23333	1.0
0.0875	0	12.8	0.46667	1.0
0.30758	1	6.4	0.93333	0.0
0.23968	1	0.4	0.83333	1.0
0.21903	0	13.4	0.73333	1.0
0.07621	0	14.3	0.06667	0.0
0.30932	0	13.2	0.76667	1.0
0.2141	1	0.9	0.2	1.0
0.07195	0	12.8	0.43333	1.0
0.16859	0	13.0	0.6	0.0
0.22781	0	13.6	0.23333	0.0
0.13416	0	6.7	0.33333	0.0
0.22356	1	7.2	0.63333	0.0
0.09271	0	13.3	0.2	0.0
0.16171	0	10.8	0.7	1.0
0.27144	0	13.2	0.7	1.0
0.09114	0	12.8	0.23333	0.0
0.24991	0	14.3	0.76667	0.0
0.05545	1	8.6	0.1	1.0
0.14445	0	13.6	0.13333	0.0
0.29892	0	13.1	0.83333	1.0
0.15556	0	13.3	0.23333	0.0
0.22183	0	13.6	0.4	1.0
0.30427	0	12.7	0.73333	0.0
0.19287	0	12.7	0.3	1.0
0.28719	0	13.1	0.7	0.0
0.17178	1	5.2	0.2	1.0
0.17717	0	13.3	0.56667	0.0
0.1396	0	13.7	0.1	0.0
0.24881	0	13.1	0.76667	0.0
0.04906	0	13.4	0.06667	1.0
0.44894	1	3.2	0.8	0.0
0.33005	1	11.7	0.66667	1.0
0.1034	0	12.8	0.53333	0.0
0.17876	0	12.8	0.53333	1.0
0.1961	0	13.0	0.86667	1.0
0.05158	0	14.3	0.03333	1.0
0.10378	0	13.3	0.3	0.0
0.28316	1	12.9	0.56667	0.0
0.28188	1	1.6	0.23333	1.0
0.13073	1	4.7	0.5	0.0
0.2475	0	6.9	0.6	0.0
0.23403	0	14.1	0.46667	0.0
0.06454	0	12.9	0.16667	0.0
0.31435	1	8.5	0.83333	0.0
0.2101	0	12.8	0.93333	0.0
0.15625	0	13.3	0.5	0.0
0.26361	0	8.9	0.73333	1.0
0.37532	0	12.7	1.0	1.0
0.37014	0	13.6	0.9	0.0
0.2054	0	12.9	0.66667	0.0
0.04478	0	13.0	0.13333	1.0
0.25275	1	9.4	0.36667	0.0
0.28621	1	10.6	0.66667	0.0
0.12253	0	12.9	0.36667	0.0
0.42083	1	12.1	0.66667	1.0
0.16592	0	13.2	0.26667	1.0
0.28113	0	12.7	0.53333	1.0
0.05843	0	13.7	0.26667	0.0
0.19437	0	13.1	0.86667	1.0
0.18675	0	12.8	0.36667	0.0
0.06236	0	12.7	0.03333	0.0
0.09739	0	13.7	0.36667	0.0
0.23947	1	8.8	0.76667	0.0
0.09217	0	14.4	0.23333	1.0
0.27929	0	12.9	0.76667	1.0
0.11239	0	12.7	0.33333	1.0
0.30963	1	6.7	0.93333	1.0
0.33854	0	13.0	0.76667	0.0
0.08991	0	13.2	0.26667	1.0
0.33736	1	10.6	0.83333	0.0
0.23412	0	13.3	0.66667	1.0
0.35647	0	12.7	0.86667	0.0
0.09271	0	12.8	0.33333	1.0
0.15505	1	11.2	0.46667	0.0
0.06654	0	13.3	0.06667	1.0
0.09299	0	14.3	0.43333	0.0
0.23956	0	12.9	0.83333	1.0
0.287	0	13.4	0.9	1.0
0.34525	0	8.3	0.9	0.0
0.06832	0	13.1	0.2	1.0
0.23493	1	10.6	0.6	1.0
0.1735	0	13.0	0.43333	0.0
0.39333	0	12.7	0.93333	0.0
0.13536	0	13.6	0.43333	0.0
0.2399	0	13.0	0.56667	1.0
0.15265	1	11.1	0.2	1.0
0.20322	1	9.3	0.53333	0.0
0.40832	1	3.2	0.73333	0.0
0.17139	0	13.3	0.3	1.0
0.17694	0	13.2	0.43333	0.0
0.39126	0	13.4	0.76667	1.0
0.16108	0	14.0	0.03333	1.0
0.30634	0	13.6	0.5	0.0
0.28684	0	12.7	0.93333	0.0
0.26346	1	4.5	0.96667	1.0
0.35142	1	5.6	0.83333	1.0
0.10516	0	12.7	0.23333	0.0
0.17032	0	14.5	0.3	1.0
0.18873	0	13.4	0.46667	0.0
0.1286	0	13.3	0.53333	1.0
0.22834	1	13.0	0.5	1.0
0.20632	1	1.0	0.73333	1.0
0.32218	0	13.2	0.66667	0.0
0.12919	0	12.7	0.76667	1.0
0.08185	0	12.8	0.2	1.0
0.25001	1	1.1	0.96667	0.0
0.18773	0	13.0	0.56667	1.0
0.19068	0	13.3	0.5	1.0
0.23119	0	13.8	0.6	0.0
0.11545	0	13.4	0.16667	1.0
0.25595	1	6.6	0.9	0.0
0.06005	0	12.9	0.66667	1.0
0.12756	0	13.6	0.46667	1.0
0.20684	1	2.8	0.76667	1.0
0.25378	0	13.3	0.56667	0.0
0.15614	0	13.6	0.4	0.0
0.11676	1	9.4	0.7	1.0
0.24813	0	12.8	0.8	1.0
0.13263	0	12.8	0.4	1.0
0.16398	0	13.1	0.63333	1.0
0.22628	1	12.3	0.86667	1.0
0.43949	0	7.7	0.96667	0.0
0.33409	1	9.8	0.93333	0.0
0.11885	0	13.1	0.06667	1.0
0.26183	0	11.0	0.83333	1.0
0.09874	0	13.3	0.3	0.0
0.17427	0	12.8	0.36667	1.0
0.15338	0	12.7	0.56667	0.0
0.06195	0	13.4	0.43333	1.0
0.07588	0	14.0	0.13333	1.0
0.14892	0	12.8	0.26667	0.0
0.11249	0	13.5	0.16667	1.0
0.29703	0	12.9	0.5	0.0
0.11643	0	12.8	0.43333	1.0
0.07391	0	13.3	0.06667	0.0
0.13017	0	12.9	0.76667	1.0
0.14339	0	13.6	0.06667	1.0
0.34993	0	13.1	0.9	1.0
0.04568	0	13.1	0.23333	1.0
0.17858	0	13.2	0.8	1.0
0.46674	1	9.4	0.93333	0.0
0.09021	0	12.7	0.66667	1.0
0.2044	0	12.8	0.86667	1.0
0.07936	0	12.7	0.03333	0.0
0.39883	0	12.8	0.7	0.0
0.08822	0	6.4	0.36667	1.0
0.30867	0	12.9	0.93333	1.0
0.10551	1	4.5	0.4	0.0
0.31143	0	13.6	0.5	0.0
0.24117	1	1.3	0.43333	0.0
0.31023	0	10.8	0.63333	1.0
0.09413	0	13.5	0.2	1.0
0.26972	0	13.3	0.83333	1.0
0.11146	0	14.1	0.33333	1.0
0.20003	1	1.6	0.76667	1.0
0.09386	0	14.4	0.13333	0.0
0.13897	0	13.8	0.56667	1.0
0.18697	0	12.9	0.86667	1.0
0.163	1	4.2	0.53333	1.0
0.08704	0	12.7	0.2	0.0
0.07296	0	12.7	0.26667	0.0
0.17021	0	13.0	0.43333	1.0
0.11117	0	14.0	0.06667	0.0
0.27069	0	14.0	0.86667	0.0
0.25947	1	4.6	0.6	0.0
0.3985	1	2.4	0.76667	0.0
0.26343	0	12.9	0.63333	0.0
0.20482	0	12.9	0.4	1.0
0.06502	0	12.7	0.2	1.0
0.10505	0	12.7	0.2	0.0
0.10765	0	12.7	0.73333	1.0
0.15842	0	12.9	0.36667	0.0
0.36771	0	8.6	0.7	0.0
0.16288	0	11.1	0.23333	1.0
0.25071	0	12.7	0.66667	0.0
0.20917	0	14.2	0.06667	1.0
0.14139	0	13.3	0.2	0.0
0.26054	1	2.6	0.73333	1.0
0.10279	0	14.0	0.26667	0.0
0.09414	0	14.0	0.23333	0.0
0.25535	0	12.8	0.8	1.0
0.22364	0	12.9	0.9	1.0
0.36236	0	13.0	0.73333	0.0
0.13359	1	7.4	0.66667	0.0
0.42729	0	14.0	0.6	0.0
0.30623	0	13.4	0.76667	0.0
0.22691	0	12.9	0.73333	0.0
0.06105	0	13.2	0.03333	1.0
0.16467	0	14.4	0.56667	0.0
0.14903	0	13.0	0.46667	1.0
0.06551	0	14.2	0.03333	0.0
0.25575	0	12.3	0.23333	0.0
0.04033	0	12.7	0.06667	1.0
0.09085	0	12.8	0.16667	1.0
0.10059	0	12.8	0.33333	1.0
0.08908	0	13.8	0.53333	0.0
0.25671	0	13.4	0.96667	0.0
0.09881	0	13.0	0.03333	1.0
0.17599	0	13.2	0.66667	1.0
0.0537	0	14.0	0.2	0.0
0.37195	1	7.7	0.83333	1.0
0.14195	0	14.1	0.5	1.0
0.31808	0	12.8	0.73333	0.0
0.16615	0	13.2	0.7	1.0
0.06406	0	14.0	0.13333	1.0
0.06542	0	13.6	0.4	1.0
0.12877	0	12.8	0.56667	0.0
0.21566	0	13.4	0.6	1.0
0.19935	0	13.2	0.93333	1.0
0.19786	1	0.9	0.66667	0.0
0.41481	0	11.2	0.96667	0.0
0.08257	0	12.7	0.03333	1.0
0.19867	0	12.7	0.2	1.0
0.3497	1	5.0	0.96667	1.0
0.29729	0	12.9	0.56667	0.0
0.13202	1	4.9	0.03333	0.0
0.28985	0	13.0	0.7	0.0
0.05405	0	13.0	0.03333	0.0
0.08312	0	14.1	0.06667	0.0
0.11268	0	13.3	0.56667	1.0
0.25735	0	13.3	0.73333	1.0
0.12342	0	13.7	0.16667	1.0
0.28437	0	13.5	0.8	0.0
0.05333	0	12.7	0.26667	1.0
0.0762	0	13.0	0.03333	1.0
0.13231	0	13.6	0.53333	1.0
0.0423	0	12.8	0.06667	0.0
0.19901	0	12.9	0.13333	0.0
0.20946	0	11.0	0.66667	1.0
0.37151	1	12.8	0.96667	0.0
0.15389	1	11.2	0.66667	1.0
0.17993	0	13.7	0.56667	0.0
0.11182	0	13.1	0.46667	1.0
0.09089	0	13.3	0.36667	0.0
0.18342	0	13.0	0.46667	0.0
0.08904	0	14.0	0.1	1.0
0.04772	0	13.8	0.03333	0.0
0.14198	0	13.6	0.4	0.0
0.37332	0	13.9	0.93333	0.0
0.10884	1	10.0	0.4	1.0
0.13877	0	13.1	0.33333	0.0
0.09072	0	13.6	0.2	0.0
0.33339	0	13.0	0.86667	1.0
0.13016	0	14.4	0.03333	0.0
0.18169	0	13.3	0.63333	0.0
0.09941	0	14.0	0.26667	0.0
0.19921	0	13.4	0.36667	1.0
0.06942	0	13.1	0.3	0.0
0.29181	1	6.8	0.5	0.0
0.26266	0	14.0	0.86667	1.0
0.20976	0	13.3	0.7	1.0
0.23444	1	5.5	0.53333	0.0
0.1409	0	8.4	0.1	1.0
0.07044	0	12.8	0.03333	0.0
0.1928	0	12.9	0.3	0.0
0.07464	1	4.2	0.06667	1.0
0.4888	0	0.9	0.8	1.0
0.07608	0	13.0	0.06667	1.0
0.3849	0	12.7	0.8	0.0
0.10085	0	13.4	0.33333	0.0
0.06769	0	12.7	0.1	1.0
0.39886	0	14.1	0.7	0.0
0.18862	0	13.3	0.63333	0.0
0.19018	0	12.7	0.76667	1.0
0.16469	0	14.5	0.23333	1.0
0.2502	0	12.9	0.86667	1.0
0.21589	0	14.0	0.43333	0.0
0.17867	0	13.1	0.76667	0.0
0.23331	1	11.3	0.63333	0.0
0.24693	0	12.7	0.56667	1.0
0.09291	0	12.8	0.3	1.0
0.1727	0	13.0	0.46667	0.0
0.17688	0	12.7	0.46667	0.0
0.17933	0	13.2	0.1	0.0
0.27027	0	4.2	0.83333	1.0
0.28627	0	12.9	0.76667	0.0
0.05143	0	13.3	0.1	1.0
0.19251	0	4.9	0.23333	0.0
0.17378	0	13.1	0.63333	0.0
0.07482	1	12.0	0.6	1.0
0.06914	0	13.0	0.2	1.0
0.16334	0	13.3	0.9	1.0
0.21163	0	12.7	0.66667	1.0
0.34693	0	13.7	0.66667	0.0
0.38404	0	12.8	0.8	0.0
0.17841	0	12.8	0.7	0.0
0.19687	0	13.3	0.53333	0.0
0.10286	0	13.4	0.3	0.0
0.32492	0	14.3	0.96667	1.0
0.15482	0	13.0	0.7	0.0
0.22642	0	13.8	0.7	1.0
0.19564	0	12.9	0.86667	1.0
0.1158	0	9.1	0.7	1.0
0.33142	0	13.6	0.53333	0.0
0.17518	1	4.0	0.3	1.0
0.26923	0	7.6	0.7	1.0
0.09692	0	12.9	0.1	0.0
0.2206	0	13.7	0.66667	1.0
0.14747	0	14.3	0.8	1.0
0.21287	0	13.5	0.76667	1.0
0.27526	0	11.2	0.96667	1.0
0.16426	0	13.2	0.46667	0.0
0.13891	0	14.3	0.2	0.0
0.12324	0	13.6	0.4	1.0
0.24055	0	6.2	0.7	1.0
0.10942	0	14.1	0.36667	1.0
0.15206	1	11.6	0.9	0.0
0.22267	0	13.3	0.5	0.0
0.42274	0	13.0	0.56667	0.0
0.24993	0	13.0	0.8	1.0
0.11561	0	13.8	0.6	1.0
0.15563	1	1.7	0.23333	0.0
0.16381	0	14.3	0.7	0.0
0.05903	0	14.3	0.1	0.0
0.23526	0	13.4	0.86667	1.0
0.2919	0	13.4	0.76667	1.0
0.29691	0	13.0	0.93333	0.0
0.10901	0	13.0	0.4	1.0
0.15472	0	13.5	0.6	1.0
0.36274	0	13.4	0.66667	1.0
0.25558	0	13.6	0.33333	0.0
0.1753	0	13.4	0.66667	0.0
0.08056	0	14.4	0.23333	1.0
0.16634	0	12.8	0.56667	0.0
0.17156	0	12.7	0.76667	1.0
0.14923	0	13.3	0.46667	0.0
0.21316	1	7.7	0.96667	1.0
0.05811	0	12.8	0.23333	0.0
0.04972	0	13.8	0.13333	1.0
0.04796	0	13.2	0.03333	0.0
0.40199	0	12.6	0.93333	0.0
0.09572	0	14.5	0.16667	0.0
0.37696	1	2.3	0.93333	1.0
0.12254	0	12.9	0.4	0.0
0.26297	0	13.1	0.7	0.0
0.37781	0	14.1	0.63333	0.0
0.0921	0	13.2	0.36667	1.0
0.36009	0	12.7	0.8	0.0
0.42439	1	12.6	0.93333	0.0
0.18449	0	12.7	0.33333	0.0
0.09475	0	13.8	0.3	1.0
0.21034	0	12.9	0.9	1.0
0.19232	0	13.4	0.76667	0.0
0.13554	0	13.2	0.4	1.0
0.10594	0	12.8	0.46667	0.0
0.17337	0	12.7	0.63333	1.0
0.17601	0	13.5	0.3	0.0
0.38699	1	0.3	0.76667	0.0
0.22459	0	13.1	0.53333	0.0
0.09943	0	13.4	0.2	1.0
0.20938	0	13.6	0.56667	0.0
0.21278	0	12.8	0.9	1.0
0.27421	1	6.5	0.83333	0.0
0.18545	0	13.7	0.13333	0.0
0.13135	0	13.0	0.53333	0.0
0.43459	0	4.4	0.93333	1.0
0.11561	0	12.8	0.4	0.0
0.16131	0	13.4	0.73333	0.0
0.07553	0	13.4	0.53333	1.0
0.15305	0	14.0	0.43333	0.0
0.26953	0	14.0	0.66667	0.0
0.0411	0	14.1	0.2	0.0
0.37284	0	13.4	0.93333	1.0
0.19357	0	12.7	0.56667	0.0
0.10222	0	13.3	0.36667	1.0
0.22761	0	12.8	0.66667	1.0
0.25636	0	12.8	0.76667	0.0
0.21408	0	12.7	0.7	0.0
0.19103	1	9.2	0.73333	0.0
0.34505	0	12.7	0.53333	0.0
0.2306	0	12.7	0.5	0.0
0.08654	0	12.9	0.4	0.0
0.31896	0	12.8	0.76667	0.0
0.35508	0	12.8	1.0	0.0
0.15092	0	13.7	0.1	1.0
0.31345	0	12.7	0.23333	0.0
0.30912	0	12.9	0.83333	1.0
0.14361	0	12.8	0.9	1.0
0.21182	0	14.4	0.66667	1.0
0.20544	0	13.4	0.6	0.0
0.23311	0	13.0	0.6	0.0
0.20688	0	13.0	0.66667	0.0
0.13759	0	14.5	0.53333	1.0
0.14697	0	13.2	0.66667	1.0
0.13987	0	13.8	0.5	1.0
0.40723	0	5.7	0.6	0.0
0.30453	0	12.9	0.76667	1.0
0.24705	0	3.8	0.56667	0.0
0.20781	0	13.6	0.56667	0.0
0.11516	0	13.4	0.13333	0.0
0.18771	1	7.0	0.76667	0.0
0.21408	0	12.8	0.6	0.0
0.14055	0	13.5	0.16667	0.0
0.2195	1	4.3	0.53333	1.0
0.1059	0	13.0	0.2	1.0
0.3138	0	12.7	0.63333	0.0
0.29317	0	13.0	0.9	0.0
0.21563	0	13.2	0.63333	0.0
0.31537	0	13.1	0.93333	1.0
0.18967	0	13.6	0.56667	0.0
0.44	1	4.2	0.96667	0.0
0.12185	0	13.0	0.26667	1.0
0.22867	0	12.8	0.76667	0.0
0.18872	0	14.2	0.46667	0.0
0.27602	0	13.3	0.8	1.0
0.1791	0	13.0	0.73333	1.0
0.18298	0	13.4	0.43333	0.0
0.05543	0	13.0	0.4	1.0
0.12486	0	12.9	0.4	1.0
0.1819	0	13.9	0.86667	1.0
0.16116	1	0.3	0.56667	0.0
0.16125	0	12.7	0.7	1.0
0.21944	0	14.0	0.66667	1.0
0.34055	1	5.4	0.83333	0.0
0.16337	0	13.3	0.7	1.0
0.1161	0	13.7	0.4	1.0
0.2913	0	12.8	0.9	1.0
0.35186	1	0.2	0.46667	0.0
0.21713	0	13.2	0.8	0.0
0.22672	0	13.6	0.46667	0.0
0.07312	0	13.0	0.33333	1.0
0.19394	0	13.1	0.7	1.0
0.08184	1	5.7	0.26667	1.0
0.14493	0	13.3	0.5	0.0
0.18844	0	12.8	0.73333	0.0
0.14105	0	12.8	0.33333	0.0
0.2874	0	13.1	0.83333	1.0
0.11424	0	12.9	0.33333	1.0
0.07239	0	13.7	0.06667	1.0
0.11879	0	14.5	0.2	0.0
0.21588	0	12.7	0.46667	0.0
0.06898	0	13.0	0.36667	0.0
0.05534	0	13.7	0.2	1.0
0.0729	0	12.7	0.1	0.0
0.05499	0	12.7	0.23333	1.0
0.30963	0	13.1	0.56667	0.0
0.12303	0	12.7	0.4	0.0
0.05737	0	13.4	0.3	1.0
0.37703	1	5.1	0.53333	0.0
0.17664	0	13.5	0.7	1.0
0.07251	0	12.9	0.1	0.0
0.15944	0	14.2	0.36667	1.0
0.39004	1	9.0	0.96667	0.0
0.17477	0	12.9	0.43333	0.0
0.15453	0	13.2	0.76667	0.0
0.0619	0	13.0	0.0	0.0
0.06395	0	14.4	0.3	1.0
0.04886	0	14.4	0.16667	0.0
0.13985	0	13.8	0.23333	1.0
0.19375	0	13.7	0.63333	0.0
0.1174	0	13.2	0.63333	1.0
0.20134	0	13.1	0.96667	0.0
0.14795	0	14.4	0.26667	0.0
0.07158	0	13.3	0.16667	0.0
0.06663	0	13.3	0.06667	0.0
0.25738	0	13.9	0.6	1.0
0.27325	0	13.3	0.56667	0.0
0.21224	0	13.8	0.5	1.0
0.09576	0	13.4	0.1	1.0
0.13226	0	13.1	0.4	0.0
0.07241	1	2.9	0.1	1.0
0.16866	0	10.5	0.43333	1.0
0.35489	0	12.9	0.73333	0.0
0.13046	0	13.6	0.3	1.0
0.09484	1	0.8	0.33333	1.0
0.13431	0	13.2	0.5	0.0
0.2511	0	13.0	0.7	1.0
0.1926	0	13.6	0.56667	0.0
0.14277	0	13.9	0.36667	0.0
0.24186	0	12.9	0.6	1.0
0.1996	0	13.4	0.66667	0.0
0.32513	0	13.0	0.46667	0.0
0.21604	0	13.2	0.5	1.0
0.33195	0	12.1	0.93333	1.0
0.04808	0	12.9	0.26667	0.0
0.09633	0	13.3	0.16667	0.0
0.18801	0	13.6	0.53333	0.0
0.1401	0	13.6	0.43333	0.0
0.41181	0	1.5	0.9	1.0
0.07363	0	13.7	0.06667	0.0
0.24557	0	13.4	0.46667	0.0
0.19242	0	12.7	0.6	0.0
0.16983	1	4.9	0.5	0.0
0.20738	0	13.7	0.43333	0.0
0.40315	1	4.9	0.7	0.0
0.13697	0	13.1	0.76667	1.0
0.38114	0	14.4	0.66667	1.0
0.2104	0	13.4	0.16667	0.0
0.22706	1	11.4	0.5	1.0
0.19672	0	14.1	0.7	0.0
0.27425	0	12.8	0.73333	0.0
0.04567	0	14.5	0.13333	0.0
0.08625	0	13.3	0.4	0.0
0.2814	0	13.4	0.53333	1.0
0.19482	1	7.3	0.96667	1.0
0.39358	0	12.9	0.76667	1.0
0.16453	0	12.8	0.53333	1.0
0.09086	0	13.7	0.16667	0.0
0.42133	0	4.5	0.73333	1.0
0.17593	1	4.6	0.8	1.0
0.15586	0	13.0	0.9	1.0
0.17461	0	13.6	0.06667	0.0
0.11318	0	14.3	0.3	1.0
0.05054	0	14.3	0.03333	0.0
0.27178	0	12.9	0.76667	1.0
0.2256	0	13.0	0.53333	0.0
0.36131	0	12.9	0.76667	0.0
0.10616	1	6.8	0.23333	1.0
0.19227	0	13.1	0.7	0.0
0.05978	0	13.3	0.26667	0.0
0.23906	0	2.6	0.56667	1.0
0.33366	1	6.5	0.8	1.0
0.06267	0	13.3	0.26667	1.0
0.09853	1	6.5	0.13333	1.0
0.4744	0	14.0	0.73333	1.0
0.27465	0	13.4	0.7	0.0
0.1612	0	13.4	0.4	0.0
0.10184	0	12.9	0.36667	0.0
0.2274	0	13.3	0.66667	0.0
0.29255	1	0.6	0.4	0.0
0.34739	1	2.0	0.66667	0.0
0.17931	0	13.4	0.33333	1.0
0.35004	0	13.7	0.86667	0.0
0.15977	0	14.0	0.43333	0.0
0.22024	0	13.5	0.66667	0.0
0.0979	0	13.0	0.2	0.0
0.04568	0	13.2	0.36667	0.0
0.30229	0	13.7	0.93333	1.0
0.13761	0	12.8	0.66667	1.0
0.2193	0	12.9	0.83333	0.0
0.26797	0	13.2	0.86667	0.0
0.08137	0	12.8	0.33333	0.0
0.20427	0	13.3	0.7	0.0
0.28986	0	13.0	0.8	1.0
0.27166	1	7.7	0.8	0.0
0.26789	1	2.3	0.76667	1.0
0.40084	0	12.8	0.93333	0.0
0.08498	0	13.1	0.26667	0.0
0.23617	0	12.9	0.96667	0.0
0.15177	0	12.7	0.56667	1.0
0.21044	1	7.5	0.63333	0.0
0.21169	0	13.0	0.76667	0.0
0.12712	0	12.7	0.7	1.0
0.1397	0	13.0	0.7	1.0
0.12496	1	8.4	0.6	0.0
0.09916	0	13.4	0.2	0.0
0.17613	0	13.3	0.33333	0.0
0.31396	0	2.9	0.73333	0.0
0.24041	0	13.7	0.73333	0.0
0.3108	0	14.1	0.76667	0.0
0.12822	0	13.5	0.03333	1.0
0.36121	1	6.7	0.76667	0.0
0.10738	0	12.7	0.5	0.0
0.09562	0	13.1	0.5	1.0
0.06304	0	12.8	0.16667	0.0
0.2717	0	12.9	0.8	1.0
0.12789	0	12.8	0.4	0.0
0.0675	0	12.8	0.06667	1.0
0.22875	0	12.8	0.63333	1.0
0.08885	0	13.3	0.03333	0.0
0.27275	0	12.8	0.76667	0.0
0.24666	0	13.1	0.43333	0.0
0.09687	0	12.8	0.26667	0.0
0.26333	0	9.4	0.43333	1.0
0.14362	0	12.7	0.66667	0.0
0.18107	1	9.2	0.6	0.0
0.05973	0	14.0	0.0	1.0
0.37963	0	12.8	0.66667	0.0
0.4343	1	8.9	0.96667	0.0
0.22295	0	13.4	0.36667	0.0
0.20138	0	13.3	0.63333	1.0
0.242	1	11.1	0.8	0.0
0.11994	0	14.0	0.3	0.0
0.17946	1	3.8	0.43333	0.0
0.24851	0	13.0	0.83333	1.0
0.14095	0	13.7	0.33333	0.0
0.07152	0	13.9	0.3	0.0
0.34764	0	14.5	0.36667	0.0
0.23826	1	5.7	0.7	0.0
0.40784	0	13.7	0.86667	0.0
0.08182	0	12.8	0.23333	0.0
0.09688	0	13.0	0.4	1.0
0.1375	0	14.1	0.03333	1.0
0.30563	0	13.1	0.83333	1.0
0.19554	1	4.1	0.7	1.0
0.34178	1	7.8	0.66667	1.0
0.20139	0	12.8	0.93333	1.0
0.0784	0	13.7	0.36667	1.0
0.13147	1	10.2	0.06667	0.0
0.09445	0	13.4	0.13333	0.0
0.26812	0	13.3	0.66667	1.0
0.2306	0	13.2	0.83333	1.0
0.17478	0	1.3	0.4	0.0
0.28069	0	12.7	0.83333	1.0
0.10293	0	12.7	0.6	1.0
0.16974	0	13.3	0.53333	1.0
0.1078	0	13.1	0.0	1.0
0.04161	1	2.9	0.0	0.0
0.35654	0	12.8	0.83333	1.0
0.20495	0	12.7	0.63333	0.0
0.13241	1	7.2	0.63333	0.0
0.04152	0	13.3	0.03333	1.0
0.16134	0	13.0	0.66667	0.0
0.13709	0	13.2	0.63333	0.0
0.32021	0	13.3	0.66667	0.0
0.17311	0	13.3	0.16667	1.0
0.4441	0	4.0	0.93333	0.0
0.17256	0	13.0	0.56667	0.0
0.12885	0	13.3	0.2	1.0
0.13368	0	12.8	0.26667	1.0
0.08195	0	14.1	0.46667	1.0
0.24196	0	13.0	0.66667	0.0
0.20431	0	12.1	0.73333	1.0
0.09453	0	13.0	0.33333	1.0
0.13929	0	13.8	0.4	1.0
0.1866	0	13.3	0.16667	1.0
0.09636	0	13.2	0.13333	0.0
0.17464	0	13.7	0.4	0.0
0.1645	0	14.2	0.63333	0.0
0.20017	0	13.7	0.63333	1.0
0.39921	0	13.4	0.9	0.0
0.12032	0	14.0	0.3	1.0
0.10474	0	12.9	0.13333	1.0
0.39463	0	13.9	0.7	0.0
0.09817	1	2.2	0.16667	1.0
0.2638	0	13.9	0.46667	0.0
0.15299	0	12.7	0.8	1.0
0.06816	0	12.7	0.0	1.0
0.30204	0	14.0	0.9	0.0
0.06398	0	13.2	0.0	0.0
0.04871	0	14.1	0.1	0.0
0.1806	1	1.6	0.73333	0.0
0.2469	0	13.1	0.76667	0.0
0.25039	0	13.6	0.76667	1.0
0.08207	0	13.7	0.43333	1.0
0.20795	0	13.3	0.76667	1.0
0.09129	0	12.9	0.33333	0.0
0.09989	0	13.6	0.5	0.0
0.17802	1	2.3	0.16667	1.0
0.19236	0	13.0	0.03333	0.0
0.03905	0	12.9	0.23333	1.0
0.20131	1	12.9	0.33333	1.0
0.0764	1	1.4	0.2	0.0
0.36356	1	11.5	0.56667	0.0
0.16548	1	3.1	0.7	1.0
0.08795	1	12.7	0.2	1.0
0.14588	1	11.3	0.7	1.0
0.27976	0	13.3	0.83333	1.0
0.28864	0	13.9	0.66667	0.0
0.05962	0	13.3	0.43333	1.0
0.29087	0	14.5	0.46667	0.0
0.21644	0	13.6	0.13333	0.0
0.11895	0	14.4	0.46667	1.0
0.13705	0	14.3	0.23333	1.0
0.04827	0	12.7	0.13333	0.0
0.12247	0	13.0	0.36667	0.0
0.04947	0	13.1	0.0	1.0
0.15663	1	4.2	0.33333	0.0
0.10874	0	13.1	0.3	1.0
0.16624	0	13.1	0.46667	1.0
0.31116	1	0.3	0.8	0.0
0.15151	0	13.0	0.26667	0.0
0.21041	0	13.3	0.7	0.0
0.31074	0	14.0	0.83333	0.0
0.4604	0	12.7	0.93333	0.0
0.06568	0	12.7	0.16667	0.0
0.33355	0	13.0	0.43333	0.0
0.22076	0	13.1	0.53333	0.0
0.17416	0	13.0	0.5	1.0
0.1823	0	13.3	0.73333	0.0
0.05816	0	12.7	0.06667	1.0
0.10051	1	11.5	0.53333	1.0
0.2444	0	12.8	0.8	0.0
0.15025	0	13.0	0.8	1.0
0.24312	0	12.8	0.6	0.0
0.13908	0	13.6	0.23333	0.0
0.09346	0	12.8	0.13333	1.0
0.30885	0	12.7	0.86667	0.0
0.22969	1	0.4	0.53333	1.0
0.3821	0	12.8	0.96667	1.0
0.11737	0	14.0	0.03333	0.0
0.12652	0	13.4	0.2	1.0
0.34625	1	6.6	0.73333	1.0
0.2714	1	3.5	0.76667	1.0
0.23144	0	14.2	0.43333	0.0
0.22912	0	13.0	0.73333	0.0
0.23605	1	5.4	0.83333	1.0
0.1369	0	13.1	0.43333	1.0
0.3354	0	12.7	0.33333	0.0
0.30168	0	6.0	0.7	0.0
0.18435	0	13.1	0.46667	1.0
0.16477	0	13.7	0.1	1.0
0.1647	0	13.1	0.36667	0.0
0.07286	0	13.4	0.4	1.0
0.13195	0	12.7	0.53333	1.0
0.18755	0	13.6	0.7	1.0
0.11334	0	14.3	0.2	0.0
0.18507	0	13.6	0.36667	0.0
0.41103	0	12.2	0.96667	1.0
0.37524	1	4.5	0.73333	1.0
0.20422	0	13.8	0.73333	0.0
0.14039	1	11.4	0.36667	0.0
0.19278	0	13.2	0.56667	1.0
0.10982	0	12.7	0.1	0.0
0.27641	0	14.1	0.7	0.0
0.36898	0	13.7	0.9	1.0
0.0624	0	13.6	0.03333	1.0
0.33541	0	13.3	0.93333	0.0
0.31107	0	1.6	0.53333	1.0
0.14236	0	12.8	0.2	0.0
0.27703	0	13.7	0.73333	1.0
0.36573	0	12.8	0.96667	1.0
0.11996	0	13.6	0.2	0.0
0.4078	0	12.7	0.96667	0.0
0.30886	1	7.7	0.8	0.0
0.31827	1	12.3	0.73333	0.0
0.36349	0	12.8	0.8	0.0
0.227	1	9.7	0.9	0.0
0.28619	0	13.0	0.6	0.0
0.38403	0	10.7	0.96667	1.0
0.35384	0	14.5	0.76667	0.0
0.2936	0	12.9	0.73333	0.0
0.35228	0	12.8	0.9	0.0
0.27834	0	4.1	0.83333	0.0
0.268	0	12.8	0.86667	1.0
0.24024	0	13.5	0.26667	0.0
0.32769	0	1.7	0.83333	1.0
0.26385	1	2.6	0.83333	0.0
0.25447	0	14.3	0.8	1.0
0.32533	0	1.1	0.6	1.0
0.13448	0	14.3	0.5	0.0
0.32325	0	13.1	0.83333	0.0
0.11745	0	13.4	0.3	0.0
0.34255	0	13.6	0.83333	0.0
0.09272	0	12.7	0.06667	1.0
0.09989	0	13.4	0.1	1.0
0.12671	0	13.4	0.23333	1.0
0.34991	0	13.1	0.8	0.0
0.49938	0	7.9	1.0	1.0
0.09651	0	13.2	0.43333	0.0
0.3331	0	12.7	0.63333	1.0
0.30684	1	2.8	0.8	0.0
0.08174	1	11.3	0.43333	1.0
0.05922	0	12.7	0.26667	1.0
0.31426	0	9.1	0.9	1.0
0.24036	0	12.8	0.56667	0.0
0.20986	0	13.0	0.66667	1.0
0.0499	0	13.3	0.1	1.0
0.18701	0	13.8	0.46667	0.0
0.29783	1	2.4	0.56667	1.0
0.19544	1	5.9	0.7	0.0
0.08457	0	14.0	0.43333	1.0
0.28233	0	14.0	0.86667	0.0
0.21516	0	13.4	0.6	0.0
0.10864	0	12.8	0.3	0.0
0.09468	0	12.8	0.13333	0.0
0.29719	1	6.5	0.46667	0.0
0.27468	0	13.7	0.7	0.0
0.08298	0	13.0	0.2	0.0
0.07071	0	12.9	0.33333	0.0
0.26439	0	13.4	0.73333	0.0
0.15644	0	13.7	0.73333	0.0
0.37528	0	12.8	0.8	1.0
0.0567	0	12.7	0.2	0.0
0.16984	0	13.6	0.63333	0.0
0.26852	0	13.2	0.53333	0.0
0.17133	0	13.5	0.2	1.0
0.28702	0	13.4	0.66667	0.0
0.18206	0	13.2	0.7	0.0
0.41303	1	11.4	0.46667	0.0
0.09062	0	14.3	0.2	0.0
0.17304	0	13.0	0.73333	1.0
0.08545	1	8.9	0.43333	1.0
0.40311	0	13.8	0.53333	0.0
0.10716	0	14.4	0.13333	1.0
0.0977	0	13.3	0.3	0.0
0.15664	0	13.2	0.43333	1.0
0.14873	0	13.0	0.3	1.0
0.18046	0	14.0	0.3	0.0
0.10165	0	13.7	0.4	0.0
0.30684	0	14.4	0.8	0.0
0.16664	0	13.4	0.23333	0.0
0.19989	1	2.6	0.36667	0.0
0.17792	0	12.8	0.56667	0.0
0.2871	0	13.0	0.76667	1.0
0.09031	0	13.4	0.36667	0.0
0.1034	0	14.0	0.36667	0.0
0.12621	0	14.4	0.6	1.0
0.09714	0	13.0	0.23333	0.0
0.19555	0	8.6	0.6	1.0
0.17377	0	12.0	0.53333	0.0
0.36506	0	13.9	0.8	0.0
0.38262	1	8.1	0.76667	0.0
0.21777	0	13.7	0.3	0.0
0.23698	0	12.9	0.46667	0.0
0.17724	0	12.8	0.73333	0.0
0.06543	0	13.3	0.16667	1.0
0.42356	0	7.3	0.86667	0.0
0.38963	0	4.4	0.53333	0.0
0.39919	0	13.3	0.8	1.0
0.0576	0	13.0	0.13333	0.0
0.30184	1	9.3	0.83333	1.0
0.29832	1	12.3	0.33333	1.0
0.10066	0	13.3	0.36667	0.0
0.11245	0	13.1	0.13333	0.0
0.2903	0	13.2	1.0	0.0
0.11791	0	12.7	0.5	0.0
0.35763	0	7.4	0.86667	0.0
0.07875	0	13.0	0.2	0.0
0.24927	1	6.5	0.63333	1.0
0.05003	0	12.7	0.16667	0.0
0.1055	0	13.2	0.06667	0.0
0.05733	0	13.6	0.03333	1.0
0.26758	0	13.6	0.8	0.0
0.15719	0	13.5	0.63333	0.0
0.09898	0	12.9	0.0	0.0
0.37927	0	6.4	0.96667	0.0
0.03811	0	13.5	0.03333	1.0
0.07723	0	14.4	0.3	1.0
0.19684	0	13.3	0.63333	1.0
0.08098	0	13.6	0.1	0.0
0.12909	0	13.3	0.46667	1.0
0.06423	0	12.8	0.13333	1.0
0.07138	0	12.8	0.03333	0.0
0.33548	0	13.4	0.86667	0.0
0.20338	0	13.2	0.7	1.0
0.1213	0	13.4	0.43333	1.0
0.06353	0	13.3	0.2	0.0
0.28121	0	14.3	0.66667	1.0
0.23623	0	13.2	0.96667	1.0
0.14152	0	13.0	0.5	1.0
0.09035	0	13.1	0.13333	0.0
0.13367	0	14.2	0.3	0.0
0.23463	0	13.7	0.73333	1.0
0.14411	0	12.7	0.26667	1.0
0.26362	0	13.3	0.66667	1.0
0.26084	1	11.8	0.93333	0.0
0.06481	0	12.7	0.4	0.0
0.38355	0	13.0	0.9	0.0
0.12513	0	13.2	0.5	1.0
0.18503	0	12.8	0.63333	0.0
0.25166	0	10.5	0.23333	1.0
0.07836	0	14.2	0.06667	0.0
0.10304	0	13.4	0.23333	0.0
0.42103	1	7.6	0.96667	0.0
0.30254	1	7.2	0.8	0.0
0.20619	0	5.0	0.7	1.0
0.09943	0	13.6	0.76667	1.0
0.32509	1	2.3	0.96667	1.0
0.20337	0	13.3	0.9	0.0
0.21058	0	13.5	0.16667	1.0
0.31603	0	13.3	0.56667	1.0
0.2373	0	13.6	0.8	1.0
0.26396	0	12.8	0.83333	0.0
0.13713	0	11.5	0.43333	1.0
0.262	0	13.0	0.66667	0.0
0.09685	0	13.2	0.2	0.0
0.14348	0	12.8	0.5	1.0
0.27263	0	12.7	0.63333	0.0
0.23548	1	11.9	0.63333	0.0
0.05298	0	12.7	0.03333	1.0
0.17806	0	13.5	0.43333	0.0
0.16545	0	14.0	0.2	1.0
0.22085	0	11.9	0.56667	1.0
0.10837	0	12.8	0.2	1.0
0.1795	0	13.3	0.36667	1.0
0.12064	0	13.6	0.66667	1.0
0.06804	0	13.2	0.03333	0.0
0.22108	0	13.4	0.33333	1.0
0.2686	0	13.1	0.96667	1.0
0.04526	0	12.9	0.06667	1.0
0.15549	0	12.8	0.53333	0.0
0.07452	0	14.3	0.26667	1.0
0.11028	0	13.0	0.16667	0.0
0.1652	0	13.4	0.43333	1.0
0.25933	0	12.7	0.76667	0.0
0.07877	1	3.0	0.03333	1.0
0.2779	0	13.2	0.33333	0.0
0.10076	0	12.9	0.23333	0.0
0.20333	0	13.6	0.33333	0.0
0.11555	0	13.4	0.16667	0.0
0.12745	1	0.9	0.56667	1.0
0.22724	0	14.5	0.6	1.0
0.19412	0	12.7	0.43333	0.0
0.34478	1	6.7	0.73333	1.0
0.03447	0	12.8	0.2	1.0
0.20231	1	11.8	0.73333	1.0
0.07894	0	12.8	0.06667	1.0
0.30947	1	7.5	0.8	0.0
0.40634	1	6.5	0.86667	1.0
0.18203	0	13.1	0.2	0.0
0.17535	0	13.1	0.66667	0.0
0.04596	0	13.7	0.16667	0.0
0.09335	0	13.7	0.4	1.0
0.18925	0	13.4	0.8	1.0
0.14766	0	12.7	0.96667	1.0
0.16596	0	13.2	0.8	1.0
0.0944	0	13.3	0.23333	0.0
0.31881	0	13.4	0.9	1.0
0.29986	0	9.9	0.66667	1.0
0.17713	0	13.8	0.83333	1.0
0.08131	0	13.7	0.13333	0.0
0.36235	0	14.2	0.96667	1.0
0.29856	0	0.0	0.66667	1.0
0.18568	0	12.8	0.86667	1.0
0.09202	0	13.4	0.1	0.0
0.5226	1	6.6	0.76667	0.0
0.35476	0	13.2	0.6	1.0
0.03581	0	12.8	0.13333	0.0
0.16969	0	12.7	0.53333	0.0
0.23845	1	10.2	0.96667	1.0
0.27112	1	2.6	0.63333	1.0
0.34322	0	13.3	0.7	0.0
0.14562	0	12.7	0.6	1.0
0.44632	1	7.1	0.9	0.0
0.08561	0	14.0	0.16667	1.0
0.20948	1	1.5	0.83333	0.0
0.1913	1	8.8	0.43333	0.0
0.12801	0	12.9	0.46667	1.0
0.10278	0	13.0	0.3	0.0
0.12788	0	13.4	0.53333	1.0
0.16225	0	13.6	0.36667	1.0
0.32091	0	12.8	0.93333	1.0
0.0868	0	13.3	0.1	0.0
0.31033	0	13.4	0.96667	1.0
0.08408	1	4.9	0.3	0.0
0.07538	0	12.8	0.23333	0.0
0.09344	0	14.2	0.1	1.0
0.29867	0	13.6	0.63333	1.0
0.36882	0	13.0	0.7	0.0
0.14319	0	12.9	0.16667	0.0
0.08226	0	12.8	0.06667	0.0
0.23548	0	12.7	0.6	0.0
0.09297	1	13.4	0.16667	0.0
0.15212	0	13.2	0.4	1.0
0.17732	0	13.4	0.66667	1.0
0.09099	0	13.5	0.26667	0.0
0.17618	0	13.5	0.7	0.0
0.16109	0	14.3	0.46667	0.0
0.31146	1	8.3	1.0	0.0
0.34913	0	13.3	0.93333	1.0
0.06717	0	13.7	0.16667	1.0
0.36181	0	12.8	0.73333	1.0
0.26738	1	1.4	0.93333	0.0
0.40541	1	13.7	1.0	0.0
0.0707	0	12.8	0.06667	1.0
0.29341	0	13.3	0.7	1.0
0.09564	0	13.4	0.06667	0.0
0.23138	0	13.8	0.73333	0.0
0.06849	0	12.8	0.26667	1.0
0.11126	0	13.1	0.53333	0.0
0.10886	0	13.1	0.33333	1.0
0.1957	0	13.6	0.4	1.0
0.32144	0	13.2	0.53333	0.0
0.06322	0	12.7	0.6	1.0
0.05077	0	13.3	0.06667	1.0
0.06604	0	13.0	0.06667	0.0
0.17502	0	13.5	0.36667	0.0
0.2893	1	10.9	0.73333	0.0
0.36239	1	1.8	0.73333	0.0
0.33923	0	5.2	0.6	1.0
0.15869	0	13.3	0.36667	0.0
0.21447	0	13.8	0.83333	1.0
0.33904	1	11.8	0.63333	1.0
0.29344	1	10.0	0.76667	0.0
0.11345	1	2.9	0.23333	0.0
0.1462	0	14.3	0.5	1.0
0.43632	0	12.8	0.8	0.0
0.18404	1	2.6	0.63333	0.0
0.04413	0	13.3	0.23333	1.0
0.14077	0	12.9	0.16667	0.0
0.18796	0	12.7	0.36667	0.0
0.14743	0	13.6	0.2	0.0
0.04662	0	12.8	0.06667	1.0
0.36013	1	13.1	0.83333	0.0
0.46884	1	8.8	0.96667	0.0
0.1228	0	12.9	0.3	0.0
0.32925	0	14.4	0.53333	1.0
0.25769	0	13.4	0.63333	0.0
0.12697	0	13.6	0.43333	1.0
0.0847	1	3.0	0.46667	1.0
0.11763	0	13.0	0.2	1.0
0.29655	0	13.0	0.7	1.0
0.10476	0	12.9	0.26667	0.0
0.13569	0	12.9	0.46667	1.0
0.1468	0	13.2	0.6	0.0
0.2378	0	13.4	0.86667	1.0
0.09598	0	12.8	0.03333	0.0
0.09956	0	12.7	0.36667	1.0
0.05251	0	13.3	0.03333	1.0
0.24363	0	13.3	0.73333	1.0
0.45437	1	9.0	0.93333	0.0
0.20758	0	13.6	0.73333	0.0
0.11956	0	13.5	0.26667	0.0
0.4033	1	7.5	0.66667	0.0
0.1367	0	12.8	0.36667	0.0
0.25299	0	13.1	0.56667	0.0
0.24006	1	9.9	0.66667	0.0
0.12437	1	0.0	0.43333	1.0
0.08876	0	13.4	0.03333	0.0
0.1379	0	12.9	0.2	0.0
0.30761	1	6.4	0.86667	1.0
0.16592	0	13.1	0.36667	1.0
0.26032	0	13.1	0.5	1.0
0.2605	0	13.6	0.46667	0.0
0.33404	1	4.4	0.7	0.0
0.31042	0	13.1	0.9	1.0
0.26699	0	13.2	0.76667	0.0
0.23467	0	13.3	0.96667	0.0
0.09605	0	13.0	0.0	0.0
0.1837	0	12.8	0.66667	0.0
0.02985	0	14.3	0.0	0.0
0.18057	0	13.3	0.23333	0.0
0.21755	0	13.3	0.93333	0.0
0.07819	0	13.1	0.46667	1.0
0.12949	0	13.8	0.16667	1.0
0.33893	1	11.6	0.93333	1.0
0.2855	0	14.3	0.63333	0.0
0.3462	1	10.0	0.93333	1.0
0.12734	0	12.9	0.56667	1.0
0.13004	0	12.8	0.7	0.0
0.05484	0	13.3	0.36667	1.0
0.26305	0	13.6	0.8	1.0
0.18574	0	12.7	0.7	1.0
0.1294	0	5.6	0.4	0.0
0.22502	0	12.8	0.5	0.0
0.24454	0	13.0	0.7	1.0
0.13654	0	14.3	0.4	1.0
0.30894	0	13.2	0.93333	1.0
0.27261	0	14.5	0.23333	0.0
0.23394	0	13.0	0.6	0.0
0.29947	0	6.1	0.76667	1.0
0.15704	0	13.9	0.53333	0.0
0.13461	0	13.3	0.4	0.0
0.16639	0	13.5	0.06667	1.0
0.11665	0	13.1	0.1	1.0
0.24879	0	13.4	0.36667	0.0
0.19686	0	14.2	0.83333	1.0
0.21334	0	12.9	0.73333	1.0
0.04381	0	12.9	0.0	0.0
0.33808	1	3.9	0.83333	0.0
0.24895	0	14.3	0.76667	0.0
0.29861	0	13.6	0.56667	0.0
0.26654	0	13.8	0.53333	0.0
0.28967	0	12.7	0.53333	0.0
0.34144	1	12.2	0.5	0.0
0.24362	0	11.0	0.86667	0.0
0.19813	0	13.6	0.4	0.0
0.06299	0	14.1	0.1	0.0
0.24786	1	10.5	0.33333	0.0
0.08598	1	5.0	0.23333	1.0
0.15996	0	13.3	0.43333	1.0
0.37447	1	1.8	0.96667	0.0
0.31587	0	13.9	0.6	0.0
0.12464	0	13.2	0.7	1.0
0.18636	0	12.7	0.86667	0.0
0.19052	0	13.1	0.7	1.0
0.18939	0	12.8	0.73333	1.0
0.10109	1	0.1	0.43333	0.0
0.16614	0	14.4	0.66667	0.0
0.10168	0	13.3	0.13333	1.0
0.0827	0	14.3	0.06667	0.0
0.1652	0	9.1	0.3	1.0
0.42665	1	7.5	0.96667	1.0
0.408	1	0.8	0.93333	1.0
0.11385	0	12.8	0.46667	1.0
0.44596	1	6.4	0.93333	0.0
0.27043	1	8.6	0.63333	0.0
0.182	0	13.0	0.36667	1.0
0.27437	0	12.8	0.66667	0.0
0.06896	0	13.1	0.26667	0.0
0.24205	0	13.0	0.8	0.0
0.10138	0	12.7	0.46667	0.0
0.16215	0	7.4	0.46667	0.0
0.1792	0	13.8	0.73333	1.0
0.16161	0	13.6	0.4	1.0
0.396	0	14.1	0.83333	0.0
0.23818	0	13.5	0.5	1.0
0.07187	0	13.7	0.06667	1.0
0.29876	0	14.1	0.6	0.0
0.17569	0	13.4	0.56667	0.0
0.13197	0	13.1	0.46667	0.0
0.33714	0	14.2	0.83333	0.0
0.14959	0	13.2	0.33333	1.0
0.21111	1	4.3	0.66667	0.0
0.12663	0	14.0	0.2	0.0
0.3277	1	5.3	0.9	1.0
0.49452	1	11.1	0.96667	1.0
0.04064	0	13.9	0.03333	1.0
0.34185	0	12.9	0.76667	1.0
0.06633	0	12.9	0.13333	0.0
0.1522	0	12.8	0.5	0.0
0.17327	0	13.4	0.7	0.0
0.16738	0	13.3	0.46667	1.0
0.06242	0	13.4	0.3	0.0
0.09451	0	12.8	0.03333	1.0
0.07284	0	14.4	0.03333	1.0
0.32301	0	12.8	0.66667	1.0
0.11843	0	14.3	0.13333	0.0
0.22698	0	13.1	0.4	0.0
0.09104	0	12.8	0.06667	1.0
0.05416	0	13.1	0.03333	0.0
0.22581	0	12.9	0.66667	0.0
0.14029	0	13.8	0.26667	0.0
0.42124	0	9.1	0.96667	0.0
0.2792	0	12.7	0.73333	0.0
0.2677	0	14.3	0.66667	0.0
0.41	1	5.0	0.76667	1.0
0.13406	0	13.9	0.1	0.0
0.11682	0	14.3	0.1	0.0
0.07404	0	13.3	0.13333	1.0
0.09703	0	13.0	0.33333	1.0
0.29536	0	12.8	0.76667	0.0
0.11574	0	12.0	0.53333	1.0
0.22363	0	13.7	0.53333	0.0
0.38456	0	13.3	0.86667	0.0
0.17856	1	6.9	0.36667	0.0
0.22155	0	13.6	0.4	1.0
0.42686	1	7.7	0.7	0.0
0.06338	0	14.3	0.06667	0.0
0.38716	1	12.1	0.83333	0.0
0.07664	0	14.3	0.3	0.0
0.14177	0	14.4	0.36667	1.0
0.24671	0	9.2	0.76667	0.0
0.20908	0	13.5	0.83333	0.0
0.16442	1	7.8	0.6	0.0
0.12914	0	13.1	0.36667	0.0
0.27886	0	12.7	0.83333	0.0
0.04316	0	13.7	0.06667	1.0
0.30907	0	13.2	0.9	1.0
0.32386	1	1.6	0.73333	0.0
0.21068	0	13.0	0.7	0.0
0.08168	0	12.8	0.1	1.0
0.30157	0	14.2	0.86667	0.0
0.23069	1	9.7	0.33333	0.0
0.14278	0	13.7	0.66667	1.0
0.06556	0	13.7	0.3	0.0
0.37519	0	12.8	1.0	0.0
0.23696	0	13.3	0.86667	1.0
0.26922	0	12.9	0.7	0.0
0.10934	1	6.6	0.43333	1.0
0.14711	0	13.3	0.63333	1.0
0.22775	0	12.9	0.53333	0.0
0.07005	0	13.4	0.23333	0.0
0.16349	0	12.7	0.6	0.0
0.14421	0	13.0	0.83333	0.0
0.31612	0	13.3	0.73333	0.0
0.24735	0	14.4	0.66667	0.0
0.1313	0	12.7	0.5	1.0
0.27369	0	13.4	0.9	1.0
0.0879	0	13.8	0.26667	0.0
0.04396	0	13.4	0.26667	0.0
0.13907	0	12.7	0.7	1.0
0.35585	1	2.3	0.96667	0.0
0.32201	0	13.9	0.83333	0.0
0.147	1	1.7	0.73333	1.0
0.14519	0	13.2	0.5	1.0
0.0721	0	14.0	0.16667	1.0
0.27905	0	12.7	0.6	0.0
0.23915	0	13.7	0.66667	0.0
0.10065	0	13.0	0.43333	0.0
0.09157	1	11.2	0.0	1.0
0.13352	0	13.6	0.36667	1.0
0.30101	1	11.2	0.93333	0.0
0.23689	0	13.4	0.5	0.0
0.30201	0	13.0	0.56667	0.0
0.09298	0	12.7	0.36667	1.0
0.04129	0	12.8	0.1	1.0
0.3063	0	13.1	0.26667	0.0
0.41536	0	2.2	0.83333	1.0
0.09821	0	13.1	0.3	0.0
0.14934	0	12.8	0.4	0.0
0.32083	0	12.9	0.86667	0.0
0.2754	0	12.7	0.76667	0.0
0.2689	0	13.8	0.73333	0.0
0.04574	0	13.8	0.06667	1.0
0.19542	0	13.5	0.56667	1.0
0.3785	0	14.1	0.8	0.0
0.15107	0	13.0	0.33333	0.0
0.32627	0	14.1	0.7	0.0
0.1762	0	13.2	0.66667	1.0
0.11	0	12.8	0.23333	1.0
0.33823	0	10.1	0.9	1.0
0.19257	0	13.4	0.6	0.0
0.18558	0	13.1	0.4	0.0
0.1157	0	13.6	0.3	0.0
0.27853	1	8.2	0.96667	1.0
0.11156	0	13.8	0.16667	1.0
0.0638	0	13.6	0.06667	1.0
0.21901	1	11.7	0.7	0.0
0.21581	0	13.1	0.7	1.0
0.14349	0	13.3	0.63333	0.0
0.18229	0	13.6	0.1	0.0
0.28536	0	13.7	0.66667	1.0
0.1262	0	13.2	0.43333	1.0
0.18215	0	13.8	0.53333	1.0
0.19127	0	12.7	0.43333	1.0
0.29626	1	3.2	0.76667	0.0
0.1062	0	13.3	0.26667	1.0
0.31583	0	13.3	0.9	0.0
0.26756	1	11.2	0.43333	1.0
0.20081	0	13.4	0.43333	1.0
0.06147	0	13.3	0.23333	1.0
0.28808	0	13.2	0.56667	0.0
0.08929	0	13.8	0.36667	0.0
0.26034	0	13.0	0.76667	1.0
0.21971	0	12.8	0.6	0.0
0.07702	0	10.8	0.03333	1.0
0.26301	0	9.3	0.7	0.0
0.17262	0	13.0	0.53333	1.0
0.10468	0	13.9	0.5	1.0
0.07587	1	1.8	0.06667	0.0
0.24733	0	13.9	0.6	1.0
0.12472	0	11.5	0.3	0.0
0.20367	0	13.9	0.5	0.0
0.16748	0	13.9	0.7	1.0
0.15253	0	12.9	0.73333	0.0
0.07365	0	12.9	0.43333	0.0
0.27371	1	6.9	0.83333	1.0
0.11407	0	13.6	0.4	1.0
0.28801	1	8.9	1.0	0.0
0.26016	1	12.2	0.8	1.0
0.07776	0	13.6	0.1	1.0
0.07521	0	14.1	0.4	1.0
0.13461	1	8.2	0.66667	1.0
0.2206	0	13.3	0.6	1.0
0.14099	0	13.3	0.63333	0.0
0.16706	0	13.2	0.6	1.0
0.2231	1	9.0	0.96667	1.0
0.21581	0	12.8	0.63333	1.0
0.09716	0	14.0	0.16667	1.0
0.23216	0	13.3	0.6	0.0
0.15801	0	13.5	0.23333	0.0
0.36318	0	14.0	0.7	0.0
0.18993	1	11.1	0.63333	0.0
0.26522	0	12.9	0.5	0.0
0.24673	0	12.7	0.8	0.0
0.11008	0	13.7	0.23333	1.0
0.25051	0	12.8	0.9	1.0
0.11746	0	13.6	0.1	1.0
0.34046	0	14.0	0.76667	0.0
0.3826	0	14.1	0.93333	1.0
0.14675	0	13.3	0.4	0.0
0.33328	0	13.7	0.9	0.0
0.29186	0	12.7	0.36667	0.0
0.1108	0	13.0	0.26667	0.0
0.38875	0	10.5	0.86667	0.0
0.10654	0	13.3	0.6	1.0
0.05761	0	13.3	0.03333	1.0
0.12596	0	13.2	0.2	0.0
0.2189	1	6.9	0.9	1.0
0.48129	0	14.1	0.66667	0.0
0.33084	0	12.8	0.33333	0.0
0.10006	0	13.4	0.7	1.0
0.21105	0	13.9	0.26667	0.0
0.07086	0	14.1	0.46667	0.0
0.13237	0	13.6	0.33333	0.0
0.30691	0	13.6	0.6	1.0
0.20742	0	14.0	0.7	1.0
0.12237	0	13.4	0.36667	0.0
0.08195	0	13.3	0.36667	1.0
0.05718	0	12.9	0.23333	0.0
0.04188	0	13.1	0.06667	1.0
0.38392	0	12.8	0.76667	0.0
0.24453	0	10.7	0.73333	0.0
0.12403	0	13.0	0.26667	0.0
0.31113	0	13.9	0.5	0.0
0.30973	0	13.1	0.8	0.0
0.05937	1	2.0	0.23333	0.0
0.12694	1	3.4	0.36667	0.0
0.05767	0	14.5	0.0	1.0
0.09178	0	12.7	0.33333	1.0
0.3722	0	13.0	0.96667	0.0
0.39043	1	6.5	0.96667	0.0
0.26762	0	12.7	0.76667	0.0
0.0715	0	13.8	0.03333	0.0
0.16385	0	13.0	0.3	1.0
0.1381	0	14.1	0.46667	1.0
0.292	0	13.3	0.73333	1.0
0.24606	0	13.1	0.76667	0.0
0.27698	0	12.9	0.76667	0.0
0.45648	0	13.0	0.83333	0.0
0.39285	0	13.0	0.96667	1.0
0.11325	0	14.4	0.33333	0.0
0.31726	0	13.4	0.73333	0.0
0.0927	0	13.6	0.46667	1.0
0.15731	0	14.0	0.73333	1.0
0.10981	0	14.4	0.16667	1.0
0.29197	0	12.8	0.8	0.0
0.05185	0	12.8	0.13333	1.0
0.17862	0	12.8	0.53333	0.0
0.18421	0	5.7	0.16667	0.0
0.09458	0	13.8	0.2	0.0
0.2293	0	13.2	0.26667	1.0
0.237	0	13.8	0.46667	0.0
0.13036	0	13.4	0.5	0.0
0.18466	1	12.8	0.8	0.0
0.05682	1	4.5	0.4	1.0
0.10351	0	13.1	0.46667	0.0
0.12332	0	13.1	0.4	1.0
0.1373	0	13.1	0.63333	1.0
0.05404	0	12.9	0.2	1.0
0.04846	0	13.0	0.3	1.0
0.1953	0	14.4	0.5	1.0
0.39142	0	14.4	0.66667	0.0
0.2957	1	2.8	0.96667	1.0
0.26079	0	12.9	0.83333	1.0
0.2726	0	13.1	0.86667	0.0
0.16996	0	13.4	0.76667	0.0
0.24652	0	12.8	0.73333	1.0
0.09006	1	12.1	0.33333	0.0
0.1132	0	13.2	0.6	0.0
[truncated: 40,800 more rows]
