# Supplementary material for: Plasma proteomic profiles predict individual future health risk
Source: Nat Commun. 2023 Nov 28;14:7817. doi: 10.1038/s41467-023-43575-7 (PMC10684756; doi:10.1038/s41467-023-43575-7)
Supplement: Supplementary file 15 — Source Data [file 41467_2023_43575_MOESM15_ESM.zip › SourceData/Figure2_SourceData/Genitourinary system disorders.csv]

ProRS	incident_event	censored_years	Age	Sex
0.15454	0	13.5	0.43333	1.0
0.29364	0	13.4	0.4	1.0
0.21712	0	13.6	0.56667	1.0
0.65753	0	13.1	0.76667	1.0
0.29029	0	13.4	0.83333	1.0
0.11368	0	12.9	0.23333	1.0
0.28066	0	13.7	0.06667	0.0
0.09902	0	13.2	0.03333	1.0
0.12638	0	14.2	0.4	1.0
0.36101	1	13.6	0.76667	1.0
0.14655	0	14.4	0.76667	1.0
0.16424	0	13.5	0.36667	0.0
0.36321	1	7.4	0.46667	1.0
0.34577	0	13.0	0.5	1.0
0.21575	1	3.3	0.13333	0.0
0.1361	0	12.8	0.13333	1.0
0.17735	1	1.0	0.63333	0.0
0.18875	0	13.0	0.46667	1.0
0.30107	1	4.1	0.96667	0.0
0.20572	0	12.9	0.46667	0.0
0.2023	1	9.8	0.26667	1.0
0.12177	0	14.0	0.3	1.0
0.22704	0	12.9	0.0	0.0
0.3632	0	13.4	0.73333	1.0
0.34355	0	13.6	0.86667	1.0
0.1514	0	13.3	0.53333	0.0
0.20831	0	13.5	0.66667	0.0
0.29151	0	13.2	0.7	1.0
0.26025	0	13.0	0.03333	0.0
0.43876	1	7.2	0.8	1.0
0.46545	0	12.8	0.96667	0.0
0.20122	1	10.8	0.23333	0.0
0.25277	0	12.8	0.53333	0.0
0.31896	0	12.7	0.06667	0.0
0.09461	0	12.8	0.4	1.0
0.18044	0	13.3	0.23333	1.0
0.30268	0	12.8	0.73333	1.0
0.36275	0	13.9	0.86667	1.0
0.16711	0	13.8	0.4	0.0
0.24365	0	13.0	0.63333	1.0
0.14108	0	13.0	0.16667	1.0
0.21926	0	13.4	0.66667	0.0
0.41756	1	13.0	0.76667	0.0
0.42422	0	13.2	0.83333	0.0
0.1901	0	13.0	0.33333	0.0
0.13588	0	14.1	0.6	0.0
0.20964	0	14.2	0.1	0.0
0.30801	0	13.2	0.73333	1.0
0.28361	1	7.4	0.2	0.0
0.24996	0	13.0	0.23333	0.0
0.23588	0	13.1	0.0	0.0
0.21559	0	14.1	0.53333	1.0
0.16307	1	7.4	0.43333	1.0
0.27407	0	14.1	0.36667	0.0
0.48349	0	13.6	0.36667	0.0
0.38243	0	12.8	0.86667	1.0
0.29675	1	11.1	0.73333	1.0
0.25756	1	11.4	0.7	1.0
0.21294	0	13.2	0.9	1.0
0.20089	0	12.7	0.1	0.0
0.53232	1	5.2	0.7	1.0
0.14331	0	12.9	0.03333	0.0
0.43858	0	2.0	0.93333	1.0
0.24384	0	13.8	0.23333	0.0
0.25106	0	13.3	0.2	0.0
0.16402	0	13.0	0.3	1.0
0.32198	0	13.0	0.76667	0.0
0.15787	0	12.7	0.76667	0.0
0.22034	0	12.7	0.73333	1.0
0.09693	1	4.5	0.16667	1.0
0.15317	1	9.7	0.7	0.0
0.35484	1	0.2	0.86667	1.0
0.1815	0	12.8	0.23333	1.0
0.20513	0	12.7	0.86667	1.0
0.56444	0	13.4	0.93333	0.0
0.52607	1	0.6	0.93333	1.0
0.23108	0	14.3	0.76667	0.0
0.24888	0	10.4	0.16667	1.0
0.41485	0	13.6	0.8	1.0
0.21136	1	12.0	0.93333	1.0
0.21317	0	12.8	0.13333	1.0
0.18785	0	13.0	0.86667	0.0
0.22329	0	12.7	0.33333	0.0
0.50325	0	12.7	0.66667	1.0
0.12382	0	13.0	0.16667	1.0
0.34998	0	13.2	0.33333	0.0
0.19219	0	13.4	0.26667	0.0
0.32326	0	13.6	0.8	0.0
0.2802	0	13.6	0.3	1.0
0.37614	0	13.3	0.46667	1.0
0.16408	0	13.3	0.83333	0.0
0.23163	0	13.6	0.76667	1.0
0.20991	0	14.0	0.63333	1.0
0.36192	1	12.5	0.56667	1.0
0.16305	1	10.2	0.06667	0.0
0.25802	0	13.4	1.0	0.0
0.15705	0	13.4	0.46667	0.0
0.10146	0	14.4	0.13333	1.0
0.34502	0	13.0	0.8	1.0
0.23578	0	13.1	0.73333	0.0
0.26916	0	13.7	0.73333	1.0
0.16408	0	13.2	0.53333	0.0
0.16517	0	14.0	0.36667	1.0
0.31881	1	8.6	0.63333	1.0
0.77309	1	4.1	0.96667	0.0
0.12877	0	13.6	0.06667	1.0
0.55163	1	10.6	0.96667	1.0
0.34696	0	13.0	0.8	1.0
0.29471	0	13.5	0.96667	1.0
0.18332	0	13.7	0.73333	1.0
0.23582	0	13.9	0.4	0.0
0.16762	0	12.8	0.33333	1.0
0.24625	0	13.6	0.6	1.0
0.18531	0	13.3	0.66667	1.0
0.27723	0	13.0	0.86667	1.0
0.12028	0	12.7	0.03333	1.0
0.19932	0	12.7	0.3	0.0
0.47353	1	7.1	0.7	1.0
0.32944	1	8.9	0.8	1.0
0.24172	0	12.7	0.7	1.0
0.26327	0	13.1	0.8	1.0
0.13903	0	13.5	0.56667	1.0
0.34964	0	14.2	0.63333	1.0
0.16005	0	12.9	0.2	1.0
0.17783	1	9.5	0.16667	0.0
0.64484	1	5.1	0.93333	0.0
0.16164	0	12.8	0.43333	0.0
0.19078	0	12.8	0.73333	0.0
0.19073	0	13.6	0.06667	0.0
0.22876	0	13.0	0.36667	0.0
0.31795	0	13.2	0.9	1.0
0.16585	0	14.1	0.46667	1.0
0.27846	0	13.4	0.53333	0.0
0.16439	0	13.9	0.83333	0.0
0.2604	0	12.9	0.03333	0.0
0.5438	1	11.1	0.83333	0.0
0.18275	1	8.8	0.33333	1.0
0.1735	0	12.8	0.5	1.0
0.14611	0	13.4	0.33333	0.0
0.18961	0	14.2	0.7	1.0
0.18481	0	13.5	0.1	0.0
0.51079	0	12.7	1.0	1.0
0.2165	0	12.9	0.63333	0.0
0.23978	0	12.7	0.7	0.0
0.14192	0	14.2	0.0	0.0
0.21608	0	14.4	0.43333	1.0
0.28565	1	8.7	0.83333	1.0
0.46641	0	12.7	0.23333	0.0
0.22632	1	10.6	0.73333	1.0
0.16725	0	12.8	0.63333	1.0
0.15837	0	12.8	0.3	1.0
0.22441	0	13.6	0.83333	1.0
0.2923	0	12.7	0.36667	0.0
0.38484	0	13.4	0.56667	1.0
0.28951	1	6.8	0.8	0.0
0.23	1	7.1	0.83333	1.0
0.20942	1	12.1	0.63333	1.0
0.0777	0	12.7	0.13333	1.0
0.23654	0	13.4	0.5	1.0
0.18175	1	3.3	0.53333	0.0
0.2576	0	10.0	0.9	1.0
0.16924	0	12.8	0.86667	0.0
0.22884	0	13.2	0.76667	1.0
0.18193	0	13.0	0.43333	0.0
0.19129	0	14.4	0.3	1.0
0.17384	0	13.4	0.26667	1.0
0.42109	1	11.3	0.86667	1.0
0.24836	0	13.2	0.83333	0.0
0.40314	0	12.9	0.6	1.0
0.23854	1	11.9	0.86667	0.0
0.14222	0	13.1	0.43333	0.0
0.12371	0	13.2	0.16667	0.0
0.07937	0	13.1	0.13333	1.0
0.28211	0	12.9	0.9	1.0
0.27696	0	13.3	0.7	1.0
0.21633	0	13.1	0.43333	1.0
0.19062	0	12.8	0.7	1.0
0.15519	0	13.0	0.16667	0.0
0.11253	0	14.1	0.16667	1.0
0.14287	0	12.7	0.33333	1.0
0.27497	0	13.0	0.76667	0.0
0.17718	0	12.8	0.66667	0.0
0.17436	0	12.7	0.5	0.0
0.15474	0	13.3	0.4	0.0
0.43082	0	14.3	0.9	1.0
0.38311	1	5.1	0.8	0.0
0.28379	1	2.3	0.8	1.0
0.36524	0	13.2	0.76667	1.0
0.28488	0	13.7	0.63333	0.0
0.18946	1	6.3	0.73333	0.0
0.50282	1	0.5	0.5	1.0
0.22487	0	13.0	0.53333	1.0
0.1467	0	12.9	0.53333	1.0
0.16947	0	12.7	0.4	1.0
0.21368	0	12.9	0.73333	0.0
0.21038	1	1.9	0.43333	0.0
0.16526	0	13.1	0.06667	0.0
0.34275	0	13.3	0.63333	1.0
0.20307	0	13.5	0.83333	0.0
0.36823	0	12.8	0.76667	1.0
0.1274	0	12.7	0.36667	1.0
0.38925	0	10.3	0.56667	1.0
0.39523	0	13.5	0.93333	0.0
0.24264	0	13.2	0.96667	0.0
0.14488	0	14.5	0.56667	1.0
0.11361	0	13.5	0.16667	1.0
0.32533	1	0.5	0.9	1.0
0.19718	0	12.8	0.73333	0.0
0.3479	1	2.7	0.73333	1.0
0.4108	0	12.7	0.8	1.0
0.22911	1	5.0	0.13333	0.0
0.24243	0	12.9	0.76667	1.0
0.16822	0	13.6	0.4	1.0
0.10589	0	14.1	0.13333	1.0
0.38791	0	13.6	0.33333	1.0
0.1659	0	13.7	0.03333	0.0
0.36958	0	13.1	0.83333	1.0
0.29464	0	13.5	0.76667	0.0
0.14756	0	13.0	0.2	0.0
0.1782	0	13.0	0.16667	0.0
0.09842	0	12.7	0.06667	1.0
0.15323	0	13.1	0.66667	0.0
0.23513	1	8.4	0.06667	1.0
0.23388	1	1.1	0.16667	0.0
0.28957	0	13.0	0.83333	0.0
0.19499	0	13.1	0.36667	1.0
0.15023	0	10.6	0.33333	0.0
0.19916	0	13.2	0.6	0.0
0.16737	0	12.7	0.2	1.0
0.31639	1	6.5	0.1	0.0
0.27158	1	7.2	0.86667	1.0
0.21546	0	12.8	0.56667	1.0
0.16048	0	14.2	0.03333	1.0
0.13384	0	12.9	0.53333	1.0
0.42407	1	4.9	0.96667	1.0
0.33933	0	12.7	0.53333	1.0
0.3595	1	0.5	0.66667	0.0
0.24784	0	9.7	0.53333	0.0
0.31145	1	8.7	0.73333	0.0
0.23409	0	12.8	0.7	0.0
0.10697	0	14.1	0.06667	1.0
0.2193	0	13.3	0.3	0.0
0.12015	0	12.8	0.06667	1.0
0.30057	0	12.7	0.76667	1.0
0.20357	0	14.3	0.3	0.0
0.13171	0	13.0	0.13333	1.0
0.27247	0	13.7	0.76667	0.0
0.14034	0	14.2	0.56667	1.0
0.16089	0	13.1	0.6	1.0
0.12112	0	12.7	0.3	1.0
0.30362	0	12.7	0.8	1.0
0.24508	0	9.4	0.83333	0.0
0.2717	0	13.1	0.73333	0.0
0.29998	0	14.3	0.33333	0.0
0.18034	0	14.1	0.93333	0.0
0.41461	1	0.6	0.96667	0.0
0.38021	1	5.1	0.66667	1.0
0.20231	0	12.8	0.26667	1.0
0.26543	0	13.4	0.5	1.0
0.70844	1	8.8	0.76667	1.0
0.20188	0	13.0	0.13333	0.0
0.167	0	13.5	0.33333	1.0
0.30192	1	1.5	0.3	0.0
0.23827	1	11.7	0.93333	0.0
0.14209	0	13.6	0.3	1.0
0.30451	0	14.4	0.26667	1.0
0.15575	0	12.8	0.1	1.0
0.23372	0	12.8	0.76667	0.0
0.29772	0	7.2	0.76667	1.0
0.33183	1	2.8	0.23333	0.0
0.12684	0	13.7	0.2	1.0
0.26359	1	5.1	0.76667	1.0
0.2543	0	12.8	0.36667	1.0
0.2358	1	3.3	0.53333	0.0
0.16896	0	9.3	0.8	1.0
0.13172	0	13.2	0.16667	1.0
0.15208	1	2.8	0.33333	1.0
0.13435	0	12.8	0.16667	0.0
0.20369	0	12.7	0.7	0.0
0.27235	0	12.7	0.93333	0.0
0.31504	1	7.6	0.3	0.0
0.17551	0	14.2	0.8	0.0
0.49839	0	13.4	0.7	0.0
0.13742	0	12.7	0.16667	1.0
0.23221	0	12.7	0.86667	1.0
0.2799	1	6.7	0.76667	1.0
0.29673	1	2.2	0.93333	0.0
0.12206	1	5.1	0.26667	1.0
0.3354	0	13.1	0.86667	1.0
0.39344	0	12.9	0.93333	1.0
0.47154	0	13.3	0.7	0.0
0.22427	0	13.0	0.2	1.0
0.44116	1	8.4	0.73333	1.0
0.12701	0	13.0	0.23333	1.0
0.24607	0	12.9	0.83333	1.0
0.13686	0	14.0	0.13333	1.0
0.31757	0	13.1	0.73333	0.0
0.3018	0	13.3	0.3	0.0
0.40921	1	0.9	0.53333	1.0
0.59647	1	4.5	0.66667	0.0
0.19105	0	13.3	0.76667	1.0
0.28537	0	13.6	0.7	1.0
0.29879	1	1.6	0.9	0.0
0.12324	0	13.0	0.0	1.0
0.0922	0	14.4	0.33333	0.0
0.21318	0	12.8	0.36667	0.0
0.1897	0	13.7	0.7	1.0
0.11025	0	13.9	0.33333	0.0
0.10453	0	12.7	0.23333	1.0
0.40907	1	11.7	0.73333	0.0
0.31931	0	12.9	0.83333	1.0
0.2438	0	13.2	0.73333	1.0
0.22302	0	13.7	0.36667	0.0
0.14708	0	13.3	0.56667	0.0
0.17622	0	13.6	0.63333	1.0
0.17375	1	2.0	0.33333	1.0
0.09341	0	13.7	0.13333	1.0
0.147	0	12.8	0.7	0.0
0.10933	0	12.8	0.16667	1.0
0.27367	0	13.3	0.63333	0.0
0.21375	0	12.7	0.83333	0.0
0.39446	0	13.3	0.86667	1.0
0.16701	0	14.3	0.03333	0.0
0.36476	1	11.3	0.1	0.0
0.46603	0	13.7	0.3	1.0
0.37086	0	12.7	0.53333	1.0
0.14818	0	13.3	0.73333	0.0
0.38166	0	13.2	0.16667	0.0
0.1892	0	12.7	0.23333	0.0
0.41072	1	1.8	0.66667	0.0
0.24159	0	13.6	0.83333	1.0
0.23391	0	13.0	0.76667	0.0
0.11982	0	14.5	0.36667	1.0
0.17311	0	12.8	0.36667	0.0
0.13435	0	13.6	0.13333	1.0
0.23449	0	13.4	0.83333	1.0
0.25514	0	13.8	0.86667	1.0
0.31636	0	13.1	0.96667	0.0
0.08511	0	13.3	0.0	1.0
0.30358	1	4.8	0.86667	1.0
0.26073	0	13.5	0.7	0.0
0.30184	0	13.8	0.73333	1.0
0.1893	0	12.9	0.53333	1.0
0.4867	0	9.9	0.26667	0.0
0.14436	0	14.0	0.06667	1.0
0.17313	0	13.7	0.16667	1.0
0.19292	1	1.4	0.5	0.0
0.24433	0	14.0	0.43333	1.0
0.27874	0	14.4	0.8	1.0
0.28915	0	13.2	0.73333	0.0
0.53764	1	11.7	0.96667	1.0
0.31517	0	12.5	0.86667	0.0
0.1744	1	4.9	0.56667	1.0
0.23251	0	12.7	0.7	1.0
0.45456	0	14.3	0.63333	0.0
0.28201	0	13.0	0.96667	1.0
0.52992	0	0.4	0.93333	0.0
0.1721	0	13.4	0.8	0.0
0.13103	0	13.1	0.56667	0.0
0.11106	0	12.8	0.3	1.0
0.13995	0	12.7	0.36667	1.0
0.14033	0	13.6	0.2	1.0
0.27292	1	6.7	0.46667	0.0
0.21871	0	13.7	0.4	0.0
0.11812	0	12.8	0.23333	0.0
0.22074	0	14.3	0.9	1.0
0.27381	0	13.9	0.93333	0.0
0.22382	0	12.8	0.73333	0.0
0.33062	0	12.9	0.73333	0.0
0.19953	1	4.9	0.43333	0.0
0.21366	1	9.7	0.7	0.0
0.46892	0	13.4	0.96667	0.0
0.20446	0	5.2	0.46667	1.0
0.57084	1	8.1	0.93333	1.0
0.15536	0	13.6	0.3	1.0
0.20701	0	13.9	0.1	0.0
0.17101	0	13.7	0.2	1.0
0.15309	0	14.5	0.06667	0.0
0.7091	0	13.0	0.96667	0.0
0.17438	0	14.2	0.33333	1.0
0.22375	0	14.0	0.13333	0.0
0.42736	0	12.8	0.33333	0.0
0.27748	0	13.4	0.73333	1.0
0.23697	0	13.4	0.53333	0.0
0.16672	1	3.7	0.36667	0.0
0.38872	1	8.5	0.56667	0.0
0.20332	0	13.5	0.13333	0.0
0.19608	0	12.9	0.4	1.0
0.21348	0	14.5	0.23333	0.0
0.1542	0	13.7	0.46667	1.0
0.18898	0	13.6	0.53333	1.0
0.19843	0	12.8	0.2	1.0
0.21352	0	13.6	0.4	0.0
0.42564	0	13.3	0.1	1.0
0.4099	0	12.8	0.83333	0.0
0.18412	0	12.9	0.36667	0.0
0.19129	0	12.8	0.36667	1.0
0.30347	0	14.3	0.2	0.0
0.42631	1	4.6	0.8	1.0
0.17495	0	12.7	0.7	0.0
0.16002	0	13.1	0.23333	1.0
0.23805	0	13.7	0.3	0.0
0.26688	0	12.8	0.86667	0.0
0.23292	0	13.4	0.56667	0.0
0.15945	0	14.4	0.26667	0.0
0.20235	0	13.0	0.23333	0.0
0.11049	0	12.8	0.13333	1.0
0.1932	0	13.2	0.36667	0.0
0.11209	0	12.9	0.16667	1.0
0.08682	0	14.5	0.1	1.0
0.16602	0	13.3	0.4	0.0
0.21017	0	13.3	0.5	0.0
0.44711	0	13.2	0.7	1.0
0.10518	0	13.1	0.3	0.0
0.20604	0	12.8	0.73333	1.0
0.34196	0	8.3	0.7	1.0
0.25991	0	13.2	0.56667	0.0
0.15386	0	12.7	0.03333	0.0
0.27183	0	12.7	0.23333	0.0
0.31011	0	13.8	0.86667	1.0
0.42992	1	5.4	0.96667	0.0
0.16126	0	14.4	0.06667	0.0
0.35647	1	9.1	0.9	1.0
0.18813	1	4.3	0.9	1.0
0.13996	0	13.0	0.26667	1.0
0.14536	1	1.8	0.1	1.0
0.17733	0	12.9	0.6	0.0
0.34671	0	13.2	0.86667	0.0
0.18647	1	2.1	0.9	0.0
0.22246	1	1.9	0.66667	1.0
0.53633	0	13.0	0.6	1.0
0.15328	0	13.7	0.4	0.0
0.23399	0	12.9	0.83333	0.0
0.28425	1	12.3	0.76667	0.0
0.24757	0	13.4	0.13333	0.0
0.34659	0	12.9	0.8	1.0
0.17543	0	13.5	0.43333	1.0
0.28393	0	13.3	0.06667	0.0
0.68045	1	3.3	0.63333	1.0
0.30612	1	3.3	0.83333	1.0
0.15764	1	5.3	0.13333	0.0
0.24905	0	13.3	0.03333	0.0
0.32645	0	14.0	0.63333	0.0
0.36231	0	13.3	0.43333	0.0
0.14637	0	14.1	0.53333	1.0
0.18042	0	12.7	0.36667	0.0
0.21454	0	12.8	0.56667	1.0
0.44484	1	9.6	0.7	1.0
0.40765	1	7.6	0.96667	1.0
0.48409	1	9.7	0.66667	1.0
0.12704	0	12.7	0.1	0.0
0.21747	0	13.4	0.16667	0.0
0.16297	0	12.7	0.96667	1.0
0.13221	0	13.0	0.0	1.0
0.36486	0	13.9	0.33333	1.0
0.26665	0	13.4	0.6	1.0
0.172	0	13.0	0.63333	0.0
0.22191	0	13.5	0.03333	0.0
0.23324	0	13.3	0.53333	1.0
0.14509	0	14.2	0.13333	1.0
0.24596	0	12.7	0.8	0.0
0.55057	1	8.6	0.9	0.0
0.5654	1	6.2	0.83333	1.0
0.21535	1	3.8	0.1	0.0
0.17288	0	13.3	0.16667	1.0
0.3553	1	7.4	0.83333	1.0
0.59806	1	9.5	0.73333	0.0
0.18155	0	12.9	0.73333	0.0
0.13528	0	12.9	0.76667	1.0
0.12683	0	13.6	0.16667	1.0
0.12735	0	12.7	0.13333	1.0
0.35175	0	13.7	0.86667	1.0
0.17084	0	13.0	0.3	0.0
0.16864	1	10.9	0.03333	0.0
0.31791	1	3.3	0.83333	1.0
0.24022	0	12.8	0.6	1.0
0.10761	0	13.0	0.03333	1.0
0.13498	0	13.0	0.7	1.0
0.19394	1	4.1	0.46667	0.0
0.21865	0	13.4	0.46667	0.0
0.1948	0	13.3	0.43333	1.0
0.14107	0	13.9	0.36667	1.0
0.16191	0	12.7	0.13333	0.0
0.08614	0	12.8	0.16667	1.0
0.15291	1	1.2	0.36667	0.0
0.15913	0	12.8	0.43333	0.0
0.34951	0	12.7	0.93333	1.0
0.14629	0	12.8	0.16667	1.0
0.2108	0	14.3	0.4	1.0
0.26969	0	14.1	0.96667	0.0
0.5007	1	8.8	0.9	1.0
0.15515	1	4.3	0.3	1.0
0.22128	0	13.6	0.03333	0.0
0.34465	0	13.4	0.4	0.0
0.16147	0	13.4	0.4	1.0
0.13555	0	13.3	0.06667	1.0
0.11062	1	3.2	0.0	1.0
0.2271	1	9.9	0.73333	1.0
0.16496	0	13.3	0.26667	1.0
0.15673	0	12.8	0.46667	0.0
0.18968	0	13.6	0.6	1.0
0.25687	1	7.1	0.9	0.0
0.21531	0	12.7	0.3	0.0
0.2046	0	13.3	0.23333	0.0
0.28273	0	13.2	0.86667	1.0
0.22849	0	13.1	0.36667	1.0
0.1508	0	13.1	0.16667	1.0
0.20142	1	2.5	0.16667	0.0
0.25635	0	13.1	0.86667	1.0
0.17518	0	14.5	0.43333	0.0
0.21997	0	13.4	0.36667	0.0
0.24515	1	0.1	0.1	0.0
0.61619	1	2.4	0.8	1.0
0.14446	0	14.0	0.06667	1.0
0.15091	0	12.7	0.66667	0.0
0.16087	0	12.8	0.33333	0.0
0.24086	0	13.2	0.76667	0.0
0.28607	0	12.8	0.66667	0.0
0.24616	0	14.3	0.73333	1.0
0.22769	1	12.1	0.63333	0.0
0.21705	1	9.2	0.4	1.0
0.23137	0	13.7	0.46667	1.0
0.32568	0	13.3	0.9	1.0
0.13092	0	13.0	0.5	1.0
0.15999	0	13.4	0.3	1.0
0.14432	0	13.2	0.16667	1.0
0.23282	1	4.5	0.66667	1.0
0.18132	0	12.9	0.46667	0.0
0.65634	1	1.6	0.2	0.0
0.1594	0	13.2	0.03333	0.0
0.19596	1	1.2	0.13333	0.0
0.28217	0	8.8	0.6	0.0
0.12713	0	14.4	0.13333	1.0
0.30731	1	5.1	0.3	0.0
0.13961	0	12.9	0.3	0.0
0.34892	1	11.0	0.9	0.0
0.23391	0	13.2	0.86667	1.0
0.18588	0	13.5	0.63333	0.0
0.23152	0	12.7	0.63333	1.0
0.19807	1	13.2	0.7	1.0
0.17698	0	13.0	0.06667	1.0
0.15333	0	13.5	0.66667	0.0
0.29179	0	14.1	0.36667	1.0
0.26442	1	0.7	0.93333	1.0
0.51191	0	14.1	0.76667	1.0
0.20655	0	13.0	0.13333	0.0
0.16059	0	14.2	0.6	0.0
0.20503	0	12.8	0.7	1.0
0.16593	0	12.8	0.13333	1.0
0.18093	0	13.6	0.66667	1.0
0.3478	1	1.3	0.9	1.0
0.15338	0	14.4	0.4	0.0
0.53149	1	6.3	0.73333	0.0
0.10113	0	13.1	0.06667	1.0
0.13487	0	13.3	0.0	0.0
0.63515	0	13.2	0.7	1.0
0.1916	1	4.6	0.93333	1.0
0.39131	1	10.6	0.86667	0.0
0.2239	0	13.7	0.23333	0.0
0.13967	0	12.8	0.5	0.0
0.38954	1	2.8	0.13333	0.0
0.37353	0	13.4	0.7	1.0
0.18121	0	12.8	0.23333	1.0
0.20141	1	10.5	0.46667	1.0
0.24538	0	14.4	0.93333	0.0
0.20237	0	14.3	0.06667	0.0
0.18558	1	0.0	0.2	1.0
0.10177	0	12.8	0.43333	1.0
0.30726	0	13.0	0.6	0.0
0.27213	1	3.0	0.23333	0.0
0.30312	0	6.7	0.33333	0.0
0.35926	0	13.4	0.63333	0.0
0.17389	0	13.7	0.26667	0.0
0.21903	1	6.1	0.1	0.0
0.29576	0	13.2	0.7	1.0
0.15371	1	7.7	0.23333	0.0
0.22009	0	14.3	0.76667	0.0
0.15766	0	13.4	0.66667	1.0
0.13059	0	13.2	0.1	1.0
0.26032	0	13.6	0.13333	0.0
0.31385	0	13.1	0.83333	1.0
0.35857	0	13.6	0.4	1.0
0.19445	1	7.4	0.73333	0.0
0.19643	1	4.5	0.3	1.0
0.4358	0	13.1	0.7	0.0
0.25753	0	13.1	0.2	1.0
0.2776	0	13.4	0.83333	1.0
0.21751	1	0.7	0.56667	0.0
0.23214	0	13.1	0.76667	0.0
0.11307	0	13.4	0.06667	1.0
0.47633	0	13.2	0.66667	1.0
0.13007	0	12.8	0.53333	0.0
0.52063	1	11.6	0.86667	1.0
0.10161	0	14.3	0.03333	1.0
0.41133	0	12.7	0.7	0.0
0.30149	0	13.1	0.6	1.0
0.24632	0	6.9	0.6	0.0
0.60318	1	0.2	0.8	1.0
0.21658	0	14.1	0.46667	0.0
0.20665	0	12.9	0.16667	0.0
0.14529	0	13.3	0.83333	0.0
0.15292	0	12.8	0.93333	0.0
0.19719	0	13.3	0.5	0.0
0.31453	1	8.7	0.73333	1.0
0.74586	0	12.7	1.0	1.0
0.34473	1	1.6	0.9	0.0
0.45051	0	12.9	0.66667	0.0
0.10935	0	13.0	0.13333	1.0
0.3125	0	12.9	0.36667	0.0
0.39383	0	12.2	0.66667	1.0
0.14824	1	10.2	0.26667	1.0
0.35005	0	12.7	0.53333	1.0
0.14027	0	13.3	0.46667	1.0
0.66268	1	3.5	0.5	1.0
0.43135	0	13.4	0.73333	0.0
0.16884	0	13.1	0.86667	1.0
0.33244	0	12.8	0.36667	0.0
0.16504	0	12.7	0.03333	0.0
0.19481	0	13.7	0.36667	0.0
0.5776	0	13.0	0.6	0.0
0.19348	0	13.3	0.76667	0.0
0.18231	0	14.4	0.23333	1.0
0.39436	1	6.7	0.93333	1.0
0.13918	0	13.2	0.26667	1.0
0.25306	1	1.2	0.66667	1.0
0.38596	0	12.7	0.86667	0.0
0.14509	0	12.8	0.33333	1.0
0.3071	0	14.3	0.46667	0.0
0.1318	0	13.3	0.06667	1.0
0.37939	0	14.3	0.43333	0.0
0.64385	1	2.8	0.9	1.0
0.12295	0	13.1	0.2	1.0
0.33634	1	8.9	0.93333	0.0
0.45524	0	13.1	0.76667	0.0
0.12533	0	13.6	0.43333	0.0
0.23543	0	13.0	0.56667	1.0
0.12079	0	14.4	0.2	1.0
0.19802	1	3.1	0.53333	0.0
0.25049	0	13.5	0.73333	0.0
0.22521	0	13.3	0.3	1.0
0.21659	1	6.1	0.43333	0.0
0.53895	1	5.9	0.76667	1.0
0.13787	0	14.0	0.03333	1.0
0.28109	0	12.7	0.93333	0.0
0.49912	1	3.6	0.96667	1.0
0.55653	0	12.8	0.83333	1.0
0.13026	1	7.5	0.3	1.0
0.28996	0	13.3	0.53333	1.0
0.38146	1	7.6	0.5	1.0
0.5222	1	2.0	0.73333	1.0
0.40108	1	11.0	0.66667	0.0
0.21218	0	12.7	0.76667	1.0
0.19286	0	12.8	0.36667	1.0
0.13583	0	12.8	0.2	1.0
0.26573	1	6.2	0.5	1.0
0.22854	0	13.4	0.16667	1.0
0.18757	0	12.9	0.66667	1.0
0.15435	0	13.6	0.46667	1.0
0.22908	1	4.6	0.76667	1.0
0.22017	0	13.3	0.56667	0.0
0.24888	0	13.6	0.4	0.0
0.17265	0	13.5	0.7	1.0
0.4091	0	12.8	0.8	1.0
0.1364	0	12.8	0.4	1.0
0.21192	0	13.1	0.63333	1.0
0.16276	0	13.1	0.06667	1.0
0.43991	1	1.0	0.83333	1.0
0.23478	0	13.3	0.3	0.0
0.17446	0	12.8	0.36667	1.0
0.13871	0	13.4	0.43333	1.0
0.13687	0	14.0	0.13333	1.0
0.47688	0	12.8	0.26667	0.0
0.12803	1	5.4	0.16667	1.0
0.26704	0	12.9	0.5	0.0
0.14292	0	12.8	0.43333	1.0
0.21897	0	13.6	0.06667	1.0
0.55259	0	13.1	0.9	1.0
0.08702	0	13.1	0.23333	1.0
0.47559	0	13.2	0.8	1.0
0.66167	1	10.4	0.93333	0.0
0.19301	0	12.7	0.66667	1.0
0.3128	0	12.8	0.86667	1.0
0.20822	0	12.7	0.03333	0.0
0.13424	0	6.4	0.36667	1.0
0.66266	1	8.9	0.93333	1.0
0.21614	0	13.1	0.4	0.0
0.40972	0	13.6	0.5	0.0
0.15487	1	5.6	0.2	1.0
0.44168	1	4.2	0.83333	1.0
0.1158	0	14.1	0.33333	1.0
0.18561	1	12.5	0.76667	1.0
0.20612	0	14.4	0.13333	0.0
0.30446	0	13.8	0.56667	1.0
0.33963	0	12.9	0.86667	1.0
0.19044	0	12.7	0.2	0.0
0.21249	0	12.7	0.26667	0.0
0.18749	0	13.0	0.43333	1.0
0.28205	1	0.1	0.06667	0.0
0.17858	0	14.0	0.86667	0.0
0.26298	0	13.3	0.6	0.0
0.43044	0	13.8	0.76667	0.0
0.23124	0	12.9	0.63333	0.0
0.15946	0	12.9	0.4	1.0
0.18181	0	12.9	0.66667	1.0
0.33916	0	12.7	0.2	0.0
0.20838	0	12.7	0.73333	1.0
0.221	1	5.9	0.36667	0.0
0.24696	0	11.1	0.23333	1.0
0.17131	0	13.6	0.83333	0.0
0.22699	0	14.2	0.06667	1.0
0.13533	0	13.3	0.2	0.0
0.19979	0	14.0	0.26667	0.0
0.21378	0	14.0	0.23333	0.0
0.601	1	12.0	0.86667	0.0
0.41558	0	13.4	0.73333	1.0
0.32065	0	12.8	0.8	1.0
0.22238	0	13.0	0.73333	0.0
0.15526	0	13.2	0.03333	1.0
0.23087	0	14.4	0.56667	0.0
0.27104	1	5.2	0.46667	1.0
0.24832	1	8.9	0.23333	0.0
0.06855	0	12.7	0.06667	1.0
0.17757	0	12.8	0.16667	1.0
0.29178	0	12.8	0.33333	1.0
0.13392	0	13.0	0.03333	1.0
0.16894	0	13.2	0.66667	1.0
0.32784	0	14.0	0.2	0.0
0.27045	0	13.3	0.73333	0.0
0.52823	1	7.3	0.83333	1.0
0.32607	1	10.4	0.5	1.0
0.18288	0	12.8	0.73333	0.0
0.1703	0	13.2	0.7	1.0
0.12292	0	14.0	0.13333	1.0
0.13483	0	13.6	0.4	1.0
0.2507	0	12.8	0.56667	0.0
0.29304	0	13.4	0.6	1.0
0.26815	0	13.2	0.93333	1.0
0.38044	1	6.6	0.96667	0.0
0.13164	0	12.7	0.03333	1.0
0.19295	0	12.7	0.2	1.0
0.55275	0	12.9	0.96667	1.0
0.23952	0	12.9	0.56667	0.0
0.09937	0	13.9	0.03333	1.0
0.44979	1	2.3	0.03333	0.0
0.16891	0	13.0	0.03333	0.0
0.29909	0	14.1	0.06667	0.0
0.21652	0	13.3	0.56667	1.0
0.23329	1	4.4	0.73333	1.0
0.11731	0	13.7	0.16667	1.0
0.37428	1	0.2	0.8	0.0
0.1381	0	12.7	0.26667	1.0
0.16352	0	13.0	0.03333	1.0
0.17981	0	13.6	0.53333	1.0
0.21997	0	12.9	0.13333	0.0
0.30185	0	11.0	0.66667	1.0
0.23235	1	3.4	0.83333	1.0
0.26114	0	13.4	0.96667	0.0
0.16909	1	7.7	0.56667	0.0
0.17772	0	13.1	0.46667	1.0
0.18213	1	1.4	0.73333	0.0
0.13033	0	14.0	0.1	1.0
0.1484	0	13.8	0.03333	0.0
0.12644	0	13.1	0.2	1.0
0.1973	1	11.8	0.4	1.0
0.18243	0	13.1	0.33333	0.0
0.22103	1	0.4	0.2	0.0
0.42156	1	8.9	0.86667	1.0
0.21016	0	14.4	0.03333	0.0
0.13427	0	14.0	0.26667	0.0
0.17645	0	13.4	0.36667	1.0
0.22233	1	4.3	0.5	0.0
0.18814	0	13.3	0.7	1.0
0.3429	1	11.8	0.83333	1.0
0.28037	0	8.4	0.1	1.0
0.19704	0	12.8	0.03333	0.0
0.28711	1	9.6	0.3	0.0
0.09414	1	13.0	0.06667	1.0
0.16136	0	13.0	0.06667	1.0
0.3613	0	12.7	0.8	0.0
0.18601	0	13.4	0.33333	0.0
0.10106	0	12.7	0.1	1.0
0.43714	0	14.1	0.7	0.0
0.17168	0	13.3	0.63333	0.0
0.25355	1	9.8	0.76667	1.0
0.19074	0	14.5	0.23333	1.0
0.41412	1	6.8	0.86667	1.0
0.22529	0	14.0	0.43333	0.0
0.20019	0	13.1	0.76667	0.0
0.34049	0	12.7	0.56667	1.0
0.1722	0	12.8	0.3	1.0
0.14282	0	12.7	0.46667	0.0
0.41124	1	9.9	0.1	0.0
0.32866	0	12.7	0.93333	0.0
0.41131	1	4.2	0.83333	1.0
0.33804	0	12.9	0.76667	0.0
0.29555	0	13.1	0.63333	0.0
0.18262	1	4.0	0.6	1.0
0.16038	0	13.0	0.2	1.0
0.19415	0	13.3	0.9	1.0
0.38182	0	13.0	0.66667	0.0
0.23145	0	12.7	0.66667	1.0
0.32277	0	13.7	0.66667	0.0
0.30475	1	12.3	0.8	0.0
0.19575	0	12.8	0.7	0.0
0.1541	1	5.1	0.53333	0.0
0.13015	0	13.4	0.3	0.0
0.21215	1	2.2	0.36667	1.0
0.40914	1	5.7	0.96667	1.0
0.25622	1	0.6	0.7	1.0
0.21834	0	9.1	0.7	1.0
0.27904	0	13.6	0.53333	0.0
0.22336	0	12.7	0.3	1.0
0.25172	0	12.9	0.1	0.0
0.23106	0	14.3	0.8	1.0
0.29184	0	13.5	0.76667	1.0
0.21353	1	9.4	0.46667	0.0
0.13608	0	14.3	0.2	0.0
0.14013	1	3.1	0.4	1.0
0.19845	0	6.2	0.7	1.0
0.16363	1	8.4	0.36667	1.0
0.27295	0	12.8	0.9	0.0
0.25214	1	9.2	0.56667	0.0
0.33736	0	13.0	0.8	1.0
0.17206	0	13.8	0.6	1.0
0.18404	0	13.7	0.23333	0.0
0.14744	0	14.3	0.7	0.0
0.35842	1	10.0	0.86667	1.0
0.26049	0	12.9	0.9	0.0
0.33616	0	13.0	0.93333	0.0
0.21339	0	13.5	0.6	1.0
0.32192	0	12.9	0.7	0.0
0.55454	0	13.4	0.66667	1.0
0.12562	1	5.5	0.23333	1.0
0.19309	1	3.1	0.56667	0.0
0.15695	0	12.7	0.3	1.0
0.14189	0	13.8	0.13333	1.0
0.3361	0	12.6	0.93333	0.0
0.36879	1	4.8	0.16667	0.0
0.5154	0	9.0	0.93333	1.0
0.20939	0	12.9	0.4	0.0
0.20944	0	13.3	0.43333	0.0
0.24473	0	13.1	0.7	0.0
0.66675	0	14.1	0.63333	0.0
0.7628	1	1.2	1.0	1.0
0.09191	0	13.8	0.3	1.0
0.41238	0	12.9	0.9	1.0
0.20766	0	13.4	0.76667	0.0
0.25532	0	13.2	0.4	1.0
0.14842	0	12.8	0.46667	0.0
0.14065	1	7.4	0.63333	1.0
0.19379	0	13.1	0.53333	0.0
0.14725	0	13.4	0.2	1.0
0.34924	0	13.6	0.56667	0.0
0.31128	0	12.8	0.9	1.0
0.28424	1	8.4	0.83333	0.0
0.13519	0	13.0	0.53333	0.0
0.6306	1	4.4	0.93333	1.0
0.18507	0	12.8	0.4	0.0
0.10816	1	12.7	0.53333	1.0
0.22362	0	14.0	0.43333	0.0
0.33999	1	3.5	0.66667	0.0
0.24798	0	14.3	0.86667	0.0
0.14645	0	14.1	0.2	0.0
0.15189	0	14.5	0.4	0.0
0.17772	0	13.3	0.36667	1.0
0.31613	0	12.8	0.76667	0.0
0.40033	1	7.5	0.9	1.0
0.19362	0	12.7	0.7	0.0
0.21732	0	12.7	0.73333	0.0
0.47582	0	12.7	0.53333	0.0
0.18409	0	12.7	0.5	0.0
0.68603	1	3.0	0.76667	1.0
0.13249	0	13.7	0.1	1.0
0.44752	0	12.9	0.83333	1.0
0.69406	1	6.7	0.76667	1.0
0.24601	0	12.8	0.9	1.0
0.22958	0	14.4	0.66667	1.0
0.20072	0	13.4	0.6	0.0
0.3011	1	9.0	0.6	0.0
0.2729	1	12.6	0.66667	0.0
0.21832	0	14.3	0.23333	1.0
0.16106	1	5.5	0.53333	1.0
0.16768	1	4.4	0.66667	1.0
0.10276	0	13.8	0.5	1.0
0.23698	0	12.9	0.76667	1.0
0.14058	0	14.4	0.23333	0.0
0.26451	1	8.1	0.8	0.0
0.28534	1	0.4	0.13333	0.0
0.24427	0	12.7	0.76667	0.0
0.55391	0	12.8	0.6	0.0
0.31928	0	12.8	0.53333	1.0
0.23301	0	9.4	0.8	0.0
0.15392	0	13.0	0.2	1.0
0.30627	1	0.8	0.63333	0.0
0.20671	0	13.2	0.63333	0.0
0.22611	1	0.4	0.56667	0.0
0.50292	0	13.0	0.96667	0.0
0.13161	0	13.0	0.26667	1.0
0.1351	0	12.8	0.76667	0.0
0.16547	0	13.4	0.43333	0.0
0.09439	0	13.0	0.4	1.0
0.16068	0	12.9	0.4	1.0
0.19527	0	13.9	0.86667	1.0
0.22315	0	13.6	0.1	0.0
0.30102	0	12.7	0.7	1.0
0.38161	1	8.6	0.66667	1.0
0.40258	1	0.7	0.83333	0.0
0.28079	0	13.3	0.7	1.0
0.14266	0	13.7	0.4	1.0
0.28245	0	12.8	0.9	1.0
0.13154	0	13.0	0.33333	1.0
0.2911	0	13.1	0.7	1.0
0.14894	0	13.4	0.26667	1.0
0.20427	0	13.3	0.5	0.0
0.24289	0	13.3	0.96667	1.0
0.18997	0	12.8	0.73333	0.0
0.15012	0	12.9	0.33333	1.0
0.12109	0	13.7	0.06667	1.0
0.19986	0	13.7	0.2	1.0
0.17761	1	6.4	0.1	0.0
0.10803	0	12.7	0.23333	1.0
0.31431	0	13.1	0.56667	0.0
0.14133	0	12.7	0.4	0.0
0.12435	0	13.4	0.3	1.0
0.32935	0	13.7	0.53333	0.0
0.18362	0	13.5	0.46667	1.0
0.22896	0	13.5	0.7	1.0
0.34164	0	14.2	0.36667	1.0
0.3193	0	12.9	0.43333	0.0
0.24479	0	13.0	0.0	0.0
0.12965	0	14.4	0.3	1.0
0.20894	1	4.0	0.16667	0.0
0.11889	0	13.8	0.23333	1.0
0.17101	0	14.4	0.26667	0.0
0.37838	0	12.8	0.9	0.0
0.14936	0	13.3	0.06667	0.0
0.1986	1	5.4	0.56667	0.0
0.16066	1	0.4	0.1	1.0
0.21769	0	13.1	0.4	0.0
0.36721	0	10.5	0.43333	1.0
0.20701	0	12.9	0.73333	0.0
0.16814	0	13.6	0.3	1.0
0.16016	0	13.6	0.33333	1.0
0.12275	0	13.6	0.56667	0.0
0.44107	0	12.9	0.6	1.0
0.28157	0	13.4	0.66667	0.0
0.14379	0	13.2	0.5	1.0
0.20129	0	12.9	0.26667	0.0
0.23756	0	13.3	0.16667	0.0
0.16249	0	13.6	0.43333	0.0
0.47069	1	1.3	0.9	1.0
0.22419	0	12.7	0.6	0.0
0.17305	0	13.7	0.43333	0.0
0.3733	0	13.1	0.76667	1.0
0.57244	0	14.4	0.66667	1.0
0.20813	0	13.7	0.5	1.0
0.23537	1	7.6	0.7	0.0
0.14713	0	14.5	0.13333	0.0
0.28013	0	13.4	0.53333	1.0
0.21028	1	8.3	0.96667	1.0
0.27923	0	13.6	0.76667	0.0
0.38166	0	12.9	0.76667	1.0
0.17439	1	1.4	0.53333	1.0
0.45399	1	0.8	0.73333	1.0
0.33198	1	8.5	0.9	1.0
0.37279	0	13.6	0.06667	0.0
0.43869	1	12.2	0.23333	0.0
0.13933	0	14.3	0.3	1.0
0.13291	0	14.3	0.03333	0.0
0.17904	1	4.7	0.93333	1.0
0.44328	0	12.9	0.76667	1.0
0.1549	0	13.0	0.53333	0.0
0.43903	1	8.4	0.76667	0.0
0.14664	0	13.1	0.23333	1.0
0.25711	0	13.3	0.26667	0.0
0.49214	1	2.5	0.56667	1.0
0.56285	1	3.5	0.8	1.0
0.10777	0	13.3	0.26667	1.0
0.1638	0	14.0	0.13333	1.0
0.52723	0	14.0	0.73333	1.0
0.10669	0	12.9	0.46667	0.0
0.1154	0	13.4	0.4	0.0
0.23656	0	12.9	0.36667	0.0
0.35937	1	2.7	0.4	0.0
0.16581	0	13.4	0.33333	1.0
0.54964	1	2.9	0.63333	0.0
0.13583	0	14.0	0.43333	0.0
0.15487	0	13.5	0.66667	0.0
0.25525	0	13.2	0.36667	0.0
0.31505	0	12.8	0.66667	1.0
0.34857	0	12.9	0.83333	0.0
0.23002	0	13.2	0.86667	0.0
0.13229	0	12.8	0.33333	0.0
0.25254	0	13.6	0.86667	0.0
0.44659	1	3.9	0.8	0.0
0.3087	0	12.9	0.76667	1.0
0.33438	0	12.8	0.93333	0.0
0.28585	0	12.9	0.96667	0.0
0.21866	1	4.6	0.56667	1.0
0.23672	0	12.8	0.63333	0.0
0.17208	0	13.0	0.76667	0.0
0.25203	0	12.7	0.7	1.0
0.1761	0	12.7	0.6	0.0
0.32099	0	2.9	0.73333	0.0
0.44822	0	13.7	0.73333	0.0
0.42138	0	14.1	0.76667	0.0
0.14844	0	12.7	0.5	0.0
0.12207	0	13.1	0.5	1.0
0.15749	0	12.8	0.16667	0.0
0.35634	0	12.9	0.8	1.0
0.17068	0	12.8	0.4	0.0
0.10063	0	12.8	0.06667	1.0
0.23492	1	4.7	0.7	0.0
0.17604	0	12.8	0.63333	1.0
0.22373	1	3.2	0.03333	0.0
0.42654	0	12.8	0.76667	0.0
0.36201	0	13.4	0.4	1.0
0.16399	0	12.8	0.26667	0.0
0.31289	0	9.4	0.43333	1.0
0.29234	0	13.9	0.7	0.0
0.13409	0	12.7	0.66667	0.0
0.11056	0	14.0	0.0	1.0
0.34999	0	12.8	0.66667	0.0
0.59135	0	4.9	0.86667	0.0
0.50593	0	13.0	0.96667	0.0
0.25318	0	13.3	0.63333	1.0
0.30545	0	14.0	0.3	0.0
0.16617	0	13.0	0.43333	0.0
0.344	0	13.0	0.83333	1.0
0.29298	0	13.9	0.3	0.0
0.29093	0	14.5	0.36667	0.0
0.17534	1	2.6	0.7	0.0
0.18488	0	12.8	0.23333	0.0
0.13192	0	13.0	0.4	1.0
0.27121	0	14.1	0.03333	1.0
0.291	0	13.1	0.83333	1.0
0.23898	0	14.5	0.7	1.0
0.46873	1	7.8	0.66667	1.0
0.34059	1	10.2	0.93333	1.0
0.16573	0	13.7	0.36667	1.0
0.21701	0	13.4	0.06667	0.0
0.36043	0	13.4	0.13333	0.0
0.19291	0	13.3	0.93333	0.0
0.4452	0	13.3	0.66667	1.0
0.25512	1	10.9	0.83333	1.0
0.1548	1	12.2	0.6	1.0
0.17096	0	13.3	0.53333	1.0
0.12514	0	13.2	0.66667	0.0
0.28413	1	10.9	0.0	1.0
0.41035	0	12.7	0.73333	0.0
0.55551	1	6.7	0.83333	1.0
0.25504	1	1.7	0.63333	0.0
0.08964	0	13.3	0.03333	1.0
0.19909	0	13.0	0.66667	0.0
0.22239	0	13.2	0.63333	0.0
0.28278	0	13.3	0.66667	0.0
0.26374	0	13.3	0.16667	1.0
0.42906	1	11.5	0.33333	1.0
0.20333	0	13.0	0.56667	0.0
0.23417	1	11.2	0.2	1.0
0.12538	0	14.1	0.46667	1.0
0.12205	0	13.0	0.33333	1.0
0.2247	0	12.8	0.66667	0.0
0.17435	0	13.8	0.4	1.0
0.17951	0	13.3	0.16667	1.0
0.19306	1	5.4	0.13333	0.0
0.81297	0	1.4	0.43333	1.0
0.18474	0	13.7	0.4	0.0
0.19081	0	13.3	0.53333	1.0
0.39445	0	13.7	0.63333	1.0
0.4006	0	13.4	0.9	0.0
0.22295	0	14.0	0.3	1.0
0.24304	0	12.9	0.13333	1.0
0.44286	0	13.9	0.7	0.0
0.1131	1	4.8	0.16667	1.0
0.21694	0	12.7	0.8	1.0
0.5041	0	8.6	0.46667	1.0
0.13795	0	12.7	0.0	1.0
0.23946	0	14.0	0.9	0.0
0.19794	0	13.2	0.0	0.0
0.19333	0	14.1	0.1	0.0
0.37187	1	12.0	0.76667	1.0
0.18067	0	13.6	0.5	0.0
0.20566	0	13.5	0.16667	1.0
0.19236	0	13.0	0.03333	0.0
0.10426	0	12.9	0.23333	1.0
0.22323	0	13.7	0.33333	1.0
0.15409	0	14.3	0.2	1.0
0.388	0	13.3	0.83333	1.0
0.24062	0	13.9	0.66667	0.0
0.13769	0	13.3	0.43333	1.0
0.20938	1	14.0	0.46667	0.0
0.28554	0	13.6	0.13333	0.0
0.16321	0	14.3	0.23333	1.0
0.15302	0	12.7	0.13333	0.0
0.12346	0	13.4	0.23333	1.0
0.14684	0	13.0	0.33333	0.0
0.13131	0	13.1	0.3	1.0
0.20932	0	13.1	0.46667	1.0
0.29597	0	13.0	0.26667	0.0
0.22298	0	13.3	0.7	0.0
0.46461	0	14.0	0.83333	0.0
0.28246	0	12.7	0.93333	0.0
0.39414	0	13.0	0.43333	0.0
0.22986	1	0.1	0.5	1.0
0.16723	0	13.3	0.73333	0.0
0.11622	0	12.7	0.06667	1.0
0.14415	0	12.7	0.53333	1.0
0.23194	0	13.0	0.8	1.0
0.15377	0	12.8	0.6	0.0
0.34788	0	13.6	0.23333	0.0
0.15543	0	12.8	0.13333	1.0
0.24144	0	12.7	0.86667	0.0
0.53024	0	13.4	0.53333	1.0
0.41173	0	12.8	0.96667	1.0
0.31748	0	14.0	0.03333	0.0
0.48331	1	9.7	0.73333	1.0
0.26012	0	13.0	0.76667	1.0
0.29127	1	0.9	0.43333	0.0
0.28608	1	2.1	0.73333	0.0
0.29164	1	13.1	0.83333	1.0
0.29444	0	12.7	0.33333	0.0
0.24469	0	13.1	0.36667	0.0
0.13537	0	13.4	0.4	1.0
0.15431	0	12.7	0.53333	1.0
0.12035	0	12.8	0.46667	1.0
0.25504	1	2.6	0.7	1.0
0.28319	0	13.6	0.36667	0.0
0.22639	1	10.8	0.56667	1.0
0.26782	1	3.1	0.1	0.0
0.1444	0	14.1	0.7	0.0
0.38013	0	13.7	0.9	1.0
0.13135	0	13.6	0.03333	1.0
0.1957	0	13.3	0.93333	0.0
0.15638	0	14.2	0.33333	0.0
0.54421	0	1.6	0.53333	1.0
0.2008	1	10.8	0.6	1.0
0.27114	1	5.7	0.2	0.0
0.37863	1	4.4	0.73333	1.0
0.64452	0	12.8	0.96667	1.0
0.25986	1	9.9	0.2	0.0
0.27811	1	11.3	0.96667	0.0
0.76683	1	0.4	0.8	0.0
0.26636	0	14.3	0.73333	0.0
0.24425	0	12.8	0.9	0.0
0.27113	1	7.7	0.6	0.0
0.67927	1	0.1	0.96667	1.0
0.2942	0	14.5	0.76667	0.0
0.19889	0	12.9	0.73333	0.0
0.43403	0	12.8	0.9	0.0
0.14588	0	13.5	0.33333	1.0
0.4008	0	12.8	0.86667	1.0
0.25798	0	13.5	0.26667	0.0
0.30692	0	1.7	0.83333	1.0
0.41321	0	14.3	0.8	1.0
0.33382	0	1.1	0.6	1.0
0.17948	0	14.3	0.5	0.0
0.40392	0	13.1	0.83333	0.0
0.14135	0	13.4	0.3	0.0
0.2988	0	13.6	0.83333	0.0
0.14985	1	8.0	0.06667	1.0
0.59208	1	5.1	0.8	0.0
0.16317	0	13.4	0.1	1.0
0.17834	0	13.4	0.23333	1.0
0.19987	0	13.2	0.43333	0.0
0.48082	0	12.7	0.63333	1.0
0.19972	0	13.5	0.8	0.0
0.13958	0	12.7	0.26667	1.0
0.33888	0	14.4	0.9	1.0
0.1138	0	13.0	0.1	0.0
0.23804	0	12.8	0.56667	0.0
0.25683	0	13.0	0.66667	1.0
0.19307	0	13.3	0.1	1.0
0.28195	0	14.0	0.56667	1.0
0.10634	0	14.0	0.43333	1.0
0.14382	1	1.7	0.1	1.0
0.18066	0	14.0	0.86667	0.0
0.33915	0	13.3	0.36667	0.0
0.15532	0	12.8	0.3	0.0
0.18788	0	12.8	0.13333	0.0
0.37327	0	13.7	0.7	0.0
0.28111	1	4.5	0.66667	0.0
0.20295	1	1.3	0.73333	0.0
0.16866	0	13.7	0.73333	0.0
0.11861	0	13.7	0.23333	1.0
0.26224	1	5.0	0.2	0.0
0.37908	1	3.3	0.93333	0.0
0.22966	0	13.6	0.63333	0.0
0.19123	0	13.5	0.2	1.0
0.18838	0	13.4	0.66667	0.0
0.19127	0	13.2	0.7	0.0
0.63226	1	2.2	0.46667	0.0
0.2453	0	14.3	0.2	0.0
0.24237	0	13.0	0.73333	1.0
0.19987	0	13.0	0.43333	1.0
0.12054	1	6.8	0.13333	1.0
0.15669	0	13.3	0.3	0.0
0.15383	0	13.2	0.43333	1.0
0.22423	0	13.0	0.3	1.0
0.38032	0	14.0	0.3	0.0
0.32806	0	13.4	0.23333	0.0
0.27319	1	0.4	0.36667	0.0
0.23479	0	12.8	0.56667	0.0
0.36126	0	13.0	0.76667	1.0
0.30453	1	6.5	0.36667	0.0
0.15903	1	1.5	0.6	1.0
0.3642	0	13.0	0.23333	0.0
0.3278	1	7.8	0.6	1.0
0.10744	1	11.9	0.53333	0.0
0.24876	0	13.9	0.8	0.0
0.56713	0	12.8	0.76667	0.0
0.16245	0	13.7	0.3	0.0
0.22816	1	12.1	0.46667	0.0
0.20114	0	12.8	0.73333	0.0
0.1164	0	13.3	0.16667	1.0
0.66149	1	1.4	0.86667	0.0
0.73047	0	4.4	0.53333	0.0
0.38182	1	9.2	0.8	1.0
0.28321	0	12.7	0.83333	1.0
0.31489	0	13.9	0.86667	0.0
0.19201	1	3.6	0.53333	0.0
0.46597	0	13.2	1.0	0.0
0.69988	1	4.3	0.9	1.0
0.39894	0	7.4	0.86667	0.0
0.26839	0	13.0	0.2	0.0
0.35334	1	2.0	0.63333	1.0
0.12571	0	13.4	0.23333	1.0
0.38411	0	13.2	0.06667	0.0
0.54628	0	4.2	0.33333	0.0
0.15048	0	13.6	0.03333	1.0
0.49237	1	9.1	0.93333	1.0
0.23296	0	13.6	0.8	0.0
0.1166	0	14.4	0.3	1.0
0.24327	0	13.3	0.63333	1.0
0.17065	0	13.6	0.1	0.0
0.16304	0	13.3	0.46667	1.0
0.10003	0	12.8	0.13333	1.0
0.25281	0	12.8	0.03333	0.0
0.37386	0	13.4	0.86667	0.0
0.18204	0	13.4	0.43333	1.0
0.22821	0	13.4	0.76667	0.0
0.31812	0	14.3	0.66667	1.0
0.39829	1	11.7	0.96667	1.0
0.14169	0	13.0	0.5	1.0
0.1978	0	14.2	0.3	0.0
0.17368	1	10.4	0.73333	1.0
0.18308	1	9.2	0.26667	1.0
0.23264	1	8.5	0.66667	1.0
0.23736	0	13.2	0.5	1.0
0.54237	0	13.8	0.8	0.0
0.19853	0	12.8	0.63333	0.0
0.33587	0	10.5	0.23333	1.0
0.42317	1	7.6	0.06667	0.0
0.28991	0	12.8	0.8	0.0
0.23297	0	5.0	0.7	1.0
0.20862	0	13.6	0.76667	1.0
0.47518	1	4.5	0.96667	1.0
0.23388	0	13.3	0.9	0.0
0.17543	0	13.5	0.16667	1.0
0.48541	1	3.7	0.56667	1.0
0.33846	0	13.6	0.8	1.0
0.32053	0	12.8	0.83333	0.0
0.23592	0	13.0	0.66667	0.0
0.24567	0	12.8	0.5	1.0
0.24586	0	12.7	0.63333	0.0
0.19316	0	13.1	0.63333	0.0
0.14154	0	12.7	0.03333	1.0
0.22693	0	13.7	0.23333	0.0
0.14669	0	14.0	0.2	1.0
0.50784	0	11.9	0.56667	1.0
0.1286	0	12.8	0.2	1.0
0.24412	0	13.2	0.03333	0.0
0.20893	1	1.6	0.53333	1.0
0.19458	1	12.8	0.33333	1.0
0.49131	0	13.1	0.96667	1.0
0.11205	0	12.9	0.06667	1.0
0.10906	0	14.3	0.26667	1.0
0.18648	0	13.0	0.16667	0.0
0.14252	0	13.4	0.36667	0.0
0.18178	0	13.4	0.43333	1.0
0.17671	0	12.7	0.76667	0.0
0.17519	0	14.5	0.46667	1.0
0.25363	0	12.9	0.23333	0.0
0.51085	0	13.1	0.53333	0.0
0.18636	1	3.5	0.53333	1.0
0.28558	0	13.1	0.73333	1.0
0.1243	0	13.4	0.16667	0.0
0.24843	1	4.9	0.56667	1.0
0.2903	0	14.5	0.6	1.0
0.24618	0	12.7	0.43333	0.0
0.4246	1	11.5	0.73333	1.0
0.09445	0	12.8	0.2	1.0
0.12825	0	12.8	0.06667	1.0
0.54634	0	13.4	0.86667	1.0
0.14655	0	13.1	0.66667	0.0
0.25258	0	13.4	0.8	1.0
0.20468	0	13.2	0.8	1.0
0.25016	0	13.3	0.23333	0.0
0.3697	0	13.4	0.9	1.0
0.33873	1	8.4	0.66667	1.0
0.26871	0	13.8	0.83333	1.0
0.2175	1	1.2	0.13333	0.0
0.69939	0	0.0	0.66667	1.0
0.29031	0	12.8	0.86667	1.0
0.33087	1	2.1	0.6	1.0
0.2223	1	4.0	0.13333	0.0
0.34036	0	12.7	0.53333	0.0
0.48641	0	12.8	0.63333	1.0
0.29834	0	13.3	0.7	0.0
0.20792	0	12.7	0.6	1.0
0.40871	1	3.0	0.9	0.0
0.62221	1	5.3	0.93333	1.0
0.10896	0	14.0	0.16667	1.0
0.1415	0	9.7	0.83333	0.0
0.25556	0	12.8	0.43333	0.0
0.18486	0	12.7	0.4	1.0
0.18776	0	12.9	0.46667	1.0
0.18649	0	13.4	0.53333	1.0
0.24908	0	13.6	0.36667	1.0
0.59301	0	12.8	0.93333	1.0
0.15975	0	13.3	0.1	0.0
0.27867	0	13.4	0.96667	1.0
0.17755	0	12.8	0.23333	0.0
0.13033	0	14.2	0.1	1.0
0.3108	0	13.6	0.63333	1.0
0.37128	0	12.9	0.16667	0.0
0.15718	0	12.8	0.06667	0.0
0.31978	0	13.6	0.86667	0.0
0.23746	0	12.7	0.6	0.0
0.21269	0	13.8	0.16667	0.0
0.25213	0	12.7	0.66667	0.0
0.41861	1	0.9	0.96667	1.0
0.18554	0	13.2	0.4	1.0
0.27321	1	12.5	0.66667	1.0
0.21167	1	3.9	0.7	0.0
0.11361	0	14.3	0.46667	0.0
0.25445	0	13.4	1.0	0.0
0.1088	0	13.7	0.16667	1.0
0.38959	1	10.0	0.73333	1.0
0.27858	0	13.0	1.0	0.0
0.22471	0	13.4	0.93333	0.0
0.26942	0	14.3	1.0	0.0
0.14012	1	6.7	0.06667	1.0
0.19222	0	13.3	0.7	1.0
0.17612	0	13.4	0.06667	0.0
0.13393	0	13.8	0.73333	0.0
0.12218	0	12.8	0.26667	1.0
0.28162	1	2.8	0.53333	0.0
0.14875	0	13.1	0.33333	1.0
0.28282	0	13.6	0.4	1.0
0.11461	0	12.7	0.6	1.0
0.09744	0	13.3	0.06667	1.0
0.20058	0	12.8	0.73333	0.0
0.22572	1	4.7	0.6	1.0
0.26636	0	13.3	0.36667	0.0
0.20345	1	2.5	0.83333	1.0
0.59339	0	13.6	0.63333	1.0
0.27333	0	13.2	0.8	0.0
0.24951	0	13.8	0.76667	0.0
0.25688	0	13.0	0.23333	0.0
0.17752	0	14.3	0.5	1.0
0.11088	0	13.3	0.23333	1.0
0.21707	0	12.9	0.16667	0.0
0.26854	0	13.6	0.2	0.0
0.10552	0	12.8	0.06667	1.0
0.22552	0	12.9	0.76667	1.0
0.3933	1	8.9	0.96667	0.0
0.24983	1	2.8	0.3	0.0
0.16795	0	13.4	0.63333	0.0
0.1394	1	1.0	0.43333	1.0
0.21153	1	5.9	0.2	1.0
0.35613	0	13.0	0.7	1.0
0.86652	1	0.8	0.8	1.0
0.13577	0	13.2	0.6	0.0
0.53514	1	1.5	0.93333	0.0
0.2035	0	12.7	0.36667	1.0
0.21157	1	11.0	0.73333	1.0
0.38178	1	11.2	0.93333	0.0
0.15756	0	13.6	0.73333	0.0
0.15604	0	13.5	0.26667	0.0
0.39251	1	5.7	0.66667	0.0
0.24516	1	2.3	0.36667	0.0
0.19904	0	13.1	0.56667	0.0
0.15056	0	12.9	0.2	0.0
0.41964	1	13.3	0.86667	1.0
0.21383	0	13.1	0.36667	1.0
0.40555	1	2.8	0.66667	0.0
0.27078	1	2.3	0.5	1.0
0.35189	0	13.6	0.46667	0.0
0.35588	0	14.2	0.96667	1.0
0.32741	0	13.1	0.9	1.0
0.14404	0	13.0	0.0	0.0
0.24258	0	13.3	0.23333	0.0
0.16134	0	13.3	0.93333	0.0
0.16912	0	13.1	0.46667	1.0
0.21095	0	13.8	0.16667	1.0
0.68873	1	6.9	0.93333	1.0
0.32932	0	14.3	0.63333	0.0
0.19361	0	12.7	0.73333	0.0
0.31752	0	12.9	0.93333	1.0
0.14099	0	12.9	0.56667	1.0
0.11719	0	13.6	0.23333	1.0
0.27446	0	12.8	0.7	0.0
0.12688	0	13.3	0.36667	1.0
0.27841	0	13.6	0.8	1.0
0.39508	0	12.7	0.7	1.0
0.25341	0	5.6	0.4	0.0
0.13432	0	12.8	0.5	0.0
0.37156	0	13.0	0.7	1.0
0.27887	0	13.7	0.63333	0.0
0.13845	1	8.1	0.23333	0.0
0.19749	0	13.0	0.6	0.0
0.2876	0	13.7	0.76667	0.0
0.33053	0	6.1	0.76667	1.0
0.16786	0	13.9	0.53333	0.0
0.12415	0	13.3	0.4	0.0
0.30347	0	13.5	0.06667	1.0
0.18476	0	13.1	0.1	1.0
0.28005	0	13.4	0.36667	0.0
0.34781	1	9.1	0.86667	0.0
0.28797	0	12.9	0.73333	1.0
0.14858	0	12.9	0.0	0.0
0.29173	0	14.0	0.53333	0.0
0.13466	0	14.3	0.76667	0.0
0.25636	0	13.8	0.53333	0.0
0.27096	0	12.7	0.53333	0.0
0.28214	1	11.0	0.86667	0.0
0.36122	0	13.6	0.4	0.0
0.1973	0	14.1	0.1	0.0
0.14167	1	1.6	0.23333	1.0
0.24547	0	13.3	0.43333	1.0
0.24593	0	13.2	0.73333	0.0
0.37484	0	13.4	0.96667	0.0
0.1619	0	13.1	0.53333	0.0
0.25248	0	13.9	0.6	0.0
0.25942	1	1.1	0.7	1.0
0.15332	0	12.8	0.73333	1.0
0.60778	1	12.3	0.9	0.0
0.29349	0	13.4	0.43333	0.0
0.19078	0	14.4	0.66667	0.0
0.13239	0	13.3	0.13333	1.0
0.32423	1	7.2	0.3	1.0
0.40996	1	11.3	0.93333	1.0
0.14779	1	10.6	0.46667	1.0
0.31557	0	12.8	0.93333	0.0
0.17713	0	13.0	0.36667	1.0
0.44784	0	12.8	0.66667	0.0
0.26598	0	13.0	0.8	0.0
0.2317	0	12.7	0.46667	0.0
0.15734	0	7.4	0.46667	0.0
0.23567	1	3.9	0.4	1.0
0.39854	0	13.5	0.5	1.0
0.27451	1	9.7	0.06667	1.0
0.25498	1	9.7	0.6	0.0
0.26071	1	1.7	0.56667	0.0
0.17457	0	13.1	0.46667	0.0
0.2287	0	14.2	0.83333	0.0
0.27778	0	13.2	0.33333	1.0
0.47542	0	7.3	0.9	1.0
0.10907	0	13.9	0.03333	1.0
0.28144	0	12.9	0.76667	1.0
0.17101	0	12.8	0.5	0.0
0.20457	0	13.3	0.46667	1.0
0.16417	0	13.4	0.3	0.0
0.23745	0	12.8	0.03333	1.0
0.15991	1	8.6	0.03333	1.0
0.23469	0	14.3	0.13333	0.0
0.28691	1	0.8	0.4	0.0
0.11447	0	12.8	0.06667	1.0
0.18758	0	13.1	0.03333	0.0
0.32153	0	12.9	0.66667	0.0
0.20441	0	13.8	0.26667	0.0
0.50923	1	9.0	0.96667	0.0
0.28934	1	3.1	0.66667	0.0
0.60785	1	6.7	0.76667	1.0
0.23313	1	3.7	0.1	0.0
0.2999	1	10.8	0.1	0.0
0.15123	0	13.3	0.13333	1.0
0.13566	0	13.0	0.33333	1.0
0.4238	0	12.8	0.76667	0.0
0.21258	0	12.0	0.53333	1.0
0.40863	0	13.3	0.86667	0.0
0.16553	0	13.9	0.36667	0.0
0.24846	0	13.6	0.4	1.0
0.40457	0	13.7	0.7	0.0
0.16614	1	4.0	0.06667	0.0
0.37237	0	14.0	0.83333	0.0
0.19497	0	14.3	0.3	0.0
0.29214	0	13.7	0.23333	0.0
0.10877	0	14.4	0.36667	1.0
0.11024	0	13.1	0.36667	1.0
0.19365	0	13.5	0.83333	0.0
0.29655	1	6.9	0.36667	0.0
0.23074	1	10.4	0.83333	0.0
0.09982	0	13.7	0.06667	1.0
0.22712	0	13.2	0.9	1.0
0.18673	0	13.0	0.7	0.0
0.19155	0	12.8	0.1	1.0
0.2238	0	14.2	0.86667	0.0
0.17863	0	13.7	0.3	0.0
0.35888	0	12.8	1.0	0.0
0.3153	0	13.3	0.86667	1.0
0.20412	0	12.7	0.43333	1.0
0.16028	1	0.6	0.63333	1.0
0.21139	0	12.9	0.53333	0.0
0.15806	0	13.4	0.23333	0.0
0.25714	0	13.3	0.73333	0.0
0.14585	0	12.7	0.5	1.0
0.36875	0	13.0	0.63333	0.0
0.48073	1	8.4	0.63333	1.0
0.24118	0	13.8	0.26667	0.0
0.20543	1	4.2	0.7	1.0
0.25057	0	13.9	0.83333	0.0
0.33896	0	13.0	0.73333	1.0
0.10983	0	13.2	0.5	1.0
0.10601	0	14.0	0.16667	1.0
0.36122	0	7.0	0.4	1.0
0.23706	0	13.7	0.66667	0.0
0.14186	0	13.0	0.43333	0.0
0.20166	1	9.4	0.0	1.0
0.12	0	13.6	0.36667	1.0
0.20644	0	13.4	0.5	0.0
0.37072	0	13.0	0.56667	0.0
0.20711	0	12.7	0.36667	1.0
0.10861	0	12.8	0.1	1.0
0.18706	0	13.1	0.26667	0.0
0.17779	1	6.3	0.06667	1.0
0.10038	1	2.1	0.3	0.0
0.16674	0	12.8	0.4	0.0
0.75015	0	12.9	0.86667	0.0
0.20659	0	12.7	0.76667	0.0
0.30127	1	9.0	0.73333	0.0
0.15013	1	8.6	0.06667	1.0
0.31238	1	9.6	0.83333	1.0
0.33754	1	1.7	0.56667	1.0
0.41359	0	14.1	0.8	0.0
0.14354	0	13.0	0.33333	0.0
0.46481	1	7.8	0.7	0.0
0.18914	1	1.3	0.66667	1.0
0.18608	0	13.6	0.03333	1.0
0.15292	0	12.8	0.23333	1.0
0.51312	1	8.4	0.9	1.0
0.26053	1	8.1	0.6	0.0
0.30889	0	13.1	0.4	0.0
0.44305	0	13.3	0.96667	1.0
0.19804	0	14.5	0.23333	0.0
0.13172	0	13.6	0.06667	1.0
0.23171	1	0.9	0.7	0.0
0.40415	0	13.7	0.76667	1.0
0.17943	0	13.1	0.7	1.0
0.24892	0	13.3	0.63333	0.0
0.38721	1	3.5	0.1	0.0
0.43169	1	1.1	0.66667	1.0
0.18137	0	13.2	0.43333	1.0
0.33305	0	13.7	0.86667	0.0
0.18858	0	13.8	0.53333	1.0
0.3173	0	12.7	0.43333	1.0
0.12486	0	13.3	0.26667	1.0
0.61055	0	13.3	0.9	0.0
0.4958	0	13.4	0.43333	1.0
0.40842	1	8.3	0.43333	1.0
0.10228	0	13.3	0.23333	1.0
0.17212	0	13.2	0.56667	0.0
0.23938	0	12.7	0.83333	0.0
0.26937	0	13.2	0.63333	1.0
0.10452	0	10.8	0.03333	1.0
0.42908	1	9.3	0.7	0.0
0.15461	0	13.9	0.5	1.0
0.21831	0	13.6	0.06667	0.0
0.15883	0	13.9	0.7	1.0
0.23738	0	12.9	0.73333	0.0
0.11175	0	12.9	0.43333	0.0
0.33456	0	12.8	0.83333	1.0
0.3645	1	0.6	0.4	1.0
0.22476	0	13.6	1.0	0.0
0.33731	1	8.2	0.8	1.0
0.16167	0	13.6	0.1	1.0
0.3148	0	12.8	0.86667	1.0
0.15345	1	0.4	0.4	1.0
0.26931	0	12.8	0.66667	1.0
0.47234	1	11.5	0.6	1.0
0.23442	0	13.2	0.6	1.0
0.32632	1	6.0	0.96667	1.0
0.16019	0	13.3	0.6	0.0
0.36391	1	8.0	0.7	0.0
0.18245	0	12.7	0.63333	0.0
0.24223	0	12.9	0.5	0.0
0.33677	1	1.3	0.8	0.0
0.13948	0	13.7	0.23333	1.0
0.35603	0	12.8	0.9	1.0
0.27217	0	12.7	0.83333	0.0
0.27756	0	12.8	0.9	0.0
0.16165	0	12.7	0.36667	1.0
0.12193	0	13.3	0.4	0.0
0.35795	1	1.2	0.9	0.0
0.54002	1	1.4	0.36667	0.0
0.54034	0	10.5	0.86667	0.0
0.13161	0	13.3	0.6	1.0
0.11862	0	13.3	0.03333	1.0
0.15942	0	13.6	0.36667	1.0
0.36698	0	13.2	0.2	0.0
0.33467	1	9.5	0.9	1.0
0.26497	0	14.1	0.66667	0.0
0.20168	0	13.3	0.43333	0.0
0.18949	0	13.4	0.7	1.0
0.33479	0	13.9	0.26667	0.0
0.16973	0	14.1	0.46667	0.0
0.30773	1	3.9	0.73333	1.0
0.17197	0	13.6	0.33333	0.0
0.30797	1	7.4	0.6	1.0
0.17128	0	14.0	0.7	1.0
0.11878	0	13.4	0.36667	0.0
0.21306	1	8.3	0.23333	0.0
0.08087	0	13.1	0.06667	1.0
0.4955	1	11.3	0.7	1.0
0.51301	1	1.4	0.76667	0.0
0.16733	0	13.3	0.56667	0.0
0.35884	1	11.9	0.66667	1.0
0.2567	0	13.6	0.23333	0.0
0.20201	1	5.9	0.73333	0.0
0.32226	0	13.0	0.26667	0.0
0.31031	0	13.1	0.8	0.0
0.14315	0	13.7	0.7	0.0
0.29063	0	13.3	0.36667	0.0
0.10686	0	14.5	0.0	1.0
0.10606	0	12.7	0.33333	1.0
0.11277	0	13.4	0.23333	1.0
0.64576	0	12.9	0.9	1.0
0.34393	0	12.7	0.96667	0.0
0.24253	0	12.7	0.76667	0.0
0.17063	0	13.8	0.03333	0.0
0.17185	0	13.0	0.3	1.0
0.17335	1	11.8	0.46667	1.0
0.24867	0	13.3	0.73333	1.0
0.17561	0	13.1	0.76667	0.0
0.38521	0	12.9	0.76667	0.0
0.25413	0	9.8	0.76667	0.0
0.40952	1	10.9	0.83333	0.0
0.48684	1	12.6	0.96667	1.0
0.37296	0	14.4	0.33333	0.0
0.31346	1	5.2	0.8	0.0
0.24115	0	13.6	0.46667	1.0
0.15682	1	1.9	0.73333	1.0
0.13137	0	14.4	0.16667	1.0
0.10706	0	12.8	0.13333	1.0
0.21897	0	13.8	0.2	0.0
0.20112	1	2.2	0.13333	0.0
0.35559	1	1.0	0.26667	1.0
0.38623	0	13.8	0.46667	0.0
0.1249	0	12.9	0.4	1.0
0.11105	0	13.1	0.46667	0.0
0.18716	0	13.1	0.4	1.0
0.25742	0	13.1	0.63333	1.0
0.09178	0	12.9	0.2	1.0
0.13168	0	13.0	0.3	1.0
0.27661	0	14.4	0.5	1.0
0.2462	0	14.4	0.66667	0.0
0.23695	0	13.3	0.96667	1.0
0.43542	1	4.1	0.83333	1.0
0.17528	0	13.4	0.76667	0.0
0.22217	0	12.8	0.73333	1.0
0.23572	0	13.1	0.33333	0.0
0.21517	0	13.2	0.6	0.0
0.1676	0	14.0	0.26667	1.0
0.19501	0	13.2	0.46667	1.0
0.10001	0	13.1	0.0	1.0
0.18068	0	13.3	0.36667	1.0
0.2462	1	11.9	0.43333	0.0
0.20703	0	14.3	0.83333	0.0
0.31992	0	13.9	0.43333	0.0
0.14155	1	0.1	0.36667	0.0
0.17521	0	13.3	0.06667	0.0
0.23562	0	13.4	0.56667	0.0
0.43692	1	2.0	0.66667	0.0
0.20733	0	13.2	0.93333	1.0
0.13776	0	14.4	0.06667	1.0
0.23263	0	13.5	0.03333	0.0
0.41192	0	12.9	0.8	0.0
0.8676	1	3.5	0.96667	1.0
0.32926	0	13.9	0.1	0.0
0.16243	0	13.8	0.23333	0.0
0.24562	0	14.2	0.2	0.0
0.72377	1	3.4	0.96667	1.0
0.17997	0	14.3	0.46667	1.0
0.17883	1	5.8	0.86667	0.0
0.24109	1	0.1	0.83333	1.0
0.19999	0	12.8	0.13333	0.0
0.26974	0	12.8	0.83333	0.0
0.17823	0	13.9	0.5	0.0
0.24552	0	13.0	0.06667	0.0
0.33268	0	13.2	0.86667	1.0
0.17247	0	13.3	0.53333	1.0
0.19861	0	13.8	0.46667	0.0
0.26433	0	14.2	0.36667	0.0
0.10235	0	12.9	0.16667	1.0
0.11918	1	3.0	0.13333	1.0
0.18477	0	12.9	0.53333	0.0
0.27852	0	13.1	0.7	0.0
0.21407	0	13.1	0.33333	1.0
0.18609	0	14.5	0.13333	1.0
0.17895	0	13.8	0.8	0.0
0.18266	0	12.9	0.43333	0.0
0.23629	0	12.8	0.23333	0.0
0.31491	1	10.8	0.86667	1.0
0.50936	1	12.3	0.7	1.0
0.16343	0	11.0	0.73333	1.0
0.15587	1	2.6	0.26667	1.0
0.22011	0	13.1	0.36667	0.0
0.22976	0	13.3	0.66667	0.0
0.27304	1	12.5	0.73333	0.0
0.16798	0	12.9	0.03333	1.0
0.36088	0	12.7	0.36667	1.0
0.32397	1	9.8	0.73333	0.0
0.2173	1	6.4	0.76667	0.0
0.7471	1	2.1	0.53333	1.0
0.11665	0	14.2	0.63333	0.0
0.28264	1	2.1	0.0	0.0
0.27972	0	12.7	0.6	0.0
0.17347	0	14.0	0.76667	1.0
0.1373	0	12.8	0.13333	1.0
0.24922	0	12.8	0.56667	0.0
0.08298	0	13.7	0.03333	1.0
0.48327	0	13.3	0.66667	1.0
0.16133	0	12.8	0.0	1.0
0.39749	1	4.8	0.46667	0.0
0.17261	0	13.5	0.36667	1.0
0.6512	1	1.0	0.9	0.0
0.28817	0	12.8	0.76667	1.0
0.43538	1	10.3	0.8	1.0
0.14072	0	12.8	0.46667	1.0
0.23228	0	14.4	0.13333	1.0
0.30618	1	12.4	0.86667	1.0
0.1958	1	3.6	0.2	0.0
0.11516	0	12.7	0.13333	1.0
0.22611	0	12.9	0.8	1.0
0.29841	0	13.8	0.9	0.0
0.30788	0	13.5	0.8	1.0
0.21585	1	6.7	0.73333	1.0
0.26828	0	9.5	0.36667	0.0
0.12399	0	12.8	0.7	0.0
0.42976	0	12.8	0.9	1.0
0.17098	0	13.1	0.13333	1.0
0.2889	1	5.4	0.9	0.0
0.2076	0	13.1	0.0	0.0
0.33092	1	12.5	0.73333	1.0
0.10712	0	12.8	0.16667	1.0
0.27928	0	13.3	0.73333	1.0
0.22509	0	12.7	0.83333	0.0
0.17074	1	10.6	0.63333	1.0
0.27185	0	9.7	0.73333	0.0
0.11827	1	11.9	0.23333	1.0
0.50061	0	13.2	0.63333	0.0
0.23884	0	14.4	0.63333	0.0
0.13806	0	13.1	0.16667	1.0
0.69682	1	3.6	0.56667	1.0
0.13602	0	12.7	0.66667	0.0
0.2173	0	14.4	0.43333	1.0
0.19744	0	13.8	0.03333	0.0
0.2588	0	12.8	0.0	0.0
0.11991	0	13.0	0.23333	1.0
0.17867	0	12.9	0.5	1.0
0.23759	1	3.0	0.36667	0.0
0.27025	0	12.8	0.4	0.0
0.16061	0	12.8	0.86667	1.0
0.24161	0	12.8	0.46667	1.0
0.15605	1	1.4	0.16667	0.0
0.40086	0	13.2	0.93333	0.0
0.38431	0	13.3	0.43333	0.0
0.31413	0	6.2	0.16667	0.0
0.1887	0	14.1	0.93333	0.0
0.49243	0	13.0	0.8	1.0
0.27763	0	13.4	0.06667	0.0
0.22942	0	13.6	0.23333	0.0
0.23984	0	13.8	0.73333	0.0
0.17615	0	14.4	0.73333	1.0
0.26041	0	13.4	0.73333	0.0
0.19791	1	11.1	0.66667	1.0
0.51952	0	13.5	0.1	0.0
0.26275	1	3.2	0.8	0.0
0.1678	1	0.2	0.7	0.0
0.21721	0	13.6	0.46667	0.0
0.34801	0	6.1	0.8	1.0
0.114	0	13.3	0.56667	1.0
0.3973	1	12.3	0.63333	1.0
0.40918	1	5.0	0.9	1.0
0.14265	0	12.9	0.1	1.0
0.35517	0	13.2	0.73333	1.0
0.31874	1	1.6	0.56667	0.0
0.2024	0	12.9	0.86667	0.0
0.12996	0	12.7	0.3	1.0
0.1691	0	12.8	0.36667	1.0
0.26861	0	14.2	0.53333	1.0
0.43169	1	5.8	0.86667	1.0
0.2876	0	13.0	0.6	0.0
0.36814	1	5.1	0.83333	0.0
0.26224	0	12.9	0.73333	1.0
0.11919	1	4.5	0.06667	1.0
0.15744	0	12.7	0.0	0.0
0.16674	0	13.7	0.13333	1.0
0.40272	1	0.1	0.36667	0.0
0.33094	0	13.4	0.23333	1.0
0.17873	0	13.3	0.43333	1.0
0.17122	0	12.8	0.1	1.0
0.39916	0	12.9	0.66667	1.0
0.22161	1	9.0	0.36667	1.0
0.33455	0	12.7	0.63333	0.0
0.19554	0	13.9	0.3	1.0
0.20099	0	12.8	0.63333	1.0
0.1517	0	12.7	0.4	1.0
0.348	0	13.7	0.8	1.0
0.16363	1	6.6	0.5	1.0
0.13504	0	12.8	0.7	0.0
0.19799	0	12.7	0.4	1.0
0.2843	1	2.8	0.33333	0.0
0.20219	0	13.4	0.73333	1.0
0.27661	0	13.4	0.66667	1.0
0.38984	1	8.3	0.6	1.0
0.23672	0	12.8	0.76667	1.0
0.11376	1	0.8	0.26667	1.0
0.39653	0	13.1	0.43333	0.0
0.1933	0	13.5	0.13333	0.0
0.4966	1	0.8	0.36667	0.0
0.25893	0	0.5	0.46667	0.0
0.1418	1	4.8	0.43333	1.0
0.1435	0	14.4	0.63333	0.0
0.31637	0	12.9	0.9	0.0
0.29408	0	12.9	0.43333	0.0
0.17602	0	13.0	0.06667	0.0
0.58976	0	14.1	0.76667	0.0
0.13698	0	12.7	0.13333	0.0
0.21567	0	12.9	0.73333	1.0
0.20028	1	3.2	0.13333	1.0
0.22582	0	6.4	0.56667	1.0
0.40626	0	13.9	0.5	1.0
0.35274	0	12.9	1.0	0.0
0.2644	0	13.2	0.36667	0.0
0.23808	0	12.9	0.46667	1.0
0.25023	0	13.9	0.3	1.0
0.26804	0	13.0	0.56667	1.0
0.23661	0	13.6	0.86667	0.0
0.11507	0	12.8	0.5	0.0
0.17643	0	12.9	0.5	0.0
0.20791	0	13.5	0.56667	1.0
0.32808	1	9.1	0.53333	1.0
0.21144	0	13.4	0.56667	1.0
0.36589	0	13.6	0.43333	0.0
0.25072	0	13.4	0.7	0.0
0.13915	0	12.8	0.06667	1.0
0.18746	0	13.1	0.16667	0.0
0.33397	1	0.5	0.83333	1.0
0.17858	0	13.6	0.26667	0.0
0.13352	0	12.8	0.36667	0.0
0.15743	0	13.3	0.86667	1.0
0.33315	0	13.5	0.4	0.0
0.31811	0	14.4	0.6	1.0
0.25391	0	14.4	0.33333	0.0
0.14922	0	13.9	0.13333	0.0
0.44535	0	13.7	0.63333	0.0
0.28673	0	13.5	0.73333	1.0
0.19626	0	13.6	0.66667	0.0
0.09772	0	13.8	0.23333	1.0
0.21052	0	13.1	0.9	0.0
0.16285	1	7.5	0.53333	1.0
0.16091	0	12.8	0.13333	1.0
0.20731	0	13.2	0.8	0.0
0.18963	0	12.7	0.6	1.0
0.24999	0	13.3	0.83333	0.0
0.28007	0	14.3	0.63333	0.0
0.16278	0	13.6	0.53333	1.0
0.24556	0	13.5	0.46667	0.0
0.28008	0	12.7	0.26667	0.0
0.10716	1	3.0	0.4	0.0
0.40643	1	2.5	0.96667	1.0
0.36158	0	13.4	0.73333	1.0
0.15854	0	13.4	0.5	0.0
0.17713	0	13.6	0.3	0.0
0.24777	1	9.9	0.26667	1.0
0.37467	0	13.3	0.7	0.0
0.17025	1	13.5	0.76667	1.0
0.17363	0	13.4	0.06667	1.0
0.47778	1	3.1	0.56667	1.0
0.11404	0	13.3	0.3	0.0
0.30716	0	12.7	0.23333	0.0
0.27854	0	12.8	0.8	0.0
0.58553	1	5.6	0.93333	0.0
0.39304	0	14.0	0.76667	1.0
0.19739	0	13.5	0.2	0.0
0.20908	1	4.6	0.46667	0.0
0.25646	1	5.6	0.4	1.0
0.37926	0	12.9	0.96667	1.0
0.17485	0	13.6	0.33333	1.0
0.21176	0	13.7	0.43333	0.0
0.11746	0	13.3	0.3	0.0
0.15619	0	12.9	0.23333	1.0
0.25896	0	13.3	0.73333	0.0
0.23	1	11.6	0.76667	1.0
0.27616	0	12.8	0.46667	1.0
0.60213	1	10.0	0.53333	1.0
0.25036	0	13.3	0.66667	0.0
0.13807	0	12.8	0.66667	0.0
0.18687	0	14.4	0.06667	1.0
0.32742	1	6.0	0.76667	1.0
0.30326	1	8.1	0.96667	0.0
0.31009	0	1.7	0.83333	1.0
0.16684	0	13.4	0.06667	1.0
0.15806	0	14.4	0.4	0.0
0.16166	1	2.3	0.76667	0.0
0.25014	0	13.4	0.26667	0.0
0.49802	1	10.0	0.83333	1.0
0.36106	0	13.3	0.3	0.0
0.14443	0	13.9	0.43333	0.0
0.17289	0	12.9	0.36667	1.0
0.25869	1	4.8	0.46667	1.0
0.23844	0	12.7	0.96667	0.0
0.53198	1	2.1	0.6	1.0
0.26828	0	12.7	0.83333	0.0
0.35072	1	5.1	0.3	0.0
0.32424	0	13.7	0.26667	0.0
0.20478	0	13.0	1.0	0.0
0.42095	0	2.8	0.8	1.0
0.26062	0	12.8	0.86667	1.0
0.26321	0	13.6	0.56667	1.0
0.22653	0	12.7	0.53333	0.0
0.18949	0	12.9	0.66667	1.0
0.40539	1	2.8	0.6	1.0
0.16716	0	13.3	0.06667	1.0
0.18364	0	13.7	0.26667	0.0
0.08057	0	13.9	0.03333	1.0
0.09948	0	12.8	0.13333	1.0
0.28323	0	12.7	0.86667	0.0
0.17553	0	12.7	0.8	1.0
0.35935	1	2.5	0.76667	0.0
0.30635	0	14.5	0.7	1.0
0.28185	0	12.9	0.36667	0.0
0.40319	1	7.8	0.7	1.0
0.1995	1	3.2	0.73333	1.0
0.34148	0	13.3	0.8	1.0
0.27168	0	13.1	0.73333	1.0
0.13211	0	14.1	0.23333	1.0
0.43435	1	4.7	0.96667	1.0
0.29476	0	13.2	0.23333	0.0
0.3306	1	12.7	0.86667	1.0
0.21402	1	0.9	0.56667	0.0
0.21875	0	13.6	0.5	0.0
0.22727	0	13.4	0.73333	0.0
0.22908	0	13.2	0.4	0.0
0.31104	0	12.9	0.73333	1.0
0.48543	1	3.3	0.86667	1.0
0.37044	1	12.2	0.93333	0.0
0.38617	1	12.3	0.96667	0.0
0.17558	1	6.7	0.3	1.0
0.45107	1	1.2	0.83333	1.0
0.16493	0	13.1	0.63333	0.0
0.22344	0	13.3	0.1	0.0
0.26563	0	12.7	0.66667	0.0
0.19111	1	11.4	0.13333	0.0
0.14957	0	13.2	0.36667	1.0
0.28129	0	13.8	0.36667	0.0
0.28276	1	8.9	0.56667	1.0
0.4427	1	11.6	0.73333	1.0
0.19666	0	12.8	0.46667	1.0
0.18206	0	13.5	0.3	0.0
0.27535	0	13.2	0.7	1.0
0.18212	0	12.7	0.4	0.0
0.23698	0	13.1	0.7	1.0
0.18389	0	12.8	0.23333	0.0
0.36198	1	5.8	0.7	0.0
0.19325	1	11.4	0.46667	1.0
0.1536	0	13.0	0.16667	0.0
0.33075	0	14.1	0.8	1.0
0.23663	1	5.2	0.7	1.0
0.32885	0	13.0	0.3	0.0
0.14511	0	13.1	0.5	1.0
0.07541	0	12.7	0.06667	1.0
0.40465	1	2.2	0.96667	0.0
0.40138	0	12.7	0.93333	1.0
0.11962	0	14.0	0.3	1.0
0.24802	0	12.9	0.13333	0.0
0.13253	0	12.7	0.03333	0.0
0.41188	0	12.7	0.93333	1.0
0.24434	0	13.6	0.3	0.0
0.12279	0	13.0	0.63333	1.0
0.15981	0	12.8	0.63333	0.0
0.15562	0	12.7	0.3	0.0
0.15093	0	13.7	0.23333	1.0
0.58837	0	13.6	1.0	1.0
0.2335	0	13.2	0.53333	0.0
0.24081	0	13.6	0.3	0.0
0.22139	0	12.8	0.23333	0.0
0.47202	0	13.3	0.63333	1.0
0.19348	0	13.5	0.66667	0.0
0.3139	0	13.6	0.66667	0.0
0.45018	1	1.4	0.33333	1.0
0.1533	0	12.8	0.33333	0.0
0.17902	0	14.1	0.56667	1.0
0.0649	0	14.1	0.0	1.0
0.46535	1	1.3	0.56667	1.0
0.1581	1	0.4	0.66667	1.0
0.53582	1	8.2	0.9	0.0
[truncated: 31,997 more rows]
