# Supplementary material for: Plasma proteomic profiles predict individual future health risk
Source: Nat Commun. 2023 Nov 28;14:7817. doi: 10.1038/s41467-023-43575-7 (PMC10684756; doi:10.1038/s41467-023-43575-7)
Supplement: Supplementary file 15 — Source Data [file 41467_2023_43575_MOESM15_ESM.zip › SourceData/Figure2_SourceData/Skin disorders.csv]

ProRS	incident_event	censored_years	Age	Sex
0.26012	0	14.3	0.5	0.0
0.17133	0	13.5	0.43333	1.0
0.25952	0	13.4	0.4	1.0
0.19313	0	13.6	0.56667	1.0
0.32509	0	13.1	0.76667	1.0
0.31149	0	13.3	0.33333	0.0
0.21689	0	13.4	0.83333	1.0
0.14563	0	12.9	0.23333	1.0
0.15687	0	13.7	0.06667	0.0
0.16257	1	6.3	0.4	1.0
0.21098	0	12.9	0.86667	0.0
0.2544	1	11.3	0.76667	1.0
0.1862	0	14.4	0.76667	1.0
0.16408	0	13.5	0.36667	0.0
0.29338	1	2.5	0.5	1.0
0.38385	0	13.4	0.86667	1.0
0.16208	1	10.6	0.63333	0.0
0.16998	0	12.8	0.13333	1.0
0.19406	0	13.9	0.63333	0.0
0.21513	0	13.0	0.46667	1.0
0.16429	0	12.9	0.46667	0.0
0.18433	1	4.0	0.26667	1.0
0.27411	0	13.3	0.9	0.0
0.19291	0	12.8	0.1	0.0
0.14707	0	14.0	0.3	1.0
0.13393	1	9.7	0.0	0.0
0.12703	1	1.1	0.66667	1.0
0.1797	0	12.9	0.4	0.0
0.1915	0	13.2	0.83333	0.0
0.23938	1	7.9	0.86667	1.0
0.17842	0	13.3	0.53333	0.0
0.28071	1	4.8	0.7	1.0
0.16838	0	13.0	0.03333	0.0
0.29701	0	14.4	0.8	1.0
0.27087	0	12.8	0.96667	0.0
0.21871	1	2.8	0.63333	0.0
0.20829	1	10.3	0.83333	0.0
0.2288	1	3.2	0.23333	0.0
0.16581	0	12.8	0.53333	0.0
0.13437	0	12.8	0.4	1.0
0.18617	0	13.3	0.23333	1.0
0.13018	0	13.2	0.13333	0.0
0.14027	0	13.5	0.2	0.0
0.2065	0	12.8	0.73333	1.0
0.28186	0	13.9	0.86667	1.0
0.15607	0	13.8	0.4	0.0
0.20919	0	13.0	0.63333	1.0
0.17514	0	13.0	0.16667	1.0
0.22082	0	13.4	0.66667	0.0
0.29772	0	13.2	0.83333	0.0
0.14741	0	13.0	0.33333	0.0
0.29566	0	12.9	0.76667	0.0
0.24787	1	6.0	0.16667	1.0
0.1739	0	14.1	0.6	0.0
0.17004	0	14.2	0.1	0.0
0.32712	0	13.2	0.73333	1.0
0.17222	0	12.7	0.2	0.0
0.17714	0	13.2	0.1	0.0
0.15403	0	13.0	0.23333	0.0
0.13565	0	13.1	0.0	0.0
0.27174	0	14.1	0.53333	1.0
0.14795	0	13.0	0.43333	1.0
0.19193	0	14.1	0.36667	0.0
0.30597	0	13.6	0.36667	0.0
0.30927	0	12.8	0.86667	1.0
0.26032	0	12.8	0.73333	1.0
0.17607	0	13.7	0.7	1.0
0.20788	0	13.2	0.9	1.0
0.16458	0	12.7	0.1	0.0
0.16546	0	13.6	0.73333	0.0
0.17226	0	12.9	0.03333	0.0
0.33677	0	2.0	0.93333	1.0
0.13118	0	13.8	0.23333	0.0
0.23451	0	13.6	0.63333	0.0
0.19202	0	13.0	0.3	1.0
0.24462	0	13.0	0.76667	0.0
0.18376	0	12.7	0.73333	1.0
0.17606	0	13.0	0.16667	1.0
0.2056	0	13.3	0.63333	1.0
0.18031	0	13.2	0.7	0.0
0.13887	0	12.8	0.23333	1.0
0.19694	0	13.5	0.56667	0.0
0.2147	0	12.7	0.86667	1.0
0.32896	0	13.4	0.93333	0.0
0.28443	0	13.0	0.93333	1.0
0.22005	0	14.3	0.76667	0.0
0.28598	0	10.4	0.16667	1.0
0.15574	1	8.8	0.93333	1.0
0.18367	0	12.8	0.13333	1.0
0.18938	0	13.0	0.86667	0.0
0.13797	0	12.7	0.33333	0.0
0.40292	0	13.4	0.6	1.0
0.29889	0	12.7	0.66667	1.0
0.3237	0	12.8	0.86667	0.0
0.21165	1	9.6	0.33333	0.0
0.17131	0	13.4	0.26667	0.0
0.20895	1	11.2	0.8	0.0
0.23985	0	13.8	0.9	0.0
0.32221	0	12.9	0.83333	1.0
0.22951	0	13.3	0.46667	1.0
0.22709	0	13.3	0.83333	0.0
0.19909	0	14.0	0.63333	1.0
0.11572	0	12.8	0.06667	0.0
0.1781	0	13.4	1.0	0.0
0.13378	0	14.4	0.13333	1.0
0.17479	1	6.1	0.13333	0.0
0.25229	0	13.0	0.8	1.0
0.2273	0	13.1	0.73333	0.0
0.18893	0	13.2	0.53333	0.0
0.13935	0	14.0	0.36667	1.0
0.20185	0	13.4	0.63333	1.0
0.37878	1	7.7	0.96667	0.0
0.14474	0	13.6	0.06667	1.0
0.2878	0	13.0	0.96667	1.0
0.16141	0	13.6	0.06667	0.0
0.34302	0	13.0	0.8	1.0
0.18629	0	13.7	0.73333	1.0
0.2123	0	13.9	0.4	0.0
0.14911	0	12.8	0.33333	1.0
0.21477	0	13.0	0.73333	0.0
0.17639	0	13.3	0.66667	1.0
0.22456	0	14.3	0.93333	0.0
0.29274	0	13.0	0.86667	1.0
0.10009	0	12.7	0.03333	1.0
0.27587	0	12.8	0.6	0.0
0.14771	0	12.7	0.3	0.0
0.28955	0	13.2	0.7	1.0
0.24167	0	12.8	0.8	1.0
0.24803	0	13.6	0.83333	0.0
0.22168	0	12.7	0.7	1.0
0.24231	0	13.1	0.8	1.0
0.21787	0	13.5	0.63333	0.0
0.27366	0	14.2	0.63333	1.0
0.22438	0	12.9	0.2	1.0
0.15426	0	12.7	0.16667	0.0
0.35049	1	4.8	0.93333	0.0
0.17439	0	12.8	0.43333	0.0
0.19018	0	12.8	0.73333	0.0
0.15934	0	13.6	0.06667	0.0
0.22444	0	13.0	0.36667	0.0
0.21091	0	13.2	0.9	1.0
0.1453	0	14.1	0.46667	1.0
0.22056	0	13.4	0.53333	0.0
0.22351	0	13.9	0.83333	0.0
0.25407	1	0.8	0.96667	0.0
0.34243	1	0.1	0.93333	0.0
0.21288	0	12.9	0.03333	0.0
0.30897	1	9.6	0.83333	0.0
0.14092	1	5.9	0.33333	1.0
0.14428	0	12.8	0.5	1.0
0.20145	0	13.4	0.33333	0.0
0.18662	1	5.4	0.7	1.0
0.29985	0	12.7	1.0	1.0
0.18084	0	12.9	0.63333	0.0
0.30927	1	1.6	0.96667	0.0
0.24704	0	12.9	0.23333	1.0
0.11992	0	14.2	0.0	0.0
0.23344	0	12.7	0.46667	0.0
0.28824	0	11.5	0.43333	1.0
0.21006	0	12.9	0.83333	1.0
0.14853	0	12.7	0.23333	0.0
0.19327	0	12.8	0.73333	0.0
0.21174	0	13.5	0.63333	0.0
0.29006	0	10.9	0.73333	1.0
0.22942	0	12.8	0.63333	1.0
0.17644	0	12.8	0.3	1.0
0.22697	0	12.8	0.83333	0.0
0.11337	1	3.9	0.36667	0.0
0.16287	0	13.1	0.7	0.0
0.18209	0	13.6	0.83333	1.0
0.25655	0	12.7	0.36667	0.0
0.28747	0	13.3	0.66667	1.0
0.25457	0	13.4	0.56667	1.0
0.21105	0	12.8	0.76667	0.0
0.30151	1	4.6	0.46667	0.0
0.17341	0	12.8	0.36667	0.0
0.17711	1	9.1	0.83333	1.0
0.23619	0	13.3	0.63333	1.0
0.14919	0	12.7	0.13333	1.0
0.16828	0	13.4	0.5	1.0
0.22163	0	13.6	0.53333	0.0
0.17762	1	5.9	0.73333	1.0
0.1663	1	0.3	0.46667	0.0
0.30747	0	8.9	0.9	1.0
0.23086	0	13.3	0.56667	0.0
0.18524	0	12.8	0.86667	0.0
0.25822	0	13.2	0.76667	1.0
0.16446	1	3.4	0.43333	0.0
0.20946	0	14.4	0.3	1.0
0.45456	1	3.0	0.73333	1.0
0.24526	0	14.5	0.86667	1.0
0.27538	0	13.2	0.83333	0.0
0.26751	0	14.1	0.86667	0.0
0.15354	0	13.1	0.43333	0.0
0.2553	0	12.7	0.6	0.0
0.16152	0	13.2	0.16667	0.0
0.10569	0	13.1	0.13333	1.0
0.24614	1	1.8	0.9	1.0
0.24778	0	13.3	0.7	1.0
0.24364	0	13.1	0.43333	1.0
0.18597	1	8.1	0.7	1.0
0.24906	0	13.6	0.9	1.0
0.24336	1	2.5	0.43333	0.0
0.23208	1	2.3	0.8	1.0
0.16088	0	12.7	0.33333	1.0
0.21077	1	11.5	0.76667	0.0
0.1824	0	12.8	0.66667	0.0
0.18185	0	12.7	0.43333	0.0
0.18968	0	13.3	0.23333	0.0
0.16288	0	12.7	0.5	0.0
0.24791	0	13.1	0.86667	0.0
0.15408	0	13.3	0.4	0.0
0.29208	1	5.1	0.8	0.0
0.29752	0	13.3	0.6	0.0
0.26481	0	13.0	0.46667	1.0
0.23406	0	13.2	0.76667	1.0
0.2603	1	3.1	0.63333	0.0
0.36556	0	13.5	0.5	1.0
0.20682	0	13.0	0.53333	1.0
0.18992	0	12.9	0.53333	1.0
0.21278	1	10.4	0.4	1.0
0.17454	0	12.9	0.73333	0.0
0.15306	0	12.7	0.43333	0.0
0.1521	0	13.1	0.06667	0.0
0.18325	1	9.3	0.63333	1.0
0.2521	0	12.8	0.76667	1.0
0.21712	1	3.3	0.6	1.0
0.17483	0	12.7	0.36667	0.0
0.16345	0	12.7	0.36667	1.0
0.28201	0	10.3	0.56667	1.0
0.2211	0	13.5	0.93333	0.0
0.19242	0	13.2	0.96667	0.0
0.34272	0	14.0	0.7	1.0
0.17394	1	3.6	0.56667	1.0
0.2944	0	12.7	0.83333	0.0
0.15495	0	13.5	0.16667	1.0
0.23441	0	14.5	0.33333	1.0
0.36736	1	0.3	0.9	1.0
0.16851	0	12.8	0.73333	0.0
0.25445	0	12.7	0.73333	1.0
0.2364	0	12.7	0.8	1.0
0.18543	0	7.7	0.13333	0.0
0.35887	0	13.3	0.83333	1.0
0.22269	0	12.9	0.76667	1.0
0.16184	0	12.9	0.13333	0.0
0.13747	0	14.1	0.13333	1.0
0.11893	0	12.8	0.3	0.0
0.27955	0	13.6	0.33333	1.0
0.18452	0	14.4	0.43333	0.0
0.11546	0	13.4	0.2	0.0
0.15067	0	13.7	0.03333	0.0
0.27186	0	13.1	0.83333	1.0
0.12808	0	13.0	0.2	0.0
0.29772	0	13.5	0.5	1.0
0.0998	0	12.7	0.06667	1.0
0.15466	0	13.1	0.66667	0.0
0.36339	0	13.1	0.9	1.0
0.19799	0	12.9	0.06667	1.0
0.20252	0	13.1	0.16667	0.0
0.24907	1	12.5	0.83333	0.0
0.17006	0	13.1	0.36667	1.0
0.20715	0	13.2	0.6	0.0
0.16353	0	12.7	0.2	1.0
0.16831	1	3.6	0.53333	1.0
0.1751	0	14.2	0.03333	1.0
0.16031	0	12.9	0.53333	1.0
0.30016	0	13.7	0.96667	1.0
0.27868	0	13.7	0.66667	0.0
0.26259	0	12.7	0.73333	0.0
0.24503	0	12.8	0.7	0.0
0.09956	0	14.1	0.06667	1.0
0.13928	0	12.8	0.06667	1.0
0.22953	0	12.7	0.76667	1.0
0.20349	1	6.4	0.73333	0.0
0.18397	0	14.3	0.3	0.0
0.13865	0	13.0	0.13333	1.0
0.27553	0	13.0	0.4	1.0
0.19291	0	13.7	0.76667	0.0
0.14941	0	13.8	0.16667	0.0
0.18138	0	13.4	0.9	1.0
0.15133	0	14.2	0.56667	1.0
0.12615	0	12.7	0.3	1.0
0.19433	1	0.9	0.03333	0.0
0.246	0	9.4	0.83333	0.0
0.2129	0	13.1	0.73333	0.0
0.2154	0	13.0	0.1	0.0
0.23528	1	4.1	0.33333	0.0
0.25856	0	13.6	0.73333	0.0
0.23639	0	14.1	0.93333	0.0
0.28525	1	5.5	0.96667	0.0
0.2692	1	3.0	0.66667	1.0
0.15564	0	14.5	0.06667	0.0
0.23107	1	1.1	0.5	1.0
0.42092	1	0.2	0.76667	1.0
0.1714	0	13.0	0.13333	0.0
0.14225	0	13.5	0.33333	1.0
0.21011	0	12.3	0.93333	0.0
0.23286	0	13.8	0.26667	0.0
0.13672	0	13.6	0.3	1.0
0.17703	0	12.8	0.1	1.0
0.17231	0	12.8	0.76667	0.0
0.20017	1	11.1	0.53333	0.0
0.2241	0	13.4	0.23333	0.0
0.241	0	9.8	0.83333	1.0
0.22134	0	6.4	0.9	1.0
0.16832	1	5.7	0.2	1.0
0.26211	0	13.9	0.76667	1.0
0.1959	0	12.8	0.36667	1.0
0.28126	0	13.6	0.8	0.0
0.17502	0	9.3	0.8	1.0
0.16604	0	13.2	0.16667	1.0
0.16697	0	13.1	0.33333	1.0
0.1319	0	12.8	0.16667	0.0
0.20267	0	12.7	0.7	0.0
0.23968	0	12.7	0.93333	0.0
0.19382	1	7.8	0.3	0.0
0.19724	0	14.2	0.8	0.0
0.3028	0	13.4	0.7	0.0
0.14062	0	12.7	0.16667	1.0
0.193	0	12.7	0.86667	1.0
0.24977	0	12.9	0.93333	0.0
0.18333	0	12.7	0.53333	0.0
0.1394	0	13.7	0.26667	1.0
0.34959	0	12.9	0.93333	1.0
0.16412	0	12.9	0.06667	1.0
0.18343	1	0.8	0.2	1.0
0.15202	0	13.0	0.23333	1.0
0.16771	0	13.5	0.33333	0.0
0.22658	1	7.5	0.83333	1.0
0.14488	0	14.0	0.13333	1.0
0.24354	0	13.1	1.0	1.0
0.24637	1	3.2	0.73333	0.0
0.22991	0	12.8	0.8	0.0
0.18452	1	1.4	0.36667	0.0
0.20151	0	13.3	0.3	0.0
0.25223	0	13.5	0.76667	0.0
0.26491	0	12.8	0.53333	1.0
0.33461	0	10.7	0.66667	0.0
0.22397	0	10.6	0.86667	1.0
0.20781	0	13.6	0.7	1.0
0.22015	0	12.8	0.9	0.0
0.1788	0	14.4	0.33333	0.0
0.14746	0	12.8	0.36667	0.0
0.15819	0	13.9	0.33333	0.0
0.10718	0	12.7	0.23333	1.0
0.28056	0	12.8	0.73333	0.0
0.28444	0	12.9	0.83333	1.0
0.1456	1	1.0	0.26667	0.0
0.21717	1	3.5	0.73333	1.0
0.274	0	12.8	0.7	0.0
0.18684	0	13.3	0.16667	0.0
0.16281	0	13.7	0.36667	0.0
0.14603	0	12.7	0.3	1.0
0.19141	1	2.3	0.63333	1.0
0.20823	0	14.3	0.33333	1.0
0.15175	0	13.7	0.13333	1.0
0.18788	0	12.8	0.7	0.0
0.11233	0	12.8	0.16667	1.0
0.21144	0	13.3	0.63333	0.0
0.20247	0	12.7	0.83333	0.0
0.32827	1	4.8	0.86667	1.0
0.16704	0	14.3	0.03333	0.0
0.17214	0	13.7	0.1	0.0
0.17916	0	13.7	0.3	1.0
0.27328	0	12.7	0.53333	1.0
0.18104	0	13.3	0.73333	0.0
0.23119	0	13.2	0.16667	0.0
0.2682	0	13.3	0.8	0.0
0.13917	0	12.7	0.23333	0.0
0.26283	1	4.3	0.66667	0.0
0.21598	0	13.6	0.83333	1.0
0.2362	0	13.0	0.76667	0.0
0.15171	0	14.5	0.36667	1.0
0.18816	0	13.8	0.16667	1.0
0.35414	0	12.5	0.8	1.0
0.18883	0	12.9	0.1	0.0
0.16924	0	12.8	0.36667	0.0
0.25083	0	13.8	0.86667	1.0
0.19364	0	13.2	0.8	0.0
0.24991	0	13.1	0.96667	0.0
0.15724	0	13.3	0.0	1.0
0.20243	0	13.5	0.7	0.0
0.23021	1	9.3	0.73333	1.0
0.14854	0	12.9	0.53333	1.0
0.29258	1	0.7	0.26667	0.0
0.17276	0	14.0	0.06667	1.0
0.16768	0	13.7	0.16667	1.0
0.1744	0	13.2	0.5	0.0
0.28556	1	8.6	0.96667	1.0
0.20792	1	5.3	0.43333	1.0
0.20042	0	14.4	0.8	1.0
0.26185	0	13.2	0.73333	0.0
0.20863	1	4.7	0.76667	1.0
0.18324	0	13.0	0.06667	0.0
0.15804	0	13.4	0.56667	1.0
0.19515	0	12.7	0.7	1.0
0.23969	0	13.0	0.96667	1.0
0.3716	0	0.4	0.93333	0.0
0.1576	0	13.1	0.26667	0.0
0.1483	0	13.1	0.56667	0.0
0.17352	0	12.8	0.3	1.0
0.18478	0	12.7	0.36667	1.0
0.13917	0	13.6	0.2	1.0
0.20969	0	13.4	0.46667	0.0
0.12876	0	12.8	0.23333	0.0
0.22384	0	14.3	0.9	1.0
0.18515	0	12.8	0.73333	0.0
0.22439	1	7.2	0.76667	0.0
0.22938	0	12.9	0.73333	0.0
0.17616	0	13.9	0.43333	0.0
0.22053	1	9.7	0.7	0.0
0.29289	0	13.4	0.96667	0.0
0.16955	0	13.6	0.46667	1.0
0.22022	1	1.4	0.46667	1.0
0.44173	1	11.3	0.93333	1.0
0.1568	0	13.6	0.3	1.0
0.14856	1	4.2	0.2	1.0
0.2111	0	13.7	0.7	0.0
0.28492	0	14.1	0.66667	1.0
0.15902	0	14.5	0.06667	0.0
0.40047	0	13.0	0.96667	0.0
0.22116	0	14.2	0.33333	1.0
0.18425	0	14.0	0.13333	0.0
0.15244	0	13.4	0.53333	0.0
0.14051	0	13.5	0.13333	0.0
0.19026	0	12.9	0.4	1.0
0.17554	0	14.5	0.23333	0.0
0.21623	0	13.2	0.7	1.0
0.20274	1	6.7	0.46667	1.0
0.15992	0	13.6	0.53333	1.0
0.17116	0	12.8	0.2	1.0
0.22119	0	14.3	0.8	0.0
0.27461	0	14.1	0.73333	0.0
0.22195	0	13.6	0.4	0.0
0.24941	0	12.7	0.76667	1.0
0.25595	0	12.8	0.83333	0.0
0.15374	0	12.9	0.36667	0.0
0.16457	0	12.8	0.36667	0.0
0.16797	1	3.8	0.36667	1.0
0.22344	0	13.1	0.53333	1.0
0.27819	0	12.8	0.8	1.0
0.18326	0	12.7	0.7	0.0
0.12664	0	13.1	0.23333	1.0
0.15802	0	13.7	0.3	0.0
0.22732	0	12.8	0.86667	0.0
0.16874	0	13.0	0.23333	0.0
0.18752	0	14.3	0.46667	0.0
0.13487	0	12.8	0.13333	1.0
0.13738	0	13.2	0.36667	0.0
0.1222	0	12.9	0.16667	1.0
0.24712	0	12.8	0.93333	0.0
0.18826	0	13.3	0.4	0.0
0.18726	0	13.3	0.5	0.0
0.30111	0	13.2	0.7	1.0
0.12764	0	13.1	0.3	0.0
0.13419	0	12.8	0.3	1.0
0.20109	1	7.6	0.73333	1.0
0.24303	0	8.3	0.7	1.0
0.15455	0	13.5	0.03333	0.0
0.21364	0	13.2	0.56667	0.0
0.13104	0	12.7	0.03333	0.0
0.16948	0	12.7	0.23333	0.0
0.31116	0	13.8	0.86667	1.0
0.17609	1	5.6	0.6	0.0
0.12964	0	14.4	0.06667	0.0
0.23621	0	13.4	0.9	1.0
0.17819	0	13.4	0.9	1.0
0.28525	0	13.3	0.93333	0.0
0.21949	0	13.5	0.86667	0.0
0.16841	0	12.9	0.6	0.0
0.1921	1	0.5	0.86667	0.0
0.18979	0	12.8	0.9	0.0
0.32922	0	13.0	0.6	1.0
0.1573	0	13.7	0.4	0.0
0.21361	1	11.2	0.83333	0.0
0.23728	0	13.6	0.76667	0.0
0.17282	0	13.4	0.13333	0.0
0.20054	0	12.9	0.8	1.0
0.20569	0	13.3	0.06667	0.0
0.22416	0	13.7	0.36667	0.0
0.32866	0	12.7	0.7	0.0
0.17183	1	3.3	0.56667	0.0
0.22726	0	10.8	0.83333	1.0
0.13083	0	12.9	0.13333	0.0
0.26417	0	14.0	0.63333	0.0
0.17113	0	13.3	0.43333	0.0
0.17639	0	14.1	0.53333	1.0
0.1781	0	12.7	0.36667	0.0
0.12715	0	12.9	0.13333	0.0
0.1875	0	12.8	0.56667	1.0
0.21571	0	12.7	0.7	1.0
0.327	0	8.7	0.96667	1.0
0.3261	0	9.7	0.66667	1.0
0.11363	0	12.7	0.1	0.0
0.14962	0	13.4	0.16667	0.0
0.24692	1	12.2	0.96667	1.0
0.15016	0	13.0	0.0	1.0
0.31322	1	12.2	0.33333	1.0
0.20818	0	13.0	0.63333	0.0
0.23975	0	13.0	0.53333	0.0
0.15541	0	13.5	0.03333	0.0
0.15437	0	14.2	0.13333	1.0
0.17069	0	13.6	0.53333	1.0
0.17677	0	12.7	0.8	0.0
0.28048	1	8.6	0.9	0.0
0.24197	0	13.7	0.5	0.0
0.30778	0	12.9	0.63333	0.0
0.17617	0	12.7	0.56667	0.0
0.14001	0	12.9	0.1	0.0
0.21701	1	4.3	0.76667	0.0
0.17975	1	12.0	0.16667	1.0
0.18637	0	12.9	0.73333	0.0
0.19128	0	12.9	0.76667	1.0
0.52408	0	7.2	0.96667	1.0
0.26324	1	7.4	0.86667	1.0
0.192	0	13.0	0.3	0.0
0.17198	0	13.0	0.03333	0.0
0.25931	0	12.9	0.83333	1.0
0.20987	0	12.8	0.6	1.0
0.19344	0	13.0	0.7	1.0
0.15912	0	14.1	0.46667	0.0
0.18023	1	2.7	0.46667	0.0
0.22394	0	13.3	0.43333	1.0
0.15624	0	12.9	0.66667	0.0
0.15319	1	1.4	0.36667	1.0
0.28244	0	13.6	0.76667	0.0
0.13689	0	12.7	0.13333	0.0
0.13415	0	12.8	0.16667	1.0
0.1012	1	4.3	0.03333	1.0
0.14341	0	13.3	0.36667	0.0
0.12637	0	12.8	0.43333	0.0
0.27282	0	12.7	0.93333	1.0
0.23143	0	13.1	0.66667	0.0
0.1853	0	12.8	0.16667	1.0
0.31185	0	13.1	1.0	0.0
0.17925	0	14.3	0.4	1.0
0.25884	0	14.1	0.96667	0.0
0.33525	0	8.9	0.9	1.0
0.14197	0	13.0	0.3	1.0
0.16159	1	6.5	0.03333	0.0
0.23489	0	13.4	0.4	0.0
0.38045	0	13.0	0.6	0.0
0.18486	0	13.4	0.4	1.0
0.13137	0	13.3	0.06667	1.0
0.12941	0	12.9	0.0	1.0
0.17594	0	13.3	0.26667	1.0
0.19844	0	12.9	0.1	0.0
0.16966	1	1.0	0.46667	0.0
0.15803	1	6.9	0.6	1.0
0.25264	0	13.6	0.9	0.0
0.13684	0	12.7	0.3	0.0
0.15724	0	13.3	0.23333	0.0
0.22192	0	13.2	0.86667	1.0
0.20639	0	13.1	0.36667	1.0
0.17888	0	13.1	0.16667	1.0
0.14997	1	4.9	0.16667	0.0
0.19923	0	14.5	0.43333	0.0
0.15651	0	13.4	0.36667	0.0
0.16122	0	13.7	0.1	0.0
0.2954	0	10.2	0.8	1.0
0.12394	0	14.0	0.06667	1.0
0.19376	0	12.7	0.66667	0.0
0.20535	0	12.8	0.56667	0.0
0.13959	0	12.8	0.33333	0.0
0.25392	0	13.2	0.76667	0.0
0.24717	1	3.1	0.66667	0.0
0.19981	0	12.7	0.4	1.0
0.18836	0	13.7	0.46667	1.0
0.30305	0	13.3	0.9	1.0
0.17698	0	13.0	0.5	1.0
0.19693	0	13.4	0.3	1.0
0.13665	0	13.2	0.16667	1.0
0.1851	0	13.4	0.66667	1.0
0.18154	0	12.9	0.46667	0.0
0.16406	0	13.1	0.33333	0.0
0.33708	1	7.0	0.2	0.0
0.11364	0	13.2	0.03333	0.0
0.22121	0	13.1	0.86667	0.0
0.1402	0	13.7	0.13333	0.0
0.2177	0	8.8	0.6	0.0
0.18101	0	14.4	0.13333	1.0
0.18696	0	13.1	0.56667	0.0
0.25282	1	0.6	0.3	0.0
0.23133	0	13.2	0.86667	1.0
0.19808	0	13.5	0.63333	0.0
0.33039	0	12.8	0.9	0.0
0.22801	1	7.7	0.7	1.0
0.1517	0	13.0	0.06667	1.0
0.16889	1	8.0	0.66667	0.0
0.21121	0	14.1	0.36667	1.0
0.19061	1	12.7	0.93333	1.0
0.19171	0	13.1	0.86667	0.0
0.30503	0	14.1	0.76667	1.0
0.13146	0	13.0	0.13333	0.0
0.18582	0	14.2	0.6	0.0
0.1738	0	12.8	0.13333	1.0
0.17784	0	13.6	0.66667	1.0
0.20751	0	7.1	0.9	1.0
0.13883	1	11.0	0.4	0.0
0.29374	0	13.2	0.73333	0.0
0.17513	0	13.3	0.53333	0.0
0.13405	0	13.1	0.06667	1.0
0.1136	0	13.3	0.0	0.0
0.33488	0	13.2	0.7	1.0
0.18571	0	4.6	0.93333	1.0
0.14835	0	12.8	0.5	0.0
0.23343	0	13.5	0.13333	0.0
0.2525	0	13.1	0.76667	1.0
0.15154	0	12.8	0.23333	1.0
0.19156	0	12.8	0.46667	1.0
0.23432	0	14.4	0.93333	0.0
0.21439	0	13.2	0.83333	1.0
0.22422	1	3.9	0.73333	1.0
0.1627	0	14.3	0.06667	0.0
0.13486	0	12.8	0.43333	1.0
0.22788	1	3.8	0.6	0.0
0.17705	0	13.6	0.23333	0.0
0.20173	1	0.5	0.33333	0.0
0.2769	0	13.4	0.63333	0.0
0.17007	0	13.7	0.26667	0.0
0.18268	0	14.0	0.1	0.0
0.25765	0	10.8	0.7	1.0
0.2148	0	13.2	0.7	1.0
0.13936	1	6.5	0.23333	0.0
0.21511	1	3.9	0.76667	0.0
0.13294	0	13.4	0.66667	1.0
0.17275	0	13.2	0.1	1.0
0.20724	1	5.5	0.13333	0.0
0.17979	0	13.3	0.23333	0.0
0.24778	0	13.6	0.4	1.0
0.19798	0	12.7	0.3	1.0
0.27546	0	13.1	0.7	0.0
0.28601	1	0.3	0.2	1.0
0.18152	0	13.4	0.83333	1.0
0.21149	0	13.1	0.76667	0.0
0.12995	0	13.4	0.06667	1.0
0.32763	0	13.4	0.8	0.0
0.38497	0	13.2	0.66667	1.0
0.13469	0	12.8	0.53333	0.0
0.2369	1	0.1	0.53333	1.0
0.31932	1	11.6	0.86667	1.0
0.12784	0	14.3	0.03333	1.0
0.21983	0	12.7	0.7	0.0
0.1382	0	13.3	0.3	0.0
0.18729	0	13.8	0.56667	0.0
0.27303	1	7.3	0.23333	1.0
0.1912	0	13.3	0.5	0.0
0.42765	1	4.9	0.8	1.0
0.23004	1	7.9	0.46667	0.0
0.17303	0	12.9	0.16667	0.0
0.19916	0	13.3	0.83333	0.0
0.19066	0	12.8	0.93333	0.0
0.256	0	8.9	0.73333	1.0
0.36403	0	12.7	1.0	1.0
0.24801	0	13.6	0.9	0.0
0.33518	0	12.9	0.66667	0.0
0.13681	0	13.0	0.13333	1.0
0.30235	0	12.8	0.36667	0.0
0.23834	0	13.4	0.66667	0.0
0.1802	0	12.9	0.36667	0.0
0.29317	1	4.6	0.66667	1.0
0.1315	0	13.2	0.26667	1.0
0.28676	0	12.7	0.53333	1.0
0.34605	0	12.7	0.5	1.0
0.3146	0	13.4	0.73333	0.0
0.2076	0	13.1	0.86667	1.0
0.14371	0	12.8	0.36667	0.0
0.13004	0	12.7	0.03333	0.0
0.30825	0	13.0	0.6	0.0
0.23315	0	13.3	0.76667	0.0
0.18078	0	14.4	0.23333	1.0
0.28397	0	13.2	0.93333	1.0
0.15328	0	13.2	0.26667	1.0
0.31914	0	12.8	0.83333	0.0
0.30481	0	13.3	0.66667	1.0
0.29117	0	12.7	0.86667	0.0
0.14038	0	12.8	0.33333	1.0
0.22685	0	14.3	0.46667	0.0
0.13541	0	13.3	0.06667	1.0
0.19491	0	14.3	0.43333	0.0
0.20969	0	12.9	0.83333	1.0
0.18949	0	13.6	0.93333	1.0
0.27203	0	8.3	0.9	0.0
0.14279	0	13.1	0.2	1.0
0.12061	0	13.0	0.43333	0.0
0.2424	1	7.8	0.93333	0.0
0.23596	0	13.1	0.76667	0.0
0.18248	1	4.0	0.43333	0.0
0.19964	0	13.0	0.56667	1.0
0.18081	0	14.4	0.2	1.0
0.22062	0	13.5	0.73333	0.0
0.22994	0	13.2	0.43333	0.0
0.3078	0	13.4	0.76667	1.0
0.14966	0	14.0	0.03333	1.0
0.21685	1	3.4	0.5	0.0
0.39106	0	12.8	0.83333	1.0
0.1602	1	3.5	0.23333	0.0
0.20344	0	14.5	0.3	1.0
0.2421	0	13.4	0.46667	0.0
0.22657	0	13.3	0.53333	1.0
0.2183	0	13.4	0.5	1.0
0.21942	0	13.2	0.66667	0.0
0.18496	0	12.7	0.76667	1.0
0.17597	0	12.8	0.36667	1.0
0.13564	0	12.8	0.2	1.0
0.19317	0	12.8	0.96667	0.0
0.23476	0	13.0	0.56667	1.0
0.20647	0	13.8	0.6	0.0
0.17725	0	13.4	0.16667	1.0
0.16092	0	13.7	0.9	0.0
0.1773	0	12.9	0.66667	1.0
0.16063	0	13.6	0.46667	1.0
0.18387	1	4.5	0.76667	1.0
0.19487	0	13.3	0.56667	0.0
0.16367	0	13.6	0.4	0.0
0.16328	0	13.5	0.7	1.0
0.23556	1	12.2	0.8	1.0
0.21388	0	12.8	0.4	1.0
0.19284	0	13.1	0.63333	1.0
0.29259	0	13.7	0.93333	0.0
0.20095	0	13.1	0.06667	1.0
0.30004	0	11.0	0.83333	1.0
0.16945	0	13.3	0.3	0.0
0.17188	0	12.8	0.36667	1.0
0.19155	0	12.7	0.56667	0.0
0.15393	0	14.0	0.13333	1.0
0.23303	0	12.9	0.5	0.0
0.2008	0	12.8	0.43333	1.0
0.18134	1	4.6	0.06667	0.0
0.24657	0	13.6	0.06667	1.0
0.26432	0	13.4	0.76667	0.0
0.34792	0	13.1	0.9	1.0
0.1505	0	13.1	0.23333	1.0
0.2368	0	13.2	0.8	1.0
0.31832	1	4.1	0.93333	0.0
0.19158	0	12.7	0.66667	1.0
0.20951	0	12.8	0.86667	1.0
0.16865	0	12.7	0.03333	0.0
0.23922	0	12.8	0.7	0.0
0.28565	0	12.9	0.93333	1.0
0.14683	0	13.1	0.4	0.0
0.34342	0	13.6	0.5	0.0
0.42899	1	0.1	0.86667	0.0
0.34063	1	4.9	0.63333	1.0
0.22031	1	5.6	0.2	1.0
0.33258	0	13.3	0.83333	1.0
0.15065	0	14.1	0.33333	1.0
0.19051	0	13.7	0.76667	1.0
0.18771	0	14.4	0.13333	0.0
0.2241	0	13.8	0.56667	1.0
0.22184	0	12.9	0.86667	1.0
0.15466	0	12.7	0.2	0.0
0.15985	0	12.7	0.26667	0.0
0.21219	0	13.0	0.43333	1.0
0.17017	0	14.0	0.06667	0.0
0.22289	0	14.0	0.86667	0.0
0.18421	1	6.8	0.6	0.0
0.34232	1	0.6	0.76667	0.0
0.22715	0	12.9	0.63333	0.0
0.14576	0	12.9	0.4	1.0
0.18627	0	12.7	0.2	1.0
0.20214	0	12.7	0.2	0.0
0.22285	0	12.7	0.73333	1.0
0.18079	1	5.7	0.36667	0.0
0.38298	0	13.7	0.8	1.0
0.22244	0	11.1	0.23333	1.0
0.26156	0	12.7	0.66667	0.0
0.16387	1	4.4	0.06667	1.0
0.13884	1	10.6	0.2	0.0
0.15379	1	8.0	0.26667	0.0
0.29894	1	2.8	0.86667	0.0
0.23896	0	12.8	0.8	1.0
0.26768	0	12.9	0.9	1.0
0.22957	0	13.0	0.73333	0.0
0.2119	0	13.0	0.66667	0.0
0.30701	1	5.8	0.6	0.0
0.22808	0	13.4	0.76667	0.0
0.19216	0	12.9	0.73333	0.0
0.1667	0	13.2	0.03333	1.0
0.19655	0	14.4	0.56667	0.0
0.2551	0	13.0	0.46667	1.0
0.15355	0	14.2	0.03333	0.0
0.13964	0	12.3	0.23333	0.0
0.1047	0	12.7	0.06667	1.0
0.16221	0	12.8	0.16667	1.0
0.20139	0	12.8	0.33333	1.0
0.145	1	1.8	0.53333	0.0
0.13781	0	13.0	0.03333	1.0
0.23577	1	9.2	0.66667	1.0
0.12698	0	14.0	0.2	0.0
0.25776	0	13.3	0.83333	1.0
0.23259	0	14.1	0.5	1.0
0.21205	0	12.8	0.73333	0.0
0.20056	0	13.2	0.7	1.0
0.17655	1	1.4	0.13333	1.0
0.14436	0	13.6	0.4	1.0
0.21356	0	12.8	0.56667	0.0
0.2277	0	13.4	0.6	1.0
0.24697	0	13.2	0.93333	1.0
0.1983	1	6.9	0.66667	0.0
0.26162	0	11.2	0.96667	0.0
0.16134	0	12.7	0.03333	1.0
0.15891	0	12.7	0.2	1.0
0.2987	1	5.5	0.96667	1.0
0.20194	0	12.9	0.56667	0.0
0.20849	0	13.7	0.03333	0.0
0.17473	0	13.0	0.7	0.0
0.14956	0	13.0	0.03333	0.0
0.20751	0	14.1	0.06667	0.0
0.16411	1	12.9	0.56667	1.0
0.23247	1	10.9	0.73333	1.0
0.1523	0	13.7	0.16667	1.0
0.22735	0	13.5	0.8	0.0
0.16743	0	12.7	0.26667	1.0
0.17846	1	8.1	0.03333	1.0
0.20808	1	6.9	0.53333	1.0
0.14965	0	12.8	0.06667	0.0
0.20157	0	12.9	0.13333	0.0
0.2643	1	11.0	0.66667	1.0
0.18409	1	8.0	0.83333	1.0
0.26151	0	13.4	0.96667	0.0
0.19204	0	12.2	0.66667	1.0
0.18257	0	13.1	0.46667	1.0
0.17967	0	13.2	0.73333	0.0
0.19067	0	13.0	0.46667	0.0
0.15619	1	13.1	0.1	1.0
0.11147	0	13.8	0.03333	0.0
0.15132	1	1.2	0.4	0.0
0.15497	0	13.1	0.2	1.0
0.2243	0	13.9	0.93333	0.0
0.2033	1	11.4	0.4	1.0
0.13698	0	13.1	0.33333	0.0
0.15712	0	13.6	0.2	0.0
0.21877	0	13.0	0.86667	1.0
0.1417	0	14.4	0.03333	0.0
0.19412	1	5.4	0.63333	0.0
0.15271	0	14.0	0.26667	0.0
0.25148	1	12.4	0.96667	1.0
0.22041	1	3.5	0.86667	1.0
0.21679	0	13.3	0.7	1.0
0.28343	1	0.6	0.83333	1.0
0.14503	0	13.4	0.53333	0.0
0.22295	0	12.8	0.03333	0.0
0.22092	0	12.9	0.3	0.0
0.15999	1	6.8	0.06667	1.0
0.18178	0	13.0	0.06667	1.0
0.25446	0	12.7	0.8	0.0
0.14131	0	12.7	0.1	1.0
0.26934	0	14.1	0.7	0.0
0.18917	0	13.3	0.63333	0.0
0.2236	1	11.4	0.76667	1.0
0.15694	0	14.5	0.23333	1.0
0.32611	1	3.1	0.86667	1.0
0.14001	0	14.0	0.43333	0.0
0.17258	1	5.9	0.76667	0.0
0.30276	0	12.7	0.56667	1.0
0.16856	0	12.8	0.3	1.0
0.19663	0	13.0	0.46667	0.0
0.21004	0	12.7	0.46667	0.0
0.23464	0	13.2	0.1	0.0
0.20223	0	12.7	0.93333	0.0
0.29091	0	4.2	0.83333	1.0
0.18113	0	4.9	0.23333	0.0
0.20912	0	13.1	0.63333	0.0
0.16148	0	12.7	0.6	1.0
0.18214	0	13.0	0.2	1.0
0.21296	1	11.1	0.66667	0.0
0.252	0	12.7	0.66667	1.0
0.29476	1	4.0	0.66667	0.0
0.2335	0	12.8	0.8	0.0
0.17813	0	13.6	0.66667	0.0
0.19201	0	12.8	0.7	0.0
0.32204	0	14.0	0.86667	1.0
0.14347	0	13.4	0.3	0.0
0.17872	0	13.8	0.36667	1.0
0.30867	0	14.3	0.96667	1.0
0.22881	0	13.8	0.7	1.0
0.28774	0	12.9	0.86667	1.0
0.23685	0	9.1	0.7	1.0
0.22608	0	13.6	0.53333	0.0
0.17677	0	12.8	0.8	1.0
0.19854	0	12.7	0.3	1.0
0.14879	1	4.1	0.1	0.0
0.23046	0	13.7	0.66667	1.0
0.18649	0	14.3	0.8	1.0
0.19432	0	13.2	0.46667	0.0
0.12849	1	13.0	0.2	0.0
0.12693	0	13.6	0.4	1.0
0.21908	0	6.2	0.7	1.0
0.18613	0	14.1	0.36667	1.0
0.19134	0	12.8	0.9	0.0
0.21287	0	13.3	0.5	0.0
0.17628	0	13.0	0.56667	0.0
0.23854	1	6.3	0.8	1.0
0.18059	1	0.5	0.6	1.0
0.17732	0	13.7	0.23333	0.0
0.1693	0	14.3	0.7	0.0
0.13468	0	14.3	0.1	0.0
0.21268	0	13.4	0.86667	1.0
0.21608	0	12.9	0.9	0.0
0.19684	0	13.0	0.93333	0.0
0.21883	0	13.0	0.4	1.0
0.2339	0	12.9	0.7	0.0
0.19294	0	13.6	0.33333	0.0
0.21733	0	13.4	0.66667	0.0
0.17687	0	12.9	0.86667	0.0
0.1539	0	12.8	0.56667	0.0
0.16299	0	12.7	0.3	1.0
0.14609	0	13.3	0.46667	0.0
0.24636	0	11.1	0.96667	1.0
0.10949	0	12.8	0.23333	0.0
0.17851	0	13.8	0.13333	1.0
0.11095	0	13.2	0.03333	0.0
0.26513	0	12.6	0.93333	0.0
0.19437	0	14.5	0.16667	0.0
0.1854	0	12.9	0.4	0.0
0.11398	1	3.4	0.1	0.0
0.37147	0	14.1	0.63333	0.0
0.22204	1	0.6	0.76667	0.0
0.35169	0	4.1	1.0	1.0
0.1433	0	13.2	0.36667	1.0
0.22967	0	12.7	0.8	0.0
0.20209	0	12.7	0.33333	0.0
0.11279	0	13.8	0.3	1.0
0.26972	0	12.9	0.9	1.0
0.19043	0	13.4	0.76667	0.0
0.37822	0	13.8	0.53333	0.0
0.21803	0	13.2	0.4	1.0
0.15914	0	12.8	0.46667	0.0
0.13628	0	12.7	0.63333	1.0
0.23258	0	13.5	0.3	0.0
0.2495	0	13.4	0.76667	0.0
0.16303	0	13.1	0.53333	0.0
0.16601	0	13.4	0.2	1.0
0.29545	0	13.6	0.56667	0.0
0.257	1	10.6	0.9	1.0
0.27363	0	13.7	0.13333	0.0
0.15772	1	2.3	0.53333	0.0
0.41951	0	4.4	0.93333	1.0
0.19137	0	12.8	0.4	0.0
0.17066	1	2.8	0.73333	0.0
0.14775	0	13.4	0.53333	1.0
0.14832	0	14.0	0.43333	0.0
0.18813	0	13.4	0.83333	0.0
0.25462	0	14.0	0.66667	0.0
0.18358	1	7.7	0.86667	0.0
0.13787	0	14.1	0.2	0.0
0.16193	0	14.5	0.4	0.0
0.18813	0	12.7	0.56667	0.0
0.2023	0	13.3	0.36667	1.0
0.29349	0	12.8	0.66667	1.0
0.21049	0	12.8	0.76667	0.0
0.29461	0	12.9	0.9	1.0
0.20935	0	12.7	0.7	0.0
0.20555	0	12.7	0.73333	0.0
0.19755	0	12.7	0.53333	0.0
0.15872	0	12.7	0.5	0.0
0.16401	1	2.9	0.4	0.0
0.19442	0	12.8	0.7	0.0
0.16764	0	12.7	0.6	0.0
0.40386	1	5.0	0.76667	1.0
0.1955	0	12.8	0.76667	0.0
0.18963	0	12.8	1.0	0.0
0.11951	0	13.7	0.1	1.0
0.36128	1	2.7	0.76667	1.0
0.21288	0	12.8	0.9	1.0
0.21178	1	2.8	0.66667	1.0
0.21283	0	13.0	0.6	0.0
0.22389	0	13.0	0.66667	0.0
0.21113	0	14.5	0.53333	1.0
0.22271	0	13.2	0.66667	1.0
0.1681	0	13.8	0.5	1.0
0.29808	1	5.4	0.6	0.0
0.18453	0	12.9	0.76667	1.0
0.17116	1	5.4	0.23333	0.0
0.26529	0	13.3	0.76667	0.0
0.22044	0	12.9	0.8	0.0
0.38524	1	9.7	0.76667	1.0
0.19139	0	12.7	0.76667	0.0
0.35714	0	12.8	0.6	0.0
0.22353	1	0.9	0.53333	1.0
0.21128	0	9.4	0.8	0.0
0.14982	0	13.0	0.2	1.0
0.23538	0	12.7	0.63333	0.0
0.25669	0	13.0	0.9	0.0
0.21951	0	13.2	0.63333	0.0
0.39024	0	13.1	0.93333	1.0
0.17986	0	13.6	0.56667	0.0
0.34125	0	13.0	0.96667	0.0
0.16325	0	12.8	0.76667	0.0
0.22981	0	14.2	0.46667	0.0
0.26703	1	9.5	0.8	1.0
0.24417	0	13.0	0.73333	1.0
0.1558	0	13.4	0.43333	0.0
0.14046	0	13.0	0.4	1.0
0.18345	0	12.9	0.4	1.0
0.22294	0	13.9	0.86667	1.0
0.26314	0	12.7	0.7	1.0
0.20954	0	14.0	0.66667	1.0
0.21241	0	13.3	0.7	1.0
0.156	0	13.7	0.4	1.0
0.21811	0	12.8	0.9	1.0
0.43552	1	7.2	0.46667	0.0
0.17494	0	13.5	0.73333	0.0
0.19989	1	4.8	0.46667	0.0
0.16945	0	13.0	0.33333	1.0
0.19297	0	13.1	0.7	1.0
0.16788	1	2.2	0.26667	1.0
0.16025	0	13.3	0.5	0.0
0.19414	0	12.8	0.73333	0.0
0.28226	0	13.1	0.83333	1.0
0.15438	0	13.7	0.06667	1.0
0.20268	0	14.5	0.2	0.0
0.23946	0	12.7	0.46667	0.0
0.1751	0	13.0	0.36667	0.0
0.16418	0	13.7	0.2	1.0
0.15824	0	12.7	0.1	0.0
0.12832	1	8.1	0.23333	1.0
0.28161	0	13.1	0.56667	0.0
0.21816	0	13.7	0.53333	0.0
0.27383	0	13.5	0.7	1.0
0.10234	0	12.9	0.1	0.0
0.23386	0	14.2	0.36667	1.0
0.23028	0	12.8	0.96667	0.0
0.22989	0	12.9	0.43333	0.0
0.25613	0	13.2	0.76667	0.0
0.16344	0	13.0	0.0	0.0
0.16232	0	14.4	0.3	1.0
0.15047	1	6.3	0.16667	0.0
0.15213	0	13.8	0.23333	1.0
0.19765	1	2.4	0.63333	1.0
0.36409	0	13.3	0.8	0.0
0.18739	0	14.4	0.26667	0.0
0.26235	0	12.8	0.9	0.0
0.14496	1	6.8	0.16667	0.0
0.11435	0	13.3	0.06667	0.0
0.26908	0	13.9	0.6	1.0
0.21602	0	13.3	0.56667	0.0
0.1879	0	13.8	0.5	1.0
0.14035	0	13.4	0.1	1.0
0.18167	0	12.9	0.73333	0.0
0.16477	0	13.6	0.3	1.0
0.1667	1	0.4	0.33333	1.0
0.13717	1	2.7	0.5	0.0
0.34827	0	13.4	0.9	0.0
0.15347	0	13.6	0.56667	0.0
0.18254	0	13.9	0.36667	0.0
0.3892	0	12.9	0.6	1.0
0.19746	1	9.6	0.66667	0.0
0.33676	0	13.0	0.46667	0.0
0.13871	0	13.2	0.5	1.0
0.36277	1	10.6	0.93333	1.0
0.17239	0	13.3	0.16667	0.0
0.15351	0	13.6	0.43333	0.0
0.35308	0	1.5	0.9	1.0
0.15535	0	13.7	0.06667	0.0
0.22617	0	13.4	0.46667	0.0
0.24743	0	12.7	0.6	0.0
0.16362	1	1.5	0.43333	0.0
0.25513	0	13.1	0.76667	1.0
0.35531	0	14.4	0.66667	1.0
0.15227	0	13.4	0.16667	0.0
0.13798	0	13.7	0.5	1.0
0.18802	0	14.1	0.7	0.0
0.11487	0	14.5	0.13333	0.0
0.18642	0	13.4	0.53333	1.0
0.24213	0	13.4	0.96667	1.0
0.18813	1	6.8	0.76667	0.0
0.37395	0	12.9	0.76667	1.0
0.21177	0	12.8	0.53333	1.0
0.28293	0	4.5	0.73333	1.0
0.24906	0	13.0	0.9	1.0
0.17429	0	13.6	0.06667	0.0
0.23714	1	11.6	0.23333	0.0
0.18103	0	14.3	0.3	1.0
0.11872	0	14.3	0.03333	0.0
0.29607	0	12.9	0.76667	0.0
0.1662	0	13.1	0.23333	1.0
0.21501	0	13.1	0.7	0.0
0.20046	0	13.3	0.26667	0.0
0.31943	0	2.6	0.56667	1.0
0.13602	0	13.3	0.26667	1.0
0.17383	0	14.0	0.13333	1.0
0.39047	0	14.0	0.73333	1.0
0.25531	0	13.4	0.7	0.0
0.16567	0	13.4	0.4	0.0
0.19818	0	12.9	0.36667	0.0
0.27862	1	2.0	0.66667	0.0
0.19483	0	13.2	0.4	0.0
0.30951	0	13.8	0.66667	0.0
0.13626	0	13.4	0.33333	1.0
0.20386	0	13.7	0.86667	0.0
0.14959	0	14.0	0.43333	0.0
0.18318	0	13.5	0.66667	0.0
0.21253	0	12.7	0.8	0.0
0.14471	0	13.0	0.2	0.0
0.13588	0	13.2	0.36667	0.0
0.35671	0	13.7	0.93333	1.0
0.18365	0	12.8	0.66667	1.0
0.26322	0	12.9	0.83333	0.0
0.15871	0	13.2	0.86667	0.0
0.14936	0	12.8	0.33333	0.0
0.20482	0	13.3	0.7	0.0
0.19344	1	5.9	0.86667	0.0
0.14502	0	13.7	0.1	0.0
0.24085	0	12.7	0.8	0.0
0.20852	1	0.3	0.76667	1.0
0.27553	0	12.8	0.93333	0.0
0.13713	0	13.1	0.26667	0.0
0.23985	0	12.9	0.96667	0.0
0.20126	0	12.7	0.56667	1.0
0.21431	1	9.2	0.63333	0.0
0.19867	0	13.0	0.76667	0.0
0.21504	0	12.7	0.7	1.0
0.20695	0	13.0	0.7	1.0
0.16848	0	12.7	0.6	0.0
0.18142	1	3.8	0.2	0.0
0.18635	0	13.3	0.33333	0.0
0.25854	0	2.9	0.73333	0.0
0.27433	0	13.7	0.73333	0.0
0.29777	0	14.1	0.76667	0.0
0.1955	0	13.5	0.03333	1.0
0.2798	0	13.4	0.76667	0.0
0.1584	0	12.7	0.5	0.0
0.16496	0	13.1	0.5	1.0
0.12069	0	12.8	0.16667	0.0
0.16333	0	12.8	0.4	0.0
0.2035	0	10.7	0.7	0.0
0.1947	0	12.8	0.63333	1.0
0.27975	0	12.8	0.76667	0.0
0.18844	0	13.4	0.4	1.0
0.15427	0	12.8	0.26667	0.0
0.23328	0	9.4	0.43333	1.0
0.14827	0	12.7	0.66667	0.0
0.18185	0	13.1	0.6	0.0
0.12862	0	14.0	0.0	1.0
0.2134	0	12.8	0.66667	0.0
0.36427	0	4.9	0.86667	0.0
0.36078	0	13.0	0.96667	0.0
0.14928	0	13.4	0.36667	0.0
0.2407	0	13.3	0.63333	1.0
0.21215	0	13.3	0.8	0.0
0.2218	0	14.0	0.3	0.0
0.19883	1	4.2	0.43333	0.0
0.24199	1	2.8	0.83333	1.0
0.17366	1	6.5	0.33333	0.0
0.17719	0	12.8	0.66667	0.0
0.14782	0	13.9	0.3	0.0
0.21487	0	14.5	0.36667	0.0
0.1303	0	12.8	0.23333	0.0
0.18804	0	13.0	0.4	1.0
0.29101	1	7.3	0.03333	1.0
0.2569	0	13.1	0.83333	1.0
0.2815	0	11.2	0.66667	1.0
0.22939	0	12.8	0.93333	1.0
0.13833	0	13.7	0.36667	1.0
0.14008	1	0.6	0.06667	0.0
0.25707	1	3.9	0.93333	0.0
0.21364	0	13.5	0.33333	0.0
0.32039	0	13.3	0.66667	1.0
0.26541	0	13.2	0.83333	1.0
0.21184	0	13.7	0.73333	0.0
0.25795	0	1.3	0.4	0.0
0.16013	0	12.7	0.6	1.0
0.13334	0	13.2	0.66667	0.0
0.22777	0	13.1	0.0	1.0
0.26518	0	12.7	0.73333	0.0
0.36436	0	12.8	0.83333	1.0
0.19581	0	12.7	0.63333	0.0
0.18372	1	3.8	0.63333	0.0
0.16602	0	13.3	0.03333	1.0
0.19101	0	13.2	0.63333	0.0
0.33562	0	13.3	0.66667	0.0
0.28379	0	13.3	0.16667	1.0
0.26406	1	3.9	0.93333	0.0
0.20903	0	13.0	0.56667	0.0
0.17334	0	14.1	0.46667	1.0
0.26493	0	13.0	0.66667	0.0
0.28129	0	12.1	0.73333	1.0
0.17524	0	13.0	0.33333	1.0
0.16541	0	12.8	0.66667	0.0
0.16498	0	13.8	0.4	1.0
0.12985	0	13.3	0.16667	1.0
0.16024	0	13.2	0.13333	0.0
0.22656	1	6.3	0.4	0.0
0.14552	0	13.3	0.53333	1.0
0.28523	0	13.7	0.63333	1.0
0.30079	0	13.4	0.9	0.0
0.18888	0	14.0	0.3	1.0
0.19364	0	12.9	0.13333	1.0
0.22408	0	13.9	0.7	0.0
0.16137	1	4.7	0.16667	1.0
0.21144	0	13.9	0.46667	0.0
0.18487	0	12.7	0.8	1.0
0.32664	1	2.9	0.46667	1.0
0.10051	0	12.7	0.0	1.0
0.24673	0	14.0	0.9	0.0
0.12786	0	13.2	0.0	0.0
0.18906	0	13.2	0.66667	1.0
0.16706	0	14.1	0.1	0.0
0.18783	0	13.8	0.73333	0.0
0.28268	1	8.8	0.76667	0.0
0.21119	0	13.3	0.76667	1.0
0.13941	0	12.9	0.33333	0.0
0.15406	0	13.6	0.5	0.0
0.16576	0	13.5	0.16667	1.0
0.19138	0	13.0	0.03333	0.0
0.14181	0	12.9	0.23333	1.0
0.15508	0	13.1	0.2	0.0
0.28923	0	13.1	0.56667	0.0
0.20757	0	14.4	0.7	1.0
0.20697	1	11.9	0.7	1.0
0.27092	0	13.3	0.83333	1.0
0.18944	0	13.9	0.66667	0.0
0.14881	0	13.3	0.43333	1.0
0.26506	0	14.5	0.46667	0.0
0.16429	0	13.6	0.13333	0.0
0.1851	0	14.3	0.23333	1.0
0.12493	0	12.7	0.13333	0.0
0.19226	0	13.0	0.36667	0.0
0.10774	0	13.1	0.0	1.0
0.16876	0	13.4	0.23333	1.0
0.14081	0	13.4	0.56667	0.0
0.19805	0	13.1	0.3	1.0
0.19918	0	13.1	0.46667	1.0
0.18969	0	13.3	0.7	0.0
0.2929	0	14.0	0.83333	0.0
0.21485	0	12.7	0.93333	0.0
0.29397	0	13.0	0.43333	0.0
0.22449	0	13.0	0.5	1.0
0.16712	0	13.3	0.73333	0.0
0.15459	1	11.4	0.06667	1.0
0.17283	0	12.7	0.53333	1.0
0.21176	1	12.0	0.8	0.0
0.18328	0	13.0	0.8	1.0
0.21877	1	0.4	0.6	0.0
0.31026	0	13.6	0.23333	0.0
0.18971	0	12.8	0.13333	1.0
0.21748	0	12.7	0.86667	0.0
0.33405	0	13.4	0.53333	1.0
0.25797	0	12.8	0.96667	1.0
0.14918	0	14.0	0.03333	0.0
0.33006	0	10.1	0.73333	1.0
0.20747	0	13.0	0.76667	1.0
0.19532	0	14.2	0.43333	0.0
0.23348	0	13.5	0.83333	1.0
0.19368	0	13.1	0.43333	1.0
0.17897	0	12.7	0.33333	0.0
0.45559	0	6.0	0.7	0.0
0.27606	1	3.4	0.3	0.0
0.17207	0	13.7	0.1	1.0
0.14275	0	13.4	0.4	1.0
0.14601	0	12.7	0.53333	1.0
0.22565	0	13.6	0.7	1.0
0.14217	0	14.3	0.2	0.0
0.28572	0	12.2	0.96667	1.0
0.18633	1	3.4	0.73333	1.0
0.20693	1	7.1	0.73333	0.0
0.18628	1	0.5	0.36667	0.0
0.24859	0	13.2	0.56667	1.0
0.1865	0	14.1	0.7	0.0
0.33238	0	13.7	0.9	1.0
0.21026	1	2.5	0.03333	1.0
0.19854	0	13.3	0.93333	0.0
0.19039	0	14.2	0.33333	0.0
0.3796	0	1.6	0.53333	1.0
0.16238	0	12.7	0.6	1.0
0.23948	1	10.4	0.2	0.0
0.27974	1	1.1	0.73333	1.0
0.34587	0	12.8	0.96667	1.0
0.14967	0	13.6	0.2	0.0
0.24705	0	12.7	0.96667	0.0
0.18007	0	14.3	0.73333	0.0
0.21414	0	12.8	0.9	0.0
0.20889	0	13.0	0.6	0.0
0.37081	0	10.7	0.96667	1.0
0.27907	0	13.2	0.66667	0.0
0.27102	0	14.5	0.76667	0.0
0.19878	0	12.9	0.73333	0.0
0.35873	0	12.8	0.9	0.0
0.21728	0	13.0	0.73333	0.0
0.24983	0	4.1	0.83333	0.0
0.1864	0	13.5	0.33333	1.0
0.24143	0	12.8	0.86667	1.0
0.21622	0	13.5	0.26667	0.0
0.26065	0	14.3	0.8	1.0
0.34354	0	1.1	0.6	1.0
0.18463	0	14.3	0.5	0.0
0.34172	1	0.8	0.66667	0.0
0.25693	0	13.1	0.83333	0.0
0.17191	0	13.4	0.3	0.0
0.20228	0	13.6	0.83333	0.0
0.12985	0	12.7	0.06667	1.0
0.37848	0	13.7	0.8	0.0
0.18239	0	13.4	0.1	1.0
0.15237	0	13.4	0.23333	1.0
0.21938	0	13.1	0.8	0.0
0.41002	1	2.2	1.0	1.0
0.13905	0	13.2	0.43333	0.0
0.23172	0	12.7	0.63333	1.0
0.26717	0	13.5	0.8	0.0
0.16631	0	13.0	0.43333	1.0
0.14997	0	12.7	0.26667	1.0
0.26637	0	14.4	0.9	1.0
0.23831	0	9.1	0.9	1.0
0.16385	1	0.8	0.1	0.0
0.18084	0	12.8	0.56667	0.0
0.19828	0	13.0	0.66667	1.0
0.17287	1	5.5	0.03333	0.0
0.17112	0	13.8	0.46667	0.0
0.17746	0	14.0	0.56667	1.0
0.13708	0	14.0	0.43333	1.0
0.15693	0	13.6	0.1	1.0
0.26322	0	14.0	0.86667	0.0
0.21615	0	13.3	0.36667	0.0
0.12514	1	6.8	0.3	0.0
0.18553	0	12.8	0.13333	0.0
0.21157	0	13.7	0.7	0.0
0.21513	0	13.6	0.66667	0.0
0.13724	0	12.9	0.33333	0.0
0.18449	0	13.4	0.73333	0.0
0.19772	0	13.7	0.73333	0.0
0.16909	0	13.6	0.63333	0.0
0.16808	0	13.7	0.23333	1.0
0.18399	0	12.7	0.2	0.0
0.18354	0	13.6	0.63333	0.0
0.22896	0	13.2	0.53333	0.0
0.17815	0	13.5	0.2	1.0
0.17626	1	6.9	0.66667	0.0
0.29583	1	11.8	0.46667	0.0
0.18067	0	13.0	0.73333	1.0
0.16798	0	13.0	0.43333	1.0
0.16726	0	13.8	0.53333	0.0
0.19341	0	14.4	0.13333	1.0
0.14827	0	13.3	0.3	0.0
0.11313	0	13.2	0.43333	1.0
0.21216	0	13.0	0.3	1.0
0.23585	0	13.0	0.83333	0.0
0.1398	0	14.0	0.3	0.0
0.17074	1	5.9	0.4	0.0
0.18718	1	12.6	0.8	0.0
0.1954	0	13.6	0.36667	0.0
0.17679	0	12.8	0.56667	0.0
0.26509	0	13.0	0.76667	1.0
0.1738	0	13.4	0.36667	0.0
0.19461	0	14.0	0.36667	0.0
0.16304	0	14.4	0.6	1.0
0.18675	0	13.0	0.23333	0.0
0.24182	0	8.6	0.6	1.0
0.17913	1	2.9	0.53333	0.0
0.33261	0	12.8	0.76667	0.0
0.13713	0	13.7	0.3	0.0
0.21124	0	12.9	0.46667	0.0
0.18367	0	12.8	0.73333	0.0
0.13435	0	13.3	0.16667	1.0
0.37406	1	7.3	0.86667	0.0
0.10659	0	13.0	0.13333	0.0
0.17087	0	12.7	0.83333	1.0
0.25186	0	13.9	0.86667	0.0
0.19124	0	14.1	0.33333	1.0
0.12946	0	13.3	0.36667	0.0
0.24055	0	13.1	0.13333	0.0
0.31038	0	13.2	1.0	0.0
0.12381	0	12.7	0.5	0.0
0.43158	1	11.9	0.9	1.0
0.26023	0	7.4	0.86667	0.0
0.20586	0	13.0	0.2	0.0
0.26209	0	13.3	0.63333	1.0
0.15187	0	13.4	0.23333	1.0
0.21418	0	13.2	0.06667	0.0
0.315	0	4.2	0.33333	0.0
0.14753	0	13.6	0.03333	1.0
0.16135	0	13.5	0.63333	0.0
0.14952	0	12.9	0.0	0.0
0.28046	0	6.4	0.96667	0.0
0.13067	0	13.5	0.03333	1.0
0.15412	0	14.4	0.3	1.0
0.18351	0	13.3	0.63333	1.0
0.15104	0	13.6	0.1	0.0
0.16336	0	13.3	0.46667	1.0
0.14612	0	12.8	0.13333	1.0
0.20184	0	12.8	0.03333	0.0
0.28312	0	13.4	0.86667	0.0
0.18927	0	13.4	0.43333	1.0
0.23835	1	4.6	0.76667	0.0
0.27141	0	13.2	0.96667	1.0
0.19457	0	13.0	0.5	1.0
0.18639	0	14.2	0.3	0.0
0.20833	0	13.7	0.73333	1.0
0.183	0	12.7	0.26667	1.0
0.22874	1	0.9	0.66667	1.0
0.19954	1	11.8	0.93333	0.0
0.18226	0	13.2	0.5	1.0
0.27794	0	13.8	0.8	0.0
0.18272	0	12.8	0.63333	0.0
0.30488	0	10.5	0.23333	1.0
0.23111	1	9.0	0.06667	0.0
0.33193	0	12.9	0.96667	0.0
0.25687	0	12.8	0.8	0.0
0.23162	0	5.0	0.7	1.0
0.19687	1	5.2	0.76667	1.0
0.1807	1	1.6	0.9	0.0
0.26666	1	12.2	0.56667	1.0
0.22354	1	4.1	0.8	1.0
0.22919	0	12.8	0.83333	0.0
0.22245	0	11.5	0.43333	1.0
0.18982	0	13.0	0.66667	0.0
0.18326	0	13.2	0.2	0.0
0.1907	0	12.8	0.5	1.0
0.23503	1	4.5	0.63333	0.0
0.23572	0	13.1	0.63333	0.0
0.18018	0	13.7	0.23333	0.0
0.12376	0	14.0	0.2	1.0
0.28214	0	11.9	0.56667	1.0
0.15692	0	12.8	0.2	1.0
0.22065	0	13.3	0.7	0.0
0.15579	0	13.3	0.36667	1.0
0.20587	0	13.6	0.66667	1.0
0.1597	0	13.2	0.03333	0.0
0.15317	0	13.3	0.53333	1.0
0.18632	0	13.4	0.33333	1.0
0.30718	0	13.1	0.96667	1.0
0.1333	0	12.9	0.06667	1.0
0.18495	1	4.3	0.53333	0.0
0.13391	0	14.3	0.26667	1.0
0.16567	0	13.0	0.16667	0.0
0.13371	0	13.4	0.36667	0.0
0.22429	0	13.4	0.43333	1.0
0.17849	0	12.7	0.76667	0.0
0.21468	0	13.2	0.33333	0.0
0.20556	0	14.5	0.46667	1.0
0.17032	0	12.9	0.23333	0.0
0.25127	1	9.0	0.53333	0.0
0.18251	0	12.8	0.53333	1.0
0.24594	0	13.1	0.73333	1.0
0.19822	0	13.6	0.33333	0.0
0.15957	0	13.4	0.16667	0.0
0.24545	0	14.5	0.6	1.0
0.15416	0	12.7	0.43333	0.0
0.11442	0	12.8	0.2	1.0
0.22815	1	2.4	0.73333	1.0
0.12294	0	12.8	0.06667	1.0
0.23234	0	12.9	0.8	0.0
0.37608	0	13.4	0.86667	1.0
0.1764	0	13.1	0.2	0.0
0.19781	0	13.1	0.66667	0.0
0.14575	1	6.1	0.16667	0.0
0.19341	0	13.4	0.8	1.0
0.2412	1	5.4	0.96667	1.0
0.23324	0	13.2	0.8	1.0
0.18147	0	13.3	0.23333	0.0
0.25838	1	3.9	0.9	1.0
0.25644	1	8.4	0.66667	1.0
0.2369	0	13.8	0.83333	1.0
0.35762	0	0.0	0.66667	1.0
0.24921	0	12.8	0.86667	1.0
0.1857	0	13.4	0.1	0.0
0.48135	0	7.8	0.76667	0.0
0.21391	0	13.2	0.6	1.0
0.17138	1	4.0	0.13333	0.0
0.21535	0	12.7	0.53333	0.0
0.25806	0	12.8	0.63333	1.0
0.25604	1	1.2	0.7	0.0
0.16941	0	12.7	0.6	1.0
0.24028	1	3.4	0.9	0.0
0.30975	0	12.8	0.93333	1.0
0.13856	0	14.0	0.16667	1.0
0.18536	0	9.7	0.83333	0.0
0.20308	0	12.8	0.43333	0.0
0.19761	0	12.7	0.4	1.0
0.19914	0	12.9	0.46667	1.0
0.20429	0	13.0	0.3	0.0
0.18934	0	13.6	0.36667	1.0
0.30127	0	12.8	0.93333	1.0
0.14156	0	13.3	0.1	0.0
0.25927	0	13.4	0.96667	1.0
0.13627	0	12.8	0.23333	0.0
0.1539	0	14.2	0.1	1.0
0.25845	1	0.4	0.63333	1.0
0.196	1	2.6	0.7	0.0
0.15393	0	12.8	0.06667	0.0
0.21198	0	12.7	0.6	0.0
0.17011	0	13.8	0.16667	0.0
0.16749	0	12.7	0.66667	0.0
0.29576	0	12.9	0.96667	1.0
0.13165	0	13.2	0.4	1.0
0.22895	0	13.4	0.66667	1.0
0.16654	0	13.5	0.7	0.0
0.17683	0	14.3	0.46667	0.0
0.28945	1	10.0	1.0	0.0
0.13213	0	13.7	0.16667	1.0
0.24769	0	12.8	0.73333	1.0
0.21514	0	13.0	1.0	0.0
0.26566	0	13.4	0.93333	0.0
0.26245	0	14.3	1.0	0.0
0.16749	0	12.8	0.06667	1.0
0.13106	0	13.4	0.06667	0.0
0.21089	0	13.8	0.73333	0.0
0.14476	0	12.8	0.26667	1.0
0.12841	0	13.1	0.53333	0.0
0.17479	0	13.6	0.4	1.0
0.22828	0	13.2	0.53333	0.0
0.14464	0	12.7	0.6	1.0
0.11158	0	13.3	0.06667	1.0
0.19822	0	13.0	0.06667	0.0
0.18774	0	5.2	0.6	1.0
0.14929	0	13.3	0.36667	0.0
0.19374	1	0.9	0.83333	1.0
0.20319	0	13.3	0.3	0.0
0.23276	0	13.2	0.8	0.0
0.28165	0	13.8	0.76667	0.0
0.21295	1	2.6	0.23333	0.0
0.2917	1	2.9	0.93333	0.0
0.1879	0	14.3	0.5	1.0
0.24202	0	12.8	0.8	0.0
0.25719	0	13.9	0.63333	0.0
0.1553	0	13.3	0.23333	1.0
0.16725	0	12.9	0.16667	0.0
0.13119	0	12.7	0.36667	0.0
0.19894	0	13.6	0.2	0.0
0.13333	0	12.8	0.06667	1.0
0.17595	0	12.9	0.76667	1.0
0.28266	0	13.6	0.83333	0.0
0.29203	0	9.0	0.96667	0.0
0.21483	0	12.9	0.3	0.0
0.44476	0	14.4	0.53333	1.0
0.18942	1	6.9	0.63333	0.0
0.12312	1	1.9	0.43333	1.0
0.15269	0	13.0	0.2	1.0
0.22938	0	13.0	0.7	1.0
0.46607	0	4.6	0.8	1.0
0.25177	0	12.9	0.46667	1.0
0.27623	0	13.3	0.73333	0.0
0.37804	1	3.6	0.93333	0.0
0.23555	0	13.4	0.86667	1.0
0.16945	1	1.1	0.03333	0.0
0.14098	0	12.7	0.36667	1.0
0.15552	0	13.3	0.03333	1.0
0.22164	0	13.3	0.73333	1.0
0.34627	0	12.7	0.93333	0.0
0.16866	0	13.6	0.73333	0.0
0.14678	0	13.5	0.26667	0.0
0.16296	1	12.4	0.36667	0.0
0.18673	0	13.1	0.56667	0.0
0.20819	1	9.9	0.66667	0.0
0.19958	0	12.7	0.76667	0.0
0.18754	0	13.4	0.03333	0.0
0.17805	0	12.9	0.2	0.0
0.21181	0	13.1	0.36667	1.0
0.20477	0	13.4	0.66667	0.0
0.22417	0	13.1	0.5	1.0
0.28525	1	6.5	0.46667	0.0
0.15248	0	14.2	0.96667	1.0
0.25651	1	5.7	0.7	0.0
0.16887	0	13.6	0.23333	0.0
0.19723	1	9.4	0.36667	0.0
0.2688	0	13.1	0.9	1.0
0.23607	0	13.2	0.76667	0.0
0.27407	0	13.3	0.96667	0.0
0.17217	0	13.0	0.0	0.0
0.22129	1	2.5	0.66667	0.0
0.13223	0	14.3	0.0	0.0
0.22662	0	13.3	0.23333	0.0
0.18663	0	13.3	0.93333	0.0
0.22476	0	13.1	0.46667	1.0
0.13793	0	13.8	0.16667	1.0
0.32786	0	13.3	0.93333	1.0
0.25901	0	12.7	0.73333	0.0
0.27537	0	12.9	0.93333	1.0
0.18104	1	11.1	0.56667	1.0
0.14996	0	13.3	0.36667	1.0
0.27008	0	13.6	0.8	1.0
0.2465	0	12.7	0.7	1.0
0.19949	0	5.6	0.4	0.0
0.18626	0	12.8	0.5	0.0
0.29844	0	13.0	0.7	1.0
0.21419	0	13.7	0.63333	0.0
0.32528	0	13.2	0.93333	1.0
0.16357	1	2.4	0.23333	0.0
0.19236	0	13.0	0.6	0.0
0.24688	1	2.4	0.76667	0.0
0.27161	0	6.1	0.76667	1.0
0.18125	0	13.9	0.53333	0.0
0.13972	0	13.3	0.4	0.0
0.21789	0	13.5	0.06667	1.0
0.16731	0	13.1	0.1	1.0
0.28859	0	9.1	0.86667	0.0
0.20648	0	14.2	0.83333	1.0
0.26512	0	12.9	0.73333	1.0
0.14138	0	12.9	0.0	0.0
0.20374	0	14.0	0.53333	0.0
0.19517	0	14.3	0.76667	0.0
0.35382	0	13.6	0.56667	0.0
0.21111	0	13.8	0.53333	0.0
0.17245	0	12.7	0.53333	0.0
0.20582	0	11.0	0.86667	0.0
0.24022	0	13.6	0.4	0.0
0.18004	0	14.1	0.1	0.0
0.17588	0	13.0	0.33333	0.0
0.14256	1	5.7	0.23333	1.0
0.15745	0	13.3	0.43333	1.0
0.18166	1	9.4	0.73333	0.0
0.25188	0	13.4	0.96667	0.0
0.18604	1	2.0	0.53333	0.0
0.21439	0	13.9	0.6	0.0
0.24307	0	12.7	0.86667	0.0
0.21227	0	13.1	0.7	1.0
0.17169	0	12.8	0.73333	1.0
0.37014	0	13.2	0.9	0.0
0.1685	0	14.4	0.66667	0.0
0.20415	1	10.6	0.06667	0.0
0.25083	1	7.2	0.3	1.0
0.33451	0	12.8	0.93333	1.0
0.14807	0	12.8	0.46667	1.0
0.20435	0	12.8	0.93333	0.0
0.29477	0	13.4	0.63333	0.0
0.18687	0	13.0	0.36667	1.0
0.23441	0	12.8	0.66667	0.0
0.14186	0	13.1	0.26667	0.0
0.24823	0	13.0	0.8	0.0
0.17774	0	12.7	0.46667	0.0
0.17092	0	7.4	0.46667	0.0
0.26104	0	13.8	0.73333	1.0
0.31292	0	14.1	0.83333	0.0
0.24739	0	13.5	0.5	1.0
0.25685	0	14.1	0.6	0.0
0.1807	0	13.1	0.46667	0.0
0.18226	0	14.2	0.83333	0.0
0.23542	0	13.2	0.33333	1.0
0.12689	0	14.0	0.2	0.0
0.21782	1	5.0	0.86667	1.0
0.13982	1	8.6	0.43333	0.0
0.32008	1	7.2	0.9	1.0
0.41719	0	11.6	0.96667	1.0
0.14161	1	0.4	0.03333	1.0
0.3057	0	12.9	0.76667	1.0
0.17224	0	12.8	0.5	0.0
0.16043	0	13.4	0.7	0.0
0.13303	0	13.4	0.3	0.0
0.19689	0	12.8	0.03333	1.0
0.18239	0	12.8	0.66667	1.0
0.18903	0	14.3	0.13333	0.0
0.20058	0	13.1	0.4	0.0
0.1044	0	12.8	0.06667	1.0
0.11108	0	13.1	0.03333	0.0
0.18125	0	12.9	0.66667	0.0
0.16132	0	13.8	0.26667	0.0
0.38464	0	9.1	0.96667	0.0
0.27329	0	14.3	0.66667	0.0
0.36168	0	12.8	0.76667	1.0
0.12156	0	13.9	0.1	0.0
0.19525	0	14.3	0.1	0.0
0.1732	0	13.3	0.13333	1.0
0.20343	0	13.0	0.33333	1.0
0.24199	0	12.8	0.76667	0.0
0.2065	0	12.0	0.53333	1.0
0.17719	0	13.7	0.53333	0.0
0.24873	1	9.5	0.86667	0.0
0.18346	0	13.9	0.36667	0.0
0.26674	0	13.7	0.7	0.0
0.14788	0	14.3	0.06667	0.0
0.27621	0	14.0	0.83333	0.0
0.15921	0	14.3	0.3	0.0
0.1557	0	13.7	0.23333	0.0
0.20403	0	14.4	0.36667	1.0
0.18331	0	9.2	0.76667	0.0
0.1945	0	13.5	0.83333	0.0
0.16489	0	13.3	0.6	0.0
0.17157	0	13.1	0.36667	0.0
0.19798	0	12.7	0.83333	0.0
0.17569	1	12.1	0.9	1.0
0.19871	1	0.3	0.7	0.0
0.19211	0	12.8	0.1	1.0
0.22822	1	11.7	0.86667	0.0
0.14807	0	13.0	0.33333	0.0
0.15081	1	12.4	0.66667	1.0
0.29427	0	12.8	1.0	0.0
0.25024	0	13.3	0.86667	1.0
0.19836	0	12.9	0.7	0.0
0.19978	0	12.7	0.43333	1.0
0.12371	0	13.3	0.63333	1.0
0.18956	0	12.9	0.53333	0.0
0.14254	0	13.4	0.23333	0.0
0.1887	0	12.7	0.6	0.0
0.20893	0	13.0	0.83333	0.0
0.23142	0	13.3	0.73333	0.0
0.18081	0	12.7	0.56667	0.0
0.17895	1	7.3	0.66667	0.0
0.15221	0	12.7	0.5	1.0
0.2703	0	13.0	0.63333	0.0
0.2117	0	13.4	0.9	1.0
0.28884	1	1.5	0.63333	1.0
0.1571	0	13.8	0.26667	0.0
0.12674	0	13.4	0.26667	0.0
0.22926	0	13.9	0.83333	0.0
0.23759	0	13.0	0.73333	1.0
0.12439	0	13.2	0.5	1.0
0.1646	0	14.0	0.16667	1.0
0.31469	0	7.0	0.4	1.0
0.25069	0	13.7	0.66667	0.0
0.15635	1	3.1	0.43333	0.0
0.18144	1	2.5	0.0	1.0
0.15294	0	13.6	0.36667	1.0
0.22643	0	13.4	0.93333	0.0
0.19878	0	13.4	0.5	0.0
0.24809	0	13.0	0.56667	0.0
0.12654	0	12.8	0.1	1.0
0.1744	0	13.1	0.26667	0.0
0.20441	0	12.8	0.4	0.0
0.42264	0	12.9	0.86667	0.0
0.24672	0	12.7	0.76667	0.0
0.23383	1	9.4	0.73333	0.0
0.21013	1	10.6	0.83333	1.0
0.25267	1	13.6	0.8	0.0
0.16272	0	13.0	0.33333	0.0
0.22746	0	13.2	0.66667	1.0
0.192	0	12.8	0.23333	1.0
0.26441	0	10.1	0.9	1.0
0.17257	0	13.4	0.6	0.0
0.19628	0	13.1	0.4	0.0
0.28246	0	13.3	0.96667	1.0
0.16121	0	14.5	0.23333	0.0
0.14527	0	13.6	0.06667	1.0
0.21476	0	13.3	0.7	0.0
0.25739	1	0.6	0.76667	1.0
0.20743	0	13.1	0.7	1.0
0.23664	0	13.3	0.63333	0.0
0.31771	1	5.5	0.1	0.0
0.27713	0	13.7	0.66667	1.0
0.16363	0	13.2	0.43333	1.0
0.24151	0	13.7	0.86667	0.0
0.22425	0	13.8	0.53333	1.0
0.25245	0	12.7	0.43333	1.0
0.2974	1	10.0	0.76667	0.0
0.14806	1	3.9	0.26667	1.0
0.31086	0	13.3	0.9	0.0
0.16117	0	13.3	0.23333	1.0
0.18413	0	13.2	0.56667	0.0
0.18346	0	13.8	0.36667	0.0
0.20234	0	12.7	0.83333	0.0
0.13117	0	12.8	0.6	0.0
0.19609	0	13.2	0.63333	1.0
0.12792	0	10.8	0.03333	1.0
0.29557	0	9.3	0.7	0.0
0.21646	0	13.0	0.53333	1.0
0.16221	0	6.5	0.8	0.0
0.15726	0	13.6	0.06667	0.0
0.19984	0	13.9	0.6	1.0
0.16945	0	11.5	0.3	0.0
0.41951	1	11.6	0.76667	1.0
0.24992	0	13.9	0.5	0.0
0.21138	0	13.9	0.7	1.0
0.18722	1	0.7	0.73333	0.0
0.15305	0	12.9	0.43333	0.0
0.21373	0	13.6	0.4	1.0
0.23627	1	8.9	1.0	0.0
0.26074	0	12.9	0.8	1.0
0.18097	0	12.8	0.86667	1.0
0.13511	0	14.1	0.4	1.0
0.22498	0	12.8	0.66667	1.0
0.28897	0	13.3	0.6	1.0
0.21022	0	13.2	0.6	1.0
0.23024	1	12.6	0.96667	1.0
0.22448	0	12.8	0.63333	1.0
0.16499	0	14.0	0.16667	1.0
0.19641	0	13.3	0.6	0.0
0.13716	0	13.5	0.23333	0.0
0.24518	1	8.0	0.7	0.0
0.17725	0	12.7	0.63333	0.0
0.14674	0	13.5	0.06667	1.0
0.1999	0	12.7	0.8	0.0
0.16539	0	13.7	0.23333	1.0
0.24073	0	12.8	0.9	1.0
0.17444	0	13.6	0.1	1.0
0.29943	0	14.0	0.76667	0.0
0.20129	0	12.7	0.83333	0.0
0.45059	1	13.7	0.93333	1.0
0.2323	0	12.8	0.9	0.0
0.12652	0	12.7	0.36667	1.0
0.11472	0	13.3	0.4	0.0
0.30209	0	12.7	0.36667	0.0
0.18489	0	13.0	0.26667	0.0
0.34361	1	10.5	0.86667	0.0
0.15418	0	13.3	0.6	1.0
0.17689	1	4.6	0.2	0.0
0.26786	0	12.8	0.9	1.0
0.19304	0	14.1	0.66667	0.0
0.18965	0	13.3	0.43333	0.0
0.27023	0	12.8	0.33333	0.0
0.23297	0	13.4	0.7	1.0
0.16817	0	13.9	0.26667	0.0
0.14694	0	14.1	0.46667	0.0
0.20222	0	13.3	0.73333	1.0
0.26773	0	13.6	0.6	1.0
0.20686	0	14.0	0.7	1.0
0.11029	0	13.1	0.06667	1.0
0.2722	0	12.9	0.7	1.0
0.30341	1	1.8	0.76667	0.0
0.17947	0	13.3	0.56667	0.0
0.3472	0	13.0	0.66667	1.0
0.1694	0	13.6	0.23333	0.0
0.22024	0	13.0	0.26667	0.0
0.22218	0	13.1	0.8	0.0
0.17138	0	14.1	0.23333	0.0
0.17088	0	14.5	0.0	1.0
0.17645	0	12.7	0.33333	1.0
0.14945	0	13.4	0.23333	1.0
0.40555	1	2.5	0.9	1.0
0.34039	1	3.0	0.96667	0.0
0.20285	0	12.7	0.76667	0.0
0.15507	0	13.8	0.03333	0.0
0.15052	0	13.0	0.3	1.0
0.25015	0	13.3	0.73333	1.0
0.2428	0	13.1	0.76667	0.0
0.31755	0	13.0	0.83333	0.0
0.34486	0	13.0	0.96667	1.0
0.22603	0	14.4	0.33333	0.0
0.20731	1	5.3	0.8	0.0
0.17329	0	13.6	0.46667	1.0
0.18639	0	14.0	0.73333	1.0
0.1492	0	14.4	0.16667	1.0
0.22586	0	12.8	0.8	0.0
0.11161	0	12.8	0.13333	1.0
0.18459	0	12.8	0.53333	0.0
0.28903	0	5.7	0.16667	0.0
0.15304	0	13.8	0.2	0.0
0.19034	0	13.1	0.13333	0.0
0.2462	0	13.2	0.26667	1.0
0.28093	0	13.8	0.46667	0.0
0.31573	0	14.0	0.8	0.0
0.14951	0	13.1	0.46667	0.0
0.20179	0	13.1	0.4	1.0
0.12077	0	12.9	0.2	1.0
0.15171	1	4.3	0.3	1.0
0.1857	0	14.4	0.5	1.0
0.22547	0	14.4	0.66667	0.0
0.38966	1	11.1	0.83333	1.0
0.25308	0	13.1	0.86667	0.0
0.23212	1	6.5	0.76667	0.0
0.23017	0	12.8	0.73333	1.0
0.15028	0	13.1	0.33333	0.0
0.14374	0	13.2	0.6	0.0
0.14761	0	14.0	0.26667	1.0
0.1926	1	11.7	0.46667	1.0
0.14802	0	13.1	0.56667	0.0
0.11741	0	13.1	0.0	1.0
0.15201	0	13.3	0.43333	0.0
0.20278	0	14.3	0.83333	0.0
0.23179	1	8.2	0.43333	0.0
0.28319	0	13.9	0.43333	0.0
0.12217	0	12.7	0.36667	0.0
0.14592	0	14.5	0.26667	0.0
0.14903	0	13.3	0.06667	0.0
0.18833	0	13.4	0.56667	0.0
0.23919	0	12.9	0.66667	0.0
0.19017	0	13.2	0.93333	1.0
0.14433	0	14.4	0.06667	1.0
0.15698	0	13.5	0.03333	0.0
0.29234	0	12.8	0.8	0.0
0.27582	1	10.5	0.8	0.0
0.55631	0	8.7	0.96667	1.0
0.17507	0	13.9	0.1	0.0
0.2018	0	13.0	0.66667	1.0
0.20728	0	13.2	0.7	0.0
0.18103	0	13.2	0.86667	0.0
0.16844	0	13.8	0.23333	0.0
0.17835	0	14.1	0.26667	0.0
0.14834	0	14.2	0.2	0.0
0.16554	0	13.0	0.36667	0.0
0.19901	0	14.3	0.46667	1.0
0.16823	0	13.7	0.03333	1.0
0.20904	1	3.9	0.86667	0.0
0.22202	0	12.8	0.83333	1.0
0.25182	1	6.3	0.7	0.0
0.15871	0	12.8	0.13333	0.0
0.15327	0	13.3	0.3	0.0
0.20566	0	12.8	0.83333	0.0
0.18729	0	13.9	0.5	0.0
0.1595	0	13.0	0.06667	0.0
0.22151	0	14.0	0.4	1.0
0.23714	0	13.2	0.86667	1.0
0.15051	0	13.3	0.53333	1.0
0.18713	1	4.2	0.46667	0.0
0.20909	0	14.2	0.36667	0.0
0.14036	1	6.3	0.16667	1.0
0.18001	0	12.9	0.53333	0.0
0.18905	0	13.1	0.7	0.0
0.18049	0	14.5	0.13333	1.0
0.16145	0	13.8	0.8	0.0
0.16761	1	1.2	0.43333	0.0
0.17203	0	12.8	0.23333	0.0
0.2336	0	13.1	0.86667	1.0
0.30604	1	12.3	0.7	1.0
0.21939	0	13.3	0.66667	0.0
0.23993	0	13.5	0.9	0.0
0.14631	1	11.9	0.03333	1.0
0.22515	0	12.7	0.36667	1.0
0.18137	0	13.3	0.73333	0.0
0.19403	0	13.2	0.76667	0.0
0.21001	0	5.2	0.03333	1.0
0.21645	0	13.3	0.93333	0.0
0.37358	0	12.7	0.53333	1.0
0.20489	0	13.4	0.43333	0.0
0.13095	1	13.1	0.63333	0.0
0.15218	0	12.1	0.0	0.0
0.21479	0	12.7	0.6	0.0
0.22477	0	14.0	0.76667	1.0
0.12852	0	12.8	0.13333	1.0
0.2818	0	12.7	0.96667	0.0
0.15587	0	12.7	0.43333	0.0
0.19068	0	12.8	0.56667	0.0
0.13746	0	13.7	0.03333	1.0
0.28213	1	2.3	0.66667	1.0
0.16724	0	12.8	0.0	1.0
0.18407	0	14.0	0.46667	0.0
0.22511	0	13.3	0.43333	0.0
0.37299	0	4.7	0.9	0.0
0.38087	0	11.0	0.8	1.0
0.17439	0	12.8	0.46667	1.0
0.22411	1	6.3	0.76667	0.0
0.19968	0	14.4	0.13333	1.0
0.24153	1	12.4	0.86667	1.0
0.17179	1	12.7	0.4	1.0
0.17691	0	13.1	0.56667	0.0
0.14202	0	12.8	0.2	0.0
0.2395	0	12.9	0.8	1.0
0.23973	0	13.8	0.9	0.0
0.30843	0	13.5	0.8	1.0
0.23176	0	13.0	0.73333	1.0
0.21577	0	9.5	0.36667	0.0
0.17919	0	12.8	0.7	0.0
0.35679	0	12.8	0.9	1.0
0.23205	0	13.1	0.13333	1.0
0.38837	1	0.1	0.56667	0.0
0.20695	0	5.4	0.9	0.0
0.24018	0	12.9	0.7	0.0
0.13969	0	13.1	0.0	0.0
0.31054	1	5.3	0.73333	1.0
0.22911	0	14.1	0.83333	0.0
0.13023	1	11.3	0.16667	1.0
0.22146	0	12.7	0.83333	0.0
0.17935	0	13.9	0.63333	1.0
0.23047	0	9.0	0.73333	0.0
0.23023	1	8.7	0.73333	0.0
0.16669	0	14.4	0.23333	1.0
0.36916	0	13.2	0.63333	0.0
0.19651	0	14.4	0.63333	0.0
0.15038	0	13.1	0.16667	1.0
0.28471	1	1.5	0.86667	1.0
0.44727	0	13.6	0.56667	1.0
0.1715	0	12.7	0.66667	0.0
0.19671	0	13.5	0.56667	0.0
0.16907	0	14.4	0.43333	1.0
0.14676	0	13.8	0.03333	0.0
0.14789	0	12.8	0.5	0.0
0.21039	0	11.8	0.96667	0.0
0.14899	0	13.0	0.23333	1.0
0.15299	0	12.9	0.5	1.0
0.25251	0	13.7	0.76667	1.0
0.22156	0	14.3	0.36667	0.0
0.15286	0	12.8	0.4	0.0
0.18667	0	12.8	0.86667	1.0
0.22678	0	12.8	0.46667	1.0
0.26188	0	13.2	0.93333	0.0
0.23036	0	13.3	0.43333	0.0
0.18452	1	5.7	0.7	0.0
0.20121	0	6.2	0.16667	0.0
0.19407	0	14.1	0.93333	0.0
0.33593	0	13.0	0.8	1.0
0.15279	0	13.4	0.06667	0.0
0.17003	0	13.6	0.23333	0.0
0.20274	1	0.3	0.96667	0.0
0.22241	0	14.4	0.73333	1.0
0.26564	0	13.4	0.73333	0.0
0.12421	0	13.3	0.23333	0.0
0.28634	0	6.4	0.93333	1.0
0.17854	0	13.3	0.6	0.0
0.32966	1	11.8	0.86667	0.0
0.16878	1	6.8	0.33333	0.0
0.21157	0	12.9	0.63333	0.0
0.23438	0	13.6	0.66667	1.0
0.26206	0	13.5	0.1	0.0
0.26469	0	13.2	0.8	0.0
0.12668	0	13.1	0.7	0.0
0.16713	0	13.6	0.46667	0.0
0.25957	0	6.1	0.8	1.0
0.1497	0	13.3	0.56667	1.0
0.28933	0	13.0	0.63333	1.0
0.26392	0	5.1	0.9	1.0
0.22413	0	13.0	0.5	0.0
0.19368	0	12.9	0.1	1.0
0.2307	0	13.2	0.73333	1.0
0.26867	1	5.0	0.56667	0.0
0.20568	0	12.9	0.86667	0.0
0.18954	0	12.8	0.36667	1.0
0.19046	0	13.4	0.3	0.0
0.21988	0	14.3	0.86667	0.0
0.24393	0	14.2	0.53333	1.0
0.24978	1	5.8	0.86667	1.0
[truncated: 35,171 more rows]
