# Supplementary material for: Plasma proteomic profiles predict individual future health risk
Source: Nat Commun. 2023 Nov 28;14:7817. doi: 10.1038/s41467-023-43575-7 (PMC10684756; doi:10.1038/s41467-023-43575-7)
Supplement: Supplementary file 15 — Source Data [file 41467_2023_43575_MOESM15_ESM.zip › SourceData/Figure2_SourceData/Respiratory system disorders.csv]

ProRS	incident_event	censored_years	Age	Sex
0.23933	0	14.3	0.5	0.0
0.1495	0	13.5	0.43333	1.0
0.41707	0	13.4	0.4	1.0
0.19017	0	13.6	0.56667	1.0
0.55873	0	13.1	0.76667	1.0
0.43262	0	13.3	0.33333	0.0
0.26871	0	13.4	0.83333	1.0
0.12844	0	13.6	0.63333	0.0
0.10019	0	13.2	0.03333	1.0
0.15388	0	14.2	0.4	1.0
0.22831	0	12.9	0.86667	0.0
0.30398	1	11.7	0.76667	1.0
0.57097	0	13.4	0.46667	1.0
0.28001	0	13.0	0.5	1.0
0.1557	0	13.1	0.63333	0.0
0.17214	0	12.8	0.13333	1.0
0.19673	0	13.0	0.46667	1.0
0.12414	0	12.9	0.46667	0.0
0.28958	0	13.3	0.9	0.0
0.13581	0	14.0	0.3	1.0
0.16466	0	12.9	0.0	0.0
0.25702	0	12.9	0.4	0.0
0.4023	0	13.4	0.73333	1.0
0.26826	1	7.9	0.86667	1.0
0.16936	0	13.3	0.53333	0.0
0.24418	0	13.5	0.66667	0.0
0.39689	0	13.2	0.7	1.0
0.13085	0	13.0	0.03333	0.0
0.25393	1	6.1	0.8	1.0
0.33604	0	12.8	0.96667	0.0
0.27649	0	13.0	0.63333	0.0
0.2502	1	0.4	0.53333	0.0
0.1174	0	12.8	0.4	1.0
0.24408	0	13.3	0.23333	1.0
0.10753	0	13.2	0.13333	0.0
0.13432	0	13.5	0.2	0.0
0.18407	0	12.8	0.73333	1.0
0.30843	0	13.9	0.86667	1.0
0.22584	0	13.8	0.4	0.0
0.1742	0	13.0	0.63333	1.0
0.12604	0	13.0	0.16667	1.0
0.34727	0	13.2	0.83333	0.0
0.16688	0	13.0	0.33333	0.0
0.24006	0	12.9	0.76667	0.0
0.24667	1	4.0	0.16667	1.0
0.13899	0	14.1	0.6	0.0
0.19538	0	14.2	0.1	0.0
0.36565	0	13.2	0.73333	1.0
0.15052	0	12.7	0.2	0.0
0.14613	0	13.2	0.1	0.0
0.15214	0	13.1	0.0	0.0
0.33459	1	10.6	0.53333	1.0
0.16872	0	13.0	0.43333	1.0
0.16059	0	14.1	0.36667	0.0
0.3296	0	13.6	0.36667	0.0
0.36457	0	12.8	0.73333	1.0
0.30299	1	10.7	0.7	1.0
0.26272	0	13.2	0.9	1.0
0.15367	0	12.7	0.1	0.0
0.31731	0	13.0	0.7	1.0
0.13957	0	12.9	0.03333	0.0
0.16338	0	13.8	0.23333	0.0
0.14065	1	1.9	0.06667	0.0
0.14642	0	13.0	0.3	1.0
0.31525	0	13.0	0.76667	0.0
0.18764	0	12.7	0.76667	0.0
0.15059	0	13.0	0.16667	1.0
0.18133	1	0.7	0.7	0.0
0.33365	0	12.8	0.86667	1.0
0.17681	1	7.6	0.6	0.0
0.18989	0	12.8	0.23333	1.0
0.17687	0	13.5	0.56667	0.0
0.2354	0	12.7	0.86667	1.0
0.55043	0	13.4	0.93333	0.0
0.42852	1	6.1	0.93333	1.0
0.19259	0	14.3	0.76667	0.0
0.4666	0	10.4	0.16667	1.0
0.21145	0	13.2	0.93333	1.0
0.19194	0	12.8	0.13333	1.0
0.34342	1	3.7	0.86667	0.0
0.24496	0	13.2	0.33333	0.0
0.18429	0	13.4	0.26667	0.0
0.36184	0	13.8	0.9	0.0
0.46341	0	12.9	0.83333	1.0
0.3804	0	13.3	0.46667	1.0
0.22956	0	13.3	0.83333	0.0
0.15281	0	13.2	0.56667	0.0
0.24769	0	13.6	0.76667	1.0
0.21612	0	14.0	0.63333	1.0
0.2066	0	13.4	1.0	0.0
0.15406	0	13.4	0.46667	0.0
0.10232	0	14.4	0.13333	1.0
0.24112	0	13.0	0.8	1.0
0.18197	0	13.1	0.73333	0.0
0.16321	0	14.0	0.36667	1.0
0.15253	0	13.3	0.8	0.0
0.23025	0	13.4	0.63333	1.0
0.62922	1	4.4	0.96667	0.0
0.16688	0	13.6	0.06667	1.0
0.33063	1	10.7	0.8	1.0
0.14222	0	12.8	0.33333	1.0
0.25683	0	13.0	0.73333	0.0
0.33974	0	13.0	0.86667	1.0
0.12517	0	12.7	0.03333	1.0
0.27346	1	4.8	0.6	0.0
0.13837	1	1.9	0.3	0.0
0.18377	1	2.6	0.6	1.0
0.24387	0	13.1	0.8	1.0
0.13542	0	13.5	0.56667	1.0
0.1778	0	12.9	0.2	1.0
0.12861	0	12.7	0.16667	0.0
0.43055	0	13.3	0.93333	0.0
0.20712	0	12.8	0.73333	0.0
0.14364	0	13.6	0.06667	0.0
0.2255	1	10.0	0.9	1.0
0.16248	0	14.1	0.46667	1.0
0.33091	0	13.4	0.53333	0.0
0.15461	0	13.9	0.83333	0.0
0.23905	0	13.3	0.96667	0.0
0.33819	0	13.0	0.93333	0.0
0.1979	0	12.9	0.03333	0.0
0.49895	0	11.1	0.83333	0.0
0.15784	0	13.6	0.33333	1.0
0.13708	0	12.8	0.5	1.0
0.16113	0	13.4	0.33333	0.0
0.16231	0	13.5	0.1	0.0
0.55749	1	12.3	1.0	1.0
0.19295	0	12.9	0.63333	0.0
0.70421	1	0.9	0.96667	0.0
0.29559	0	12.9	0.23333	1.0
0.24124	0	14.4	0.43333	1.0
0.30065	1	1.9	0.43333	1.0
0.23462	1	8.7	0.83333	1.0
0.15147	0	13.4	0.03333	0.0
0.23421	0	12.7	0.23333	0.0
0.21825	0	12.8	0.73333	0.0
0.25379	0	13.5	0.63333	0.0
0.23425	0	12.8	0.63333	1.0
0.13741	0	13.2	0.7	1.0
0.14006	0	12.8	0.3	1.0
0.32174	0	12.8	0.83333	0.0
0.17602	0	13.1	0.7	0.0
0.27486	0	12.7	0.36667	0.0
0.28475	0	13.3	0.66667	1.0
0.26304	0	13.4	0.56667	1.0
0.29352	1	7.1	0.8	0.0
0.13684	0	12.8	0.36667	0.0
0.1933	1	7.3	0.83333	1.0
0.33885	1	2.2	0.8	0.0
0.22213	0	13.3	0.63333	1.0
0.1016	0	12.7	0.13333	1.0
0.18944	0	13.4	0.5	1.0
0.18732	1	5.3	0.53333	0.0
0.21115	1	10.0	0.9	1.0
0.38412	1	7.3	0.9	1.0
0.25542	0	13.3	0.56667	0.0
0.19271	0	12.8	0.86667	0.0
0.19613	0	13.2	0.76667	1.0
0.37134	0	14.4	0.3	1.0
0.31432	1	0.6	0.8	0.0
0.63554	0	11.7	0.73333	1.0
0.19048	1	1.3	0.26667	1.0
0.42041	1	11.2	0.86667	1.0
0.13733	0	13.1	0.43333	0.0
0.37182	0	12.7	0.6	0.0
0.26599	0	13.3	0.46667	0.0
0.2305	0	13.4	0.8	0.0
0.11213	0	13.1	0.13333	1.0
0.21679	0	13.3	0.7	1.0
0.33313	1	7.6	0.43333	1.0
0.20516	1	12.5	0.7	1.0
0.3179	0	13.6	0.9	1.0
0.10726	0	13.0	0.16667	0.0
0.30369	0	12.8	0.8	1.0
0.19362	0	12.7	0.33333	1.0
0.27207	0	13.0	0.76667	0.0
0.15994	1	5.6	0.43333	0.0
0.21771	0	13.3	0.23333	0.0
0.2059	0	12.7	0.5	0.0
0.32216	0	13.1	0.86667	0.0
0.16298	0	13.3	0.4	0.0
0.38145	1	2.2	0.9	1.0
0.32777	1	10.2	0.8	0.0
0.31142	0	13.0	0.46667	1.0
0.22221	0	13.2	0.76667	1.0
0.25113	0	13.6	0.13333	1.0
0.25457	1	3.0	0.63333	0.0
0.23668	1	3.6	0.73333	0.0
0.21519	0	13.0	0.53333	1.0
0.1444	0	12.9	0.53333	1.0
0.17584	0	12.7	0.4	1.0
0.16578	0	13.6	0.26667	0.0
0.18818	0	12.9	0.73333	0.0
0.11257	0	13.1	0.06667	0.0
0.17784	1	4.5	0.6	1.0
0.18553	0	12.7	0.36667	0.0
0.16343	0	12.7	0.36667	1.0
0.20788	0	13.2	0.96667	0.0
0.46249	0	14.0	0.7	1.0
0.27125	0	12.7	0.83333	0.0
0.0981	0	13.5	0.16667	1.0
0.15462	1	6.8	0.43333	0.0
0.22026	0	14.5	0.33333	1.0
0.32698	0	13.5	0.96667	1.0
0.46184	0	14.0	0.9	1.0
0.18049	0	12.8	0.73333	0.0
0.31636	0	12.7	0.73333	1.0
0.36048	0	12.7	0.8	1.0
0.15669	0	12.9	0.76667	1.0
0.10978	0	12.9	0.13333	0.0
0.11677	0	14.1	0.13333	1.0
0.13491	0	12.8	0.3	0.0
0.54037	0	13.6	0.33333	1.0
0.21094	0	14.4	0.43333	0.0
0.12508	0	13.7	0.03333	0.0
0.10688	0	13.0	0.2	0.0
0.12909	0	13.0	0.16667	0.0
0.41734	0	13.5	0.5	1.0
0.65458	1	11.4	0.9	1.0
0.2387	1	1.3	0.06667	1.0
0.15611	0	13.1	0.16667	0.0
0.5397	1	7.6	0.4	0.0
0.18293	0	13.1	0.36667	1.0
0.15194	1	5.3	0.33333	0.0
0.18765	0	13.2	0.6	0.0
0.28859	0	12.7	0.2	1.0
0.17923	0	13.6	0.1	0.0
0.21675	0	14.4	0.86667	1.0
0.24583	1	0.8	0.53333	1.0
0.14109	0	14.2	0.03333	1.0
0.10541	0	12.9	0.53333	1.0
0.29917	1	12.3	0.66667	0.0
0.22279	1	4.8	0.53333	0.0
0.21844	1	10.5	0.73333	0.0
0.2253	0	12.8	0.7	0.0
0.11456	0	14.1	0.06667	1.0
0.15357	0	12.8	0.06667	1.0
0.19606	0	13.4	0.73333	0.0
0.12214	0	13.0	0.13333	1.0
0.10886	0	13.8	0.16667	0.0
0.17901	0	13.4	0.9	1.0
0.11963	0	14.2	0.56667	1.0
0.12828	0	12.7	0.3	1.0
0.31333	0	12.7	0.8	1.0
0.29067	0	13.1	0.73333	0.0
0.17612	0	13.0	0.1	0.0
0.21269	0	14.3	0.33333	0.0
0.24365	0	13.6	0.73333	0.0
0.2152	1	6.6	0.93333	0.0
0.42709	0	12.8	0.96667	0.0
0.34209	0	13.1	0.66667	1.0
0.12188	0	14.5	0.06667	0.0
0.34533	0	12.8	0.26667	1.0
0.14951	0	13.0	0.13333	0.0
0.12791	0	13.5	0.33333	1.0
0.14058	0	12.8	0.3	0.0
0.26216	1	11.7	0.93333	0.0
0.09559	0	13.6	0.3	1.0
0.45263	0	14.4	0.26667	1.0
0.21277	0	12.8	0.1	1.0
0.46416	0	13.1	0.9	1.0
0.17716	0	12.8	0.76667	0.0
0.12299	0	14.4	0.53333	0.0
0.22539	1	4.6	0.63333	1.0
0.26863	0	6.4	0.9	1.0
0.17482	0	13.7	0.2	1.0
0.23285	1	2.7	0.76667	1.0
0.26172	0	12.8	0.36667	1.0
0.34713	0	13.6	0.8	0.0
0.15047	0	9.3	0.8	1.0
0.1484	0	13.2	0.16667	1.0
0.10731	0	12.8	0.16667	0.0
0.15859	0	12.7	0.7	0.0
0.20391	0	12.7	0.93333	0.0
0.21727	0	8.4	0.3	0.0
0.16883	0	14.2	0.8	0.0
0.311	0	13.4	0.7	0.0
0.25105	0	12.9	0.76667	1.0
0.2264	0	12.9	0.93333	0.0
0.1759	0	12.7	0.53333	0.0
0.15898	1	5.0	0.26667	1.0
0.48926	0	13.1	0.86667	1.0
0.39442	0	12.9	0.93333	1.0
0.14405	0	13.0	0.23333	1.0
0.22985	0	12.9	0.83333	1.0
0.15378	0	14.0	0.13333	1.0
0.19366	0	12.8	0.8	0.0
0.26669	0	13.8	0.36667	0.0
0.34947	0	13.5	0.76667	0.0
0.40389	0	12.8	0.53333	1.0
0.56418	1	10.6	0.66667	0.0
0.27735	0	10.6	0.86667	1.0
0.15468	0	13.0	0.0	1.0
0.12809	0	14.4	0.33333	0.0
0.18507	0	12.8	0.36667	0.0
0.248	0	13.7	0.7	1.0
0.13232	0	13.9	0.33333	0.0
0.23664	0	13.6	0.86667	0.0
0.10904	0	12.7	0.23333	1.0
0.37048	0	12.8	0.73333	0.0
0.29191	0	12.9	0.83333	1.0
0.14861	0	13.3	0.16667	0.0
0.15225	0	13.7	0.36667	0.0
0.12608	0	13.3	0.56667	0.0
0.1406	0	12.7	0.3	1.0
0.19302	0	13.6	0.63333	1.0
0.18668	0	14.3	0.33333	1.0
0.1179	0	13.7	0.13333	1.0
0.1621	1	9.4	0.7	0.0
0.22634	0	13.3	0.63333	0.0
0.18582	1	10.2	0.83333	0.0
0.14131	0	14.3	0.03333	0.0
0.22589	0	13.7	0.3	1.0
0.19684	0	13.3	0.73333	0.0
0.26879	0	13.2	0.16667	0.0
0.1029	0	12.7	0.23333	0.0
0.35908	0	13.1	0.66667	0.0
0.22597	0	13.0	0.76667	0.0
0.42902	1	7.9	0.8	1.0
0.13549	0	12.9	0.1	0.0
0.16694	0	12.8	0.36667	0.0
0.1566	0	14.0	0.7	0.0
0.21385	0	13.4	0.83333	1.0
0.25483	0	13.8	0.86667	1.0
0.2752	0	13.2	0.8	0.0
0.12465	0	13.3	0.0	1.0
0.14492	0	12.9	0.53333	1.0
0.12319	0	14.0	0.06667	1.0
0.1167	0	13.7	0.16667	1.0
0.166	0	13.2	0.5	0.0
0.3496	1	10.3	0.96667	1.0
0.24077	0	14.4	0.8	1.0
0.1425	0	13.5	0.6	0.0
0.20858	1	10.1	0.76667	1.0
0.38434	1	12.3	0.86667	0.0
0.20257	0	13.0	0.06667	0.0
0.12736	0	13.4	0.56667	1.0
0.44434	0	13.5	0.96667	1.0
0.31414	0	12.7	0.7	1.0
0.315	0	14.3	0.63333	0.0
0.30323	1	12.2	0.96667	1.0
0.18638	0	13.3	0.2	0.0
0.23146	0	13.4	0.8	0.0
0.13539	0	13.1	0.26667	0.0
0.13294	0	13.1	0.56667	0.0
0.16892	0	12.8	0.3	1.0
0.1401	0	12.7	0.36667	1.0
0.13051	0	13.6	0.2	1.0
0.17446	0	12.7	0.43333	0.0
0.09186	0	12.8	0.23333	0.0
0.20445	0	14.3	0.9	1.0
0.22324	0	12.8	0.73333	0.0
0.26584	1	1.2	0.76667	0.0
0.27067	0	12.9	0.73333	0.0
0.3415	0	9.8	0.7	0.0
0.21891	0	14.3	0.9	0.0
0.56845	1	11.4	0.93333	1.0
0.20391	0	13.6	0.3	1.0
0.12786	0	13.9	0.1	0.0
0.15783	0	13.7	0.2	1.0
0.19219	0	13.7	0.7	0.0
0.62245	0	13.0	0.96667	0.0
0.17664	0	14.2	0.33333	1.0
0.15588	0	14.0	0.13333	0.0
0.32026	0	12.8	0.33333	0.0
0.12367	0	13.4	0.53333	0.0
0.16804	0	13.5	0.13333	0.0
0.33601	0	12.9	0.4	1.0
0.13815	1	14.0	0.23333	0.0
0.27846	0	13.2	0.7	1.0
0.23978	0	12.8	0.2	1.0
0.36167	1	12.0	0.73333	0.0
0.30868	0	13.6	0.4	0.0
0.26443	0	12.7	0.76667	1.0
0.41635	0	13.3	0.1	1.0
0.24877	0	12.8	0.83333	0.0
0.14856	0	12.9	0.36667	0.0
0.11323	0	12.8	0.36667	0.0
0.186	0	12.8	0.36667	1.0
0.24861	1	2.9	0.53333	1.0
0.32489	0	12.8	0.8	1.0
0.167	0	12.7	0.7	0.0
0.12667	0	13.1	0.23333	1.0
0.2009	0	13.7	0.3	0.0
0.36986	0	12.8	0.86667	0.0
0.19711	0	13.4	0.56667	0.0
0.14465	1	12.0	0.26667	0.0
0.19102	0	13.0	0.23333	0.0
0.12756	0	12.9	0.16667	1.0
0.15463	0	13.3	0.4	0.0
0.1357	0	13.3	0.5	0.0
0.48554	0	13.2	0.7	1.0
0.08792	0	13.1	0.3	0.0
0.09793	0	12.8	0.3	1.0
0.41212	0	8.3	0.7	1.0
0.10384	0	12.7	0.03333	0.0
0.30149	0	13.8	0.86667	1.0
0.17379	0	13.1	0.6	0.0
0.30199	1	5.4	0.96667	0.0
0.12329	0	14.4	0.06667	0.0
0.25655	1	11.9	0.9	1.0
0.18018	1	1.8	0.9	1.0
0.17673	0	13.0	0.26667	1.0
0.12143	0	13.1	0.1	1.0
0.16005	1	5.1	0.86667	0.0
0.12119	0	13.7	0.4	0.0
0.23247	0	12.9	0.83333	0.0
0.31569	0	13.6	0.76667	0.0
0.24158	0	12.9	0.8	1.0
0.22637	0	13.5	0.43333	1.0
0.25465	0	13.3	0.06667	0.0
0.40855	0	12.7	0.7	0.0
0.23929	0	10.8	0.83333	1.0
0.10526	0	12.9	0.13333	0.0
0.28665	0	14.0	0.63333	0.0
0.19763	0	13.3	0.43333	0.0
0.1661	0	12.7	0.36667	0.0
0.16027	0	12.9	0.13333	0.0
0.36891	0	12.7	0.7	1.0
0.5716	1	9.7	0.66667	1.0
0.10722	0	12.7	0.1	0.0
0.20143	1	12.7	0.96667	1.0
0.11502	1	9.3	0.0	1.0
0.39634	0	13.9	0.33333	1.0
0.22094	1	5.0	0.83333	0.0
0.13672	0	13.1	0.2	0.0
0.16358	0	13.0	0.63333	0.0
0.22437	0	13.0	0.53333	0.0
0.15419	0	13.5	0.03333	0.0
0.18688	0	13.3	0.53333	1.0
0.2031	0	14.2	0.13333	1.0
0.21596	0	13.6	0.53333	1.0
0.22804	0	12.7	0.8	0.0
0.32571	1	7.9	0.9	0.0
0.25304	0	13.7	0.5	0.0
0.12435	0	12.7	0.56667	0.0
0.33839	1	4.4	0.76667	0.0
0.17925	0	13.3	0.16667	1.0
0.18828	0	12.9	0.73333	0.0
0.14154	1	5.2	0.16667	1.0
0.75965	1	5.3	0.96667	1.0
0.16147	0	12.7	0.13333	1.0
0.12406	0	13.3	0.66667	1.0
0.13746	0	13.0	0.03333	0.0
0.33226	0	12.9	0.83333	1.0
0.36082	0	12.8	0.6	1.0
0.12551	0	13.0	0.03333	1.0
0.18428	0	13.0	0.7	1.0
0.12833	0	14.1	0.46667	0.0
0.26726	0	13.3	0.43333	1.0
0.13606	1	4.8	0.36667	1.0
0.49109	0	13.6	0.76667	0.0
0.12809	0	12.7	0.13333	0.0
0.11548	0	14.1	0.03333	1.0
0.21519	0	13.1	0.66667	0.0
0.23349	0	14.3	0.4	1.0
0.2452	0	14.1	0.96667	0.0
0.66954	1	8.8	0.9	1.0
0.21099	0	13.0	0.3	1.0
0.15126	0	13.6	0.03333	0.0
0.46563	0	13.0	0.6	0.0
0.20754	0	13.4	0.4	1.0
0.13797	0	12.9	0.0	1.0
0.1606	0	14.2	0.26667	0.0
0.16789	0	13.3	0.26667	1.0
0.2102	0	12.9	0.1	0.0
0.15456	1	2.3	0.6	1.0
0.28338	1	7.1	0.9	0.0
0.17725	0	12.7	0.3	0.0
0.15431	0	13.3	0.23333	0.0
0.26682	0	13.2	0.86667	1.0
0.19959	1	3.9	0.36667	1.0
0.54065	1	2.5	0.9	0.0
0.2617	1	3.9	0.86667	1.0
0.12334	0	14.5	0.43333	0.0
0.15827	0	13.4	0.36667	0.0
0.14482	1	5.7	0.1	0.0
0.15188	0	12.7	0.66667	0.0
0.30607	0	13.2	0.76667	0.0
0.19852	0	12.7	0.4	1.0
0.19867	0	13.7	0.46667	1.0
0.2425	0	13.2	1.0	0.0
0.27166	0	13.3	0.9	1.0
0.13634	0	13.0	0.5	1.0
0.15337	0	13.4	0.3	1.0
0.28499	0	13.4	0.66667	1.0
0.11639	0	13.1	0.33333	0.0
0.13187	0	13.7	0.3	0.0
0.60928	1	2.1	0.2	0.0
0.10105	0	13.2	0.03333	0.0
0.18914	0	13.1	0.86667	0.0
0.1915	1	4.7	0.6	0.0
0.1412	0	14.4	0.13333	1.0
0.26395	0	13.2	0.86667	1.0
0.27098	1	0.1	0.63333	0.0
0.19794	0	12.7	0.63333	1.0
0.17906	1	12.3	0.7	1.0
0.1505	0	13.0	0.06667	1.0
0.15011	0	13.5	0.66667	0.0
0.21061	0	13.3	0.93333	1.0
0.28172	0	13.6	0.3	0.0
0.41332	0	14.1	0.76667	1.0
0.12845	0	13.0	0.13333	0.0
0.17781	0	14.2	0.6	0.0
0.20161	0	12.8	0.7	1.0
0.14129	0	12.8	0.13333	1.0
0.36017	1	6.4	0.9	1.0
0.13349	0	14.4	0.4	0.0
0.19286	0	13.3	0.53333	0.0
0.10504	0	13.1	0.06667	1.0
0.11269	0	13.3	0.0	0.0
0.50707	0	13.2	0.7	1.0
0.2527	1	4.6	0.93333	1.0
0.43227	1	10.3	0.86667	0.0
0.12844	0	13.7	0.23333	0.0
0.14879	0	12.8	0.5	0.0
0.28877	0	13.5	0.13333	0.0
0.3313	0	13.1	0.76667	1.0
0.17473	0	12.8	0.46667	1.0
0.33079	0	14.4	0.93333	0.0
0.2361	0	13.2	0.83333	1.0
0.26679	0	13.4	0.73333	1.0
0.11566	0	14.3	0.06667	0.0
0.62834	0	13.2	0.76667	1.0
0.12222	0	12.8	0.43333	1.0
0.24294	0	13.6	0.23333	0.0
0.15619	1	6.5	0.33333	0.0
0.3609	0	13.4	0.63333	0.0
0.1366	0	13.7	0.26667	0.0
0.23757	0	13.2	0.53333	0.0
0.14148	0	14.0	0.1	0.0
0.15614	0	13.3	0.2	0.0
0.39758	1	1.8	0.7	1.0
0.25354	0	13.2	0.7	1.0
0.16051	0	12.8	0.23333	0.0
0.1904	0	14.3	0.76667	0.0
0.15988	0	13.2	0.1	1.0
0.20358	0	13.6	0.13333	0.0
0.72886	0	0.3	0.73333	1.0
0.17603	0	13.3	0.23333	0.0
0.19455	0	12.7	0.73333	0.0
0.41402	0	13.1	0.7	0.0
0.21875	0	13.4	0.83333	1.0
0.16687	1	0.6	0.1	0.0
0.26604	0	13.1	0.76667	0.0
0.12434	0	13.4	0.06667	1.0
0.50922	0	13.4	0.8	0.0
0.49769	0	13.2	0.66667	1.0
0.13145	0	12.8	0.53333	0.0
0.49405	1	11.6	0.86667	1.0
0.10968	0	14.3	0.03333	1.0
0.25707	0	12.7	0.7	0.0
0.15397	0	13.3	0.3	0.0
0.22848	0	13.8	0.56667	0.0
0.35768	1	2.4	0.23333	1.0
0.15728	0	13.3	0.5	0.0
0.23202	1	1.7	0.6	0.0
0.23246	0	14.1	0.46667	0.0
0.18543	0	12.9	0.16667	0.0
0.11078	0	13.3	0.83333	0.0
0.17572	0	13.3	0.5	0.0
0.32309	0	8.9	0.73333	1.0
0.58294	0	12.7	1.0	1.0
0.12516	0	13.2	0.33333	0.0
0.27039	0	13.4	0.66667	0.0
0.24781	0	12.9	0.36667	0.0
0.16425	0	13.2	0.26667	1.0
0.31885	0	12.7	0.53333	1.0
0.45248	0	12.7	0.5	1.0
0.23575	0	13.1	0.86667	1.0
0.15092	0	12.8	0.36667	0.0
0.14407	0	12.7	0.03333	0.0
0.13719	0	13.7	0.36667	0.0
0.38607	0	13.0	0.6	0.0
0.2176	0	13.3	0.76667	0.0
0.13652	0	14.4	0.23333	1.0
0.21851	0	12.9	0.76667	1.0
0.15458	1	7.7	0.33333	1.0
0.35443	0	13.2	0.93333	1.0
0.2863	0	13.0	0.76667	0.0
0.17042	0	13.2	0.26667	1.0
0.47242	0	12.7	0.86667	0.0
0.1799	0	12.9	0.83333	1.0
0.29431	1	11.9	0.93333	0.0
0.33326	0	13.1	0.76667	0.0
0.12778	0	13.6	0.43333	0.0
0.25048	1	9.9	0.56667	1.0
0.12431	0	14.4	0.2	1.0
0.24599	0	13.5	0.73333	0.0
0.21973	0	13.3	0.3	1.0
0.19832	1	6.0	0.43333	0.0
0.47875	0	13.4	0.76667	1.0
0.14031	0	14.0	0.03333	1.0
0.2654	0	12.7	0.93333	0.0
0.67901	0	12.8	0.83333	1.0
0.15821	0	12.7	0.23333	0.0
0.19445	1	12.4	0.3	1.0
0.2223	1	5.5	0.46667	0.0
0.27878	0	13.3	0.53333	1.0
0.36883	0	13.4	0.5	1.0
0.2442	0	13.2	0.66667	0.0
0.17165	0	12.7	0.76667	1.0
0.2127	0	12.8	0.36667	1.0
0.20853	0	12.8	0.96667	0.0
0.2177	1	6.7	0.56667	1.0
0.3022	0	13.3	0.5	1.0
0.19751	0	13.8	0.6	0.0
0.19256	0	13.4	0.16667	1.0
0.24188	0	13.7	0.9	0.0
0.14335	0	12.9	0.66667	1.0
0.13257	0	13.3	0.56667	0.0
0.16327	1	12.8	0.7	1.0
0.18164	0	13.1	0.63333	1.0
0.36175	1	4.5	0.93333	0.0
0.22255	0	13.1	0.06667	1.0
0.23202	1	11.0	0.83333	1.0
0.15059	0	13.3	0.3	0.0
0.18623	0	12.8	0.36667	1.0
0.23178	0	12.7	0.56667	0.0
0.14229	0	14.0	0.13333	1.0
0.13218	0	13.5	0.16667	1.0
0.24379	0	12.9	0.5	0.0
0.14874	0	12.8	0.43333	1.0
0.15641	0	12.9	0.76667	1.0
0.29788	0	13.4	0.76667	0.0
0.40709	1	10.2	0.9	1.0
0.11005	0	13.1	0.23333	1.0
0.39809	1	4.7	0.8	1.0
0.36549	1	9.4	0.93333	0.0
0.1793	0	12.7	0.66667	1.0
0.33799	0	12.8	0.86667	1.0
0.15775	0	12.7	0.03333	0.0
0.24136	0	12.8	0.7	0.0
0.3885	0	12.9	0.93333	1.0
0.1994	0	13.1	0.4	0.0
0.43203	1	0.3	0.83333	1.0
0.13004	0	14.1	0.33333	1.0
0.17585	0	13.7	0.76667	1.0
0.12141	0	14.4	0.13333	0.0
0.26752	0	13.8	0.56667	1.0
0.25372	0	12.9	0.86667	1.0
0.18809	0	13.0	0.53333	1.0
0.12757	0	12.7	0.2	0.0
0.14203	0	12.7	0.26667	0.0
0.14913	1	7.2	0.06667	0.0
0.20867	0	14.0	0.86667	0.0
0.46771	0	13.8	0.76667	0.0
0.17656	0	12.9	0.63333	0.0
0.14963	0	12.8	0.1	0.0
0.1706	0	12.9	0.4	1.0
0.23235	0	13.7	0.63333	0.0
0.23529	0	12.7	0.2	0.0
0.1484	0	12.9	0.36667	0.0
0.22662	1	8.9	0.23333	1.0
0.21652	0	14.2	0.06667	1.0
0.23458	0	13.3	0.2	0.0
0.17087	0	14.0	0.26667	0.0
0.16316	0	14.0	0.23333	0.0
0.45981	1	5.8	0.86667	0.0
0.26891	1	6.3	0.73333	1.0
0.39737	0	12.8	0.8	1.0
0.33711	1	11.3	0.9	1.0
0.33413	0	13.0	0.73333	0.0
0.15494	0	13.0	0.66667	0.0
0.39998	0	14.0	0.6	0.0
0.21991	0	13.4	0.76667	0.0
0.14695	0	13.2	0.03333	1.0
0.19166	0	14.4	0.56667	0.0
0.08245	0	12.7	0.06667	1.0
0.1482	0	12.8	0.16667	1.0
0.22219	0	12.8	0.33333	1.0
0.12036	0	13.8	0.53333	0.0
0.27431	0	13.4	0.96667	0.0
0.10612	0	13.0	0.03333	1.0
0.19243	0	13.2	0.66667	1.0
0.36521	0	13.3	0.83333	1.0
0.28458	0	14.1	0.5	1.0
0.19064	0	12.8	0.73333	0.0
0.17551	1	7.6	0.7	1.0
0.16615	0	14.0	0.13333	1.0
0.1425	0	13.6	0.4	1.0
0.21122	0	13.2	0.93333	1.0
0.31889	1	6.6	0.96667	0.0
0.19771	0	12.7	0.2	1.0
0.40025	0	12.9	0.96667	1.0
0.21543	0	12.9	0.56667	0.0
0.12501	1	9.3	0.03333	1.0
0.16149	0	13.0	0.03333	0.0
0.19149	1	4.2	0.06667	0.0
0.1532	0	13.3	0.56667	1.0
0.22536	1	10.9	0.73333	1.0
0.16741	0	13.7	0.16667	1.0
0.32844	0	13.5	0.8	0.0
0.14043	0	12.7	0.26667	1.0
0.17235	0	13.0	0.03333	1.0
0.17766	0	13.6	0.53333	1.0
0.14445	0	12.8	0.06667	0.0
0.18693	0	12.9	0.13333	0.0
0.28013	1	11.0	0.66667	1.0
0.24643	0	13.0	0.83333	1.0
0.31942	0	13.4	0.96667	0.0
0.18955	1	12.2	0.66667	1.0
0.14978	0	13.7	0.56667	0.0
0.15843	0	13.1	0.46667	1.0
0.14995	0	13.2	0.73333	0.0
0.19175	0	13.0	0.46667	0.0
0.15375	0	14.0	0.1	1.0
0.1074	0	13.8	0.03333	0.0
0.11402	0	13.6	0.4	0.0
0.11995	0	13.1	0.2	1.0
0.17717	1	10.0	0.4	1.0
0.17405	0	13.1	0.33333	0.0
0.25456	0	13.6	0.2	0.0
0.38342	0	13.0	0.86667	1.0
0.15854	0	14.4	0.03333	0.0
0.17752	0	13.3	0.63333	0.0
0.1139	0	13.1	0.3	0.0
0.26226	0	13.3	0.7	1.0
0.31387	0	13.1	0.83333	1.0
0.12772	0	13.4	0.53333	0.0
0.16375	0	12.8	0.03333	0.0
0.23297	0	12.9	0.3	0.0
0.59996	0	0.9	0.8	1.0
0.16127	0	13.0	0.06667	1.0
0.40502	0	12.7	0.8	0.0
0.44462	0	14.1	0.7	0.0
0.19766	0	13.3	0.63333	0.0
0.24172	1	11.4	0.76667	1.0
0.1761	0	14.5	0.23333	1.0
0.30637	0	12.9	0.86667	1.0
0.13789	0	14.0	0.43333	0.0
0.15287	0	13.0	0.63333	0.0
0.35867	0	12.7	0.56667	1.0
0.11851	0	12.8	0.3	1.0
0.13954	0	13.0	0.46667	0.0
0.20048	0	12.7	0.46667	0.0
0.35489	0	12.7	0.93333	0.0
0.24585	0	12.9	0.76667	0.0
0.26402	0	13.1	0.63333	0.0
0.20245	0	13.3	0.86667	0.0
0.13224	0	12.7	0.6	1.0
0.21627	1	5.3	0.9	1.0
0.29792	0	13.0	0.66667	0.0
0.23182	0	12.7	0.66667	1.0
0.24193	0	12.8	0.8	0.0
0.15252	0	12.8	0.7	0.0
0.17414	1	2.1	0.36667	1.0
0.26421	1	13.2	0.7	1.0
0.2157	1	7.1	0.7	1.0
0.33387	0	13.6	0.53333	0.0
0.21962	0	12.8	0.8	1.0
0.23861	0	12.7	0.3	1.0
0.53253	1	3.6	0.7	1.0
0.21512	0	12.9	0.1	0.0
0.23215	0	13.7	0.66667	1.0
0.19012	0	14.3	0.8	1.0
0.36343	0	11.2	0.96667	1.0
0.14867	0	13.2	0.46667	0.0
0.13097	1	12.8	0.4	1.0
0.29707	1	6.1	0.7	1.0
0.1401	1	11.9	0.36667	1.0
0.22635	0	12.8	0.9	0.0
0.20559	1	2.2	0.5	0.0
0.22707	1	0.5	0.56667	0.0
0.18256	0	13.8	0.6	1.0
0.1464	0	14.3	0.7	0.0
0.15452	0	14.3	0.1	0.0
0.31993	0	13.4	0.86667	1.0
0.23341	0	13.0	0.93333	0.0
0.21038	0	13.0	0.4	1.0
0.32633	0	12.9	0.7	0.0
0.20448	0	13.6	0.33333	0.0
0.24476	0	13.4	0.66667	0.0
0.1391	0	14.4	0.23333	1.0
0.2217	0	12.7	0.76667	1.0
0.12562	0	13.3	0.46667	0.0
0.25071	0	11.1	0.96667	1.0
0.12239	0	12.8	0.23333	0.0
0.09607	0	13.2	0.03333	0.0
0.2977	0	12.6	0.93333	0.0
0.2457	0	14.5	0.16667	0.0
0.64075	0	9.0	0.93333	1.0
0.15115	0	12.9	0.4	0.0
0.2348	0	13.1	0.7	0.0
0.52283	0	14.1	0.63333	0.0
0.51444	0	4.1	1.0	1.0
0.25011	0	13.2	0.36667	1.0
0.65692	1	9.0	0.93333	0.0
0.17451	0	12.7	0.33333	0.0
0.09801	0	13.8	0.3	1.0
0.45877	0	12.9	0.9	1.0
0.14392	0	13.4	0.76667	0.0
0.21648	0	13.2	0.4	1.0
0.17078	0	13.3	0.66667	1.0
0.11506	1	3.5	0.46667	0.0
0.14413	0	12.7	0.63333	1.0
0.3836	0	13.5	0.3	0.0
0.42183	1	4.1	0.76667	0.0
0.29019	0	13.6	0.56667	0.0
0.25965	0	12.8	0.9	1.0
0.2234	0	13.0	0.83333	0.0
0.54905	0	13.7	0.13333	0.0
0.10561	0	13.0	0.53333	0.0
0.71309	1	0.5	0.93333	1.0
0.13161	0	13.4	0.53333	1.0
0.13534	0	14.0	0.43333	0.0
0.39273	0	14.0	0.66667	0.0
0.28832	0	14.3	0.86667	0.0
0.12406	0	14.1	0.2	0.0
0.13536	0	14.5	0.4	0.0
0.55942	0	13.4	0.93333	1.0
0.20303	0	12.7	0.56667	0.0
0.23629	0	12.8	0.76667	0.0
0.40555	0	12.9	0.9	1.0
0.18911	0	12.7	0.73333	0.0
0.32337	0	12.7	0.53333	0.0
0.18118	0	12.7	0.5	0.0
0.18545	0	12.8	0.7	0.0
0.51777	1	3.1	0.76667	1.0
0.20465	0	12.8	1.0	0.0
0.13349	0	13.7	0.1	1.0
0.34486	0	12.9	0.83333	1.0
0.54237	1	3.9	0.76667	1.0
0.19946	0	12.8	0.9	1.0
0.19122	1	2.1	0.66667	1.0
0.16174	0	13.4	0.6	0.0
0.18117	0	13.0	0.6	0.0
0.23225	0	13.0	0.66667	0.0
0.18185	0	14.3	0.23333	1.0
0.16826	1	10.6	0.53333	1.0
0.15851	0	13.2	0.66667	1.0
0.50245	1	5.6	0.6	0.0
0.19217	1	3.6	0.6	0.0
0.21703	0	12.9	0.76667	1.0
0.16438	0	12.9	0.8	0.0
0.56247	0	12.9	0.76667	1.0
0.19189	0	13.4	0.13333	0.0
0.22798	1	7.0	0.76667	0.0
0.17987	1	8.9	0.8	0.0
0.17112	0	13.0	0.2	1.0
0.24651	0	12.7	0.63333	0.0
0.18143	0	13.0	0.9	0.0
0.18606	0	13.2	0.63333	0.0
0.64321	1	3.6	0.93333	1.0
0.18217	0	13.6	0.56667	0.0
0.43596	1	7.1	0.96667	0.0
0.16479	0	13.0	0.26667	1.0
0.16286	0	12.8	0.76667	0.0
0.18727	1	0.9	0.46667	0.0
0.39269	0	13.3	0.8	1.0
0.27112	0	13.0	0.73333	1.0
0.15062	0	13.4	0.43333	0.0
0.11881	0	13.0	0.4	1.0
0.17687	0	12.9	0.4	1.0
0.20291	0	13.9	0.86667	1.0
0.11456	1	9.8	0.56667	0.0
0.31841	1	8.6	0.66667	1.0
0.22076	0	13.3	0.7	1.0
0.17644	0	13.3	0.6	0.0
0.13236	0	13.7	0.4	1.0
0.21205	0	12.8	0.9	1.0
0.21368	0	13.6	0.46667	0.0
0.22382	0	13.0	0.33333	1.0
0.22904	0	13.1	0.7	1.0
0.24632	1	1.4	0.93333	0.0
0.1686	0	13.3	0.5	0.0
0.18935	0	12.8	0.73333	0.0
0.17749	0	12.8	0.33333	0.0
0.35182	0	13.1	0.83333	1.0
0.26688	1	1.2	0.9	1.0
0.14578	0	13.7	0.06667	1.0
0.24934	0	12.7	0.46667	0.0
0.1102	0	12.7	0.23333	1.0
0.44799	0	13.1	0.56667	0.0
0.27589	0	13.5	0.7	1.0
0.11959	0	12.9	0.1	0.0
0.17408	0	13.2	0.76667	0.0
0.21812	0	13.8	0.23333	1.0
0.19845	0	13.7	0.63333	0.0
0.1718	0	14.4	0.26667	0.0
0.28127	0	12.8	0.9	0.0
0.23868	1	2.3	0.56667	0.0
0.19908	0	13.8	0.5	1.0
0.14847	0	13.4	0.1	1.0
0.20721	0	13.1	0.4	0.0
0.0968	0	12.8	0.1	1.0
0.58914	1	1.2	0.43333	1.0
0.18768	0	12.9	0.73333	0.0
0.15452	0	13.6	0.3	1.0
0.16876	0	13.6	0.33333	1.0
0.17223	1	1.5	0.5	0.0
0.29111	0	13.4	0.9	0.0
0.11754	0	13.6	0.56667	0.0
0.20961	0	13.9	0.36667	0.0
0.56014	0	12.9	0.6	1.0
0.45561	1	0.8	0.8	1.0
0.21388	0	13.4	0.66667	0.0
0.13574	0	13.2	0.5	1.0
0.45498	1	10.6	0.93333	1.0
0.15175	0	13.6	0.43333	0.0
0.13285	0	13.7	0.06667	0.0
0.21143	0	13.4	0.46667	0.0
0.1529	0	13.7	0.43333	0.0
0.31438	1	1.9	0.7	0.0
0.29503	0	13.1	0.76667	1.0
0.56254	0	14.4	0.66667	1.0
0.17541	0	13.7	0.5	1.0
0.16001	0	14.1	0.7	0.0
0.09949	0	14.5	0.13333	0.0
0.13083	0	13.3	0.4	0.0
0.22944	0	13.4	0.53333	1.0
0.20303	0	13.6	0.76667	0.0
0.18084	0	12.8	0.53333	1.0
0.27635	0	13.1	0.8	1.0
0.21764	0	13.6	0.06667	0.0
0.25798	1	6.1	0.23333	0.0
0.2073	0	14.3	0.3	1.0
0.10615	0	14.3	0.03333	0.0
0.30862	0	12.9	0.76667	1.0
0.18055	0	13.0	0.53333	0.0
0.31165	0	12.9	0.76667	0.0
0.14544	0	13.1	0.23333	1.0
0.19336	0	13.1	0.7	0.0
0.16733	0	13.3	0.26667	0.0
0.11787	0	13.3	0.26667	1.0
0.19793	0	14.0	0.13333	1.0
0.6414	0	14.0	0.73333	1.0
0.13276	0	12.9	0.46667	0.0
0.10841	0	13.4	0.4	0.0
0.34902	0	13.3	0.66667	0.0
0.14997	0	13.4	0.33333	1.0
0.36796	0	13.4	0.63333	0.0
0.11965	0	14.0	0.43333	0.0
0.24872	0	13.5	0.66667	0.0
0.24266	1	9.9	0.8	0.0
0.13233	0	13.0	0.2	0.0
0.11729	0	13.2	0.36667	0.0
0.20665	0	12.8	0.66667	1.0
0.24129	0	12.9	0.83333	0.0
0.23614	1	11.1	0.86667	0.0
0.11778	0	12.8	0.33333	0.0
0.18432	0	13.3	0.7	0.0
0.1398	0	13.7	0.1	0.0
0.36589	0	12.7	0.8	0.0
0.26835	0	12.9	0.76667	1.0
0.11267	1	1.0	0.26667	0.0
0.23481	0	12.9	0.96667	0.0
0.20602	0	12.7	0.56667	1.0
0.22572	0	12.8	0.63333	0.0
0.15529	0	13.7	0.4	0.0
0.19767	0	13.0	0.76667	0.0
0.17278	0	12.7	0.7	1.0
0.22978	0	13.0	0.7	1.0
0.14958	0	12.7	0.6	0.0
0.19149	0	13.4	0.2	0.0
0.22414	0	13.5	0.03333	1.0
0.12358	0	12.7	0.5	0.0
0.16124	0	13.1	0.5	1.0
0.1348	0	12.8	0.16667	0.0
0.16787	0	12.8	0.4	0.0
0.12978	0	12.8	0.06667	1.0
0.22979	1	5.2	0.7	0.0
0.21272	0	12.8	0.63333	1.0
0.30725	0	12.8	0.76667	0.0
0.28677	0	13.4	0.4	1.0
0.1821	0	12.8	0.26667	0.0
0.19439	0	13.9	0.7	0.0
0.12096	0	12.7	0.66667	0.0
0.14975	0	13.1	0.6	0.0
0.10091	0	14.0	0.0	1.0
0.61129	0	4.9	0.86667	0.0
0.38616	0	13.0	0.96667	0.0
0.17474	0	13.4	0.36667	0.0
0.28892	0	13.3	0.63333	1.0
0.23271	1	2.8	0.8	0.0
0.17283	0	13.0	0.43333	0.0
0.18267	0	12.8	0.66667	0.0
0.11274	0	13.9	0.3	0.0
0.21811	0	14.5	0.36667	0.0
0.18608	1	6.7	0.7	0.0
0.13981	0	12.8	0.23333	0.0
0.39211	1	5.0	0.83333	1.0
0.21619	0	14.5	0.7	1.0
0.3291	1	11.0	0.66667	1.0
0.25237	1	10.1	0.93333	1.0
0.14417	0	13.7	0.36667	1.0
0.28577	0	13.4	0.13333	0.0
0.25175	0	13.3	0.93333	0.0
0.26007	1	9.1	0.33333	0.0
0.2293	1	9.6	0.83333	1.0
0.39027	0	1.3	0.4	0.0
0.31661	1	10.9	0.83333	1.0
0.09979	0	13.2	0.66667	0.0
0.318	0	12.7	0.73333	0.0
0.15516	0	12.7	0.63333	0.0
0.20453	1	3.8	0.63333	0.0
0.11282	0	13.3	0.03333	1.0
0.16229	0	13.0	0.66667	0.0
0.21041	0	13.2	0.63333	0.0
0.35694	0	13.3	0.66667	0.0
0.40473	1	3.9	0.93333	0.0
0.27858	0	13.0	0.56667	0.0
0.21708	1	11.2	0.2	1.0
0.23061	0	13.0	0.66667	0.0
0.30592	1	12.1	0.73333	1.0
0.16049	0	12.8	0.66667	0.0
0.18098	0	13.8	0.4	1.0
0.16244	0	13.3	0.16667	1.0
0.21961	0	13.2	0.13333	0.0
0.73025	0	1.4	0.43333	1.0
0.20611	0	13.7	0.4	0.0
0.18997	0	14.2	0.63333	0.0
0.28178	0	13.3	0.6	1.0
0.38673	0	13.4	0.9	0.0
0.19138	0	12.9	0.13333	1.0
0.3699	0	13.9	0.7	0.0
0.23082	0	13.9	0.46667	0.0
0.14011	0	12.7	0.8	1.0
0.13846	0	12.7	0.0	1.0
0.30462	1	11.1	0.66667	1.0
0.15188	0	14.1	0.1	0.0
0.3815	1	3.7	0.76667	0.0
0.25998	0	13.6	0.76667	1.0
0.13185	0	12.9	0.33333	0.0
0.14775	0	13.6	0.5	0.0
0.15504	1	8.9	0.03333	0.0
0.15254	0	12.9	0.23333	1.0
0.29415	0	13.7	0.33333	1.0
0.14711	0	13.1	0.2	0.0
0.43215	0	13.1	0.56667	0.0
0.19554	0	14.4	0.7	1.0
0.139	1	1.1	0.2	1.0
0.1834	1	11.9	0.7	1.0
0.30214	0	13.3	0.83333	1.0
0.22557	0	13.9	0.66667	0.0
0.11497	0	13.3	0.43333	1.0
0.24054	0	14.5	0.46667	0.0
0.09607	0	12.7	0.13333	0.0
0.10524	1	3.8	0.0	1.0
0.11164	1	1.5	0.56667	0.0
0.15285	0	13.0	0.33333	0.0
0.27148	0	13.1	0.3	1.0
0.17318	0	13.3	0.7	0.0
0.53613	0	14.0	0.83333	0.0
0.23443	0	12.7	0.93333	0.0
0.14376	1	1.0	0.16667	0.0
0.41432	0	13.0	0.43333	0.0
0.26528	0	13.0	0.5	1.0
0.17536	1	11.9	0.73333	0.0
0.09906	0	12.7	0.06667	1.0
0.15895	0	12.7	0.53333	1.0
0.28414	1	12.0	0.8	0.0
0.17533	0	13.0	0.8	1.0
0.14108	0	12.8	0.6	0.0
0.38435	0	13.6	0.23333	0.0
0.21836	0	12.7	0.86667	0.0
0.35804	1	6.5	0.53333	1.0
0.17194	0	14.0	0.03333	0.0
0.25439	0	13.0	0.76667	1.0
0.26002	0	14.2	0.43333	0.0
0.24124	1	3.6	0.73333	0.0
0.26968	0	12.7	0.33333	0.0
0.62037	1	1.2	0.7	0.0
0.1981	0	13.1	0.46667	1.0
0.18866	0	13.7	0.1	1.0
0.24549	0	13.1	0.36667	0.0
0.15211	0	12.7	0.53333	1.0
0.14215	0	14.3	0.2	0.0
0.45268	0	12.2	0.96667	1.0
0.22411	0	13.8	0.73333	0.0
0.39075	1	10.8	0.56667	1.0
0.13863	0	12.7	0.1	0.0
0.18404	0	14.1	0.7	0.0
0.41352	0	13.7	0.9	1.0
0.19956	1	0.3	0.93333	0.0
0.20988	0	14.2	0.33333	0.0
0.24812	0	12.8	0.2	0.0
0.4396	0	13.7	0.73333	1.0
0.14009	0	13.6	0.2	0.0
0.2564	0	12.7	0.96667	0.0
0.26992	0	12.8	0.8	0.0
0.22147	0	12.8	0.9	0.0
0.25327	1	6.2	0.6	0.0
0.55908	1	3.7	0.96667	1.0
0.2677	0	14.5	0.76667	0.0
0.16895	0	12.9	0.73333	0.0
0.17888	0	13.0	0.73333	0.0
0.31941	1	3.9	0.83333	0.0
0.1682	0	13.5	0.33333	1.0
0.29401	0	12.8	0.86667	1.0
0.22679	0	13.5	0.26667	0.0
0.19173	0	14.3	0.5	0.0
0.30844	1	8.4	0.83333	0.0
0.14587	0	13.4	0.3	0.0
0.15934	1	8.0	0.06667	1.0
0.54466	1	3.3	0.8	0.0
0.15981	0	13.4	0.23333	1.0
0.17444	0	13.1	0.8	0.0
0.5833	1	2.4	1.0	1.0
0.15168	1	4.8	0.43333	0.0
0.35351	0	12.7	0.63333	1.0
0.22739	0	13.5	0.8	0.0
0.14183	0	12.7	0.26667	1.0
0.30649	0	14.4	0.9	1.0
0.25861	1	5.3	0.9	1.0
0.19019	0	12.8	0.56667	0.0
0.25038	0	13.3	0.8	0.0
0.19936	0	13.0	0.66667	1.0
0.13843	0	13.8	0.46667	0.0
0.19625	1	2.1	0.56667	1.0
0.15829	1	10.4	0.7	0.0
0.136	0	14.0	0.43333	1.0
0.19214	0	14.0	0.86667	0.0
0.14301	1	2.7	0.6	0.0
0.25518	0	13.3	0.36667	0.0
0.1292	0	12.8	0.3	0.0
0.14759	0	12.8	0.13333	0.0
0.24324	0	13.7	0.7	0.0
0.17611	0	13.0	0.2	0.0
0.2111	0	13.6	0.66667	0.0
0.19807	1	9.7	0.73333	0.0
0.1645	0	13.7	0.73333	0.0
0.15464	1	0.2	0.63333	0.0
0.13419	0	12.7	0.2	0.0
0.34641	1	6.8	0.93333	0.0
0.22865	1	12.4	0.63333	0.0
0.1722	0	13.5	0.2	1.0
0.14075	0	13.4	0.66667	0.0
0.22151	0	13.2	0.7	0.0
0.13855	0	14.3	0.2	0.0
0.1521	0	13.0	0.73333	1.0
0.18464	0	13.8	0.53333	0.0
0.17619	1	6.8	0.13333	1.0
0.10399	0	13.3	0.3	0.0
0.10899	0	13.2	0.43333	1.0
0.56145	1	3.8	0.93333	1.0
0.17146	0	13.0	0.3	1.0
0.25505	0	13.0	0.83333	0.0
0.21362	1	1.9	0.3	0.0
0.23693	0	14.4	0.8	0.0
0.45208	0	13.4	0.23333	0.0
0.19688	1	3.1	0.36667	0.0
0.17353	0	12.8	0.56667	0.0
0.16521	0	13.4	0.36667	0.0
0.20422	0	14.0	0.36667	0.0
0.19876	1	5.9	0.6	1.0
0.3029	1	7.8	0.6	1.0
0.1787	1	11.8	0.53333	0.0
0.2616	0	13.9	0.8	0.0
0.44564	0	12.8	0.76667	0.0
0.14632	0	13.7	0.3	0.0
0.2923	0	12.9	0.46667	0.0
0.09036	0	13.3	0.16667	1.0
0.65213	1	4.4	0.53333	0.0
0.47708	1	6.9	0.8	1.0
0.29223	0	12.7	0.83333	1.0
0.29583	1	9.9	0.86667	0.0
0.23708	0	14.1	0.33333	1.0
0.12143	0	13.3	0.36667	0.0
0.21308	0	13.1	0.13333	0.0
0.43867	0	13.2	1.0	0.0
0.11752	0	12.7	0.5	0.0
0.43706	1	11.9	0.9	1.0
0.1737	0	13.0	0.2	0.0
0.28417	1	11.9	0.63333	1.0
0.2242	0	13.2	0.06667	0.0
0.39042	0	4.2	0.33333	0.0
0.16493	0	13.6	0.03333	1.0
0.2271	0	13.6	0.8	0.0
0.17353	0	13.5	0.63333	0.0
0.12566	0	12.9	0.0	0.0
0.2846	1	6.4	0.96667	0.0
0.11051	0	13.5	0.03333	1.0
0.11376	0	14.4	0.3	1.0
0.18296	0	13.3	0.63333	1.0
0.13813	1	8.5	0.13333	1.0
0.38124	0	13.4	0.86667	0.0
0.32957	1	11.3	0.76667	0.0
0.4299	1	10.8	0.66667	1.0
0.32885	0	13.2	0.96667	1.0
0.25053	0	13.7	0.73333	1.0
0.17089	1	10.5	0.26667	1.0
0.14633	1	11.4	0.4	0.0
0.41005	0	13.0	0.9	0.0
0.19115	0	13.2	0.5	1.0
0.54967	0	13.8	0.8	0.0
0.20711	0	12.8	0.63333	0.0
0.26669	0	10.5	0.23333	1.0
0.38631	0	14.2	0.06667	0.0
0.19251	0	13.4	0.23333	0.0
0.26666	0	12.8	0.8	0.0
0.32538	1	5.0	0.7	1.0
0.53621	1	2.6	0.96667	1.0
0.17757	1	1.2	0.9	0.0
0.26699	0	13.5	0.16667	1.0
0.44015	1	6.7	0.56667	1.0
0.21371	0	12.8	0.83333	0.0
0.25722	0	11.5	0.43333	1.0
0.19664	0	13.0	0.66667	0.0
0.20569	0	13.2	0.2	0.0
0.19765	1	10.4	0.5	1.0
0.37116	0	12.7	0.63333	0.0
0.14083	0	12.7	0.03333	1.0
0.15369	0	14.0	0.2	1.0
0.36848	1	5.3	0.56667	1.0
0.16775	0	12.8	0.2	1.0
0.13785	0	13.3	0.36667	1.0
0.15532	0	13.2	0.03333	0.0
0.20908	0	13.4	0.33333	1.0
0.31761	0	13.1	0.96667	1.0
0.11378	0	12.9	0.06667	1.0
0.1221	0	14.3	0.26667	1.0
0.1422	0	13.0	0.16667	0.0
0.2766	0	12.7	0.76667	0.0
0.32618	0	13.2	0.33333	0.0
0.1721	0	14.5	0.46667	1.0
0.18894	0	12.9	0.23333	0.0
0.31766	0	13.1	0.53333	0.0
0.29257	0	12.8	0.53333	1.0
0.26122	0	13.1	0.73333	1.0
0.23356	0	13.6	0.33333	0.0
0.13369	0	13.4	0.16667	0.0
0.1954	0	14.5	0.6	1.0
0.23083	0	12.7	0.43333	0.0
0.11263	0	12.8	0.2	1.0
0.27755	0	12.7	0.73333	1.0
0.15838	0	13.1	0.2	0.0
0.12658	1	0.3	0.16667	0.0
0.17556	0	13.4	0.8	1.0
0.18224	0	12.7	0.96667	1.0
0.16809	0	13.3	0.23333	0.0
0.44777	0	13.4	0.9	1.0
0.39386	1	8.4	0.66667	1.0
0.42059	1	0.1	0.96667	1.0
0.59635	0	0.0	0.66667	1.0
0.24913	1	1.6	0.86667	1.0
0.65603	0	7.8	0.76667	0.0
0.13689	0	12.8	0.13333	0.0
0.26943	0	14.2	0.96667	1.0
0.47608	1	1.8	0.63333	1.0
0.24437	0	13.3	0.7	0.0
0.13118	0	12.7	0.6	1.0
0.26668	1	3.4	0.9	0.0
0.47089	0	12.8	0.93333	1.0
0.11449	0	14.0	0.16667	1.0
0.15737	0	9.7	0.83333	0.0
0.18763	0	12.8	0.43333	0.0
0.19581	0	12.9	0.46667	1.0
0.19666	0	13.0	0.3	0.0
0.2363	1	12.6	0.36667	1.0
0.5215	0	12.8	0.93333	1.0
0.14943	0	13.3	0.1	0.0
0.32046	1	2.3	0.96667	1.0
0.16718	0	13.3	0.3	0.0
0.10207	0	12.8	0.23333	0.0
0.15031	0	14.2	0.1	1.0
0.25798	0	13.0	0.7	0.0
0.24109	0	12.9	0.16667	0.0
0.13299	0	12.8	0.06667	0.0
0.20765	0	13.6	0.86667	0.0
0.16041	0	13.8	0.16667	0.0
0.20357	0	12.7	0.66667	0.0
0.17827	0	13.2	0.4	1.0
0.20993	0	13.4	0.66667	1.0
0.1393	0	13.5	0.7	0.0
0.11364	0	14.3	0.46667	0.0
0.21231	0	13.4	1.0	0.0
0.48863	0	13.3	0.93333	1.0
0.16751	0	13.7	0.16667	1.0
0.29063	1	10.0	0.73333	1.0
0.30232	0	13.0	1.0	0.0
0.22796	0	13.4	0.93333	0.0
0.37173	1	13.7	1.0	0.0
0.15953	0	13.4	0.06667	0.0
0.16156	0	13.8	0.73333	0.0
0.15487	0	13.1	0.53333	0.0
0.14326	1	0.0	0.33333	1.0
0.39537	0	13.6	0.4	1.0
0.23872	0	13.2	0.53333	0.0
0.11001	0	12.7	0.6	1.0
0.14553	0	13.3	0.06667	1.0
0.27387	0	13.0	0.06667	0.0
0.17776	1	7.3	0.36667	0.0
0.18717	0	12.8	0.73333	0.0
0.32081	0	5.2	0.6	1.0
0.17319	0	13.3	0.36667	0.0
0.21354	1	6.8	0.83333	1.0
0.33128	0	13.3	0.3	0.0
0.24357	0	13.8	0.76667	0.0
0.19552	0	13.0	0.23333	0.0
0.15737	0	13.3	0.23333	1.0
0.10915	0	12.9	0.16667	0.0
0.15149	0	12.7	0.36667	0.0
0.21671	0	13.6	0.2	0.0
0.1186	0	12.8	0.06667	1.0
0.14257	0	12.9	0.76667	1.0
0.34975	0	13.6	0.83333	0.0
0.34404	0	9.0	0.96667	0.0
0.19251	0	13.4	0.63333	0.0
0.17101	0	13.4	0.46667	1.0
0.19635	0	13.0	0.2	1.0
0.68081	0	4.6	0.8	1.0
0.51499	0	12.9	0.46667	1.0
0.16724	0	13.2	0.6	0.0
0.31728	0	13.3	0.73333	0.0
0.42532	1	2.4	0.93333	0.0
0.21634	0	12.7	0.36667	1.0
0.23078	0	13.3	0.73333	1.0
0.16756	0	13.6	0.73333	0.0
0.37742	0	13.2	0.66667	0.0
0.19822	0	12.8	0.36667	0.0
0.16539	1	0.6	0.56667	0.0
0.20889	1	1.5	0.76667	0.0
0.14575	0	13.4	0.03333	0.0
0.17216	0	12.9	0.2	0.0
0.18911	0	13.1	0.36667	1.0
0.26465	1	4.5	0.66667	0.0
0.23489	0	13.6	0.46667	0.0
0.19408	0	14.2	0.96667	1.0
0.24402	1	3.7	0.7	0.0
0.37403	0	13.1	0.9	1.0
0.21821	0	13.2	0.76667	0.0
0.3039	0	13.3	0.96667	0.0
0.11651	0	13.0	0.0	0.0
0.09975	0	14.3	0.0	0.0
0.32348	0	13.3	0.23333	0.0
0.17814	0	13.3	0.93333	0.0
0.17666	0	13.1	0.46667	1.0
0.17032	0	13.8	0.16667	1.0
0.36633	1	1.9	0.63333	0.0
0.24559	0	12.7	0.73333	0.0
0.28453	1	12.9	0.93333	1.0
0.19731	0	12.9	0.56667	1.0
0.16797	0	12.8	0.7	0.0
0.14035	0	13.3	0.36667	1.0
0.31392	0	13.6	0.8	1.0
0.31235	1	7.2	0.7	1.0
0.2044	0	5.6	0.4	0.0
0.34269	0	13.0	0.7	1.0
0.1967	0	14.3	0.4	1.0
0.17146	0	13.7	0.63333	0.0
0.35256	0	13.2	0.93333	1.0
0.28262	1	5.3	0.76667	1.0
0.15719	0	13.9	0.53333	0.0
0.1382	0	13.3	0.4	0.0
0.23098	0	13.1	0.1	1.0
0.20941	0	13.4	0.36667	0.0
0.30926	1	9.1	0.86667	0.0
0.32235	0	12.9	0.73333	1.0
0.17095	0	14.3	0.76667	0.0
0.32661	0	13.8	0.53333	0.0
0.23278	0	12.7	0.53333	0.0
0.26857	0	12.7	0.5	0.0
0.26919	0	13.6	0.4	0.0
0.14549	0	14.1	0.1	0.0
0.17792	0	13.0	0.33333	0.0
0.14744	0	13.3	0.43333	1.0
0.28431	1	3.9	0.73333	0.0
0.35257	0	13.4	0.96667	0.0
0.29578	0	13.9	0.6	0.0
0.19594	0	13.2	0.7	1.0
0.24059	1	8.6	0.86667	0.0
0.16837	0	13.1	0.7	1.0
0.13033	0	12.8	0.73333	1.0
0.22915	1	1.3	0.43333	0.0
0.16556	0	14.4	0.66667	0.0
0.14406	0	13.3	0.13333	1.0
0.1593	0	14.3	0.06667	0.0
0.31153	1	3.3	0.3	1.0
0.46917	1	11.3	0.93333	1.0
0.14523	0	12.8	0.46667	1.0
0.21773	0	12.8	0.93333	0.0
0.17881	0	13.0	0.36667	1.0
0.33284	0	12.8	0.66667	0.0
0.21815	0	13.0	0.8	0.0
0.34998	0	14.1	0.83333	0.0
0.3084	0	13.5	0.5	1.0
0.31625	0	13.7	0.06667	1.0
0.18428	0	14.1	0.6	0.0
0.17949	0	14.0	0.73333	0.0
0.17414	0	13.1	0.46667	0.0
0.22863	0	14.2	0.83333	0.0
0.12082	0	14.0	0.2	0.0
0.15419	1	8.6	0.43333	0.0
0.36837	1	5.3	0.9	1.0
0.13997	0	13.4	0.7	0.0
0.18581	0	13.3	0.46667	1.0
0.09596	0	13.4	0.3	0.0
0.2069	0	12.8	0.03333	1.0
0.26398	0	12.8	0.66667	1.0
0.13008	0	12.8	0.06667	1.0
0.10876	0	13.1	0.03333	0.0
0.29612	0	12.9	0.66667	0.0
0.59316	1	9.0	0.96667	0.0
0.22289	0	12.7	0.73333	0.0
0.2137	0	14.3	0.66667	0.0
0.23218	0	14.3	0.1	0.0
0.1483	0	13.3	0.13333	1.0
0.27648	1	8.1	0.33333	1.0
0.35655	1	9.4	0.76667	0.0
0.16597	0	13.7	0.53333	0.0
0.34053	1	3.6	0.86667	0.0
0.1491	0	13.9	0.36667	0.0
0.34244	0	13.6	0.4	1.0
0.37184	0	13.7	0.7	0.0
0.14467	0	14.3	0.06667	0.0
0.29361	1	12.1	0.83333	0.0
0.21917	0	9.2	0.76667	0.0
0.17919	1	7.8	0.6	0.0
0.16576	0	13.1	0.36667	0.0
0.25173	0	12.7	0.83333	0.0
0.23557	0	13.2	0.9	1.0
0.1697	1	9.5	0.73333	0.0
0.21762	0	14.2	0.86667	0.0
0.1848	0	13.7	0.66667	1.0
0.3194	0	12.8	1.0	0.0
0.37694	0	13.3	0.86667	1.0
0.17338	0	12.9	0.7	0.0
0.27748	0	12.7	0.43333	1.0
0.1463	1	0.6	0.63333	1.0
0.25605	0	12.9	0.53333	0.0
0.12837	0	13.4	0.23333	0.0
0.20818	0	13.0	0.83333	0.0
0.25459	0	13.3	0.73333	0.0
0.17313	0	12.7	0.5	1.0
0.24104	0	13.0	0.63333	0.0
0.24057	0	13.4	0.9	1.0
0.34149	1	1.3	0.63333	1.0
0.15999	0	13.8	0.26667	0.0
0.18227	0	12.7	0.7	1.0
0.11685	0	13.2	0.5	1.0
0.17765	1	10.2	0.16667	1.0
0.34512	0	12.7	0.6	0.0
0.25879	0	13.7	0.66667	0.0
0.14716	0	13.0	0.43333	0.0
0.22893	1	9.4	0.0	1.0
0.20101	0	13.6	0.36667	1.0
0.1906	0	13.4	0.5	0.0
0.35396	0	13.0	0.56667	0.0
0.20593	0	12.7	0.36667	1.0
0.08246	0	12.8	0.1	1.0
0.21237	0	13.1	0.26667	0.0
0.17806	0	13.7	0.06667	1.0
0.76691	1	1.9	0.83333	1.0
0.10197	0	13.1	0.3	0.0
0.23359	0	12.8	0.4	0.0
0.17303	0	13.9	0.13333	0.0
0.29798	0	10.8	0.83333	1.0
0.2925	1	7.3	0.8	0.0
0.27304	0	14.1	0.7	0.0
0.21504	0	13.2	0.66667	1.0
0.20542	0	13.6	0.03333	1.0
0.30368	0	12.8	0.23333	1.0
0.32731	1	10.0	0.9	1.0
0.16006	0	13.4	0.6	0.0
0.22997	1	1.4	0.3	0.0
0.26764	0	13.3	0.96667	1.0
0.1623	0	14.5	0.23333	0.0
0.26567	0	13.3	0.7	0.0
0.40281	1	6.8	0.76667	1.0
0.19806	0	13.1	0.7	1.0
0.22386	0	13.3	0.63333	0.0
0.54452	1	4.8	0.1	0.0
0.33119	1	12.4	0.66667	1.0
0.172	0	13.2	0.43333	1.0
0.3007	1	5.7	0.86667	0.0
0.27435	0	13.8	0.53333	1.0
0.36981	0	12.7	0.43333	1.0
0.14769	0	13.3	0.26667	1.0
0.35298	0	13.3	0.9	0.0
0.10487	0	13.3	0.23333	1.0
0.18626	0	13.8	0.36667	0.0
0.20404	0	12.7	0.83333	0.0
0.21303	0	13.0	0.76667	1.0
0.22499	0	13.2	0.63333	1.0
0.21187	0	10.8	0.03333	1.0
0.42251	1	9.3	0.7	0.0
0.18755	0	13.0	0.53333	1.0
0.21293	1	6.5	0.8	0.0
0.14028	0	13.6	0.06667	0.0
0.24458	0	13.9	0.6	1.0
0.23924	1	11.4	0.3	0.0
0.69409	1	10.1	0.76667	1.0
0.20768	0	13.9	0.7	1.0
0.18928	0	12.9	0.73333	0.0
0.3865	0	12.8	0.83333	1.0
0.23096	1	2.8	0.4	1.0
0.17003	0	13.6	0.1	1.0
0.26424	0	12.8	0.86667	1.0
0.13331	0	14.1	0.4	1.0
0.19766	0	12.8	0.66667	1.0
0.35734	0	13.3	0.6	1.0
0.14933	0	13.3	0.63333	0.0
0.19337	0	13.2	0.6	1.0
0.13771	0	13.3	0.6	0.0
0.19433	0	13.5	0.23333	0.0
0.17821	0	12.7	0.63333	0.0
0.14165	1	9.3	0.06667	1.0
0.18913	0	12.9	0.5	0.0
0.21072	0	12.7	0.8	0.0
0.15857	1	2.7	0.23333	1.0
0.27001	0	12.8	0.9	1.0
0.28362	1	9.7	0.76667	0.0
0.30848	0	12.7	0.83333	0.0
0.53549	1	12.1	0.93333	1.0
0.25579	0	12.8	0.9	0.0
0.15775	0	12.7	0.36667	1.0
0.12754	0	13.3	0.4	0.0
0.31187	0	13.7	0.9	0.0
0.16602	0	13.0	0.26667	0.0
0.42352	1	9.3	0.86667	0.0
0.20481	0	13.6	0.36667	1.0
0.28736	1	9.5	0.9	1.0
0.27109	0	14.1	0.66667	0.0
0.16878	0	13.3	0.43333	0.0
0.30137	0	12.8	0.33333	0.0
0.13861	0	14.1	0.46667	0.0
0.13754	0	13.6	0.33333	0.0
0.2026	0	14.0	0.7	1.0
0.09598	0	13.1	0.06667	1.0
0.28524	0	12.9	0.7	1.0
0.44193	0	12.8	0.76667	0.0
0.30292	0	13.0	0.66667	1.0
0.18229	0	13.6	0.23333	0.0
0.66623	1	11.5	0.9	1.0
0.1727	0	10.7	0.73333	0.0
0.25891	0	13.0	0.26667	0.0
0.66161	1	1.3	0.5	0.0
0.21801	0	13.1	0.8	0.0
0.13873	0	13.7	0.7	0.0
0.24579	0	13.3	0.36667	0.0
0.11094	0	14.5	0.0	1.0
0.12476	0	13.4	0.23333	1.0
0.4462	0	12.7	0.96667	0.0
0.16407	0	13.0	0.3	1.0
0.22932	0	14.1	0.46667	1.0
0.34434	0	13.3	0.73333	1.0
0.17342	0	13.1	0.76667	0.0
0.20072	1	3.7	0.76667	0.0
0.37556	1	9.0	0.96667	1.0
0.18381	1	1.9	0.33333	0.0
0.27645	1	5.2	0.8	0.0
0.18507	0	13.6	0.46667	1.0
0.24288	0	14.0	0.73333	1.0
0.1766	1	1.5	0.16667	1.0
0.21543	0	12.8	0.8	0.0
0.10583	0	12.8	0.13333	1.0
0.16288	0	12.8	0.53333	0.0
0.39961	1	3.3	0.16667	0.0
0.13724	0	13.8	0.2	0.0
0.24641	0	13.2	0.26667	1.0
0.46367	0	13.8	0.46667	0.0
0.41687	0	14.0	0.8	0.0
0.11754	0	13.1	0.46667	0.0
0.19729	0	13.1	0.4	1.0
0.2109	1	9.9	0.63333	1.0
0.10118	0	12.9	0.2	1.0
0.09413	0	13.0	0.3	1.0
0.25151	0	14.4	0.5	1.0
0.26887	0	14.4	0.66667	0.0
0.23482	0	13.1	0.86667	0.0
0.20448	1	3.6	0.76667	0.0
0.13174	0	13.2	0.6	0.0
0.14804	0	14.0	0.26667	1.0
0.17839	0	13.2	0.46667	1.0
0.13224	0	13.1	0.56667	0.0
0.10857	0	13.3	0.43333	0.0
0.20616	0	14.3	0.83333	0.0
0.24829	1	1.6	0.43333	0.0
0.53764	0	13.9	0.43333	0.0
0.15452	0	12.7	0.36667	0.0
0.17559	0	14.5	0.26667	0.0
0.12403	0	14.4	0.06667	1.0
0.17001	0	13.5	0.03333	0.0
0.52465	1	0.3	0.8	0.0
0.28685	1	8.5	0.8	0.0
0.74842	1	3.8	0.96667	1.0
0.15688	0	13.9	0.1	0.0
0.21743	0	13.0	0.66667	1.0
0.18578	0	13.2	0.7	0.0
0.13765	0	13.8	0.23333	0.0
0.1309	0	14.2	0.2	0.0
0.24221	1	8.4	0.83333	1.0
0.09053	0	12.8	0.13333	0.0
0.09834	0	13.3	0.3	0.0
0.16413	0	13.9	0.5	0.0
0.1565	0	13.0	0.06667	0.0
0.24635	0	14.0	0.4	1.0
0.22256	0	13.2	0.86667	1.0
0.17466	0	13.8	0.46667	0.0
0.22293	0	14.2	0.36667	0.0
0.1079	0	12.9	0.16667	1.0
0.12319	0	13.7	0.13333	1.0
0.18363	0	12.9	0.53333	0.0
0.18712	0	13.1	0.33333	1.0
0.13271	0	14.5	0.13333	1.0
0.1808	0	13.8	0.8	0.0
0.13201	0	12.9	0.43333	0.0
0.28059	1	11.4	0.86667	1.0
0.16654	0	3.8	0.26667	1.0
0.16289	0	13.1	0.36667	0.0
0.16864	1	3.3	0.66667	0.0
0.26543	0	13.5	0.9	0.0
0.17751	0	12.8	0.8	1.0
0.20535	0	12.9	0.03333	1.0
0.24874	0	12.7	0.36667	1.0
0.15546	1	6.3	0.76667	0.0
0.24609	0	13.3	0.93333	0.0
0.5547	0	12.7	0.53333	1.0
0.13756	0	13.4	0.43333	0.0
0.09805	0	14.2	0.63333	0.0
0.18887	0	12.1	0.0	0.0
0.17335	0	12.7	0.66667	0.0
0.19084	0	12.8	0.13333	1.0
0.45287	0	12.7	0.96667	0.0
0.18614	0	12.7	0.43333	0.0
0.127	0	13.7	0.03333	1.0
0.15634	0	13.6	0.06667	0.0
0.4364	1	6.2	0.66667	1.0
0.21361	0	12.8	0.0	1.0
0.27342	0	14.0	0.46667	0.0
0.6735	1	4.7	0.9	0.0
0.37574	0	12.8	0.76667	1.0
0.55468	1	9.0	0.8	1.0
0.14169	0	12.8	0.46667	1.0
0.21713	1	12.4	0.86667	1.0
0.1821	0	13.6	0.4	1.0
0.17619	0	13.1	0.56667	0.0
0.11982	1	1.5	0.2	0.0
0.10259	0	12.7	0.13333	1.0
0.26798	0	12.9	0.8	1.0
0.31233	0	13.8	0.9	0.0
0.47672	0	13.5	0.8	1.0
0.1938	1	12.2	0.73333	1.0
0.28785	0	9.5	0.36667	0.0
0.37443	0	12.8	0.9	1.0
0.27552	0	5.4	0.9	0.0
0.16715	0	13.1	0.0	0.0
0.35171	0	13.4	0.73333	1.0
0.2778	1	9.7	0.83333	0.0
0.28874	0	12.7	0.83333	0.0
0.35291	0	13.2	0.63333	0.0
0.15416	0	13.1	0.16667	1.0
0.12737	0	12.7	0.66667	0.0
0.13443	1	0.4	0.56667	0.0
0.14597	0	14.4	0.43333	1.0
0.11968	0	13.8	0.03333	0.0
0.33435	0	13.6	0.13333	0.0
0.17715	0	12.8	0.5	0.0
0.23709	1	5.8	0.96667	0.0
0.10529	0	13.0	0.23333	1.0
0.20408	1	7.8	0.5	1.0
0.30123	0	13.7	0.76667	1.0
0.1432	0	14.3	0.36667	0.0
0.22527	0	12.8	0.4	0.0
0.16472	0	12.8	0.86667	1.0
0.40106	0	12.8	0.46667	1.0
0.36808	0	13.2	0.93333	0.0
0.1534	1	4.0	0.43333	0.0
0.232	0	14.1	0.93333	0.0
0.52802	0	13.0	0.8	1.0
0.36124	1	0.1	0.83333	1.0
0.19842	0	13.4	0.06667	0.0
0.13759	0	13.6	0.23333	0.0
0.20896	0	13.3	0.7	0.0
0.32139	1	7.5	0.73333	1.0
0.12866	0	13.3	0.23333	0.0
0.33736	1	6.3	0.93333	1.0
0.16639	0	13.3	0.6	0.0
0.40119	0	12.8	0.86667	0.0
0.12282	0	13.9	0.33333	0.0
0.41159	0	13.5	0.1	0.0
0.25301	1	4.2	0.8	0.0
0.1473	0	13.1	0.7	0.0
0.21564	0	13.6	0.46667	0.0
0.3123	1	6.1	0.8	1.0
0.29286	0	5.1	0.9	1.0
0.24332	0	13.0	0.5	0.0
0.25013	0	13.2	0.73333	1.0
0.23541	0	14.1	0.56667	0.0
0.15872	0	12.9	0.86667	0.0
0.18107	0	12.8	0.36667	1.0
0.17981	1	7.9	0.3	0.0
0.34447	1	5.8	0.86667	1.0
0.31895	0	13.0	0.6	0.0
0.24385	0	13.0	0.53333	0.0
0.39721	1	2.8	0.83333	0.0
0.2953	0	12.9	0.73333	1.0
0.16915	1	4.5	0.06667	1.0
0.23682	0	13.4	0.36667	0.0
0.37472	0	13.4	0.23333	1.0
0.21992	1	2.2	0.43333	1.0
0.1609	0	12.8	0.1	1.0
0.33929	0	12.7	0.63333	0.0
0.15863	0	13.9	0.3	1.0
0.22795	0	13.7	0.8	1.0
0.21153	0	12.7	0.5	1.0
0.10552	0	12.8	0.7	0.0
0.2799	0	13.3	0.2	1.0
0.11953	0	13.1	0.33333	0.0
0.37287	0	13.6	0.6	1.0
0.22147	0	12.8	0.76667	1.0
0.3726	0	14.0	0.36667	0.0
0.13966	0	14.4	0.63333	0.0
0.31922	1	9.0	0.9	0.0
0.11959	0	13.0	0.06667	0.0
0.3846	1	2.9	0.76667	0.0
0.14092	0	12.7	0.13333	0.0
0.21599	1	8.0	0.73333	1.0
0.14674	0	13.9	0.13333	1.0
0.43052	1	6.0	0.56667	1.0
0.27285	0	13.9	0.5	1.0
0.28354	0	12.9	1.0	0.0
0.2027	0	13.2	0.36667	0.0
0.19846	0	12.9	0.46667	1.0
0.21349	1	8.2	0.66667	0.0
0.29132	0	13.9	0.3	1.0
0.21976	0	13.6	0.86667	0.0
0.13213	0	12.8	0.5	0.0
0.1518	1	5.8	0.5	0.0
0.14511	0	13.6	0.53333	0.0
0.20292	0	13.5	0.56667	1.0
0.21787	0	13.0	0.53333	1.0
0.25586	0	13.4	0.56667	1.0
0.15518	0	13.6	0.43333	0.0
0.20222	0	13.4	0.7	0.0
0.1298	0	12.8	0.06667	1.0
0.10469	0	13.1	0.16667	0.0
0.25963	1	3.9	0.83333	1.0
0.25979	0	13.6	0.26667	0.0
0.12362	0	12.8	0.36667	0.0
0.23489	0	13.3	0.86667	1.0
0.1895	0	13.5	0.4	0.0
0.32091	0	14.4	0.6	1.0
0.11755	0	13.9	0.13333	0.0
0.28985	1	12.3	0.63333	0.0
0.37572	0	13.4	0.7	0.0
0.2038	0	13.5	0.73333	1.0
0.16323	0	13.6	0.66667	0.0
0.30836	0	12.8	0.7	0.0
0.16685	0	13.8	0.23333	1.0
0.23056	0	13.1	0.9	0.0
0.15127	0	12.8	0.13333	1.0
0.18728	0	12.7	0.6	1.0
0.19179	0	13.3	0.83333	0.0
0.17131	0	12.8	0.63333	1.0
0.18103	0	14.3	0.63333	0.0
0.19759	0	13.5	0.46667	0.0
0.16544	0	12.7	0.26667	0.0
0.10922	0	12.7	0.4	0.0
0.34614	0	13.2	0.96667	1.0
0.18156	0	13.4	0.5	0.0
0.1228	0	13.6	0.3	0.0
0.19694	0	13.0	0.46667	0.0
0.26969	0	13.3	0.7	0.0
0.26886	1	9.8	0.76667	1.0
0.20963	0	13.4	0.1	0.0
0.23572	0	12.8	0.8	0.0
0.5502	0	9.0	0.93333	0.0
0.248	0	13.9	0.53333	0.0
0.25796	0	14.0	0.76667	1.0
0.11683	0	13.5	0.2	0.0
0.22039	0	14.4	0.46667	0.0
0.21607	0	13.2	0.9	1.0
0.11619	0	13.0	0.2	0.0
0.22383	0	13.7	0.43333	0.0
0.14195	0	13.3	0.3	0.0
0.14155	0	12.9	0.23333	1.0
0.30667	1	10.8	0.83333	1.0
0.15386	0	13.3	0.73333	0.0
0.20915	1	11.6	0.76667	1.0
0.13844	1	1.8	0.56667	0.0
0.20733	0	13.3	0.66667	0.0
0.15764	0	12.8	0.66667	0.0
0.29151	0	13.1	0.66667	0.0
0.19491	0	14.4	0.06667	1.0
0.17463	0	13.6	0.76667	0.0
0.46878	0	6.0	0.76667	1.0
0.26437	1	3.7	0.96667	0.0
0.29936	0	1.7	0.83333	1.0
0.19401	0	14.4	0.4	0.0
0.3707	0	13.1	0.56667	1.0
0.36442	1	10.1	0.63333	0.0
0.24515	0	13.4	0.26667	0.0
0.22005	0	13.1	0.36667	0.0
0.37358	0	13.2	0.83333	1.0
0.18725	0	13.3	0.3	0.0
0.15825	0	13.9	0.43333	0.0
0.28514	0	12.7	0.96667	0.0
0.21428	0	12.7	0.83333	0.0
0.29066	0	14.0	0.3	0.0
0.24009	1	5.5	0.26667	0.0
0.17575	0	13.0	1.0	0.0
0.28475	1	2.8	0.8	1.0
0.21991	0	13.3	0.6	1.0
0.27455	0	13.6	0.56667	1.0
0.24873	0	12.7	0.53333	0.0
0.17475	0	13.0	0.26667	0.0
0.19005	1	12.1	0.66667	1.0
0.33338	0	12.8	0.6	1.0
0.1214	1	10.8	0.06667	1.0
0.15815	1	11.9	0.26667	0.0
0.28074	0	13.1	0.6	1.0
0.26576	0	12.7	0.86667	0.0
0.28765	0	12.7	0.8	1.0
0.35949	0	2.8	0.76667	0.0
0.19688	0	12.9	0.36667	0.0
0.15544	0	14.1	0.23333	1.0
0.35897	1	8.8	0.96667	1.0
0.30243	0	12.9	0.83333	0.0
0.13508	0	13.2	0.23333	0.0
0.13769	0	14.5	0.03333	0.0
0.38423	0	13.0	0.86667	1.0
0.18342	0	13.6	0.5	0.0
0.27546	0	13.4	0.73333	0.0
0.23442	0	12.9	0.73333	1.0
0.38779	1	4.2	0.93333	0.0
0.39073	1	12.2	0.96667	0.0
0.31711	1	4.1	0.66667	0.0
0.32779	0	12.8	0.6	1.0
0.21827	0	13.1	0.63333	0.0
0.11711	0	13.3	0.1	0.0
0.20662	0	12.7	0.66667	0.0
0.1641	0	13.3	0.13333	0.0
0.16333	0	13.8	0.36667	0.0
0.23962	0	14.4	0.56667	1.0
0.44564	0	12.9	0.73333	1.0
0.1992	0	12.8	0.46667	1.0
0.32829	0	13.2	0.7	1.0
0.19855	0	13.9	0.23333	0.0
0.15844	0	12.7	0.4	0.0
0.16655	0	14.4	0.46667	0.0
0.19599	0	13.1	0.7	1.0
0.11678	0	12.8	0.23333	0.0
0.28431	0	13.1	0.7	0.0
0.12691	0	13.0	0.16667	0.0
0.25927	0	14.1	0.8	1.0
0.25467	0	12.7	0.7	1.0
0.34157	0	13.0	0.3	0.0
0.17728	0	13.1	0.5	1.0
0.08884	0	12.7	0.06667	1.0
0.60315	0	2.3	0.96667	0.0
0.14609	0	12.9	0.13333	0.0
0.10646	0	12.7	0.03333	0.0
0.30397	0	12.7	0.93333	1.0
0.15645	0	13.0	0.63333	1.0
0.15404	0	13.4	0.66667	0.0
0.11513	0	12.7	0.3	0.0
0.15677	0	13.7	0.23333	1.0
0.44178	0	13.6	1.0	1.0
0.28282	0	13.2	0.53333	0.0
0.21096	0	13.3	0.66667	1.0
0.21124	0	13.3	0.46667	0.0
0.19093	0	13.6	0.3	0.0
0.15694	0	12.8	0.23333	0.0
0.58416	0	13.3	0.63333	1.0
0.14173	0	13.5	0.66667	0.0
0.25237	0	13.6	0.66667	0.0
0.3993	0	3.4	0.33333	1.0
0.13063	0	12.8	0.33333	0.0
0.19097	0	13.0	0.63333	0.0
0.16735	1	11.9	0.0	0.0
0.0914	0	14.1	0.0	1.0
0.38239	1	11.7	0.9	0.0
0.33953	0	12.8	0.96667	1.0
0.34461	1	6.1	0.83333	0.0
0.17703	0	13.7	0.73333	0.0
0.35793	0	13.0	0.83333	1.0
0.24291	0	14.5	0.66667	1.0
0.14849	0	13.0	0.2	1.0
0.12936	0	12.7	0.3	0.0
0.22428	0	13.0	0.46667	1.0
0.22141	0	13.9	0.33333	1.0
0.23059	0	13.7	0.76667	0.0
0.18292	0	13.3	0.66667	0.0
0.15027	0	12.9	0.76667	1.0
0.16092	0	14.1	0.86667	0.0
0.1968	0	13.1	0.6	1.0
0.12621	0	12.7	0.3	0.0
0.31562	0	13.3	0.63333	1.0
0.16757	0	13.1	0.4	0.0
0.1953	1	11.2	0.2	1.0
0.63802	0	12.9	0.8	0.0
0.14765	0	12.8	0.1	1.0
0.14954	0	13.1	0.13333	0.0
0.13383	0	13.3	0.13333	0.0
0.61166	1	3.4	0.93333	1.0
0.35637	0	13.4	0.73333	1.0
0.12422	0	13.6	0.7	0.0
0.18116	0	13.2	0.76667	1.0
0.20901	1	10.1	0.63333	0.0
0.27526	0	13.5	0.83333	0.0
0.19548	1	6.8	0.76667	0.0
0.46924	0	13.8	0.23333	1.0
0.11977	0	12.8	0.13333	1.0
0.39246	1	5.5	0.33333	1.0
0.3321	1	10.6	0.9	0.0
0.2147	1	2.0	0.73333	1.0
0.17671	0	6.3	0.76667	0.0
0.41056	1	4.5	0.93333	1.0
0.24354	1	12.4	0.33333	1.0
0.52267	0	13.3	0.53333	1.0
0.16673	0	12.7	0.23333	1.0
0.23855	0	14.1	0.93333	0.0
0.32824	0	12.8	0.83333	0.0
0.16328	0	13.0	0.63333	0.0
0.14506	0	12.8	0.66667	0.0
0.2726	1	9.5	0.9	0.0
0.3259	1	10.4	0.76667	1.0
0.33499	0	12.9	0.73333	0.0
0.40448	0	13.4	0.8	0.0
0.25258	0	13.1	0.36667	1.0
0.18897	0	14.0	0.4	1.0
0.43521	1	0.8	0.83333	1.0
0.36348	1	9.3	1.0	0.0
0.2094	0	12.7	0.73333	0.0
0.1442	0	13.3	0.3	0.0
0.16268	0	13.1	0.46667	0.0
0.52202	1	12.4	0.66667	0.0
0.22506	0	13.1	0.73333	0.0
0.16646	1	1.6	0.36667	1.0
0.3197	0	13.1	0.96667	1.0
0.44011	1	8.8	0.86667	0.0
0.14673	0	14.1	0.8	0.0
0.46839	1	9.7	0.2	0.0
0.14398	0	13.6	0.66667	0.0
0.17577	1	11.9	0.63333	1.0
0.62048	1	6.7	0.63333	1.0
0.20931	0	13.2	0.93333	1.0
0.24055	0	12.8	0.66667	0.0
0.14955	0	13.5	0.0	0.0
0.48959	1	11.6	0.63333	1.0
0.1604	0	13.1	0.46667	0.0
0.2936	0	13.1	0.96667	0.0
0.296	0	13.6	0.96667	0.0
0.27865	0	13.2	0.96667	1.0
0.18182	0	12.8	0.8	0.0
0.48734	0	12.7	0.76667	0.0
0.46926	1	9.4	0.93333	0.0
0.38201	0	13.5	0.96667	0.0
0.16389	0	6.9	0.16667	0.0
0.23104	1	5.3	0.86667	0.0
0.18708	0	13.4	0.06667	1.0
0.15052	0	14.5	0.3	0.0
0.18925	0	12.7	0.9	1.0
0.20816	0	12.8	0.76667	1.0
0.17683	0	13.0	0.66667	1.0
0.30856	1	2.0	0.13333	1.0
0.16865	0	13.3	0.26667	1.0
0.12827	0	12.9	0.2	0.0
0.1569	0	13.1	0.4	1.0
0.4237	1	11.6	0.9	1.0
0.28884	0	13.6	0.43333	0.0
0.29901	0	13.3	0.83333	0.0
0.14072	0	13.2	0.33333	0.0
0.71829	1	0.1	0.4	1.0
0.14045	0	13.7	0.2	0.0
0.19159	0	13.8	0.8	0.0
0.14182	0	13.2	0.36667	0.0
0.23776	0	13.4	0.86667	1.0
0.31218	0	14.2	0.43333	1.0
0.11793	0	13.3	0.3	1.0
0.17464	0	13.4	0.3	0.0
0.21525	0	13.0	0.63333	0.0
0.28095	0	12.7	0.73333	1.0
0.34366	0	13.4	0.9	1.0
0.21128	0	13.1	0.9	0.0
0.19095	0	12.8	0.1	1.0
0.27996	0	13.3	0.46667	0.0
0.22872	1	4.9	0.76667	1.0
0.46578	0	12.8	0.83333	1.0
0.24765	0	12.9	0.3	1.0
0.29034	0	13.3	0.3	0.0
0.24921	0	13.4	0.83333	0.0
0.31417	0	12.8	0.83333	0.0
0.28482	0	13.6	0.16667	0.0
0.1179	0	13.4	0.13333	1.0
0.16633	0	13.0	0.4	0.0
0.26997	1	7.3	0.73333	1.0
0.21124	0	13.1	0.5	1.0
0.11498	1	11.2	0.23333	1.0
0.19015	0	13.5	0.4	0.0
0.22304	0	13.3	0.66667	1.0
0.35578	1	12.8	0.9	0.0
0.20418	0	13.8	0.8	0.0
0.1459	0	13.2	0.26667	0.0
0.25778	0	13.4	0.36667	1.0
0.13937	0	12.9	0.43333	1.0
0.26512	0	13.4	0.66667	1.0
0.21688	1	11.1	0.93333	1.0
0.22752	1	12.0	0.46667	1.0
0.16311	0	13.9	0.53333	0.0
0.22555	0	13.4	0.63333	1.0
0.13362	1	4.1	0.33333	0.0
0.4396	0	13.9	0.83333	1.0
0.5506	1	9.5	0.86667	1.0
0.31089	0	12.8	0.93333	0.0
0.16514	0	14.0	0.53333	1.0
0.26944	0	12.9	0.93333	0.0
[truncated: 29,880 more rows]
