# Supplementary material for: Plasma proteomic profiles predict individual future health risk
Source: Nat Commun. 2023 Nov 28;14:7817. doi: 10.1038/s41467-023-43575-7 (PMC10684756; doi:10.1038/s41467-023-43575-7)
Supplement: Supplementary file 15 — Source Data [file 41467_2023_43575_MOESM15_ESM.zip › SourceData/Figure2_SourceData/Nervous system disorders.csv]

ProRS	incident_event	censored_years	Age	Sex
0.2338	0	14.3	0.5	0.0
0.10246	0	13.5	0.43333	1.0
0.24205	0	13.4	0.4	1.0
0.06318	0	13.6	0.56667	1.0
0.40406	1	1.4	0.76667	1.0
0.23959	0	13.3	0.33333	0.0
0.18824	0	13.4	0.83333	1.0
0.06518	0	12.9	0.23333	1.0
0.07607	0	13.7	0.06667	0.0
0.10317	0	13.6	0.63333	0.0
0.05038	0	13.2	0.03333	1.0
0.08156	0	14.2	0.4	1.0
0.13526	0	12.9	0.86667	0.0
0.25013	0	14.1	0.76667	1.0
0.10319	0	14.4	0.76667	1.0
0.07502	0	13.5	0.36667	0.0
0.22853	0	13.4	0.46667	1.0
0.26581	0	13.0	0.5	1.0
0.23718	0	13.4	0.86667	1.0
0.10918	1	10.6	0.63333	0.0
0.09031	0	14.4	0.13333	0.0
0.07459	0	12.8	0.13333	1.0
0.13269	0	13.9	0.63333	0.0
0.13909	0	13.0	0.46667	1.0
0.10637	1	8.2	0.46667	0.0
0.28048	0	13.3	0.9	0.0
0.10546	0	12.8	0.1	0.0
0.07755	0	14.0	0.3	1.0
0.0964	1	4.0	0.0	0.0
0.12788	0	12.8	0.66667	1.0
0.10944	0	12.9	0.4	0.0
0.18778	0	13.4	0.73333	1.0
0.16577	0	13.6	0.86667	1.0
0.13432	0	13.5	0.66667	0.0
0.25362	0	13.2	0.7	1.0
0.13776	0	13.0	0.03333	0.0
0.18812	0	14.4	0.8	1.0
0.20428	0	12.8	0.96667	0.0
0.1987	1	8.4	0.63333	0.0
0.08597	0	10.4	0.83333	0.0
0.13037	0	12.8	0.53333	0.0
0.10013	0	13.4	0.73333	0.0
0.16978	0	12.7	0.06667	0.0
0.08665	0	12.8	0.4	1.0
0.13171	0	13.3	0.23333	1.0
0.05919	0	13.2	0.13333	0.0
0.136	0	12.8	0.73333	1.0
0.26598	0	13.9	0.86667	1.0
0.12109	0	13.8	0.4	0.0
0.15603	0	13.0	0.63333	1.0
0.07177	0	13.0	0.16667	1.0
0.15544	0	13.4	0.66667	0.0
0.23187	0	13.8	0.76667	0.0
0.08125	0	13.0	0.33333	0.0
0.20913	0	12.9	0.76667	0.0
0.10022	0	12.7	0.16667	1.0
0.07928	0	14.1	0.6	0.0
0.13367	0	14.2	0.1	0.0
0.15977	0	13.2	0.73333	1.0
0.10285	0	12.7	0.2	0.0
0.09158	0	13.2	0.1	0.0
0.12534	0	13.0	0.23333	0.0
0.08504	0	13.1	0.0	0.0
0.18102	0	12.8	1.0	1.0
0.19353	0	14.1	0.53333	1.0
0.09641	0	13.0	0.43333	1.0
0.11343	0	14.1	0.36667	0.0
0.39835	0	13.6	0.36667	0.0
0.14627	0	13.4	0.73333	0.0
0.22563	0	13.4	0.86667	0.0
0.26197	1	6.9	0.86667	1.0
0.23879	1	11.1	0.73333	1.0
0.12047	0	12.8	0.6	0.0
0.14033	1	11.4	0.7	1.0
0.15298	0	13.2	0.9	1.0
0.09994	0	12.7	0.1	0.0
0.28402	1	0.3	0.7	1.0
0.15479	0	13.6	0.73333	0.0
0.06666	0	12.9	0.03333	0.0
0.39386	0	2.0	0.93333	1.0
0.10979	0	13.8	0.23333	0.0
0.11829	0	13.3	0.2	0.0
0.18564	0	13.6	0.63333	0.0
0.08548	0	13.0	0.06667	0.0
0.14493	1	11.1	0.3	1.0
0.18373	0	13.0	0.76667	0.0
0.09803	0	12.7	0.76667	0.0
0.09231	0	12.7	0.73333	1.0
0.0683	0	13.0	0.16667	1.0
0.16531	0	13.3	0.63333	1.0
0.10198	0	13.2	0.7	0.0
0.09751	1	6.6	0.6	0.0
0.09788	0	12.8	0.23333	1.0
0.11017	1	8.7	0.56667	0.0
0.1324	0	12.7	0.86667	1.0
0.33196	0	13.4	0.93333	0.0
0.32562	1	5.1	0.93333	1.0
0.14009	0	14.3	0.76667	0.0
0.1707	0	10.4	0.16667	1.0
0.08586	0	13.2	0.93333	1.0
0.12156	0	12.8	0.13333	1.0
0.10095	0	13.0	0.86667	0.0
0.07852	0	12.7	0.33333	0.0
0.31566	1	3.7	0.3	0.0
0.09504	0	14.3	0.1	0.0
0.27341	0	13.1	0.3	0.0
0.39597	0	13.4	0.6	1.0
0.25048	0	12.7	0.66667	1.0
0.07761	0	13.0	0.16667	1.0
0.21211	0	12.8	0.86667	0.0
0.19195	0	13.2	0.33333	0.0
0.12842	1	8.2	0.26667	0.0
0.15625	0	13.6	0.8	0.0
0.27077	0	12.9	0.83333	1.0
0.23843	0	13.3	0.46667	1.0
0.09062	0	13.3	0.83333	0.0
0.07106	0	13.2	0.56667	0.0
0.16425	1	6.7	0.76667	1.0
0.13577	0	14.0	0.63333	1.0
0.05195	0	12.8	0.06667	0.0
0.17654	0	13.4	1.0	0.0
0.10961	0	13.4	0.46667	0.0
0.06636	0	14.4	0.13333	1.0
0.16173	0	13.0	0.13333	0.0
0.17018	0	13.0	0.8	1.0
0.15811	0	13.1	0.73333	0.0
0.18473	0	13.7	0.73333	1.0
0.08761	1	5.4	0.53333	0.0
0.06892	0	14.0	0.36667	1.0
0.08316	0	13.3	0.8	0.0
0.17826	0	13.4	0.63333	1.0
0.11494	0	13.6	0.06667	1.0
0.22849	0	13.0	0.96667	1.0
0.09303	1	3.3	0.06667	0.0
0.27826	0	13.0	0.8	1.0
0.22173	0	13.5	0.96667	1.0
0.12962	0	13.7	0.73333	1.0
0.07416	0	13.9	0.4	0.0
0.08187	0	12.8	0.33333	1.0
0.13459	0	13.6	0.6	1.0
0.14808	0	13.0	0.73333	0.0
0.08638	0	13.3	0.66667	1.0
0.16114	1	1.2	0.93333	0.0
0.22045	0	13.0	0.86667	1.0
0.0736	0	12.7	0.03333	1.0
0.12203	0	12.7	0.3	0.0
0.23108	0	13.2	0.7	1.0
0.26672	0	13.6	0.83333	0.0
0.10057	0	12.7	0.7	1.0
0.10366	0	13.1	0.8	1.0
0.05554	0	13.5	0.56667	1.0
0.12072	0	13.5	0.63333	0.0
0.26134	0	14.2	0.63333	1.0
0.15798	0	12.9	0.2	1.0
0.12491	0	12.7	0.16667	0.0
0.27251	1	10.3	0.93333	0.0
0.09812	0	12.8	0.43333	0.0
0.19476	0	13.6	0.63333	1.0
0.11743	0	12.8	0.73333	0.0
0.08607	0	13.6	0.06667	0.0
0.11101	0	13.4	0.76667	1.0
0.12063	0	13.0	0.36667	0.0
0.1168	1	12.6	0.9	1.0
0.12795	0	14.1	0.46667	1.0
0.24471	0	13.4	0.53333	0.0
0.10512	0	13.9	0.83333	0.0
0.15328	0	13.3	0.96667	0.0
0.32716	0	13.0	0.93333	0.0
0.08652	0	12.9	0.03333	0.0
0.42337	0	11.1	0.83333	0.0
0.10918	0	13.6	0.33333	1.0
0.09798	0	12.8	0.5	1.0
0.11824	0	13.4	0.33333	0.0
0.09552	1	12.1	0.7	1.0
0.14195	0	13.5	0.1	0.0
0.27546	1	12.3	1.0	1.0
0.13673	0	12.9	0.63333	0.0
0.14903	0	12.9	0.23333	1.0
0.17363	0	12.7	0.7	0.0
0.04863	0	14.2	0.0	0.0
0.16845	0	14.4	0.43333	1.0
0.141	0	12.7	0.46667	0.0
0.2599	1	10.6	0.43333	1.0
0.12918	1	8.6	0.83333	1.0
0.09267	0	13.4	0.03333	0.0
0.1285	0	12.8	0.73333	0.0
0.12582	0	13.5	0.63333	0.0
0.166	0	13.7	0.7	0.0
0.13005	0	10.9	0.73333	1.0
0.11717	1	5.2	0.7	1.0
0.21883	0	12.8	0.83333	0.0
0.09885	0	13.4	0.36667	0.0
0.08136	0	13.1	0.7	0.0
0.12554	0	13.6	0.83333	1.0
0.17492	0	12.7	0.36667	0.0
0.20626	0	13.3	0.66667	1.0
0.14772	0	13.4	0.56667	1.0
0.14917	0	12.8	0.76667	0.0
0.27289	0	8.8	0.46667	0.0
0.20067	1	6.9	0.8	0.0
0.12517	0	12.8	0.36667	0.0
0.13193	1	12.2	0.83333	1.0
0.16031	0	13.3	0.8	0.0
0.19533	0	13.3	0.63333	1.0
0.04602	0	12.7	0.13333	1.0
0.10112	0	13.4	0.5	1.0
0.37216	0	6.5	0.86667	1.0
0.16499	0	13.6	0.53333	0.0
0.19337	0	10.0	0.9	1.0
0.11147	0	13.3	0.73333	1.0
0.10796	0	13.5	0.46667	0.0
0.31625	0	8.9	0.9	1.0
0.20699	0	13.3	0.56667	0.0
0.11573	0	12.8	0.86667	0.0
0.09428	0	13.0	0.43333	0.0
0.12516	0	14.4	0.3	1.0
0.20592	0	12.7	0.8	0.0
0.29857	1	4.2	0.73333	1.0
0.07174	0	13.4	0.26667	1.0
0.2572	1	11.2	0.86667	1.0
0.15636	0	13.2	0.83333	0.0
0.28415	0	12.9	0.6	1.0
0.16248	0	13.1	0.36667	0.0
0.17147	0	14.1	0.86667	0.0
0.0609	0	13.1	0.43333	0.0
0.19445	0	13.3	0.46667	0.0
0.10815	0	13.2	0.16667	0.0
0.05192	0	13.1	0.13333	1.0
0.12469	0	12.9	0.9	1.0
0.13817	0	13.3	0.7	1.0
0.123	0	13.1	0.43333	1.0
0.08002	0	12.8	0.7	1.0
0.21895	0	13.6	0.9	1.0
0.06449	0	13.0	0.16667	0.0
0.07677	0	13.6	0.23333	0.0
0.17786	0	13.3	0.43333	0.0
0.15286	0	12.8	0.8	1.0
0.11779	0	12.7	0.33333	1.0
0.0988	0	12.8	0.66667	0.0
0.13071	0	12.7	0.43333	0.0
0.11603	0	13.3	0.23333	0.0
0.07662	0	12.7	0.5	0.0
0.24639	0	13.1	0.86667	0.0
0.15093	0	13.3	0.4	0.0
0.22064	0	14.3	0.9	1.0
0.23928	0	13.3	0.6	0.0
0.18312	0	13.0	0.46667	1.0
0.154	0	13.2	0.8	1.0
0.12956	0	13.2	0.76667	1.0
0.14336	0	13.4	0.73333	0.0
0.12303	0	13.0	0.53333	1.0
0.04399	0	13.0	0.0	0.0
0.08541	0	12.7	0.4	1.0
0.1123	0	13.6	0.26667	0.0
0.15579	1	6.1	0.73333	0.0
0.06583	0	12.7	0.43333	0.0
0.06385	0	13.1	0.06667	0.0
0.1581	0	13.3	0.63333	1.0
0.16199	1	10.8	0.83333	0.0
0.15476	0	12.8	0.76667	1.0
0.14673	0	12.9	0.6	1.0
0.12782	0	12.7	0.36667	0.0
0.0854	0	12.7	0.36667	1.0
0.24074	1	7.5	0.56667	1.0
0.25169	0	13.5	0.93333	0.0
0.10898	1	12.2	0.96667	0.0
0.30695	0	14.0	0.7	1.0
0.07456	0	14.5	0.56667	1.0
0.21721	0	12.7	0.83333	0.0
0.05012	0	13.5	0.16667	1.0
0.23949	1	12.8	0.96667	1.0
0.10141	0	12.8	0.73333	0.0
0.2165	0	12.7	0.73333	1.0
0.17665	1	4.1	0.8	1.0
0.41909	0	13.3	0.83333	1.0
0.13788	0	12.9	0.76667	1.0
0.10159	0	12.9	0.13333	0.0
0.10081	0	13.6	0.4	1.0
0.06009	0	14.1	0.13333	1.0
0.07743	0	12.9	0.26667	0.0
0.05825	0	12.8	0.3	0.0
0.21606	0	13.6	0.33333	1.0
0.04263	0	13.4	0.2	0.0
0.0663	0	13.7	0.03333	0.0
0.06086	0	13.0	0.2	0.0
0.08185	0	13.0	0.16667	0.0
0.27246	0	13.5	0.5	1.0
0.06206	0	12.7	0.06667	1.0
0.06222	0	13.1	0.66667	0.0
0.14515	1	3.0	0.06667	1.0
0.08543	0	13.1	0.16667	0.0
0.19948	0	14.3	0.4	0.0
0.1008	0	13.1	0.36667	1.0
0.08701	0	10.6	0.33333	0.0
0.12317	0	12.7	0.2	1.0
0.09043	0	13.6	0.1	0.0
0.19888	1	7.2	0.86667	1.0
0.09898	0	12.8	0.56667	1.0
0.11746	0	13.5	0.53333	1.0
0.06461	0	14.2	0.03333	1.0
0.06081	0	12.9	0.53333	1.0
0.30434	1	10.0	0.96667	1.0
0.20261	1	11.0	0.53333	1.0
0.23008	1	2.2	0.93333	1.0
0.22857	0	13.7	0.66667	0.0
0.08797	0	9.7	0.53333	0.0
0.13209	0	13.5	0.13333	0.0
0.19163	0	12.8	0.7	0.0
0.03559	0	14.1	0.06667	1.0
0.2495	0	10.5	0.73333	1.0
0.07873	0	12.8	0.06667	1.0
0.19496	0	12.7	0.76667	1.0
0.13993	0	13.4	0.73333	0.0
0.07827	0	14.3	0.3	0.0
0.05173	0	13.0	0.13333	1.0
0.1314	0	13.0	0.4	1.0
0.1804	0	13.7	0.76667	0.0
0.19343	0	14.5	0.63333	0.0
0.08358	0	13.8	0.16667	0.0
0.14312	0	13.4	0.9	1.0
0.12009	0	14.2	0.56667	1.0
0.12894	0	13.1	0.6	1.0
0.06274	0	12.7	0.3	1.0
0.21269	0	12.7	0.8	1.0
0.08514	1	2.0	0.3	0.0
0.16909	0	13.6	0.03333	0.0
0.13724	0	9.4	0.83333	0.0
0.19914	0	13.1	0.73333	0.0
0.12206	0	13.0	0.1	0.0
0.14722	0	14.3	0.33333	0.0
0.33795	0	13.6	0.73333	0.0
0.15026	0	14.1	0.93333	0.0
0.28657	0	12.8	0.96667	0.0
0.22496	0	13.1	0.66667	1.0
0.17424	0	12.8	0.73333	0.0
0.05192	0	14.5	0.06667	0.0
0.38305	1	1.4	0.76667	1.0
0.0928	0	13.0	0.13333	0.0
0.06198	0	13.5	0.33333	1.0
0.37886	0	13.5	0.73333	1.0
0.08156	0	12.8	0.3	0.0
0.13958	1	3.5	0.93333	0.0
0.17449	1	13.4	0.26667	0.0
0.05264	0	13.6	0.3	1.0
0.14994	0	14.4	0.26667	1.0
0.07615	0	12.8	0.1	1.0
0.25758	0	13.1	0.9	1.0
0.07596	0	12.8	0.76667	0.0
0.11278	0	14.4	0.53333	0.0
0.18211	1	2.4	0.76667	1.0
0.24712	0	13.4	0.23333	0.0
0.08903	0	13.7	0.2	1.0
0.18733	1	9.8	0.76667	1.0
0.16395	0	12.8	0.36667	1.0
0.10465	1	12.5	0.53333	0.0
0.1492	0	13.6	0.8	0.0
0.11258	0	9.3	0.8	1.0
0.0677	0	13.2	0.16667	1.0
0.10405	0	13.1	0.33333	1.0
0.0644	0	12.8	0.16667	0.0
0.13522	0	12.7	0.7	0.0
0.12988	0	8.4	0.3	0.0
0.1344	0	14.2	0.8	0.0
0.38063	0	13.4	0.7	0.0
0.08856	0	12.7	0.16667	1.0
0.09695	0	12.7	0.86667	1.0
0.14416	0	12.9	0.76667	1.0
0.22866	0	12.9	0.93333	0.0
0.13463	0	12.7	0.53333	0.0
0.09003	1	7.3	0.26667	1.0
0.19871	0	13.1	0.86667	1.0
0.07639	0	12.7	0.03333	0.0
0.32466	0	12.9	0.93333	1.0
0.25268	0	13.3	0.7	0.0
0.11288	1	4.6	0.2	1.0
0.07584	0	13.0	0.23333	1.0
0.07768	0	13.5	0.33333	0.0
0.17675	0	12.9	0.83333	1.0
0.09265	0	14.0	0.13333	1.0
0.12522	0	13.1	1.0	1.0
0.15035	1	8.2	0.73333	0.0
0.15155	0	12.8	0.8	0.0
0.21432	0	11.1	0.6	0.0
0.15512	0	13.8	0.36667	0.0
0.18967	1	9.9	0.73333	0.0
0.28239	0	13.5	0.76667	0.0
0.40284	0	10.7	0.66667	0.0
0.15047	0	13.3	0.76667	1.0
0.22689	0	13.1	0.83333	1.0
0.19131	1	3.4	0.86667	1.0
0.21174	0	13.6	0.7	1.0
0.17112	0	12.8	0.9	0.0
0.08225	0	13.0	0.0	1.0
0.0888	0	14.4	0.33333	0.0
0.12504	0	13.7	0.7	1.0
0.04947	0	13.9	0.33333	0.0
0.17906	0	13.6	0.86667	0.0
0.0477	0	12.7	0.23333	1.0
0.19494	0	13.4	0.8	0.0
0.24189	0	12.8	0.73333	0.0
0.31862	0	12.9	0.83333	1.0
0.08238	0	13.5	0.26667	0.0
0.12918	0	13.2	0.73333	1.0
0.08211	0	13.4	0.03333	0.0
0.24472	0	12.8	0.7	0.0
0.10016	0	13.3	0.16667	0.0
0.12733	0	13.7	0.36667	0.0
0.16934	0	13.8	0.13333	0.0
0.05339	0	13.3	0.56667	0.0
0.06969	0	12.7	0.3	1.0
0.10021	1	5.9	0.63333	1.0
0.0903	0	14.3	0.33333	1.0
0.05158	0	13.7	0.13333	1.0
0.0812	0	12.8	0.7	0.0
0.10795	0	12.9	0.33333	0.0
0.0775	0	12.8	0.16667	1.0
0.15847	0	13.3	0.63333	0.0
0.1213	0	12.7	0.83333	0.0
0.07081	0	14.3	0.03333	0.0
0.14634	1	11.8	0.1	0.0
0.21351	0	13.7	0.3	1.0
0.19957	0	12.7	0.53333	1.0
0.12268	0	13.3	0.73333	0.0
0.11108	0	13.2	0.16667	0.0
0.27603	0	13.3	0.8	0.0
0.06139	0	12.7	0.23333	0.0
0.2005	0	13.1	0.66667	0.0
0.12489	0	13.6	0.83333	1.0
0.22014	0	13.0	0.76667	0.0
0.08022	0	14.5	0.36667	1.0
0.11412	1	0.7	0.16667	1.0
0.34764	0	12.5	0.8	1.0
0.07179	0	12.9	0.1	0.0
0.08919	0	12.8	0.36667	0.0
0.10811	0	14.0	0.7	0.0
0.06421	0	13.6	0.13333	1.0
0.14756	0	13.4	0.83333	1.0
0.11514	0	13.8	0.86667	1.0
0.10188	0	13.2	0.8	0.0
0.19991	0	13.1	0.96667	0.0
0.06065	0	13.3	0.0	1.0
0.20393	0	13.0	0.86667	1.0
0.1479	0	13.5	0.7	0.0
0.19193	0	13.8	0.73333	1.0
0.05587	0	12.9	0.53333	1.0
0.224	1	6.6	0.26667	0.0
0.05565	0	14.0	0.06667	1.0
0.0736	0	13.7	0.16667	1.0
0.07346	0	13.2	0.5	0.0
0.27611	0	11.0	0.96667	1.0
0.11694	0	14.0	0.43333	1.0
0.11422	0	14.4	0.8	1.0
0.19925	0	13.2	0.73333	0.0
0.25329	1	3.4	0.96667	1.0
0.17098	0	13.1	0.8	0.0
0.08403	0	13.5	0.6	0.0
0.14715	1	9.0	0.76667	1.0
0.24454	0	12.5	0.86667	0.0
0.17209	0	13.0	0.06667	0.0
0.09276	0	13.4	0.56667	1.0
0.21303	0	13.5	0.96667	1.0
0.11177	0	12.7	0.7	1.0
0.28208	0	14.3	0.63333	0.0
0.24038	1	3.6	0.96667	1.0
0.0822	0	13.3	0.2	0.0
0.26716	0	0.4	0.93333	0.0
0.1303	0	13.4	0.8	0.0
0.06475	0	13.1	0.26667	0.0
0.05931	0	13.1	0.56667	0.0
0.06633	0	12.8	0.3	1.0
0.07106	0	12.7	0.36667	1.0
0.068	0	13.6	0.2	1.0
0.12682	0	13.4	0.46667	0.0
0.08364	0	12.7	0.43333	0.0
0.04027	0	12.8	0.23333	0.0
0.12313	0	14.3	0.9	1.0
0.19427	0	13.9	0.93333	0.0
0.16897	0	12.8	0.73333	0.0
0.14107	0	12.9	0.73333	0.0
0.13188	0	13.9	0.43333	0.0
0.11757	1	9.7	0.7	0.0
0.22399	1	11.7	0.96667	0.0
0.15461	0	13.6	0.46667	1.0
0.17431	0	14.3	0.9	0.0
0.14438	0	5.2	0.46667	1.0
0.38367	0	11.5	0.93333	1.0
0.08871	0	13.6	0.3	1.0
0.06805	0	13.9	0.1	0.0
0.10125	0	13.7	0.7	0.0
0.20114	1	0.8	0.66667	1.0
0.0911	0	14.5	0.06667	0.0
0.41394	0	13.0	0.96667	0.0
0.11103	0	14.2	0.33333	1.0
0.09637	0	14.0	0.13333	0.0
0.17829	0	12.8	0.33333	0.0
0.08048	0	13.4	0.53333	0.0
0.05821	0	13.9	0.36667	0.0
0.10527	0	13.5	0.13333	0.0
0.17217	0	12.9	0.4	1.0
0.12236	0	13.2	0.7	1.0
0.07086	0	13.7	0.46667	1.0
0.0902	0	13.6	0.53333	1.0
0.10371	0	12.8	0.2	1.0
0.15762	0	13.5	0.9	0.0
0.16119	1	2.8	0.8	0.0
0.26626	0	14.1	0.73333	0.0
0.1475	0	13.6	0.4	0.0
0.18735	0	12.7	0.76667	1.0
0.17437	0	13.3	0.1	1.0
0.09107	0	12.9	0.36667	0.0
0.05758	0	12.8	0.36667	0.0
0.11078	0	12.8	0.36667	1.0
0.10969	0	14.3	0.2	0.0
0.15093	0	13.1	0.53333	1.0
0.19209	0	12.8	0.8	1.0
0.09948	0	12.7	0.7	0.0
0.51478	0	13.3	0.73333	0.0
0.07126	0	13.1	0.23333	1.0
0.17059	0	13.7	0.3	0.0
0.10476	0	13.4	0.56667	0.0
0.1644	0	14.4	0.26667	0.0
0.11577	0	13.0	0.23333	0.0
0.0647	0	12.8	0.13333	1.0
0.06229	0	13.2	0.36667	0.0
0.04368	0	12.9	0.16667	1.0
0.23539	0	12.8	0.93333	0.0
0.04402	0	14.5	0.1	1.0
0.09341	0	13.3	0.4	0.0
0.06713	1	10.1	0.5	0.0
0.1886	0	13.2	0.7	1.0
0.2539	0	13.1	0.7	1.0
0.06281	0	12.8	0.3	1.0
0.12017	0	12.8	0.73333	1.0
0.14608	1	7.6	0.7	1.0
0.08671	0	13.5	0.03333	0.0
0.09588	0	13.2	0.56667	0.0
0.0554	0	12.7	0.03333	0.0
0.13735	0	12.7	0.23333	0.0
0.23114	1	6.5	0.86667	1.0
0.11097	0	13.1	0.6	0.0
0.2018	0	12.8	0.96667	0.0
0.06512	0	14.4	0.06667	0.0
0.19769	0	13.4	0.9	1.0
0.14429	0	13.7	0.9	0.0
0.10282	0	13.4	0.9	1.0
0.3218	0	13.3	0.93333	0.0
0.07419	0	13.0	0.26667	1.0
0.25667	1	0.7	0.7	0.0
0.08531	0	13.1	0.1	1.0
0.10863	0	13.5	0.86667	0.0
0.10379	0	12.9	0.6	0.0
0.13342	0	13.2	0.86667	0.0
0.14014	0	12.8	0.9	0.0
0.14913	1	3.5	0.66667	1.0
0.25683	0	13.0	0.6	1.0
0.08303	0	13.7	0.4	0.0
0.13154	0	12.9	0.83333	0.0
0.24134	0	13.6	0.76667	0.0
0.08334	0	13.4	0.13333	0.0
0.11269	0	12.9	0.8	1.0
0.18428	1	0.4	0.63333	0.0
0.10511	0	13.7	0.36667	0.0
0.24038	0	12.7	0.7	0.0
0.4272	1	2.8	0.63333	1.0
0.09596	0	12.7	0.56667	0.0
0.18692	1	10.0	0.83333	1.0
0.06007	0	12.9	0.13333	0.0
0.13156	0	13.3	0.03333	0.0
0.21529	1	2.9	0.63333	0.0
0.13698	0	13.3	0.43333	0.0
0.06891	0	14.1	0.53333	1.0
0.1078	0	12.7	0.36667	0.0
0.10988	0	12.9	0.13333	0.0
0.10408	0	12.8	0.56667	1.0
0.23176	0	12.7	0.7	1.0
0.13193	0	8.7	0.96667	1.0
0.24187	0	9.7	0.66667	1.0
0.06483	0	12.7	0.1	0.0
0.08634	0	13.4	0.16667	0.0
0.14805	1	12.2	0.96667	1.0
0.06906	0	13.0	0.0	1.0
0.1441	0	13.9	0.33333	1.0
0.08781	0	13.1	0.2	0.0
0.10783	0	13.4	0.6	1.0
0.09595	0	13.0	0.53333	0.0
0.07868	0	13.5	0.03333	0.0
0.12817	0	13.3	0.53333	1.0
0.10908	0	14.2	0.13333	1.0
0.09505	0	13.6	0.53333	1.0
0.18156	0	12.7	0.8	0.0
0.31389	0	10.6	0.9	0.0
0.14909	0	13.7	0.5	0.0
0.06262	0	13.5	0.43333	0.0
0.30972	0	10.7	0.83333	1.0
0.06421	0	12.7	0.56667	0.0
0.10679	0	12.9	0.1	0.0
0.2409	1	3.9	0.76667	0.0
0.12627	0	13.3	0.16667	1.0
0.31122	0	12.7	0.83333	1.0
0.31558	1	9.5	0.73333	0.0
0.1279	0	12.9	0.73333	0.0
0.12371	0	12.9	0.76667	1.0
0.06589	0	13.6	0.16667	1.0
0.33459	0	7.2	0.96667	1.0
0.10655	0	12.7	0.13333	1.0
0.10772	1	3.5	0.66667	1.0
0.11714	0	13.0	0.3	0.0
0.07899	0	13.0	0.03333	0.0
0.27284	0	12.9	0.83333	1.0
0.1567	0	12.8	0.6	1.0
0.07272	0	13.0	0.03333	1.0
0.08054	0	13.0	0.7	1.0
0.09909	0	14.1	0.46667	0.0
0.10369	0	13.4	0.46667	0.0
0.16718	0	13.3	0.43333	1.0
0.08375	0	12.9	0.66667	0.0
0.10612	0	13.9	0.36667	1.0
0.35891	0	13.6	0.76667	0.0
0.08159	0	12.7	0.13333	0.0
0.06279	0	12.8	0.16667	1.0
0.05573	0	14.1	0.03333	1.0
0.08728	0	13.3	0.36667	0.0
0.05731	0	12.8	0.43333	0.0
0.21821	0	12.7	0.93333	1.0
0.17066	0	13.1	0.66667	0.0
0.09313	0	12.8	0.16667	1.0
0.19257	0	14.3	0.4	1.0
0.21983	0	14.1	0.96667	0.0
0.34901	0	8.9	0.9	1.0
0.06339	0	13.0	0.3	1.0
0.19488	1	12.9	0.4	0.0
0.36175	0	13.0	0.6	0.0
0.12458	0	13.4	0.4	1.0
0.06975	0	13.3	0.06667	1.0
0.0573	1	5.9	0.0	1.0
0.22833	1	4.5	0.73333	1.0
0.09408	0	13.3	0.26667	1.0
0.15082	0	12.9	0.1	0.0
0.09985	0	12.8	0.46667	0.0
0.09684	0	13.6	0.6	1.0
0.17778	0	13.6	0.9	0.0
0.14397	0	12.7	0.3	0.0
0.23937	0	12.7	0.9	1.0
0.1098	0	13.3	0.23333	0.0
0.15321	0	13.2	0.86667	1.0
0.14715	1	3.9	0.36667	1.0
0.08112	0	13.1	0.16667	1.0
0.15394	0	13.1	0.86667	1.0
0.13421	0	14.5	0.43333	0.0
0.08871	0	13.4	0.36667	0.0
0.07738	0	13.1	0.16667	0.0
0.3342	1	2.6	0.8	1.0
0.06141	0	14.0	0.06667	1.0
0.09051	0	12.7	0.66667	0.0
0.10802	0	12.8	0.56667	0.0
0.177	0	13.2	0.76667	0.0
0.22751	0	12.8	0.66667	0.0
0.20803	0	14.3	0.73333	1.0
0.11912	1	6.8	0.63333	0.0
0.07994	0	12.7	0.4	1.0
0.10582	0	13.7	0.46667	1.0
0.08963	0	13.3	0.2	0.0
0.21801	0	13.2	1.0	0.0
0.12681	0	13.3	0.9	1.0
0.08164	0	13.0	0.5	1.0
0.09244	0	13.4	0.3	1.0
0.06849	0	13.2	0.16667	1.0
0.15915	0	13.4	0.66667	1.0
0.12127	0	12.9	0.46667	0.0
0.07186	0	13.7	0.3	0.0
0.21241	1	6.4	0.2	0.0
0.06081	0	13.2	0.03333	0.0
0.14961	0	13.1	0.86667	0.0
0.05223	0	13.7	0.13333	0.0
0.18667	0	8.8	0.6	0.0
0.05289	0	14.4	0.13333	1.0
0.12099	0	13.1	0.56667	0.0
0.12888	0	13.7	0.3	0.0
0.26396	1	8.5	0.9	0.0
0.15507	0	13.2	0.86667	1.0
0.15294	0	13.8	0.73333	0.0
0.12558	0	13.5	0.63333	0.0
0.09476	0	12.7	0.63333	1.0
0.16865	0	12.7	0.76667	0.0
0.32279	0	12.8	0.9	0.0
0.11443	0	13.6	0.7	1.0
0.10484	0	13.0	0.06667	1.0
0.13002	0	13.5	0.66667	0.0
0.14635	0	14.1	0.36667	1.0
0.15133	0	13.6	0.3	0.0
0.2326	0	13.1	0.86667	0.0
0.29189	0	14.1	0.76667	1.0
0.09097	0	13.0	0.13333	0.0
0.14923	1	5.0	0.6	0.0
0.15353	0	12.8	0.7	1.0
0.09434	0	12.8	0.13333	1.0
0.10861	0	13.6	0.66667	1.0
0.19593	1	6.3	0.9	1.0
0.11528	0	14.4	0.4	0.0
0.30344	0	13.2	0.73333	0.0
0.05105	0	13.1	0.06667	1.0
0.06565	0	13.3	0.0	0.0
0.31839	0	13.2	0.7	1.0
0.13578	0	4.6	0.93333	1.0
0.16003	1	10.6	0.86667	0.0
0.08644	0	12.8	0.5	0.0
0.22375	0	13.5	0.13333	0.0
0.19716	0	13.1	0.76667	1.0
0.18625	0	13.4	0.7	1.0
0.08072	0	12.8	0.23333	1.0
0.09398	0	12.8	0.46667	1.0
0.17572	0	14.4	0.93333	0.0
0.14612	1	3.2	0.73333	1.0
0.07332	0	14.3	0.06667	0.0
0.12366	0	13.7	0.2	1.0
0.04903	0	12.8	0.43333	1.0
0.14072	0	13.6	0.23333	0.0
0.09515	0	6.7	0.33333	0.0
0.17542	0	13.4	0.63333	0.0
0.10167	0	13.7	0.26667	0.0
0.07422	1	4.3	0.1	0.0
0.09826	0	13.3	0.2	0.0
0.11667	0	10.8	0.7	1.0
0.13097	0	13.2	0.7	1.0
0.06541	0	12.8	0.23333	0.0
0.14087	0	14.3	0.76667	0.0
0.13867	0	13.4	0.66667	1.0
0.05023	0	13.2	0.1	1.0
0.09659	0	13.6	0.13333	0.0
0.46143	0	0.3	0.73333	1.0
0.22512	0	13.1	0.83333	1.0
0.13326	0	13.3	0.23333	0.0
0.16079	0	13.6	0.4	1.0
0.12564	1	7.4	0.73333	0.0
0.21671	0	13.1	0.2	1.0
0.12783	1	3.4	0.83333	1.0
0.12658	0	13.3	0.56667	0.0
0.10023	1	1.1	0.1	0.0
0.15044	0	13.1	0.76667	0.0
0.05795	0	13.4	0.06667	1.0
0.44111	1	1.7	0.8	0.0
0.33154	0	13.2	0.66667	1.0
0.06509	0	12.8	0.53333	0.0
0.2111	1	12.1	0.86667	1.0
0.04585	0	14.3	0.03333	1.0
0.19818	0	12.7	0.7	0.0
0.08559	0	13.3	0.3	0.0
0.14081	0	13.8	0.56667	0.0
0.13398	0	13.3	0.5	0.0
0.15645	0	6.9	0.6	0.0
0.33594	1	6.3	0.8	1.0
0.11342	0	14.1	0.46667	0.0
0.07733	0	12.9	0.16667	0.0
0.108	0	13.3	0.83333	0.0
0.10035	0	12.8	0.93333	0.0
0.09463	0	13.3	0.5	0.0
0.15872	1	8.6	0.73333	1.0
0.46074	1	7.7	1.0	1.0
0.2345	0	13.6	0.9	0.0
0.219	0	12.9	0.66667	0.0
0.09175	0	13.2	0.33333	0.0
0.05312	0	13.0	0.13333	1.0
0.31902	1	10.5	0.36667	0.0
0.25513	1	10.6	0.66667	0.0
0.13092	1	11.4	0.36667	0.0
0.30233	0	12.2	0.66667	1.0
0.07196	0	13.2	0.26667	1.0
0.24514	0	12.7	0.53333	1.0
0.09148	0	13.3	0.46667	1.0
0.28862	1	4.4	0.5	1.0
0.07187	0	13.7	0.26667	0.0
0.12344	0	13.1	0.86667	1.0
0.20203	0	12.8	0.36667	0.0
0.07302	0	12.7	0.03333	0.0
0.06403	0	13.7	0.36667	0.0
0.14174	1	2.6	0.76667	0.0
0.12667	0	14.4	0.23333	1.0
0.14183	0	12.9	0.76667	1.0
0.2549	1	12.3	0.93333	1.0
0.17734	0	13.0	0.76667	0.0
0.09576	0	13.2	0.26667	1.0
0.34947	0	12.8	0.83333	0.0
0.14845	0	13.3	0.66667	1.0
0.23239	0	12.7	0.86667	0.0
0.06231	0	12.8	0.33333	1.0
0.13819	1	11.2	0.46667	0.0
0.06221	0	13.3	0.06667	1.0
0.13054	0	12.9	0.83333	1.0
0.14668	0	13.6	0.93333	1.0
0.19428	1	4.9	0.9	0.0
0.06085	0	13.1	0.2	1.0
0.17199	1	10.6	0.6	1.0
0.08497	0	13.0	0.43333	0.0
0.27455	0	12.7	0.93333	0.0
0.19414	0	13.1	0.76667	0.0
0.10574	0	13.6	0.43333	0.0
0.10107	0	13.0	0.56667	1.0
0.23204	0	13.5	0.83333	0.0
0.08837	0	13.6	0.53333	0.0
0.24502	0	13.5	0.73333	0.0
0.15507	0	13.3	0.3	1.0
0.10693	0	13.2	0.43333	0.0
0.29502	0	13.4	0.76667	1.0
0.08219	0	14.0	0.03333	1.0
0.13672	0	13.6	0.5	0.0
0.19342	0	12.7	0.93333	0.0
0.17687	0	13.3	0.96667	1.0
0.33581	0	12.8	0.83333	1.0
0.09768	0	12.7	0.23333	0.0
0.09748	0	14.5	0.3	1.0
0.11263	0	13.3	0.53333	1.0
0.17692	1	13.0	0.5	1.0
0.22663	1	9.5	0.73333	1.0
0.20713	0	13.2	0.66667	0.0
0.13399	0	12.7	0.76667	1.0
0.07164	0	12.8	0.2	1.0
0.10636	1	3.0	0.56667	1.0
0.19319	0	13.3	0.5	1.0
0.12466	0	13.8	0.6	0.0
0.27501	0	13.6	0.73333	0.0
0.10954	0	13.4	0.16667	1.0
0.13374	0	13.7	0.9	0.0
0.0675	0	12.9	0.66667	1.0
0.09046	0	13.6	0.46667	1.0
0.16405	1	4.5	0.76667	1.0
0.07088	0	13.3	0.56667	0.0
0.11646	0	13.6	0.4	0.0
0.07405	0	13.5	0.7	1.0
0.1919	0	12.8	0.8	1.0
0.11925	0	12.8	0.4	1.0
0.32748	0	13.7	0.93333	0.0
0.09975	0	13.1	0.06667	1.0
0.15694	1	10.9	0.83333	1.0
0.09008	0	13.3	0.3	0.0
0.12537	0	12.8	0.36667	1.0
0.14623	0	12.7	0.56667	0.0
0.08251	0	13.4	0.43333	1.0
0.0834	0	14.0	0.13333	1.0
0.13858	0	12.8	0.26667	0.0
0.07259	0	13.5	0.16667	1.0
0.08885	0	12.8	0.43333	1.0
0.06489	0	13.3	0.06667	0.0
0.12404	0	12.9	0.76667	1.0
0.12655	0	13.6	0.06667	1.0
0.14552	0	13.4	0.76667	0.0
0.1919	0	13.1	0.9	1.0
0.04129	0	13.1	0.23333	1.0
0.18033	0	13.2	0.8	1.0
0.37726	0	13.9	0.93333	0.0
0.11919	0	12.7	0.66667	1.0
0.2014	0	12.8	0.86667	1.0
0.10948	0	12.7	0.03333	0.0
0.21299	1	0.8	0.7	0.0
0.0814	1	6.0	0.36667	1.0
0.18913	0	12.9	0.93333	1.0
0.06047	0	13.1	0.4	0.0
0.35853	0	13.6	0.5	0.0
0.49007	0	8.5	0.86667	0.0
0.1084	0	13.5	0.2	1.0
0.19978	0	13.3	0.83333	1.0
0.08708	0	14.1	0.33333	1.0
0.12594	0	13.7	0.76667	1.0
0.08291	0	14.4	0.13333	0.0
0.17269	0	13.8	0.56667	1.0
0.13324	0	13.0	0.53333	1.0
0.06866	0	12.7	0.2	0.0
0.08726	0	12.7	0.26667	0.0
0.16104	0	13.0	0.43333	1.0
0.11125	0	14.0	0.06667	0.0
0.18112	0	14.0	0.86667	0.0
0.14779	0	13.3	0.6	0.0
0.3724	1	2.4	0.76667	0.0
0.11751	0	12.9	0.63333	0.0
0.07184	0	12.8	0.1	0.0
0.09567	0	12.9	0.4	1.0
0.1011	0	12.9	0.66667	1.0
0.24052	0	13.7	0.63333	0.0
0.09979	0	12.7	0.2	1.0
0.17617	0	12.7	0.2	0.0
0.13636	0	12.7	0.73333	1.0
0.39475	0	13.7	0.8	1.0
0.15965	1	9.0	0.23333	1.0
0.28073	0	12.7	0.66667	0.0
0.18148	0	13.6	0.83333	0.0
0.10895	0	14.2	0.06667	1.0
0.10529	0	14.0	0.26667	0.0
0.08895	0	14.0	0.23333	0.0
0.36639	1	5.2	0.86667	0.0
0.14214	0	12.8	0.8	1.0
0.22204	1	9.9	0.9	1.0
0.22272	0	13.0	0.73333	0.0
0.09754	0	13.0	0.66667	0.0
0.12354	0	13.4	0.76667	0.0
0.13663	0	12.9	0.73333	0.0
0.08718	0	13.2	0.03333	1.0
0.13342	0	14.4	0.56667	0.0
0.1484	0	13.0	0.46667	1.0
0.07494	0	14.2	0.03333	0.0
0.13737	0	12.3	0.23333	0.0
0.03011	0	12.7	0.06667	1.0
0.11663	0	12.8	0.16667	1.0
0.11796	0	12.8	0.33333	1.0
0.05115	0	13.0	0.03333	1.0
0.11447	0	13.2	0.66667	1.0
0.06633	0	14.0	0.2	0.0
0.13601	0	13.3	0.73333	0.0
0.20711	0	13.3	0.83333	1.0
0.19158	0	14.1	0.5	1.0
0.16336	0	12.8	0.73333	0.0
0.13416	0	13.2	0.7	1.0
0.05391	0	14.0	0.13333	1.0
0.08816	0	13.6	0.4	1.0
0.09676	0	12.8	0.56667	0.0
0.23049	1	3.5	0.73333	0.0
0.15488	1	0.5	0.6	1.0
0.16348	1	6.6	0.96667	0.0
0.07938	0	12.7	0.03333	1.0
0.13954	0	12.7	0.2	1.0
0.07537	0	13.9	0.03333	1.0
0.13438	0	13.7	0.03333	0.0
0.07073	0	13.0	0.03333	0.0
0.09985	0	14.1	0.06667	0.0
0.07519	0	13.3	0.56667	1.0
0.07106	0	13.7	0.16667	1.0
0.24949	0	13.5	0.8	0.0
0.08205	0	12.7	0.26667	1.0
0.12375	0	13.0	0.03333	1.0
0.07967	0	12.8	0.06667	0.0
0.09987	0	12.9	0.13333	0.0
0.15608	0	11.0	0.66667	1.0
0.09552	1	12.6	0.83333	1.0
0.16073	0	13.4	0.96667	0.0
0.13473	0	12.2	0.66667	1.0
0.1106	0	13.7	0.56667	0.0
0.08491	0	13.1	0.46667	1.0
0.0764	0	13.3	0.36667	0.0
0.08588	0	13.2	0.73333	0.0
0.10802	0	13.0	0.46667	0.0
0.06378	0	13.8	0.03333	0.0
0.09522	0	13.6	0.4	0.0
0.05818	0	13.1	0.2	1.0
0.12801	0	13.9	0.93333	0.0
0.21539	1	10.0	0.4	1.0
0.07623	0	13.1	0.33333	0.0
0.10584	0	13.6	0.2	0.0
0.18457	0	13.6	0.63333	0.0
0.28787	0	13.0	0.86667	1.0
0.09729	0	14.4	0.03333	0.0
0.11195	0	13.3	0.63333	0.0
0.05625	0	14.0	0.26667	0.0
0.1303	0	13.4	0.36667	1.0
0.0661	0	13.1	0.3	0.0
0.18004	0	13.6	0.96667	1.0
0.12702	0	14.4	0.5	0.0
0.20968	0	14.0	0.86667	1.0
0.11617	0	13.3	0.7	1.0
0.10901	0	13.4	0.53333	0.0
0.14318	0	12.8	0.03333	0.0
0.21655	0	12.9	0.3	0.0
0.07341	0	14.3	0.06667	1.0
0.52301	0	0.9	0.8	1.0
0.09359	0	13.0	0.06667	1.0
0.27785	0	12.7	0.8	0.0
0.09295	0	13.4	0.33333	0.0
0.07131	0	12.7	0.1	1.0
0.2742	1	7.1	0.7	0.0
0.1443	0	13.3	0.63333	0.0
0.14011	0	12.7	0.76667	1.0
0.08704	0	14.5	0.23333	1.0
0.16209	0	12.9	0.86667	1.0
0.11259	0	14.0	0.43333	0.0
0.11178	0	13.0	0.63333	0.0
0.19724	0	12.7	0.56667	1.0
0.07569	0	12.8	0.3	1.0
0.14173	0	13.0	0.46667	0.0
0.15205	0	12.7	0.46667	0.0
0.24057	1	8.5	0.1	0.0
0.28698	0	12.7	0.93333	0.0
0.28344	0	4.2	0.83333	1.0
0.18519	0	12.9	0.76667	0.0
0.04895	0	13.3	0.1	1.0
0.09396	0	4.9	0.23333	0.0
0.21321	0	13.1	0.63333	0.0
0.10333	0	13.3	0.86667	0.0
0.09681	0	12.7	0.6	1.0
0.08334	0	13.0	0.2	1.0
0.11616	0	13.3	0.9	1.0
0.22815	0	13.0	0.66667	0.0
0.1436	0	12.7	0.66667	1.0
0.19939	1	1.0	0.8	0.0
0.08732	0	13.1	0.26667	1.0
0.08603	0	12.8	0.7	0.0
0.21751	1	8.6	0.86667	1.0
0.1329	0	13.3	0.53333	0.0
0.07294	0	13.8	0.36667	1.0
0.05786	0	13.0	0.7	0.0
0.09267	0	13.8	0.7	1.0
0.15774	0	12.9	0.86667	1.0
0.10331	0	9.1	0.7	1.0
0.13893	0	12.8	0.8	1.0
0.1146	0	12.7	0.3	1.0
0.28275	1	7.4	0.7	1.0
0.22243	0	13.7	0.66667	1.0
0.148	0	14.3	0.8	1.0
0.1523	0	13.5	0.76667	1.0
0.10364	0	13.2	0.46667	0.0
0.07897	0	14.3	0.2	0.0
0.07817	1	12.8	0.4	1.0
0.12704	1	6.1	0.7	1.0
0.0848	0	14.1	0.36667	1.0
0.13234	0	12.8	0.9	0.0
0.15745	0	13.3	0.5	0.0
0.20642	0	13.0	0.56667	0.0
0.19965	0	13.0	0.8	1.0
0.0836	0	13.8	0.6	1.0
0.09027	0	13.7	0.23333	0.0
0.10434	0	14.3	0.7	0.0
0.07804	0	14.3	0.1	0.0
0.20035	0	13.4	0.86667	1.0
0.14392	0	13.4	0.76667	1.0
0.16778	0	13.0	0.93333	0.0
0.09954	0	13.0	0.4	1.0
0.14239	0	13.5	0.6	1.0
0.1971	0	12.9	0.7	0.0
0.31831	0	13.4	0.66667	1.0
0.22937	0	13.4	0.66667	0.0
0.07359	0	14.4	0.23333	1.0
0.13571	0	12.9	0.86667	0.0
0.08438	0	12.7	0.3	1.0
0.16793	0	12.7	0.76667	1.0
0.09696	0	13.3	0.46667	0.0
0.17449	0	11.1	0.96667	1.0
0.05248	0	13.8	0.13333	1.0
0.05293	0	13.2	0.03333	0.0
0.20697	1	8.1	0.93333	0.0
0.12151	0	14.5	0.16667	0.0
0.31752	0	9.0	0.93333	1.0
0.09695	0	12.9	0.4	0.0
0.11013	0	13.3	0.43333	0.0
0.04521	0	13.4	0.1	0.0
0.19467	0	13.1	0.7	0.0
0.18001	0	12.8	0.76667	0.0
0.43098	1	3.9	1.0	1.0
0.07418	0	13.2	0.36667	1.0
0.40084	1	5.0	0.93333	0.0
0.12089	0	12.7	0.33333	0.0
0.06551	0	13.8	0.3	1.0
0.16694	0	12.9	0.9	1.0
0.1173	1	5.2	0.76667	0.0
0.26575	0	13.8	0.53333	0.0
0.14753	0	13.2	0.4	1.0
0.07265	0	13.3	0.66667	1.0
0.09147	0	12.8	0.46667	0.0
0.10344	0	12.7	0.63333	1.0
0.2269	0	13.5	0.3	0.0
0.15579	1	12.4	0.53333	0.0
0.06573	0	13.4	0.2	1.0
0.2257	0	13.6	0.56667	0.0
0.12411	0	12.8	0.9	1.0
0.15198	0	13.0	0.83333	0.0
0.26225	0	13.7	0.13333	0.0
0.08532	0	13.0	0.53333	0.0
0.30854	0	4.4	0.93333	1.0
0.09469	0	12.8	0.4	0.0
0.17052	0	13.4	0.73333	0.0
0.07019	0	13.4	0.53333	1.0
0.08664	0	14.0	0.43333	0.0
0.20629	0	14.0	0.66667	0.0
0.19013	1	8.2	0.86667	0.0
0.0612	0	14.1	0.2	0.0
0.07316	0	14.5	0.4	0.0
0.28046	1	2.5	0.93333	1.0
0.09288	0	12.7	0.56667	0.0
0.08325	0	13.3	0.36667	1.0
0.19417	1	4.5	0.66667	1.0
0.13789	0	12.8	0.76667	0.0
0.25156	0	12.9	0.9	1.0
0.08718	0	12.7	0.7	0.0
0.12604	0	13.3	0.63333	0.0
0.12617	0	12.7	0.73333	0.0
0.19998	0	12.7	0.53333	0.0
0.15001	0	12.7	0.5	0.0
0.06483	1	11.3	0.4	0.0
0.14286	0	12.8	0.7	0.0
0.28769	0	5.9	0.76667	1.0
0.17128	0	12.8	0.76667	0.0
0.15548	0	12.8	1.0	0.0
0.09006	0	13.7	0.1	1.0
0.28312	0	12.7	0.23333	0.0
0.20732	0	12.9	0.83333	1.0
0.34986	0	13.7	0.76667	1.0
0.11882	0	12.8	0.9	1.0
0.14611	1	5.5	0.66667	1.0
0.10829	0	13.4	0.6	0.0
0.16532	0	13.0	0.6	0.0
0.16286	0	13.0	0.66667	0.0
0.12102	0	14.3	0.23333	1.0
0.14465	1	10.6	0.53333	1.0
0.09314	0	13.2	0.66667	1.0
0.11667	0	13.8	0.5	1.0
0.09108	0	13.1	0.66667	0.0
0.33756	0	5.7	0.6	0.0
0.19641	0	13.6	0.6	0.0
0.1298	0	12.9	0.76667	1.0
0.18854	0	13.3	0.76667	0.0
0.13099	0	12.9	0.8	0.0
0.25343	0	12.9	0.76667	1.0
0.19818	0	3.8	0.56667	0.0
0.11552	0	13.6	0.56667	0.0
0.09812	0	13.4	0.13333	0.0
0.21074	0	12.7	0.76667	0.0
0.35285	0	12.8	0.6	0.0
0.2283	0	13.5	0.16667	0.0
0.19356	1	12.5	0.53333	1.0
0.18254	0	9.4	0.8	0.0
0.09453	0	13.0	0.2	1.0
0.19557	0	12.7	0.63333	0.0
0.1259	0	13.0	0.9	0.0
0.16145	0	13.2	0.63333	0.0
0.40792	1	1.0	0.93333	1.0
0.10499	0	13.6	0.56667	0.0
0.30794	0	13.0	0.96667	0.0
0.09795	0	13.0	0.26667	1.0
0.10067	0	12.8	0.76667	0.0
0.13166	0	14.2	0.46667	0.0
0.23412	0	13.3	0.8	1.0
0.16584	0	13.0	0.73333	1.0
0.07621	0	13.4	0.43333	0.0
0.06025	0	13.0	0.4	1.0
0.09629	0	12.9	0.4	1.0
0.11051	0	13.9	0.86667	1.0
0.09822	0	13.6	0.1	0.0
0.06544	0	13.1	0.56667	0.0
0.20986	0	12.7	0.7	1.0
0.2679	1	9.0	0.66667	1.0
0.13425	1	3.7	0.6	0.0
0.06941	0	13.7	0.4	1.0
0.16494	0	12.8	0.9	1.0
0.11134	0	13.2	0.8	0.0
0.11864	0	13.5	0.73333	0.0
0.17593	0	13.6	0.46667	0.0
0.0921	0	13.0	0.33333	1.0
0.15022	1	12.4	0.7	1.0
0.07677	1	2.1	0.26667	1.0
0.12584	0	13.6	0.93333	0.0
0.08457	0	13.3	0.5	0.0
0.33575	0	13.3	0.96667	1.0
0.0972	0	12.8	0.73333	0.0
0.11381	0	12.8	0.33333	0.0
0.31348	1	9.1	0.83333	1.0
0.07641	0	12.9	0.33333	1.0
0.20958	0	13.6	0.9	1.0
0.09478	1	3.2	0.06667	1.0
0.07508	1	11.0	0.36667	0.0
0.08278	0	13.7	0.2	1.0
0.08538	0	12.7	0.1	0.0
0.06304	1	5.3	0.23333	1.0
0.07876	0	13.6	0.13333	0.0
0.19353	1	4.8	0.53333	0.0
0.09051	0	13.5	0.46667	1.0
0.06066	0	12.9	0.1	0.0
0.12839	0	14.2	0.36667	1.0
0.17224	0	12.8	0.96667	0.0
0.14373	0	12.9	0.43333	0.0
0.10533	0	13.0	0.0	0.0
0.0672	0	14.4	0.3	1.0
0.08556	0	14.4	0.16667	0.0
0.10995	0	13.8	0.23333	1.0
0.1368	0	13.7	0.63333	0.0
0.15236	0	13.1	0.96667	0.0
0.31409	0	13.3	0.8	0.0
0.12876	1	10.8	0.26667	0.0
0.21167	0	12.8	0.9	0.0
0.07996	0	13.3	0.16667	0.0
0.296	0	13.1	0.36667	0.0
0.04537	0	13.3	0.06667	0.0
0.17087	0	13.9	0.6	1.0
0.13353	0	13.3	0.56667	0.0
0.10408	0	13.8	0.5	1.0
0.12462	0	13.1	0.4	0.0
0.06134	0	12.8	0.1	1.0
0.17687	1	2.6	0.43333	1.0
0.1132	0	12.9	0.73333	0.0
0.09507	0	13.6	0.3	1.0
0.09788	0	13.6	0.33333	1.0
0.08326	1	2.4	0.5	0.0
0.32724	0	13.4	0.9	0.0
0.25197	0	13.0	0.7	1.0
0.05722	0	13.6	0.56667	0.0
0.26185	0	12.9	0.6	1.0
0.28029	0	11.8	0.8	1.0
0.14779	1	3.0	0.66667	0.0
0.39335	0	13.0	0.46667	0.0
0.10656	0	13.2	0.5	1.0
0.44544	1	10.6	0.93333	1.0
0.07247	0	12.9	0.26667	0.0
0.09575	0	13.3	0.16667	0.0
0.11069	0	13.6	0.53333	0.0
0.09607	0	13.6	0.43333	0.0
0.10419	1	10.2	0.4	0.0
0.26738	0	1.5	0.9	1.0
0.0758	0	13.7	0.06667	0.0
0.12749	0	13.4	0.46667	0.0
0.1259	0	12.7	0.5	0.0
0.12052	0	13.7	0.43333	0.0
0.37857	0	13.4	0.7	0.0
0.1697	0	13.1	0.76667	1.0
0.31561	0	14.4	0.66667	1.0
0.13271	0	13.7	0.5	1.0
0.1491	0	14.1	0.7	0.0
0.13925	0	12.8	0.73333	0.0
0.05869	0	14.5	0.13333	0.0
0.06934	0	13.3	0.4	0.0
0.14534	0	13.4	0.53333	1.0
0.3388	1	12.5	0.96667	0.0
0.14227	0	13.4	0.33333	0.0
0.12449	0	13.6	0.76667	0.0
0.24859	0	12.9	0.76667	1.0
0.15913	0	12.8	0.53333	1.0
0.06288	0	13.7	0.16667	0.0
0.21221	0	4.5	0.73333	1.0
0.14303	0	13.1	0.8	1.0
0.13577	0	13.0	0.9	1.0
0.16788	0	13.6	0.06667	0.0
0.17704	1	12.9	0.23333	0.0
0.0865	0	14.3	0.3	1.0
0.04584	0	14.3	0.03333	0.0
0.24182	0	12.9	0.76667	1.0
0.13284	0	13.0	0.53333	0.0
0.23782	0	12.9	0.76667	0.0
0.10157	0	13.1	0.7	0.0
0.07806	0	13.3	0.26667	0.0
0.28139	0	2.6	0.56667	1.0
0.08754	0	13.3	0.26667	1.0
0.08838	0	14.0	0.13333	1.0
0.4736	0	14.0	0.73333	1.0
0.056	0	12.9	0.46667	0.0
0.17175	0	13.4	0.7	0.0
0.09152	0	13.4	0.4	0.0
0.11469	0	12.9	0.36667	0.0
0.20221	0	13.3	0.66667	0.0
0.17651	1	2.0	0.4	0.0
0.07972	0	13.4	0.33333	1.0
0.12724	0	13.7	0.86667	0.0
0.09866	0	14.0	0.43333	0.0
0.11045	0	13.5	0.66667	0.0
0.17676	0	12.7	0.8	0.0
0.06256	0	13.0	0.2	0.0
0.06666	0	13.2	0.36667	0.0
0.2493	0	13.7	0.93333	1.0
0.11682	0	12.8	0.66667	1.0
0.18597	0	12.9	0.83333	0.0
0.09067	0	13.2	0.86667	0.0
0.10758	0	12.8	0.33333	0.0
0.10733	0	13.0	0.6	0.0
0.16863	0	13.3	0.7	0.0
0.17265	1	12.2	0.8	1.0
0.4832	1	4.6	0.8	1.0
0.1283	0	13.6	0.86667	0.0
0.09198	0	13.7	0.1	0.0
0.2844	0	12.7	0.8	0.0
0.14235	0	12.9	0.76667	1.0
0.18273	0	12.8	0.93333	0.0
0.04855	0	13.1	0.26667	0.0
0.19526	0	12.9	0.96667	0.0
0.08316	0	12.7	0.56667	1.0
0.14696	0	12.8	0.63333	0.0
0.06344	0	13.7	0.4	0.0
0.09479	0	13.0	0.76667	0.0
0.14321	0	12.7	0.7	1.0
0.19333	0	13.0	0.7	1.0
0.06268	1	10.7	0.6	0.0
0.09706	0	13.4	0.2	0.0
0.27303	0	13.7	0.73333	0.0
0.30083	0	14.1	0.76667	0.0
0.1896	0	13.4	0.76667	0.0
0.07759	0	12.7	0.5	0.0
0.07681	0	13.1	0.5	1.0
0.05845	0	12.8	0.16667	0.0
0.26163	0	12.9	0.8	1.0
0.07644	0	12.8	0.4	0.0
0.10774	1	0.8	0.33333	0.0
0.05184	1	0.2	0.06667	1.0
0.15997	1	2.3	0.7	0.0
0.10998	0	12.8	0.63333	1.0
0.08754	0	13.3	0.03333	0.0
0.12538	0	12.8	0.76667	0.0
0.14487	0	13.4	0.4	1.0
0.07136	0	12.8	0.26667	0.0
0.06131	0	12.7	0.66667	0.0
0.08425	0	13.1	0.6	0.0
0.05096	0	14.0	0.0	1.0
0.1886	0	12.8	0.66667	0.0
0.3632	0	13.0	0.96667	0.0
0.07511	0	13.4	0.36667	0.0
0.20517	0	13.3	0.63333	1.0
0.09918	0	13.3	0.8	0.0
0.15701	0	14.0	0.3	0.0
0.14064	0	13.0	0.43333	0.0
0.17689	0	13.0	0.83333	1.0
0.16657	0	13.6	0.66667	0.0
0.09607	0	12.8	0.66667	0.0
0.06934	0	13.9	0.3	0.0
0.22382	0	14.5	0.36667	0.0
0.11977	0	13.3	0.7	0.0
0.25765	0	13.7	0.86667	0.0
0.07811	0	12.8	0.23333	0.0
0.11771	0	13.0	0.4	1.0
0.16578	0	14.1	0.03333	1.0
0.237	0	13.1	0.83333	1.0
0.14661	0	14.5	0.7	1.0
0.23578	1	11.0	0.66667	1.0
0.19858	0	12.8	0.93333	1.0
0.06585	0	13.7	0.36667	1.0
0.13863	0	13.4	0.06667	0.0
0.17979	0	13.4	0.13333	0.0
0.16447	1	10.9	0.93333	0.0
0.14299	0	13.5	0.33333	0.0
0.24496	1	7.0	0.66667	1.0
0.19383	0	13.2	0.83333	1.0
0.08675	0	13.7	0.73333	0.0
0.1752	0	1.3	0.4	0.0
0.06593	0	12.7	0.6	1.0
0.10309	0	13.3	0.53333	1.0
0.07283	0	13.2	0.66667	0.0
0.15778	1	5.4	0.0	1.0
0.16696	0	12.7	0.73333	0.0
0.27312	0	12.8	0.83333	1.0
0.11756	0	12.7	0.63333	0.0
0.08905	0	13.0	0.63333	0.0
0.13264	0	12.9	0.03333	0.0
0.05496	0	13.3	0.03333	1.0
0.13808	0	13.0	0.66667	0.0
0.14028	0	13.2	0.63333	0.0
0.19089	0	13.3	0.16667	1.0
0.29776	0	13.8	0.33333	1.0
0.30677	0	4.0	0.93333	0.0
0.13204	0	13.0	0.56667	0.0
0.108	0	13.3	0.2	1.0
0.07233	1	12.3	0.46667	1.0
0.32956	0	13.0	0.66667	0.0
0.19297	0	12.1	0.73333	1.0
0.10706	0	13.0	0.33333	1.0
0.09703	0	12.8	0.66667	0.0
0.08522	0	13.8	0.4	1.0
0.09467	0	13.3	0.16667	1.0
0.12902	0	13.2	0.13333	0.0
0.13999	0	13.7	0.4	0.0
0.12365	1	7.6	0.63333	0.0
0.20902	0	13.3	0.6	1.0
0.18987	0	13.7	0.63333	1.0
0.31356	0	13.4	0.9	0.0
0.11079	0	14.0	0.3	1.0
0.12436	0	12.9	0.13333	1.0
0.26255	0	13.9	0.7	0.0
0.05601	0	13.3	0.16667	1.0
0.20175	0	13.9	0.46667	0.0
0.10856	0	12.7	0.8	1.0
0.05854	0	12.7	0.0	1.0
0.17687	0	14.0	0.9	0.0
0.06138	0	13.2	0.0	0.0
0.1425	0	13.2	0.66667	1.0
0.13313	0	13.8	0.73333	0.0
0.26279	1	11.8	0.76667	0.0
0.14586	0	13.6	0.76667	1.0
0.07126	0	13.7	0.43333	1.0
0.15779	0	13.3	0.76667	1.0
0.10676	0	13.6	0.5	0.0
0.11475	0	13.0	0.03333	0.0
0.07571	0	12.9	0.23333	1.0
0.16531	0	13.7	0.33333	1.0
0.40343	0	13.1	0.56667	0.0
0.10587	0	14.4	0.7	1.0
0.14237	0	13.0	0.7	1.0
0.45532	0	0.9	0.73333	1.0
0.10989	0	13.9	0.66667	0.0
0.04938	0	13.3	0.43333	1.0
0.15262	0	14.5	0.46667	0.0
0.13788	0	13.6	0.13333	0.0
0.09731	0	14.4	0.46667	1.0
0.07327	0	14.3	0.23333	1.0
0.04214	0	12.7	0.13333	0.0
0.12841	0	13.0	0.36667	0.0
0.04347	0	13.1	0.0	1.0
0.07281	0	13.4	0.23333	1.0
0.04786	0	13.4	0.56667	0.0
0.07684	0	13.0	0.33333	0.0
0.08195	0	13.1	0.3	1.0
0.16019	1	10.9	0.46667	1.0
0.11071	0	13.0	0.26667	0.0
0.13364	0	13.3	0.7	0.0
0.30102	1	2.4	0.83333	0.0
0.15462	0	12.7	0.93333	0.0
0.07169	0	12.7	0.16667	0.0
0.35565	0	13.0	0.43333	0.0
0.10235	1	9.4	0.53333	0.0
0.16565	0	13.0	0.5	1.0
0.09599	1	8.0	0.73333	0.0
0.06102	0	12.7	0.06667	1.0
0.07372	0	12.7	0.53333	1.0
0.12471	1	8.9	0.8	0.0
0.1126	0	13.0	0.8	1.0
0.13673	0	12.8	0.6	0.0
0.1686	0	13.6	0.23333	0.0
0.11751	0	12.8	0.13333	1.0
0.13167	0	12.7	0.86667	0.0
0.31121	0	13.4	0.53333	1.0
0.29685	1	4.1	0.96667	1.0
0.11981	0	14.0	0.03333	0.0
0.07611	0	13.4	0.2	1.0
0.17152	0	13.0	0.76667	1.0
0.14769	0	14.2	0.43333	0.0
0.17878	1	7.7	0.83333	1.0
0.12119	1	1.7	0.43333	1.0
0.18445	0	12.7	0.33333	0.0
0.38689	0	6.0	0.7	0.0
0.12569	0	13.1	0.46667	1.0
0.09042	0	13.7	0.1	1.0
0.14066	0	13.1	0.36667	0.0
0.05867	0	13.4	0.4	1.0
0.18269	0	13.6	0.7	1.0
0.10401	0	14.3	0.2	0.0
0.15469	0	13.6	0.36667	0.0
0.30748	0	12.2	0.96667	1.0
0.23378	0	12.7	0.73333	1.0
0.16134	0	13.8	0.73333	0.0
0.10568	0	13.9	0.36667	0.0
0.20434	0	13.2	0.56667	1.0
0.12067	0	12.7	0.1	0.0
0.11364	0	14.1	0.7	0.0
0.33158	0	13.7	0.9	1.0
0.10086	0	13.6	0.03333	1.0
0.12102	0	13.3	0.93333	0.0
0.35656	0	1.6	0.53333	1.0
0.09972	0	12.7	0.6	1.0
0.20183	1	10.4	0.2	0.0
0.30433	0	13.7	0.73333	1.0
0.34863	0	12.8	0.96667	1.0
0.08635	0	13.6	0.2	0.0
0.22713	1	11.3	0.96667	0.0
0.24689	1	7.6	0.8	0.0
0.16384	0	14.3	0.73333	0.0
0.12585	0	12.8	0.8	0.0
0.20267	0	12.8	0.9	0.0
0.1512	1	5.2	0.6	0.0
0.33145	0	10.7	0.96667	1.0
0.21071	0	13.2	0.66667	0.0
0.24987	0	14.5	0.76667	0.0
0.13414	0	12.9	0.73333	0.0
0.31332	0	12.8	0.9	0.0
0.15825	1	0.1	0.73333	0.0
0.15479	0	12.8	0.86667	1.0
0.14592	0	13.5	0.26667	0.0
0.24036	0	1.7	0.83333	1.0
0.18935	0	14.3	0.8	1.0
0.31777	0	1.1	0.6	1.0
0.09937	0	14.3	0.5	0.0
0.35962	1	1.8	0.66667	0.0
0.19518	0	13.1	0.83333	0.0
0.09044	0	13.4	0.3	0.0
0.19541	0	13.6	0.83333	0.0
0.06899	0	12.7	0.06667	1.0
0.31672	0	13.7	0.8	0.0
0.10787	0	13.4	0.1	1.0
0.09176	0	13.4	0.23333	1.0
0.09005	0	13.2	0.43333	0.0
0.20588	0	12.7	0.63333	1.0
0.13288	0	13.5	0.8	0.0
0.07399	0	13.0	0.43333	1.0
0.06849	0	12.7	0.26667	1.0
0.26333	0	14.4	0.9	1.0
0.14177	1	7.1	0.9	1.0
0.07579	0	13.0	0.1	0.0
0.09412	0	12.8	0.56667	0.0
0.22697	0	13.3	0.8	0.0
0.11505	0	13.0	0.66667	1.0
0.08701	0	13.1	0.03333	0.0
0.05435	1	0.8	0.1	1.0
0.10771	0	13.8	0.46667	0.0
0.16916	0	14.0	0.56667	1.0
0.06997	0	14.0	0.43333	1.0
0.07547	0	13.6	0.1	1.0
0.16104	0	14.0	0.86667	0.0
0.13264	1	12.8	0.6	0.0
0.07285	0	12.8	0.13333	0.0
0.23418	0	13.7	0.46667	0.0
0.17805	0	13.7	0.7	0.0
0.07775	0	13.0	0.2	0.0
0.1545	0	13.6	0.66667	0.0
0.06228	0	12.9	0.33333	0.0
0.11782	0	13.4	0.73333	0.0
0.1568	0	13.7	0.73333	0.0
0.09807	0	13.6	0.63333	0.0
0.43082	0	12.8	0.8	1.0
0.09028	0	12.7	0.2	0.0
0.35812	1	5.2	0.93333	0.0
0.10214	0	13.6	0.63333	0.0
0.15961	0	13.4	0.8	0.0
0.12454	0	13.2	0.53333	0.0
0.13674	0	13.5	0.2	1.0
0.1239	0	13.4	0.66667	0.0
0.08844	0	14.3	0.2	0.0
0.10279	0	13.0	0.73333	1.0
0.09783	0	13.0	0.43333	1.0
0.11747	1	3.5	0.13333	1.0
0.06502	0	13.3	0.3	0.0
0.04664	0	13.2	0.43333	1.0
0.37246	0	13.1	0.93333	1.0
0.11933	0	13.0	0.3	1.0
0.27927	0	13.0	0.83333	0.0
0.08966	0	14.0	0.3	0.0
0.15251	0	14.4	0.8	0.0
0.23006	0	13.4	0.23333	0.0
0.1434	1	6.7	0.36667	0.0
0.09251	0	12.8	0.56667	0.0
0.21341	0	13.0	0.76667	1.0
0.08236	0	13.4	0.36667	0.0
0.11107	0	14.0	0.36667	0.0
0.1123	1	1.5	0.6	1.0
0.13067	0	13.0	0.23333	0.0
0.19877	0	8.6	0.6	1.0
0.08167	0	12.0	0.53333	0.0
0.37724	0	12.8	0.76667	0.0
0.10789	0	13.7	0.3	0.0
0.15645	0	12.9	0.46667	0.0
0.0842	0	12.8	0.73333	0.0
0.05091	0	13.3	0.16667	1.0
0.51254	0	4.4	0.53333	0.0
0.27393	1	7.8	0.8	1.0
0.03817	0	13.0	0.13333	0.0
0.20942	0	12.7	0.83333	1.0
0.21248	1	0.5	0.86667	0.0
0.1804	0	14.1	0.33333	1.0
0.06516	0	13.3	0.36667	0.0
0.12683	0	13.1	0.13333	0.0
0.33178	0	13.2	1.0	0.0
0.07731	0	12.7	0.5	0.0
0.44983	0	13.0	0.9	1.0
0.10748	0	13.0	0.2	0.0
0.23693	1	6.9	0.63333	1.0
0.05464	0	13.4	0.23333	1.0
0.06159	0	12.7	0.16667	0.0
0.13683	0	13.2	0.06667	0.0
0.329	0	4.2	0.33333	0.0
0.32646	1	9.1	0.93333	1.0
0.16654	0	13.6	0.8	0.0
0.12524	0	13.5	0.63333	0.0
0.05709	0	12.9	0.0	0.0
0.27831	1	3.9	0.96667	0.0
0.04526	0	13.5	0.03333	1.0
0.07161	0	14.4	0.3	1.0
0.08592	0	13.3	0.63333	1.0
0.06087	0	13.6	0.1	0.0
0.0657	0	13.3	0.46667	1.0
0.08237	0	12.8	0.13333	1.0
0.10579	0	12.8	0.03333	0.0
0.1953	0	13.4	0.86667	0.0
0.16631	0	13.2	0.7	1.0
0.10213	0	13.4	0.43333	1.0
0.20375	0	13.4	0.76667	0.0
0.09599	0	13.3	0.2	0.0
0.18679	0	13.2	0.96667	1.0
0.11508	0	13.0	0.5	1.0
0.11703	0	14.2	0.3	0.0
0.16185	0	13.7	0.73333	1.0
0.0693	0	12.7	0.26667	1.0
0.12987	1	4.4	0.66667	1.0
0.17894	0	12.8	0.93333	0.0
0.06679	0	12.7	0.4	0.0
0.28079	0	13.0	0.9	0.0
0.07028	0	13.2	0.5	1.0
0.25539	0	13.8	0.8	0.0
0.10916	0	12.8	0.63333	0.0
0.215	1	10.5	0.23333	1.0
0.11294	0	13.4	0.23333	0.0
0.31183	0	12.9	0.96667	0.0
0.24318	0	12.8	0.8	0.0
0.19423	1	3.3	0.7	1.0
0.07934	0	13.6	0.76667	1.0
0.39704	1	2.6	0.96667	1.0
0.11728	0	13.3	0.9	0.0
0.17144	0	13.5	0.16667	1.0
0.30757	1	7.7	0.56667	1.0
0.19025	0	13.6	0.8	1.0
0.14976	0	12.8	0.83333	0.0
0.1362	0	11.5	0.43333	1.0
0.2243	0	13.0	0.66667	0.0
0.06849	0	13.2	0.2	0.0
0.12746	0	12.8	0.5	1.0
0.14079	0	12.7	0.63333	0.0
0.1404	0	13.1	0.63333	0.0
0.07529	0	12.7	0.03333	1.0
0.13776	1	5.0	0.23333	0.0
0.12095	0	13.5	0.43333	0.0
0.09652	0	14.0	0.2	1.0
0.28847	0	11.9	0.56667	1.0
0.09372	0	12.8	0.2	1.0
0.072	0	13.3	0.36667	1.0
0.14136	0	13.6	0.66667	1.0
0.10036	0	13.2	0.03333	0.0
0.16754	0	13.4	0.33333	1.0
0.2071	0	13.1	0.96667	1.0
0.06526	0	12.9	0.06667	1.0
0.10221	0	12.8	0.53333	0.0
0.05454	0	14.3	0.26667	1.0
0.08492	0	13.0	0.16667	0.0
0.04222	0	13.4	0.36667	0.0
0.145	0	13.4	0.43333	1.0
0.13506	0	12.7	0.76667	0.0
0.08614	0	14.4	0.03333	1.0
0.21288	0	13.2	0.33333	0.0
0.10673	0	14.5	0.46667	1.0
0.10979	0	12.9	0.23333	0.0
0.28154	0	13.1	0.53333	0.0
0.18945	0	12.8	0.53333	1.0
0.0882	1	1.3	0.6	0.0
0.16593	0	13.6	0.33333	0.0
0.09173	0	13.4	0.16667	0.0
0.10775	0	13.4	0.56667	1.0
0.12792	0	14.5	0.6	1.0
0.08621	0	12.7	0.43333	0.0
0.28505	1	0.0	0.73333	1.0
0.05274	0	12.8	0.2	1.0
0.15307	0	12.7	0.73333	1.0
0.08019	0	12.8	0.06667	1.0
0.17787	0	12.9	0.8	0.0
0.42437	0	13.4	0.86667	1.0
0.10387	1	5.3	0.2	0.0
0.10103	0	13.1	0.66667	0.0
0.07538	0	13.7	0.16667	0.0
0.06627	1	0.1	0.4	1.0
0.13065	0	13.4	0.8	1.0
0.16107	0	12.7	0.96667	1.0
0.1619	0	13.3	0.43333	0.0
0.07963	0	13.2	0.8	1.0
0.0967	0	13.3	0.23333	0.0
0.31682	0	13.4	0.9	1.0
0.19801	1	8.4	0.66667	1.0
0.20692	0	14.2	0.96667	1.0
0.20457	0	12.8	0.86667	1.0
0.11556	0	13.4	0.1	0.0
0.56118	1	6.2	0.76667	0.0
0.22561	1	1.4	0.6	1.0
0.08761	0	12.8	0.13333	0.0
0.14639	0	12.7	0.53333	0.0
0.1448	0	13.3	0.66667	0.0
0.24307	0	14.2	0.96667	1.0
0.1461	0	13.3	0.7	0.0
0.08664	0	12.7	0.6	1.0
0.19811	0	13.0	0.9	0.0
0.32861	1	5.3	0.93333	1.0
0.04333	0	14.0	0.16667	1.0
0.12562	0	9.7	0.83333	0.0
0.10613	0	12.8	0.43333	0.0
0.09724	0	12.7	0.4	1.0
0.16696	0	12.9	0.46667	1.0
0.22781	0	13.0	0.3	0.0
0.09942	0	13.4	0.53333	1.0
0.12903	0	13.6	0.36667	1.0
0.37821	0	12.8	0.93333	1.0
0.07363	0	13.3	0.1	0.0
0.27315	0	13.4	0.96667	1.0
0.10595	0	13.3	0.3	0.0
0.05163	0	12.8	0.23333	0.0
0.07489	0	14.2	0.1	1.0
0.19532	0	13.6	0.63333	1.0
0.20293	0	13.0	0.7	0.0
0.1334	0	12.9	0.16667	0.0
0.07819	0	12.8	0.06667	0.0
0.15103	0	13.6	0.86667	0.0
0.13355	0	12.7	0.6	0.0
0.09387	0	13.8	0.16667	0.0
0.24716	1	4.0	0.96667	1.0
0.06941	0	13.2	0.4	1.0
0.12921	0	13.4	0.66667	1.0
0.06556	0	13.5	0.7	0.0
0.08954	0	14.3	0.46667	0.0
0.20349	0	13.4	1.0	0.0
0.24637	0	13.3	0.93333	1.0
0.07554	0	13.7	0.16667	1.0
0.28528	1	7.9	0.73333	1.0
0.23641	0	13.0	1.0	0.0
0.20925	1	13.7	1.0	0.0
0.17495	0	13.3	0.7	1.0
0.09212	0	13.4	0.06667	0.0
0.23358	0	13.8	0.73333	0.0
0.06245	0	12.8	0.26667	1.0
0.10429	0	13.1	0.53333	0.0
0.16464	0	13.6	0.4	1.0
0.05084	0	12.7	0.6	1.0
0.04483	0	13.3	0.06667	1.0
0.13983	0	13.0	0.06667	0.0
0.14702	0	13.5	0.36667	0.0
0.08267	1	10.9	0.73333	0.0
0.15212	1	3.7	0.6	1.0
0.11121	0	13.3	0.36667	0.0
0.17263	0	13.8	0.83333	1.0
0.11437	1	7.1	0.96667	1.0
0.21642	0	13.3	0.3	0.0
0.1023	1	11.0	0.8	0.0
0.15265	0	13.0	0.23333	0.0
0.36053	1	0.9	0.93333	0.0
0.11198	0	14.3	0.5	1.0
0.16492	0	13.9	0.63333	0.0
0.0509	0	13.3	0.23333	1.0
0.07326	0	12.9	0.16667	0.0
0.0943	1	11.6	0.36667	0.0
0.13298	0	13.6	0.2	0.0
0.05159	0	12.8	0.06667	1.0
0.12731	0	12.9	0.76667	1.0
0.28834	0	13.6	0.83333	0.0
0.20774	0	9.0	0.96667	0.0
0.16275	0	12.9	0.3	0.0
0.36934	0	14.4	0.53333	1.0
0.14544	0	13.4	0.63333	0.0
0.06677	0	13.6	0.43333	1.0
0.06847	0	13.4	0.46667	1.0
0.09443	0	13.0	0.2	1.0
0.18935	0	13.0	0.7	1.0
0.41408	1	4.6	0.8	1.0
0.09656	0	12.9	0.26667	0.0
0.18865	0	12.9	0.46667	1.0
0.08024	0	13.2	0.6	0.0
0.25214	1	1.4	0.73333	0.0
0.30779	0	13.3	0.93333	0.0
0.13697	0	13.4	0.86667	1.0
0.07661	0	12.8	0.03333	0.0
0.088	0	12.7	0.36667	1.0
0.05043	0	13.3	0.03333	1.0
0.13104	0	13.3	0.73333	1.0
0.37934	1	3.9	0.93333	0.0
0.12594	0	13.6	0.73333	0.0
0.10181	0	13.5	0.26667	0.0
0.40081	0	13.2	0.66667	0.0
0.11666	0	12.8	0.36667	0.0
0.13567	0	13.1	0.56667	0.0
0.11858	0	13.6	0.66667	0.0
0.1223	0	12.7	0.76667	0.0
0.09229	0	13.4	0.43333	1.0
0.09194	0	12.9	0.2	0.0
0.21209	0	13.8	0.86667	1.0
0.13173	0	13.1	0.36667	1.0
0.18803	0	13.4	0.66667	0.0
0.16505	1	11.3	0.5	1.0
0.23819	0	13.6	0.46667	0.0
0.13644	0	14.2	0.96667	1.0
0.09158	0	13.6	0.23333	0.0
0.11233	0	13.5	0.36667	0.0
0.23742	0	13.1	0.9	1.0
0.20421	0	13.2	0.76667	0.0
0.19939	0	13.3	0.96667	0.0
0.06452	0	13.0	0.0	0.0
0.07938	0	12.8	0.66667	0.0
0.04454	0	14.3	0.0	0.0
0.20074	1	2.2	0.23333	0.0
0.1071	0	13.3	0.93333	0.0
0.12828	0	13.1	0.46667	1.0
0.10576	0	13.8	0.16667	1.0
0.17768	0	14.3	0.63333	0.0
0.16214	0	12.7	0.73333	0.0
0.21649	0	12.9	0.93333	1.0
0.09261	0	12.9	0.56667	1.0
0.06909	0	13.6	0.23333	1.0
0.11271	0	12.8	0.7	0.0
0.08921	0	13.3	0.36667	1.0
0.17928	0	13.6	0.8	1.0
0.16095	0	12.7	0.7	1.0
0.09089	1	4.3	0.4	0.0
0.09119	0	12.8	0.5	0.0
0.21904	0	13.0	0.7	1.0
0.14345	0	14.3	0.4	1.0
0.15352	0	13.7	0.63333	0.0
0.39402	0	13.2	0.93333	1.0
0.10253	1	2.4	0.23333	0.0
0.15655	0	13.0	0.6	0.0
0.24481	0	13.7	0.76667	0.0
0.28697	0	6.1	0.76667	1.0
0.08404	0	13.3	0.4	0.0
0.18007	0	13.5	0.06667	1.0
0.10502	0	13.1	0.1	1.0
0.07427	0	13.4	0.36667	0.0
0.13829	0	14.2	0.83333	1.0
0.13778	0	12.9	0.73333	1.0
0.06341	0	12.9	0.0	0.0
0.14413	0	14.0	0.53333	0.0
0.2463	0	13.6	0.56667	0.0
0.15864	0	13.8	0.53333	0.0
0.09406	0	12.7	0.53333	0.0
0.157	0	12.7	0.5	0.0
0.16103	0	11.0	0.86667	0.0
0.18582	0	13.6	0.4	0.0
0.08615	0	14.1	0.1	0.0
0.15594	0	13.0	0.33333	0.0
0.10656	0	13.5	0.23333	1.0
0.11375	0	13.3	0.43333	1.0
0.14793	1	4.4	0.73333	0.0
0.25828	0	13.4	0.96667	0.0
0.10944	0	13.1	0.53333	0.0
0.18647	0	13.9	0.6	0.0
0.11819	0	13.2	0.7	1.0
0.18001	1	12.3	0.86667	0.0
0.11658	0	13.1	0.7	1.0
0.13901	0	12.8	0.73333	1.0
0.39921	0	13.2	0.9	0.0
0.16168	1	0.2	0.43333	0.0
0.07774	0	14.4	0.66667	0.0
0.05974	0	13.3	0.13333	1.0
0.09393	1	9.4	0.06667	0.0
0.25129	1	8.5	0.3	1.0
0.33421	0	8.3	0.96667	1.0
0.26831	0	12.8	0.93333	1.0
0.09381	0	12.8	0.46667	1.0
0.16336	0	12.8	0.93333	0.0
0.17191	0	13.4	0.63333	0.0
0.11264	0	13.0	0.36667	1.0
0.21889	0	12.8	0.66667	0.0
0.06672	0	13.1	0.26667	0.0
0.21957	0	13.0	0.8	0.0
0.09839	0	12.7	0.46667	0.0
0.1213	0	7.4	0.46667	0.0
0.18428	0	13.8	0.73333	1.0
0.10604	1	5.0	0.4	1.0
0.26777	0	14.1	0.83333	0.0
0.18178	1	10.5	0.5	1.0
0.14811	0	13.7	0.06667	1.0
0.20163	0	14.1	0.6	0.0
0.226	0	14.0	0.73333	0.0
0.12082	0	13.4	0.56667	0.0
0.07232	0	13.1	0.46667	0.0
0.25336	0	14.2	0.83333	0.0
0.0854	0	13.7	0.66667	0.0
0.07118	0	14.0	0.2	0.0
0.14275	0	13.3	0.86667	1.0
0.33011	1	7.2	0.9	1.0
0.45349	0	11.6	0.96667	1.0
0.0436	0	13.9	0.03333	1.0
0.28363	0	12.9	0.76667	1.0
0.08221	0	12.9	0.13333	0.0
0.10968	0	12.8	0.5	0.0
0.11576	0	13.4	0.7	0.0
0.1448	0	13.3	0.46667	1.0
0.06251	0	13.4	0.3	0.0
0.13416	0	12.8	0.03333	1.0
0.09134	0	14.4	0.03333	1.0
0.12995	0	12.8	0.66667	1.0
0.12505	0	14.3	0.13333	0.0
0.076	0	12.8	0.06667	1.0
0.0721	0	13.1	0.03333	0.0
0.15814	0	12.9	0.66667	0.0
0.11721	0	13.8	0.26667	0.0
0.34451	0	9.1	0.96667	0.0
0.15008	0	12.7	0.73333	0.0
0.37681	0	12.8	0.76667	1.0
0.09805	0	13.9	0.1	0.0
0.08872	0	14.3	0.1	0.0
0.06802	0	13.3	0.13333	1.0
0.09587	0	13.0	0.33333	1.0
0.28675	0	12.8	0.76667	0.0
0.10422	1	6.5	0.53333	1.0
0.09006	0	13.7	0.53333	0.0
0.27268	0	13.3	0.86667	0.0
0.10384	0	13.9	0.36667	0.0
0.24444	0	13.6	0.4	1.0
0.41753	0	13.7	0.7	0.0
0.08242	0	14.3	0.06667	0.0
0.24471	0	14.0	0.83333	0.0
0.06391	0	14.3	0.3	0.0
0.13366	0	13.7	0.23333	0.0
0.10724	1	2.8	0.36667	1.0
0.17885	1	7.5	0.76667	0.0
0.08711	0	13.1	0.36667	1.0
0.17924	0	12.7	0.83333	0.0
0.04794	0	13.7	0.06667	1.0
0.20218	0	13.2	0.9	1.0
0.15489	0	13.9	0.73333	0.0
0.08914	0	13.2	0.6	1.0
0.08839	0	13.0	0.7	0.0
0.15199	0	12.8	0.1	1.0
0.15814	0	14.2	0.86667	0.0
0.09799	0	13.7	0.66667	1.0
0.06198	0	13.7	0.3	0.0
0.27579	0	12.8	1.0	0.0
0.10048	0	12.9	0.7	0.0
0.14964	0	12.7	0.43333	1.0
0.06387	0	13.3	0.63333	1.0
0.11206	0	12.9	0.53333	0.0
0.07624	0	13.4	0.23333	0.0
0.07368	1	11.1	0.6	0.0
0.10107	0	13.0	0.83333	0.0
0.15516	0	12.7	0.56667	0.0
0.17303	0	14.4	0.66667	0.0
0.13972	0	12.7	0.5	1.0
0.1754	0	13.0	0.63333	0.0
0.15629	1	12.0	0.9	1.0
0.31296	0	13.4	0.63333	1.0
0.08622	0	13.8	0.26667	0.0
0.05469	0	13.4	0.26667	0.0
0.09943	0	12.7	0.7	1.0
0.18263	0	13.9	0.83333	0.0
0.16222	1	3.8	0.73333	1.0
0.07807	1	2.9	0.5	1.0
0.06426	0	14.0	0.16667	1.0
0.30864	0	7.0	0.4	1.0
0.24292	0	12.7	0.6	0.0
0.17573	0	13.7	0.66667	0.0
0.08773	0	13.0	0.43333	0.0
0.12807	1	9.6	0.0	1.0
0.10988	0	13.6	0.36667	1.0
0.17811	1	9.1	0.93333	0.0
0.11898	0	13.4	0.5	0.0
0.18916	0	13.0	0.56667	0.0
0.13757	0	12.7	0.36667	1.0
0.03575	0	12.8	0.1	1.0
0.14869	0	13.1	0.26667	0.0
0.50328	0	2.2	0.83333	1.0
0.08349	0	12.8	0.4	0.0
0.14156	0	13.9	0.13333	0.0
0.13625	0	12.7	0.76667	0.0
0.16641	0	13.8	0.73333	0.0
0.10071	1	8.6	0.06667	1.0
0.18969	0	10.8	0.83333	1.0
0.14843	0	13.5	0.56667	1.0
0.2217	0	14.1	0.8	0.0
0.07995	1	0.3	0.2	1.0
0.07987	0	13.0	0.33333	0.0
0.27583	0	14.1	0.7	0.0
0.14825	0	13.2	0.66667	1.0
0.08854	0	13.6	0.03333	1.0
0.09194	0	12.8	0.23333	1.0
0.2428	1	9.6	0.9	1.0
0.10867	0	13.4	0.6	0.0
0.23001	0	13.3	0.96667	1.0
0.07827	0	13.8	0.16667	1.0
0.12375	0	14.5	0.23333	0.0
0.07905	0	13.6	0.06667	1.0
0.09933	0	13.3	0.7	0.0
0.15134	0	13.7	0.76667	1.0
0.11194	0	13.1	0.7	1.0
0.16778	0	13.3	0.63333	0.0
0.11579	0	13.2	0.43333	1.0
0.2116	0	13.7	0.86667	0.0
0.12568	0	13.8	0.53333	1.0
0.18422	0	12.7	0.43333	1.0
0.20774	1	3.2	0.76667	0.0
0.05991	1	6.6	0.26667	1.0
0.19626	0	13.3	0.9	0.0
0.31529	0	13.4	0.43333	1.0
0.18584	1	12.6	0.43333	1.0
0.05859	0	13.3	0.23333	1.0
0.12398	0	13.2	0.56667	0.0
0.46183	0	13.0	0.93333	1.0
0.11895	0	13.8	0.36667	0.0
0.14601	0	12.7	0.83333	0.0
0.10772	0	13.0	0.76667	1.0
0.09486	0	12.8	0.6	0.0
0.11119	0	13.2	0.63333	1.0
0.06737	0	10.8	0.03333	1.0
0.31292	0	12.7	1.0	1.0
0.17901	0	9.3	0.7	0.0
0.07287	1	2.8	0.5	1.0
0.16454	1	6.1	0.8	0.0
0.09035	1	0.5	0.06667	0.0
0.11787	0	13.9	0.6	1.0
0.13388	1	8.4	0.3	0.0
0.46856	1	10.1	0.76667	1.0
0.17136	0	13.9	0.5	0.0
0.12292	0	13.9	0.7	1.0
0.10892	0	12.9	0.73333	0.0
0.07613	0	12.9	0.43333	0.0
0.2074	0	12.8	0.83333	1.0
0.12392	0	13.6	0.4	1.0
0.14975	0	13.6	1.0	0.0
0.17126	0	12.9	0.8	1.0
0.08935	0	13.6	0.1	1.0
0.14809	1	8.2	0.86667	1.0
0.05492	0	14.1	0.4	1.0
0.1057	0	12.8	0.66667	1.0
0.22334	0	13.3	0.6	1.0
0.1292	0	13.2	0.6	1.0
0.19425	1	7.8	0.96667	1.0
0.13295	1	8.9	0.63333	1.0
0.05968	0	14.0	0.16667	1.0
0.16698	0	13.3	0.6	0.0
0.1275	0	13.5	0.23333	0.0
0.2689	0	14.0	0.7	0.0
0.10172	0	12.7	0.63333	0.0
0.07425	0	13.5	0.06667	1.0
0.12336	0	12.7	0.8	0.0
0.17739	0	12.8	0.9	1.0
0.09694	0	13.6	0.1	1.0
0.22421	0	14.0	0.76667	0.0
0.09802	0	13.1	0.6	0.0
0.15402	0	12.7	0.83333	0.0
0.33932	0	14.1	0.93333	1.0
0.16304	0	12.8	0.9	0.0
0.0932	1	12.0	0.36667	1.0
0.08073	0	13.3	0.4	0.0
0.23807	0	13.7	0.9	0.0
0.26064	0	12.7	0.36667	0.0
[truncated: 41,175 more rows]
