# Supplementary material for: Plasma proteomic profiles predict individual future health risk
Source: Nat Commun. 2023 Nov 28;14:7817. doi: 10.1038/s41467-023-43575-7 (PMC10684756; doi:10.1038/s41467-023-43575-7)
Supplement: Supplementary file 15 — Source Data [file 41467_2023_43575_MOESM15_ESM.zip › SourceData/Figure2_SourceData/Digestive system disorders.csv]

ProRS	incident_event	censored_years	Age	Sex
0.40404	0	14.3	0.5	0.0
0.48725	0	13.4	0.4	1.0
0.36824	0	13.6	0.56667	1.0
0.44338	1	10.4	0.6	0.0
0.44676	0	13.4	0.83333	1.0
0.25859	0	12.9	0.23333	1.0
0.24931	0	13.7	0.06667	0.0
0.34223	0	13.6	0.63333	0.0
0.29045	0	13.2	0.03333	1.0
0.31192	1	6.0	0.4	1.0
0.48198	0	14.1	0.76667	1.0
0.2641	0	13.5	0.36667	0.0
0.50948	0	13.0	0.5	1.0
0.32143	1	7.4	0.63333	0.0
0.34882	0	14.4	0.13333	0.0
0.29538	0	12.8	0.13333	1.0
0.37505	0	13.9	0.63333	0.0
0.43991	0	13.0	0.46667	1.0
0.34112	0	12.9	0.46667	0.0
0.34169	0	13.9	0.26667	1.0
0.41967	0	13.3	0.9	0.0
0.27419	0	12.8	0.1	0.0
0.39971	0	14.0	0.3	1.0
0.30362	0	12.9	0.0	0.0
0.32959	0	12.9	0.4	0.0
0.59836	0	13.4	0.73333	1.0
0.42546	0	13.6	0.86667	1.0
0.30012	0	13.3	0.53333	0.0
0.31112	1	4.5	0.66667	0.0
0.55543	0	13.2	0.7	1.0
0.29282	1	10.8	0.03333	0.0
0.36186	1	8.4	0.63333	0.0
0.25729	1	7.6	0.4	1.0
0.43218	0	13.3	0.23333	1.0
0.27202	0	13.2	0.13333	0.0
0.31142	1	10.3	0.2	0.0
0.32188	0	12.8	0.73333	1.0
0.53112	0	13.9	0.86667	1.0
0.32882	1	2.2	0.4	0.0
0.32983	1	11.9	0.63333	1.0
0.28619	0	13.0	0.16667	1.0
0.41256	1	2.1	0.66667	0.0
0.65332	1	2.2	0.76667	0.0
0.52313	1	0.5	0.83333	0.0
0.50185	1	3.8	0.76667	0.0
0.30618	0	14.1	0.6	0.0
0.35461	0	14.2	0.1	0.0
0.4733	0	13.2	0.73333	1.0
0.29463	0	13.2	0.1	0.0
0.27738	1	6.9	0.23333	0.0
0.28297	0	13.1	0.0	0.0
0.43972	0	12.8	1.0	1.0
0.49671	0	14.1	0.53333	1.0
0.32452	0	13.0	0.43333	1.0
0.30589	0	14.1	0.36667	0.0
0.35378	1	6.6	0.73333	0.0
0.44871	1	9.4	0.73333	1.0
0.34413	1	8.4	0.6	0.0
0.36951	1	11.4	0.7	1.0
0.37613	1	8.9	0.9	1.0
0.26899	0	12.7	0.1	0.0
0.25273	0	12.9	0.03333	0.0
0.24062	0	13.8	0.23333	0.0
0.24772	1	9.2	0.2	0.0
0.50006	0	13.6	0.63333	0.0
0.30515	1	2.2	0.06667	0.0
0.33858	0	13.0	0.3	1.0
0.46983	1	9.7	0.76667	0.0
0.35623	1	11.5	0.76667	0.0
0.38698	0	12.7	0.73333	1.0
0.30772	0	13.0	0.16667	1.0
0.40604	1	2.6	0.63333	1.0
0.35641	1	5.8	0.7	0.0
0.48853	0	12.8	0.86667	1.0
0.36761	0	12.8	0.23333	1.0
0.48351	1	5.5	0.56667	0.0
0.61941	0	13.4	0.93333	0.0
0.5048	0	14.3	0.76667	0.0
0.42968	0	12.8	0.13333	1.0
0.2801	0	12.7	0.33333	0.0
0.27746	0	14.3	0.1	0.0
0.48936	0	13.1	0.3	0.0
0.35813	1	9.6	0.16667	1.0
0.4837	1	12.4	0.86667	0.0
0.30227	1	8.2	0.26667	0.0
0.46435	0	13.6	0.8	0.0
0.514	1	6.7	0.46667	1.0
0.39626	1	9.5	0.83333	0.0
0.4602	1	3.9	0.63333	1.0
0.26182	0	12.8	0.06667	0.0
0.35419	1	1.6	1.0	0.0
0.34738	1	2.0	0.46667	0.0
0.24944	0	14.4	0.13333	1.0
0.39711	1	3.0	0.13333	0.0
0.39933	0	13.1	0.73333	0.0
0.28565	1	6.4	0.53333	0.0
0.36838	0	13.3	0.8	0.0
0.41629	0	13.4	0.63333	1.0
0.33868	0	13.6	0.06667	1.0
0.58397	1	10.6	0.96667	1.0
0.32746	1	2.9	0.06667	0.0
0.50652	0	13.0	0.8	1.0
0.51723	0	13.5	0.96667	1.0
0.44976	1	7.4	0.73333	1.0
0.36129	0	13.9	0.4	0.0
0.32074	0	12.8	0.33333	1.0
0.40502	1	5.1	0.73333	0.0
0.42723	1	8.9	0.66667	1.0
0.45824	0	14.3	0.93333	0.0
0.47669	0	13.0	0.86667	1.0
0.27156	0	12.7	0.03333	1.0
0.25373	1	5.0	0.3	0.0
0.50575	1	7.1	0.7	1.0
0.3672	0	12.7	0.7	1.0
0.4206	0	13.1	0.8	1.0
0.41518	1	7.5	0.63333	0.0
0.55353	0	14.2	0.63333	1.0
0.28093	0	12.7	0.16667	0.0
0.33791	0	12.8	0.43333	0.0
0.47487	0	13.6	0.63333	1.0
0.26732	0	13.6	0.06667	0.0
0.39612	0	13.4	0.76667	1.0
0.39545	0	13.0	0.36667	0.0
0.41642	1	11.4	0.9	1.0
0.30845	0	14.1	0.46667	1.0
0.54081	0	13.4	0.53333	0.0
0.38053	0	13.9	0.83333	0.0
0.44394	0	13.3	0.96667	0.0
0.38245	0	12.9	0.03333	0.0
0.2954	1	2.9	0.5	1.0
0.3278	0	13.4	0.33333	0.0
0.44452	1	6.9	0.7	1.0
0.56841	1	12.3	1.0	1.0
0.4064	0	12.9	0.63333	0.0
0.64723	1	1.7	0.96667	0.0
0.41901	0	14.4	0.43333	1.0
0.47343	1	11.0	0.46667	0.0
0.34572	1	6.0	0.03333	0.0
0.34803	1	8.3	0.23333	0.0
0.36044	0	12.8	0.73333	0.0
0.42871	0	13.5	0.63333	0.0
0.42368	0	12.8	0.63333	1.0
0.28968	1	0.5	0.7	1.0
0.30242	1	5.8	0.3	1.0
0.40917	0	12.8	0.83333	0.0
0.25168	0	13.4	0.36667	0.0
0.38337	0	13.1	0.7	0.0
0.40681	0	13.6	0.83333	1.0
0.49037	0	13.3	0.66667	1.0
0.45935	0	13.4	0.56667	1.0
0.38932	0	12.8	0.76667	0.0
0.49349	1	6.9	0.8	0.0
0.31063	1	1.6	0.36667	0.0
0.35144	1	12.2	0.83333	1.0
0.35225	0	13.3	0.63333	1.0
0.25743	0	12.7	0.13333	1.0
0.37051	0	13.4	0.5	1.0
0.32763	1	2.9	0.53333	0.0
0.43175	1	2.3	0.9	1.0
0.31595	1	4.0	0.73333	1.0
0.31629	1	0.6	0.46667	0.0
0.54852	1	8.9	0.9	1.0
0.40532	1	11.6	0.76667	1.0
0.34633	0	13.0	0.43333	0.0
0.44015	1	2.5	0.3	1.0
0.44321	1	9.6	0.26667	1.0
0.51967	0	13.2	0.83333	0.0
0.52456	0	12.9	0.6	1.0
0.31848	1	4.3	0.36667	0.0
0.32529	1	5.1	0.43333	0.0
0.48114	1	11.8	0.6	0.0
0.2632	0	13.2	0.16667	0.0
0.24362	0	13.1	0.13333	1.0
0.40457	0	12.9	0.9	1.0
0.4642	0	13.3	0.7	1.0
0.34155	0	12.8	0.7	1.0
0.29227	0	13.0	0.16667	0.0
0.25751	0	14.1	0.16667	1.0
0.3866	0	13.3	0.43333	0.0
0.37777	0	12.7	0.33333	1.0
0.36959	0	12.8	0.66667	0.0
0.34609	0	12.7	0.5	0.0
0.45361	1	6.1	0.86667	0.0
0.35426	1	6.6	0.4	0.0
0.46522	1	6.9	0.8	0.0
0.46647	1	12.2	0.76667	1.0
0.44095	0	13.7	0.63333	0.0
0.39117	0	13.4	0.73333	0.0
0.47581	1	6.8	0.53333	1.0
0.28288	1	5.6	0.0	0.0
0.36097	1	7.0	0.4	1.0
0.33769	0	13.6	0.26667	0.0
0.36104	0	12.9	0.73333	0.0
0.30096	1	4.2	0.43333	0.0
0.2581	0	13.1	0.06667	0.0
0.41704	0	13.3	0.63333	1.0
0.44902	1	10.9	0.76667	1.0
0.35463	0	12.7	0.36667	0.0
0.34117	1	6.6	0.36667	1.0
0.55667	1	0.3	0.56667	1.0
0.42616	0	13.5	0.93333	0.0
0.36447	0	13.2	0.96667	0.0
0.60277	1	3.8	0.7	1.0
0.28134	0	14.5	0.56667	1.0
0.43682	0	12.7	0.83333	0.0
0.40585	0	13.5	0.16667	1.0
0.44593	0	14.5	0.33333	1.0
0.3445	1	1.7	0.73333	0.0
0.5006	1	2.7	0.8	1.0
0.34775	0	7.7	0.13333	0.0
0.64534	1	0.9	0.83333	1.0
0.39737	0	12.9	0.76667	1.0
0.27553	0	12.9	0.13333	0.0
0.28462	0	14.1	0.13333	1.0
0.29651	1	2.6	0.26667	0.0
0.25521	0	12.8	0.3	0.0
0.53392	0	13.6	0.33333	1.0
0.36164	0	14.4	0.43333	0.0
0.28324	0	13.7	0.03333	0.0
0.62158	0	13.1	0.83333	1.0
0.54482	1	13.0	0.5	1.0
0.34202	0	13.1	0.66667	0.0
0.63849	1	11.4	0.9	1.0
0.3555	0	12.9	0.06667	1.0
0.28694	0	13.1	0.16667	0.0
0.37289	1	12.6	0.83333	0.0
0.39659	0	13.1	0.36667	1.0
0.26417	1	5.5	0.33333	0.0
0.39161	0	13.2	0.6	0.0
0.4202	1	11.3	0.2	1.0
0.30028	0	13.6	0.1	0.0
0.42586	1	1.7	0.86667	1.0
0.31786	0	14.2	0.03333	1.0
0.25016	0	12.9	0.53333	1.0
0.53444	1	1.0	0.96667	1.0
0.44537	1	11.0	0.53333	1.0
0.46306	0	13.7	0.66667	0.0
0.34764	1	4.7	0.53333	0.0
0.23313	0	14.1	0.06667	1.0
0.32146	0	13.3	0.3	0.0
0.32311	0	12.8	0.06667	1.0
0.42942	0	12.7	0.76667	1.0
0.42049	0	13.4	0.73333	0.0
0.35184	0	14.3	0.3	0.0
0.30536	0	13.0	0.13333	1.0
0.41596	0	13.7	0.76667	0.0
0.49793	1	3.2	0.63333	0.0
0.29251	0	13.8	0.16667	0.0
0.39459	0	13.4	0.9	1.0
0.27105	1	0.2	0.56667	1.0
0.34646	0	13.1	0.6	1.0
0.26389	0	12.7	0.3	1.0
0.39176	1	6.2	0.3	0.0
0.3881	0	13.6	0.03333	0.0
0.43943	1	9.1	0.83333	0.0
0.53041	0	13.1	0.73333	0.0
0.26741	1	9.1	0.1	0.0
0.38226	0	14.3	0.33333	0.0
0.47701	1	0.2	0.73333	0.0
0.34826	1	13.5	0.93333	0.0
0.56627	0	12.8	0.96667	0.0
0.54215	0	13.1	0.66667	1.0
0.24512	0	14.5	0.06667	0.0
0.3899	0	12.8	0.26667	1.0
0.44621	0	13.4	0.5	1.0
0.26952	0	13.0	0.13333	0.0
0.31517	0	13.5	0.33333	1.0
0.26307	0	12.8	0.3	0.0
0.36921	1	10.5	0.1	1.0
0.29158	1	11.1	0.53333	0.0
0.43968	1	6.5	0.76667	1.0
0.47052	0	13.4	0.23333	0.0
0.35399	0	9.8	0.83333	1.0
0.46703	0	6.4	0.9	1.0
0.34111	1	8.7	0.2	1.0
0.39609	1	5.5	0.76667	1.0
0.30793	1	3.4	0.53333	0.0
0.47545	1	5.8	0.8	0.0
0.315	1	11.5	0.16667	1.0
0.33992	0	13.1	0.33333	1.0
0.23202	0	12.8	0.16667	0.0
0.31797	0	12.7	0.7	0.0
0.42587	1	7.8	0.3	0.0
0.35748	0	14.2	0.8	0.0
0.49307	0	13.4	0.7	0.0
0.47323	1	11.3	0.93333	0.0
0.36077	0	12.7	0.53333	0.0
0.32637	1	3.6	0.26667	1.0
0.60059	0	13.1	0.86667	1.0
0.30317	0	12.9	0.06667	1.0
0.49386	1	9.8	0.2	1.0
0.26651	0	13.0	0.23333	1.0
0.30036	0	13.5	0.33333	0.0
0.44389	0	12.9	0.83333	1.0
0.3238	0	14.0	0.13333	1.0
0.48633	1	4.4	0.3	0.0
0.51284	0	12.8	0.53333	1.0
0.44246	0	13.6	0.7	1.0
0.42412	1	3.4	0.9	0.0
0.30872	0	13.0	0.0	1.0
0.28223	1	6.0	0.33333	0.0
0.28905	0	12.8	0.36667	0.0
0.4542	0	13.6	0.86667	0.0
0.23778	0	12.7	0.23333	1.0
0.54887	1	11.0	0.73333	0.0
0.27001	1	2.3	0.26667	0.0
0.31359	0	13.3	0.16667	0.0
0.3566	1	10.6	0.36667	0.0
0.4916	0	13.8	0.13333	0.0
0.28483	0	13.3	0.56667	0.0
0.39791	1	7.5	0.33333	1.0
0.25028	0	13.7	0.13333	1.0
0.30577	0	12.8	0.7	0.0
0.28041	1	9.6	0.16667	1.0
0.42885	1	3.0	0.63333	0.0
0.38516	1	10.3	0.83333	0.0
0.31989	0	14.3	0.03333	0.0
0.44624	1	11.3	0.1	0.0
0.45558	0	13.7	0.3	1.0
0.35404	0	13.3	0.73333	0.0
0.41461	0	13.2	0.16667	0.0
0.56904	0	13.3	0.8	0.0
0.26472	1	8.2	0.23333	0.0
0.4306	0	13.6	0.83333	1.0
0.46469	0	13.0	0.76667	0.0
0.28332	0	14.5	0.36667	1.0
0.58797	1	8.5	0.8	1.0
0.28257	1	9.9	0.1	0.0
0.30069	0	12.8	0.36667	0.0
0.26962	0	13.6	0.13333	1.0
0.49533	0	13.8	0.86667	1.0
0.26485	0	13.3	0.0	1.0
0.42514	0	13.0	0.86667	1.0
0.41532	1	2.3	0.7	0.0
0.49086	0	13.8	0.73333	1.0
0.3419	1	9.2	0.53333	1.0
0.32114	0	14.0	0.06667	1.0
0.26469	1	12.2	0.16667	1.0
0.29339	1	4.3	0.5	0.0
0.54274	1	8.6	0.96667	1.0
0.33814	1	1.9	0.43333	1.0
0.3262	0	13.5	0.6	0.0
0.36379	1	9.0	0.76667	1.0
0.48315	1	4.7	0.86667	0.0
0.33431	0	13.0	0.06667	0.0
0.34274	1	6.0	0.56667	1.0
0.65301	1	4.4	0.96667	1.0
0.40989	0	12.7	0.7	1.0
0.5117	1	6.3	0.63333	0.0
0.46864	0	13.0	0.96667	1.0
0.37341	0	13.3	0.2	0.0
0.44362	0	13.5	0.46667	0.0
0.55371	0	0.4	0.93333	0.0
0.36407	1	0.9	0.8	0.0
0.30089	0	13.1	0.56667	0.0
0.37753	0	12.8	0.3	1.0
0.26807	1	9.7	0.36667	1.0
0.24582	1	9.0	0.2	1.0
0.31719	1	2.2	0.46667	0.0
0.38974	0	12.7	0.43333	0.0
0.22412	0	12.8	0.23333	0.0
0.44025	0	14.3	0.9	1.0
0.38743	0	12.8	0.73333	0.0
0.43689	0	13.6	0.76667	0.0
0.4349	0	12.9	0.73333	0.0
0.35062	1	3.6	0.43333	0.0
0.45672	1	9.7	0.7	0.0
0.38993	0	14.3	0.9	0.0
0.65559	1	4.7	0.93333	1.0
0.32715	0	13.6	0.3	1.0
0.24531	0	13.9	0.1	0.0
0.39897	1	1.2	0.2	1.0
0.55548	1	6.4	0.66667	1.0
0.37126	0	14.5	0.06667	0.0
0.35852	0	14.0	0.13333	0.0
0.41133	0	12.8	0.33333	0.0
0.33256	0	13.9	0.36667	0.0
0.47363	1	6.6	0.56667	0.0
0.38036	0	12.9	0.4	1.0
0.29783	1	12.0	0.23333	0.0
0.41776	1	5.6	0.7	1.0
0.37468	0	13.7	0.46667	1.0
0.36713	1	3.5	0.53333	1.0
0.41936	0	12.8	0.2	1.0
0.46865	1	6.3	0.73333	0.0
0.43069	0	13.6	0.4	0.0
0.41606	1	5.9	0.76667	1.0
0.31987	0	12.9	0.36667	0.0
0.22085	0	12.8	0.36667	0.0
0.30397	1	10.7	0.36667	1.0
0.37734	0	13.1	0.53333	1.0
0.55877	1	9.3	0.8	1.0
0.32207	1	10.9	0.7	0.0
0.27489	1	8.2	0.23333	1.0
0.33228	0	13.7	0.3	0.0
0.38967	0	13.4	0.56667	0.0
0.35459	1	12.0	0.26667	0.0
0.3655	0	13.0	0.23333	0.0
0.29306	1	2.7	0.46667	0.0
0.29294	0	12.8	0.13333	1.0
0.26904	0	13.2	0.36667	0.0
0.28375	0	12.9	0.16667	1.0
0.41161	0	12.8	0.93333	0.0
0.31762	1	4.5	0.1	1.0
0.28564	0	13.3	0.5	0.0
0.62158	1	7.7	0.7	1.0
0.22456	1	7.3	0.3	0.0
0.23022	0	12.8	0.3	1.0
0.33525	0	12.8	0.73333	1.0
0.25038	0	13.5	0.03333	0.0
0.32035	1	11.5	0.56667	0.0
0.2109	0	12.7	0.03333	0.0
0.39039	1	10.2	0.23333	0.0
0.50379	1	13.5	0.86667	1.0
0.27756	1	6.1	0.6	0.0
0.43498	0	12.8	0.96667	0.0
0.25702	0	14.4	0.06667	0.0
0.34612	0	13.1	0.1	1.0
0.37983	0	13.5	0.86667	0.0
0.38048	1	8.0	0.6	0.0
0.37011	1	1.8	0.86667	0.0
0.39609	1	1.8	0.9	0.0
0.39192	1	8.3	0.66667	1.0
0.29667	0	13.7	0.4	0.0
0.51749	0	12.9	0.83333	0.0
0.4514	1	10.1	0.76667	0.0
0.3054	0	13.4	0.13333	0.0
0.42875	0	12.9	0.8	1.0
0.37045	1	9.1	0.43333	1.0
0.44493	1	8.5	0.06667	0.0
0.36492	0	13.3	0.63333	0.0
0.48634	1	7.5	0.36667	0.0
0.69172	1	2.1	0.63333	1.0
0.40867	1	10.0	0.83333	1.0
0.24807	0	12.9	0.13333	0.0
0.29545	0	13.3	0.03333	0.0
0.35177	0	13.3	0.43333	0.0
0.28269	0	12.7	0.36667	0.0
0.34211	1	8.1	0.13333	0.0
0.42623	0	12.8	0.56667	1.0
0.47794	0	12.7	0.7	1.0
0.25055	0	12.7	0.1	0.0
0.33102	0	13.4	0.16667	0.0
0.36718	1	12.7	0.96667	1.0
0.30788	1	9.3	0.0	1.0
0.44112	0	13.4	0.6	1.0
0.26855	1	6.8	0.63333	0.0
0.36245	0	13.0	0.53333	0.0
0.2498	0	13.5	0.03333	0.0
0.33513	0	14.2	0.13333	1.0
0.37316	1	3.1	0.53333	1.0
0.39289	0	12.7	0.8	0.0
0.49175	1	8.6	0.9	0.0
0.43094	0	13.7	0.5	0.0
0.29183	0	13.5	0.43333	0.0
0.30852	1	0.9	0.1	0.0
0.50943	0	5.0	0.76667	0.0
0.34809	0	13.3	0.16667	1.0
0.66806	1	9.8	0.73333	0.0
0.3653	1	11.2	0.73333	0.0
0.39133	0	12.9	0.76667	1.0
0.74194	1	0.5	0.96667	1.0
0.34499	0	13.3	0.66667	1.0
0.32435	0	13.0	0.3	0.0
0.29561	0	13.0	0.03333	0.0
0.43482	1	6.0	0.6	1.0
0.25389	0	13.0	0.03333	1.0
0.36725	0	13.0	0.7	1.0
0.26372	1	4.9	0.46667	0.0
0.32078	0	13.4	0.46667	0.0
0.32728	0	13.9	0.36667	1.0
0.22658	0	12.7	0.13333	0.0
0.26835	0	12.8	0.16667	1.0
0.26287	0	14.1	0.03333	1.0
0.23143	0	12.8	0.43333	0.0
0.36519	1	4.3	0.66667	0.0
0.38863	0	12.8	0.16667	1.0
0.43879	0	14.3	0.4	1.0
0.43304	0	14.1	0.96667	0.0
0.60256	0	8.9	0.9	1.0
0.31339	1	4.3	0.3	1.0
0.31037	0	13.6	0.03333	0.0
0.44566	1	7.3	0.4	0.0
0.37045	0	13.4	0.4	1.0
0.25274	0	12.9	0.0	1.0
0.44012	1	9.9	0.73333	1.0
0.34766	1	7.0	0.26667	0.0
0.29722	1	9.8	0.46667	0.0
0.29495	0	13.6	0.6	1.0
0.34344	1	7.4	0.23333	0.0
0.43476	0	13.2	0.86667	1.0
0.3189	0	13.1	0.16667	1.0
0.27318	1	5.6	0.16667	0.0
0.31778	1	13.3	0.43333	0.0
0.35375	0	13.4	0.36667	0.0
0.30883	1	4.9	0.1	0.0
0.28456	0	13.1	0.16667	0.0
0.37245	0	12.8	0.56667	0.0
0.50966	0	13.2	0.76667	0.0
0.41295	1	4.6	0.66667	0.0
0.32506	1	1.9	0.63333	0.0
0.36814	0	12.7	0.4	1.0
0.41738	0	13.7	0.46667	1.0
0.33379	0	13.3	0.2	0.0
0.51427	0	13.3	0.9	1.0
0.34191	0	13.0	0.5	1.0
0.35845	1	5.0	0.3	1.0
0.30592	0	13.2	0.16667	1.0
0.37141	1	8.3	0.66667	1.0
0.27456	0	12.9	0.46667	0.0
0.27307	0	13.1	0.33333	0.0
0.63305	1	7.4	0.2	0.0
0.25581	0	13.2	0.03333	0.0
0.31042	0	13.1	0.86667	0.0
0.23496	0	13.7	0.13333	0.0
0.44813	1	0.6	0.6	0.0
0.34862	1	1.7	0.13333	1.0
0.31426	1	5.5	0.56667	0.0
0.33249	0	12.9	0.3	0.0
0.4156	0	13.2	0.86667	1.0
0.44243	0	13.8	0.73333	0.0
0.39326	0	13.5	0.63333	0.0
0.39652	0	12.7	0.63333	1.0
0.45952	0	12.7	0.76667	0.0
0.3849	1	7.0	0.7	1.0
0.28281	0	13.0	0.06667	1.0
0.33391	0	13.5	0.66667	0.0
0.42748	0	14.1	0.36667	1.0
0.29489	1	1.6	0.93333	1.0
0.61874	0	14.1	0.76667	1.0
0.26618	0	13.0	0.13333	0.0
0.3337	1	5.7	0.6	0.0
0.37489	0	12.8	0.7	1.0
0.30027	0	12.8	0.13333	1.0
0.27785	1	11.0	0.4	0.0
0.55612	1	12.1	0.73333	0.0
0.25141	0	13.1	0.06667	1.0
0.2316	0	13.3	0.0	0.0
0.57529	0	13.2	0.7	1.0
0.45175	0	10.7	0.86667	0.0
0.26274	1	9.0	0.23333	0.0
0.29469	0	12.8	0.5	0.0
0.53568	1	11.1	0.13333	0.0
0.54185	1	3.6	0.76667	1.0
0.50258	0	13.4	0.7	1.0
0.38408	1	7.9	0.23333	1.0
0.33325	0	12.8	0.46667	1.0
0.45365	0	13.2	0.83333	1.0
0.45151	1	4.5	0.73333	1.0
0.25508	0	14.3	0.06667	0.0
0.65218	0	13.2	0.76667	1.0
0.33812	1	2.8	0.2	1.0
0.31333	1	7.1	0.43333	1.0
0.46315	0	13.0	0.6	0.0
0.31821	0	13.6	0.23333	0.0
0.36398	1	6.5	0.33333	0.0
0.35434	0	13.7	0.26667	0.0
0.42922	1	8.3	0.53333	0.0
0.31258	0	14.0	0.1	0.0
0.47904	1	6.4	0.7	1.0
0.41683	1	0.1	0.7	1.0
0.32559	0	12.8	0.23333	0.0
0.37919	0	14.3	0.76667	0.0
0.40314	0	13.6	0.13333	0.0
0.50988	1	12.3	0.83333	1.0
0.308	0	13.3	0.23333	0.0
0.48442	0	13.6	0.4	1.0
0.35933	1	11.8	0.73333	0.0
0.30672	0	12.7	0.3	1.0
0.55984	0	13.1	0.7	0.0
0.38834	0	13.4	0.83333	1.0
0.33536	0	13.7	0.1	0.0
0.37172	0	13.1	0.76667	0.0
0.29055	0	13.4	0.06667	1.0
0.42982	1	2.9	0.53333	1.0
0.38553	0	13.1	0.7	0.0
0.47159	0	12.7	0.7	0.0
0.28012	0	13.3	0.3	0.0
0.39688	0	13.8	0.56667	0.0
0.34984	1	1.7	0.6	0.0
0.41114	0	14.1	0.46667	0.0
0.28836	0	12.9	0.16667	0.0
0.30299	0	13.3	0.83333	0.0
0.32634	0	12.8	0.93333	0.0
0.55066	0	8.9	0.73333	1.0
0.65931	0	12.7	1.0	1.0
0.46097	0	13.6	0.9	0.0
0.56391	1	11.4	0.66667	0.0
0.367	0	13.2	0.33333	0.0
0.22973	0	13.0	0.13333	1.0
0.47406	0	13.4	0.66667	0.0
0.31885	1	9.7	0.36667	0.0
0.58692	0	12.7	0.53333	1.0
0.3519	1	4.9	0.46667	1.0
0.59358	0	12.7	0.5	1.0
0.25414	0	13.7	0.26667	0.0
0.34981	1	3.2	0.86667	1.0
0.32898	0	12.8	0.36667	0.0
0.2913	1	4.3	0.03333	0.0
0.37587	0	13.3	0.76667	0.0
0.38206	1	2.5	0.23333	1.0
0.55502	1	2.2	0.93333	1.0
0.34169	0	13.0	0.76667	0.0
0.30476	0	13.2	0.26667	1.0
0.57169	0	12.7	0.86667	0.0
0.26252	0	12.8	0.33333	1.0
0.50218	1	11.2	0.46667	0.0
0.23217	0	13.3	0.06667	1.0
0.32278	0	14.3	0.43333	0.0
0.36236	0	12.9	0.83333	1.0
0.61535	1	2.6	0.9	1.0
0.54117	1	7.3	0.6	1.0
0.48839	1	2.7	0.93333	0.0
0.52559	1	12.2	0.76667	0.0
0.32277	0	13.6	0.43333	0.0
0.34954	0	14.4	0.2	1.0
0.42212	1	3.0	0.83333	0.0
0.41612	0	13.5	0.73333	0.0
0.42441	0	13.6	0.5	0.0
0.5107	0	13.3	0.96667	1.0
0.6328	1	3.5	0.83333	1.0
0.28004	0	12.7	0.23333	0.0
0.45748	1	0.6	0.46667	0.0
0.42456	0	13.3	0.53333	1.0
0.50434	1	1.7	0.5	1.0
0.50028	0	13.2	0.66667	0.0
0.37582	0	12.7	0.76667	1.0
0.42043	0	12.8	0.36667	1.0
0.30886	0	12.8	0.2	1.0
0.37186	1	11.3	0.96667	0.0
0.39621	1	9.4	0.56667	1.0
0.3955	1	11.4	0.6	0.0
0.36665	1	10.4	0.16667	1.0
0.3995	1	4.2	0.46667	1.0
0.47608	1	4.6	0.76667	1.0
0.28789	1	4.4	0.56667	0.0
0.35643	1	12.8	0.7	1.0
0.39281	0	12.8	0.4	1.0
0.30563	1	9.6	0.63333	1.0
0.4847	1	7.8	0.93333	0.0
0.39798	1	4.1	0.06667	1.0
0.27736	1	6.0	0.3	0.0
0.40782	0	12.8	0.36667	1.0
0.39341	1	1.0	0.56667	0.0
0.33926	0	14.0	0.13333	1.0
0.32898	0	12.8	0.26667	0.0
0.25694	0	13.5	0.16667	1.0
0.38882	0	12.9	0.5	0.0
0.40267	0	12.8	0.43333	1.0
0.27961	0	13.3	0.06667	0.0
0.43975	1	11.4	0.76667	1.0
0.48074	1	1.0	0.76667	0.0
0.31589	1	3.3	0.23333	1.0
0.28193	0	12.7	0.66667	1.0
0.4502	0	12.8	0.86667	1.0
0.30686	1	9.4	0.03333	0.0
0.47681	0	12.8	0.7	0.0
0.42974	0	6.4	0.36667	1.0
0.57558	1	9.2	0.93333	1.0
0.34607	1	4.0	0.4	0.0
0.54983	1	0.4	0.5	0.0
0.63534	1	2.1	0.63333	1.0
0.5897	1	1.8	0.83333	1.0
0.34849	0	13.7	0.76667	1.0
0.30462	0	14.4	0.13333	0.0
0.53928	0	13.8	0.56667	1.0
0.4586	0	12.9	0.86667	1.0
0.24276	0	12.7	0.2	0.0
0.25992	0	12.7	0.26667	0.0
0.4536	1	1.7	0.43333	1.0
0.37724	0	14.0	0.06667	0.0
0.30885	1	4.3	0.4	0.0
0.43829	0	14.0	0.86667	0.0
0.33567	0	13.3	0.6	0.0
0.66037	0	13.8	0.76667	0.0
0.25417	0	12.8	0.1	0.0
0.4097	1	11.1	0.66667	1.0
0.27474	0	12.7	0.2	1.0
0.42443	0	12.7	0.73333	1.0
0.62659	1	3.4	0.8	1.0
0.36931	1	8.8	0.23333	1.0
0.49801	1	9.0	0.66667	0.0
0.37997	1	8.9	0.83333	0.0
0.34227	1	3.1	0.2	0.0
0.4922	0	13.1	0.73333	1.0
0.30338	0	14.0	0.26667	0.0
0.27211	0	14.0	0.23333	0.0
0.60002	1	6.5	0.86667	0.0
0.49552	0	12.8	0.8	1.0
0.38832	0	13.0	0.66667	0.0
0.36932	0	13.4	0.76667	0.0
0.33405	0	12.9	0.73333	0.0
0.36324	0	13.2	0.03333	1.0
0.38221	0	14.4	0.56667	0.0
0.47257	1	5.5	0.46667	1.0
0.27917	0	14.2	0.03333	0.0
0.23182	0	12.7	0.06667	1.0
0.28085	0	12.8	0.16667	1.0
0.43298	1	12.0	0.33333	1.0
0.27174	1	10.8	0.53333	0.0
0.29553	0	13.0	0.03333	1.0
0.38881	0	13.2	0.66667	1.0
0.3372	0	14.0	0.2	0.0
0.41365	1	6.6	0.73333	0.0
0.44403	1	3.7	0.5	1.0
0.36174	1	8.0	0.7	1.0
0.37446	1	10.5	0.13333	1.0
0.31548	0	13.6	0.4	1.0
0.42038	1	1.0	0.93333	1.0
0.47653	0	11.2	0.96667	0.0
0.39817	0	12.7	0.2	1.0
0.5672	1	4.4	0.96667	1.0
0.28904	0	13.0	0.03333	0.0
0.33434	0	13.3	0.56667	1.0
0.30903	0	13.7	0.16667	1.0
0.29397	1	1.3	0.26667	1.0
0.35218	1	7.3	0.53333	1.0
0.27181	1	2.6	0.06667	0.0
0.35844	0	12.9	0.13333	0.0
0.48183	1	11.0	0.66667	1.0
0.4499	1	8.8	0.96667	0.0
0.39201	1	11.3	0.66667	1.0
0.32415	1	4.2	0.56667	0.0
0.35209	1	10.0	0.46667	1.0
0.24231	0	13.3	0.36667	0.0
0.31227	0	13.2	0.73333	0.0
0.33322	0	14.0	0.1	1.0
0.19269	0	13.8	0.03333	0.0
0.38422	1	13.0	0.93333	0.0
0.26972	0	13.1	0.33333	0.0
0.28633	0	13.6	0.2	0.0
0.58099	1	8.9	0.86667	1.0
0.28629	1	9.9	0.03333	0.0
0.26156	0	14.0	0.26667	0.0
0.25103	1	5.4	0.3	0.0
0.46551	0	8.4	0.1	1.0
0.29407	0	12.8	0.03333	0.0
0.42568	0	12.9	0.3	0.0
0.33082	0	13.0	0.06667	1.0
0.47936	0	12.7	0.8	0.0
0.36329	0	13.4	0.33333	0.0
0.53719	0	14.1	0.7	0.0
0.31138	0	13.3	0.63333	0.0
0.31751	0	14.5	0.23333	1.0
0.52682	1	0.6	0.86667	1.0
0.30149	0	14.0	0.43333	0.0
0.35003	1	8.5	0.76667	0.0
0.35684	0	13.0	0.63333	0.0
0.49787	0	12.7	0.56667	1.0
0.31826	0	12.8	0.3	1.0
0.30096	0	13.0	0.46667	0.0
0.3556	1	8.6	0.46667	0.0
0.493	1	8.5	0.1	0.0
0.45524	1	5.3	0.93333	0.0
0.4514	0	12.9	0.76667	0.0
0.26034	0	13.3	0.1	1.0
0.45583	1	1.2	0.63333	0.0
0.42353	0	13.3	0.86667	0.0
0.32588	0	12.7	0.6	1.0
0.38614	1	8.0	0.9	1.0
0.50386	1	6.5	0.66667	0.0
0.34988	1	0.7	0.8	0.0
0.3398	0	12.8	0.7	0.0
0.56139	1	1.4	0.86667	1.0
0.33168	1	3.8	0.53333	0.0
0.2737	0	13.4	0.3	0.0
0.30082	1	2.1	0.36667	1.0
0.57091	1	2.6	0.96667	1.0
0.28372	1	7.3	0.7	0.0
0.35354	1	8.6	0.7	1.0
0.55101	0	13.6	0.53333	0.0
0.36329	0	12.8	0.8	1.0
0.4817	0	14.3	0.8	1.0
0.49985	1	7.0	0.76667	1.0
0.53389	0	11.2	0.96667	1.0
0.2698	1	13.0	0.2	0.0
0.28094	0	13.6	0.4	1.0
0.31719	1	8.4	0.36667	1.0
0.42753	1	6.7	0.56667	0.0
0.3859	1	5.0	0.6	1.0
0.34058	0	14.3	0.7	0.0
0.25402	0	14.3	0.1	0.0
0.38849	0	12.9	0.9	0.0
0.39598	1	11.9	0.93333	0.0
0.44098	0	13.0	0.4	1.0
0.52503	0	12.9	0.7	0.0
0.39485	0	13.6	0.33333	0.0
0.37381	0	13.4	0.66667	0.0
0.32569	0	14.4	0.23333	1.0
0.35013	1	4.9	0.86667	0.0
0.30585	1	5.9	0.56667	0.0
0.31124	0	13.3	0.46667	0.0
0.25168	1	7.5	0.23333	0.0
0.37674	0	13.8	0.13333	1.0
0.22284	0	13.2	0.03333	0.0
0.48148	1	0.6	0.93333	0.0
0.36835	1	4.8	0.16667	0.0
0.36218	0	12.9	0.4	0.0
0.29625	0	13.3	0.43333	0.0
0.19364	0	13.4	0.1	0.0
0.46488	0	13.1	0.7	0.0
0.45871	1	1.2	0.76667	0.0
0.41599	1	7.6	0.8	0.0
0.40158	0	12.7	0.33333	0.0
0.27219	0	13.8	0.3	1.0
0.58954	1	8.5	0.9	1.0
0.36424	0	13.4	0.76667	0.0
0.51732	1	12.5	0.53333	0.0
0.37994	1	6.8	0.4	1.0
0.37272	1	3.9	0.66667	1.0
0.2946	1	8.8	0.46667	0.0
0.35938	0	13.4	0.2	1.0
0.41958	1	10.2	0.9	1.0
0.39001	1	6.5	0.83333	0.0
0.60402	1	5.4	0.13333	0.0
0.28939	1	8.4	0.53333	0.0
0.37535	0	12.8	0.4	0.0
0.26903	0	14.0	0.43333	0.0
0.40398	0	14.3	0.86667	0.0
0.24244	0	14.1	0.2	0.0
0.31159	0	14.5	0.4	0.0
0.64111	1	10.3	0.93333	1.0
0.46749	0	12.7	0.56667	0.0
0.37599	0	13.3	0.36667	1.0
0.44215	1	0.6	0.66667	1.0
0.42021	1	7.8	0.76667	0.0
0.33815	0	12.7	0.7	0.0
0.36999	0	13.3	0.63333	0.0
0.33455	0	12.7	0.5	0.0
0.42505	1	8.9	0.7	0.0
0.29328	0	13.7	0.1	1.0
0.62285	0	9.8	0.9	0.0
0.60178	0	12.9	0.83333	1.0
0.64346	1	8.9	0.76667	1.0
0.43778	0	14.4	0.66667	1.0
0.35644	0	13.4	0.6	0.0
0.39517	1	12.6	0.66667	0.0
0.41663	1	2.6	0.53333	1.0
0.303	1	4.2	0.66667	1.0
0.42516	0	13.8	0.5	1.0
0.3847	0	13.6	0.6	0.0
0.36847	0	12.9	0.76667	1.0
0.30621	0	14.4	0.23333	0.0
0.36554	0	12.9	0.8	0.0
0.37097	0	3.8	0.56667	0.0
0.37326	0	13.6	0.56667	0.0
0.36522	0	13.4	0.13333	0.0
0.38472	0	12.7	0.76667	0.0
0.56275	0	13.5	0.16667	0.0
0.39859	1	6.2	0.8	0.0
0.43779	1	0.8	0.63333	0.0
0.39731	0	13.2	0.63333	0.0
0.362	0	13.6	0.56667	0.0
0.59194	1	7.1	0.96667	0.0
0.46465	1	9.4	0.73333	1.0
0.2747	0	13.4	0.43333	0.0
0.24605	1	11.4	0.4	1.0
0.37014	0	12.9	0.4	1.0
0.40706	0	14.0	0.66667	1.0
0.41107	1	5.5	0.7	1.0
0.28975	0	13.7	0.4	1.0
0.44963	1	8.0	0.9	1.0
0.58588	1	3.8	0.46667	0.0
0.4139	1	9.9	0.46667	0.0
0.39137	0	13.0	0.33333	1.0
0.37451	1	3.6	0.53333	0.0
0.29666	1	2.1	0.26667	1.0
0.33428	0	13.3	0.5	0.0
0.30361	1	6.5	0.73333	0.0
0.32616	0	12.8	0.33333	0.0
0.40524	0	13.6	0.9	1.0
0.31982	1	13.0	0.06667	1.0
0.39044	0	14.5	0.2	0.0
0.29756	0	13.0	0.36667	0.0
0.2801	1	10.9	0.1	0.0
0.25196	0	12.7	0.23333	1.0
0.50724	0	13.1	0.56667	0.0
0.28257	0	12.7	0.4	0.0
0.54328	0	13.7	0.53333	0.0
0.49432	0	13.5	0.7	1.0
0.50126	0	14.2	0.36667	1.0
0.39712	0	12.9	0.43333	0.0
0.45236	0	13.2	0.76667	0.0
0.28579	1	10.5	0.0	0.0
0.25572	0	14.4	0.16667	0.0
0.36436	0	13.8	0.23333	1.0
0.57678	1	6.3	0.8	0.0
0.33611	0	14.4	0.26667	0.0
0.45991	0	12.8	0.9	0.0
0.26237	0	13.3	0.16667	0.0
0.26627	0	13.3	0.06667	0.0
0.40404	1	0.4	0.56667	0.0
0.3759	0	13.1	0.4	0.0
0.57849	1	6.9	0.43333	1.0
0.35669	0	12.9	0.73333	0.0
0.38311	0	13.6	0.3	1.0
0.36248	1	8.0	0.33333	1.0
0.30096	0	13.6	0.56667	0.0
0.32558	0	13.9	0.36667	0.0
0.65951	1	1.9	0.6	1.0
0.38289	1	3.0	0.66667	0.0
0.65751	0	13.0	0.46667	0.0
0.32395	0	13.2	0.5	1.0
0.24796	1	8.6	0.26667	0.0
0.27082	0	13.3	0.16667	0.0
0.28412	1	7.2	0.4	0.0
0.53905	1	1.3	0.9	1.0
0.26648	0	13.7	0.06667	0.0
0.35473	0	13.4	0.46667	0.0
0.38341	0	12.7	0.6	0.0
0.34833	0	12.7	0.5	0.0
0.29682	0	13.7	0.43333	0.0
0.50991	1	10.7	0.76667	1.0
0.64338	0	14.4	0.66667	1.0
0.36345	0	13.4	0.16667	0.0
0.35414	1	11.4	0.5	1.0
0.33281	0	14.1	0.7	0.0
0.38357	0	12.8	0.73333	0.0
0.241	0	14.5	0.13333	0.0
0.25696	0	13.3	0.4	0.0
0.43778	0	13.4	0.53333	1.0
0.54881	1	0.1	0.96667	0.0
0.34945	0	13.6	0.76667	0.0
0.50575	0	12.9	0.76667	1.0
0.34561	1	3.2	0.53333	1.0
0.43674	1	2.2	0.8	1.0
0.35089	0	13.6	0.06667	0.0
0.39848	1	11.3	0.23333	0.0
0.41192	1	7.1	0.3	1.0
0.2282	1	8.6	0.03333	0.0
0.53986	1	2.9	0.76667	1.0
0.37434	0	13.0	0.53333	0.0
0.37901	0	13.1	0.7	0.0
0.30007	0	13.3	0.26667	0.0
0.27	1	7.3	0.26667	1.0
0.34307	0	14.0	0.13333	1.0
0.22552	0	12.9	0.46667	0.0
0.22422	0	13.4	0.4	0.0
0.28386	0	12.9	0.36667	0.0
0.43198	1	11.6	0.66667	0.0
0.43881	1	2.9	0.4	0.0
0.29953	1	11.6	0.33333	1.0
0.50726	1	0.1	0.63333	0.0
0.40309	0	13.5	0.66667	0.0
0.25786	0	13.0	0.2	0.0
0.23465	0	13.2	0.36667	0.0
0.44706	0	12.8	0.66667	1.0
0.44461	0	12.9	0.83333	0.0
0.37317	1	7.1	0.86667	0.0
0.22486	0	12.8	0.33333	0.0
0.31477	0	13.0	0.6	0.0
0.45348	1	3.4	0.8	1.0
0.32897	0	13.6	0.86667	0.0
0.46616	1	2.4	0.76667	1.0
0.25046	1	7.2	0.26667	0.0
0.34502	0	12.9	0.46667	0.0
0.37546	0	12.8	0.63333	0.0
0.3128	0	13.7	0.4	0.0
0.38314	1	8.6	0.76667	0.0
0.35032	0	12.7	0.7	1.0
0.2994	0	12.7	0.6	0.0
0.42312	1	6.1	0.2	0.0
0.44887	0	2.9	0.73333	0.0
0.5133	1	12.9	0.76667	0.0
0.44971	1	2.9	0.03333	1.0
0.42341	0	13.4	0.76667	0.0
0.3184	0	12.7	0.5	0.0
0.29075	0	13.1	0.5	1.0
0.23317	1	11.2	0.16667	0.0
0.34833	0	12.8	0.4	0.0
0.24629	0	12.8	0.06667	1.0
0.3632	0	12.8	0.63333	1.0
0.26463	0	13.3	0.03333	0.0
0.54641	1	6.6	0.76667	0.0
0.49715	0	13.4	0.4	1.0
0.31431	0	12.8	0.26667	0.0
0.47668	0	9.4	0.43333	1.0
0.38828	0	13.9	0.7	0.0
0.29335	1	10.3	0.66667	0.0
0.27985	1	9.2	0.6	0.0
0.2761	0	14.0	0.0	1.0
0.41319	0	12.8	0.66667	0.0
0.66269	1	2.0	0.86667	0.0
0.53431	1	7.6	0.96667	0.0
0.24624	0	13.4	0.36667	0.0
0.40452	1	1.1	0.63333	1.0
0.44211	1	10.6	0.3	0.0
0.29024	0	13.0	0.43333	0.0
0.41606	1	2.4	0.83333	1.0
0.29518	1	0.6	0.33333	0.0
0.33527	0	12.8	0.66667	0.0
0.2416	1	1.6	0.3	0.0
0.36265	1	6.7	0.7	0.0
0.29605	0	12.8	0.23333	0.0
0.62538	0	14.1	0.03333	1.0
0.49922	1	2.3	0.83333	1.0
0.45779	1	3.4	0.7	1.0
0.55266	1	8.0	0.66667	1.0
0.49565	1	3.7	0.93333	1.0
0.34957	0	13.7	0.36667	1.0
0.32427	1	2.2	0.06667	0.0
0.42299	1	4.8	0.93333	0.0
0.42536	1	5.5	0.33333	0.0
0.55823	1	4.0	0.66667	1.0
0.44125	0	13.2	0.83333	1.0
0.35688	0	13.7	0.73333	0.0
0.51779	1	0.7	0.4	0.0
0.45985	1	10.1	0.83333	1.0
0.36383	1	9.2	0.6	1.0
0.24898	0	13.2	0.66667	0.0
0.43539	1	5.4	0.0	1.0
0.5383	1	3.8	0.73333	0.0
0.24274	1	3.0	0.0	0.0
0.62156	1	5.5	0.83333	1.0
0.37666	0	12.7	0.63333	0.0
0.36158	1	3.8	0.63333	0.0
0.45778	0	12.9	0.03333	0.0
0.35122	0	13.0	0.66667	0.0
0.33045	0	13.2	0.63333	0.0
0.5122	0	13.3	0.66667	0.0
0.6277	1	3.9	0.93333	0.0
0.40107	0	13.0	0.56667	0.0
0.31433	1	11.2	0.2	1.0
0.37129	0	12.8	0.26667	1.0
0.47707	0	13.0	0.66667	0.0
0.47082	0	12.1	0.73333	1.0
0.32727	0	13.0	0.33333	1.0
0.29865	0	12.8	0.66667	0.0
0.37728	0	13.8	0.4	1.0
0.34844	0	13.3	0.16667	1.0
0.38079	0	13.2	0.13333	0.0
0.35515	0	13.7	0.4	0.0
0.26627	1	5.3	0.53333	1.0
0.36041	0	14.2	0.63333	0.0
0.51955	1	10.0	0.6	1.0
0.50704	0	13.4	0.9	0.0
0.38259	1	11.2	0.3	1.0
0.35556	0	12.9	0.13333	1.0
0.5325	0	13.9	0.7	0.0
0.31808	1	10.1	0.16667	1.0
0.37956	0	13.9	0.46667	0.0
0.29188	0	12.7	0.0	1.0
0.41086	1	7.7	0.9	0.0
0.27222	1	9.8	0.0	0.0
0.47043	1	9.9	0.66667	1.0
0.294	0	14.1	0.1	0.0
0.34864	0	13.8	0.73333	0.0
0.48008	1	2.4	0.76667	0.0
0.31974	1	6.4	0.43333	1.0
0.32554	1	6.8	0.33333	0.0
0.31086	0	13.6	0.5	0.0
0.39904	0	13.5	0.16667	1.0
0.33244	1	5.9	0.03333	0.0
0.21812	0	12.9	0.23333	1.0
0.37249	1	4.8	0.7	1.0
0.38116	0	13.0	0.7	1.0
0.41673	1	0.8	0.66667	0.0
0.30984	0	13.3	0.43333	1.0
0.41723	0	14.5	0.46667	0.0
0.30835	0	13.6	0.13333	0.0
0.32407	1	1.0	0.46667	1.0
0.41058	0	14.3	0.23333	1.0
0.32558	0	12.7	0.13333	0.0
0.37624	1	8.2	0.36667	0.0
0.26868	0	13.1	0.0	1.0
0.2733	1	3.1	0.23333	1.0
0.31902	0	13.4	0.56667	0.0
0.35744	0	13.0	0.33333	0.0
0.36768	1	10.9	0.46667	1.0
0.36705	1	6.0	0.8	0.0
0.39007	0	13.0	0.26667	0.0
0.36954	0	13.3	0.7	0.0
0.38008	0	12.7	0.93333	0.0
0.27184	1	8.5	0.16667	0.0
0.57062	0	13.0	0.43333	0.0
0.36423	1	2.7	0.53333	0.0
0.48481	1	0.3	0.5	1.0
0.36839	1	12.1	0.53333	1.0
0.42547	1	6.4	0.8	0.0
0.35551	1	8.7	0.8	1.0
0.35131	1	3.5	0.6	0.0
0.5216	0	13.6	0.23333	0.0
0.34453	1	7.1	0.13333	1.0
0.4099	0	12.7	0.86667	0.0
0.61224	0	13.4	0.53333	1.0
0.53409	0	12.8	0.96667	1.0
0.32281	0	14.0	0.03333	0.0
0.38454	1	9.7	0.2	1.0
0.45503	1	3.5	0.76667	1.0
0.41222	0	14.2	0.43333	0.0
0.43072	1	7.7	0.33333	0.0
0.41527	1	1.6	0.46667	1.0
0.56745	1	10.7	0.3	0.0
0.41709	0	13.7	0.1	1.0
0.43371	0	13.1	0.36667	0.0
0.29591	1	5.6	0.4	1.0
0.31464	0	12.7	0.53333	1.0
0.26127	1	13.4	0.2	0.0
0.55704	1	8.1	0.73333	1.0
0.33595	0	13.8	0.73333	0.0
0.33238	0	13.9	0.36667	0.0
0.49915	1	10.8	0.56667	1.0
0.27632	0	12.7	0.1	0.0
0.3408	1	4.3	0.7	0.0
0.55029	1	0.7	0.9	1.0
0.34258	1	2.3	0.03333	1.0
0.38131	0	13.3	0.93333	0.0
0.33617	0	14.2	0.33333	0.0
0.67757	0	1.6	0.53333	1.0
0.40069	1	3.3	0.6	1.0
0.43203	1	8.9	0.2	0.0
0.5341	0	13.7	0.73333	1.0
0.30254	0	13.6	0.2	0.0
0.35177	1	0.5	0.96667	0.0
0.50608	1	9.1	0.73333	0.0
0.41623	0	12.8	0.9	0.0
0.40674	0	14.5	0.76667	0.0
0.40664	1	1.7	0.73333	0.0
0.38646	0	13.0	0.73333	0.0
0.26777	1	8.4	0.33333	1.0
0.55098	0	12.8	0.86667	1.0
0.37069	0	13.5	0.26667	0.0
0.46911	0	1.7	0.83333	1.0
0.54143	0	14.3	0.8	1.0
0.37386	0	14.3	0.5	0.0
0.55184	0	1.9	0.66667	0.0
0.28257	0	13.4	0.3	0.0
0.43521	0	13.6	0.83333	0.0
0.33337	0	12.7	0.06667	1.0
0.34925	0	13.4	0.1	1.0
0.41263	0	13.1	0.8	0.0
0.29535	0	13.2	0.43333	0.0
0.55327	0	12.7	0.63333	1.0
0.31613	0	13.0	0.43333	1.0
0.25095	0	12.7	0.26667	1.0
0.47967	1	9.0	0.9	1.0
0.28874	0	13.0	0.1	0.0
0.3152	1	11.7	0.66667	1.0
0.34152	0	13.1	0.03333	0.0
0.29617	0	13.8	0.46667	0.0
0.47038	0	14.0	0.56667	1.0
0.31148	1	4.8	0.7	0.0
0.3591	0	14.0	0.43333	1.0
0.41695	1	0.8	0.1	1.0
0.37067	1	2.6	0.86667	0.0
0.2491	0	12.8	0.3	0.0
0.30341	0	12.8	0.13333	0.0
0.39533	0	13.7	0.7	0.0
0.3979	0	13.6	0.66667	0.0
0.29963	0	13.4	0.73333	0.0
0.29971	1	13.1	0.63333	0.0
0.25434	0	13.7	0.23333	1.0
0.24675	0	12.7	0.2	0.0
0.33605	0	13.6	0.63333	0.0
0.38299	1	12.3	0.8	0.0
0.39252	1	11.4	0.53333	0.0
0.3295	0	13.5	0.2	1.0
0.32191	0	13.4	0.66667	0.0
0.3411	1	0.9	0.7	0.0
0.30656	0	14.3	0.2	0.0
0.35157	0	13.0	0.73333	1.0
0.37244	1	4.1	0.43333	1.0
0.37705	0	13.8	0.53333	0.0
0.31169	0	14.4	0.13333	1.0
0.2918	0	13.3	0.3	0.0
0.22506	0	13.2	0.43333	1.0
0.31653	1	13.2	0.3	0.0
0.25922	0	13.7	0.4	0.0
0.38923	1	5.6	0.8	0.0
0.60801	0	13.4	0.23333	0.0
0.43531	1	5.9	0.6	1.0
0.31025	1	8.7	0.23333	0.0
0.50786	1	1.5	0.6	1.0
0.27234	1	11.2	0.53333	0.0
0.453	1	2.8	0.8	0.0
0.56298	1	11.4	0.76667	0.0
0.30406	0	13.7	0.3	0.0
0.27875	0	13.3	0.16667	1.0
0.34738	0	14.1	0.33333	1.0
0.39196	1	3.0	0.13333	0.0
0.62	0	13.2	1.0	0.0
0.34891	0	13.0	0.2	0.0
0.59476	0	4.2	0.33333	0.0
0.39519	0	13.6	0.8	0.0
0.31252	1	8.3	0.63333	0.0
0.40213	0	6.4	0.96667	0.0
0.30707	1	11.0	0.63333	1.0
0.2313	0	13.6	0.1	0.0
0.32236	0	13.3	0.46667	1.0
0.26838	1	11.4	0.13333	1.0
0.49391	0	13.4	0.86667	0.0
0.42662	0	13.2	0.7	1.0
0.41029	0	13.4	0.43333	1.0
0.46375	1	4.2	0.76667	0.0
0.28031	0	13.3	0.2	0.0
0.56528	1	0.5	0.66667	1.0
0.49624	0	13.2	0.96667	1.0
0.32519	0	13.0	0.5	1.0
0.38917	1	8.0	0.13333	0.0
0.31465	0	14.2	0.3	0.0
0.40563	1	7.6	0.73333	1.0
0.43052	1	2.8	0.26667	1.0
0.33114	0	12.8	0.93333	0.0
0.34914	0	12.7	0.4	0.0
0.38192	0	13.2	0.5	1.0
0.66018	1	4.8	0.8	0.0
0.34363	0	12.8	0.63333	0.0
0.44045	0	10.5	0.23333	1.0
0.49079	1	7.6	0.06667	0.0
0.40727	0	12.8	0.8	0.0
0.37863	0	13.6	0.76667	1.0
0.4297	1	4.0	0.83333	0.0
0.34633	0	13.0	0.66667	0.0
0.29304	1	3.8	0.2	0.0
0.41179	0	12.8	0.5	1.0
0.44289	1	4.5	0.63333	0.0
0.4194	0	13.1	0.63333	0.0
0.26621	0	12.7	0.03333	1.0
0.32669	0	13.7	0.23333	0.0
0.31369	1	4.4	0.2	1.0
0.51697	0	11.9	0.56667	1.0
0.34065	1	9.5	0.2	1.0
0.40622	0	13.3	0.7	0.0
0.38816	0	13.6	0.66667	1.0
0.28734	0	13.2	0.03333	0.0
0.42508	0	13.4	0.33333	1.0
0.2709	0	12.9	0.06667	1.0
0.2848	0	14.3	0.26667	1.0
0.26711	0	13.0	0.16667	0.0
0.40179	0	13.4	0.43333	1.0
0.36576	1	9.0	0.76667	0.0
0.39004	1	7.9	0.33333	0.0
0.34489	0	14.5	0.46667	1.0
0.28821	0	12.9	0.23333	0.0
0.51301	1	4.3	0.53333	0.0
0.45302	1	0.2	0.53333	1.0
0.4238	0	13.6	0.33333	0.0
0.25979	0	13.4	0.16667	0.0
0.37549	1	2.6	0.56667	1.0
0.37082	0	14.5	0.6	1.0
0.22704	0	12.8	0.2	1.0
0.30991	1	1.9	0.66667	0.0
0.30729	0	13.7	0.16667	0.0
0.29145	0	13.7	0.4	1.0
0.41266	1	2.3	0.8	1.0
0.43086	0	13.2	0.8	1.0
0.36288	0	13.3	0.23333	0.0
0.42036	0	9.9	0.66667	1.0
0.45789	0	13.8	0.83333	1.0
0.30739	0	13.7	0.13333	0.0
0.61762	0	0.0	0.66667	1.0
0.44839	0	13.2	0.6	1.0
0.27902	1	10.3	0.13333	0.0
0.39899	0	12.7	0.53333	0.0
0.48562	0	14.2	0.96667	1.0
0.61624	1	1.6	0.63333	1.0
0.35219	0	12.7	0.6	1.0
0.41643	0	13.0	0.9	0.0
0.26619	0	14.0	0.16667	1.0
0.33182	0	9.7	0.83333	0.0
0.3862	0	12.8	0.43333	0.0
0.38231	0	13.0	0.3	0.0
0.39056	0	13.6	0.36667	1.0
0.59109	1	7.8	0.93333	1.0
0.29022	1	6.2	0.1	0.0
0.45078	0	13.4	0.96667	1.0
0.26298	0	13.3	0.3	0.0
0.31546	1	11.6	0.1	1.0
0.25964	0	12.8	0.06667	0.0
0.38961	0	13.6	0.86667	0.0
0.38377	1	9.1	0.6	0.0
0.3175	0	13.8	0.16667	0.0
0.60193	0	12.9	0.96667	1.0
0.33158	0	13.2	0.4	1.0
0.38433	1	3.7	0.66667	1.0
0.31316	1	6.5	0.26667	0.0
0.36284	0	13.5	0.7	0.0
0.29856	0	14.3	0.46667	0.0
0.36164	1	8.3	1.0	0.0
0.5929	1	3.9	0.93333	1.0
0.26022	0	13.7	0.16667	1.0
0.39998	0	13.0	1.0	0.0
0.44922	0	13.4	0.93333	0.0
0.48164	0	14.3	1.0	0.0
0.35643	0	12.8	0.06667	1.0
0.43799	0	13.3	0.7	1.0
0.29435	0	13.4	0.06667	0.0
0.2946	0	12.8	0.26667	1.0
0.25518	0	13.1	0.53333	0.0
0.3567	1	3.6	0.33333	1.0
0.26311	0	12.7	0.6	1.0
0.26046	0	13.3	0.06667	1.0
0.39351	0	13.0	0.06667	0.0
0.37017	1	10.9	0.73333	0.0
0.38396	1	0.2	0.6	1.0
0.35253	0	13.3	0.36667	0.0
0.43338	0	13.8	0.83333	1.0
0.63925	0	13.6	0.63333	1.0
0.41874	0	13.2	0.8	0.0
0.34899	1	8.4	0.23333	0.0
0.32387	0	14.3	0.5	1.0
0.43536	1	12.4	0.8	0.0
0.2986	1	3.6	0.16667	0.0
0.26289	1	11.6	0.36667	0.0
0.39339	0	13.6	0.2	0.0
0.5173	1	8.3	0.83333	0.0
0.71115	1	4.6	0.53333	1.0
0.3389	1	5.2	0.63333	0.0
0.3712	1	5.9	0.2	1.0
0.51674	1	5.0	0.7	1.0
0.70323	0	4.6	0.8	1.0
0.31715	0	12.9	0.26667	0.0
0.5177	0	12.9	0.46667	1.0
0.26459	1	11.7	0.6	0.0
0.44154	1	6.0	0.73333	0.0
0.4087	1	9.8	0.86667	1.0
0.3813	0	12.7	0.36667	1.0
0.42083	0	13.3	0.73333	1.0
0.55745	1	5.3	0.93333	0.0
0.33382	1	13.1	0.73333	0.0
0.36384	1	8.8	0.26667	0.0
0.47111	1	1.7	0.66667	0.0
0.31067	1	12.4	0.36667	0.0
0.41564	1	12.0	0.76667	0.0
0.28692	0	13.4	0.03333	0.0
0.3748	0	12.9	0.2	0.0
0.36057	0	13.1	0.36667	1.0
0.54488	0	13.1	0.5	1.0
0.48463	0	13.6	0.46667	0.0
0.32687	0	14.2	0.96667	1.0
0.4495	1	7.8	0.7	0.0
0.36139	0	13.6	0.23333	0.0
0.41964	0	13.5	0.36667	0.0
0.54602	0	13.1	0.9	1.0
0.39681	1	8.9	0.76667	0.0
0.47292	1	12.7	0.96667	0.0
0.26261	0	13.0	0.0	0.0
0.39073	0	12.8	0.66667	0.0
0.4966	1	0.4	0.23333	0.0
0.32717	0	13.3	0.93333	0.0
0.42914	1	12.6	0.46667	1.0
0.37363	0	13.8	0.16667	1.0
0.45223	1	13.3	0.63333	0.0
0.42829	0	12.7	0.73333	0.0
0.44623	0	12.9	0.93333	1.0
0.35085	0	12.9	0.56667	1.0
0.32759	0	13.6	0.23333	1.0
0.39109	1	3.0	0.7	0.0
0.53125	1	9.1	0.8	1.0
0.46163	1	7.3	0.7	1.0
0.35131	0	5.6	0.4	0.0
0.23751	0	12.8	0.5	0.0
0.53829	0	13.0	0.7	1.0
0.44602	0	14.3	0.4	1.0
0.3539	0	13.7	0.63333	0.0
0.51563	1	4.0	0.93333	1.0
0.30558	1	6.8	0.23333	0.0
0.25748	0	13.0	0.6	0.0
0.44004	0	6.1	0.76667	1.0
0.35914	0	13.9	0.53333	0.0
0.28706	1	3.8	0.4	0.0
0.38531	0	13.5	0.06667	1.0
0.41437	1	2.0	0.1	1.0
0.32347	0	13.4	0.36667	0.0
0.49705	1	9.1	0.86667	0.0
0.42875	0	14.2	0.83333	1.0
0.23712	1	4.5	0.0	0.0
0.4136	1	13.4	0.53333	0.0
0.57474	1	11.9	0.56667	0.0
0.39462	0	13.8	0.53333	0.0
0.39889	0	12.7	0.53333	0.0
0.25622	0	14.1	0.1	0.0
0.40446	0	13.3	0.43333	1.0
0.49133	0	13.4	0.96667	0.0
0.43485	0	13.9	0.6	0.0
0.42236	0	13.2	0.7	1.0
0.34051	1	2.2	0.86667	0.0
0.33945	0	12.8	0.73333	1.0
0.65301	0	13.2	0.9	0.0
0.32265	0	13.4	0.43333	0.0
0.34759	0	14.4	0.66667	0.0
0.2682	0	13.3	0.13333	1.0
0.50357	1	1.9	0.3	1.0
0.54778	1	11.3	0.93333	1.0
0.28815	0	12.8	0.46667	1.0
0.38426	0	13.0	0.36667	1.0
0.24852	0	13.1	0.26667	0.0
0.39137	1	11.0	0.8	0.0
0.307	0	12.7	0.46667	0.0
0.29079	1	3.5	0.46667	0.0
0.43508	0	13.6	0.4	1.0
0.54049	0	14.1	0.83333	0.0
0.50306	1	4.6	0.5	1.0
0.41165	0	14.1	0.6	0.0
0.47232	1	5.3	0.73333	0.0
0.40629	1	1.4	0.46667	0.0
0.35339	0	14.2	0.83333	0.0
0.4376	0	13.2	0.33333	1.0
0.25978	1	12.6	0.2	0.0
0.27709	1	8.6	0.43333	0.0
0.67102	0	11.6	0.96667	1.0
0.56577	0	12.9	0.76667	1.0
0.3004	0	12.8	0.5	0.0
0.30971	0	13.4	0.7	0.0
0.39361	0	12.8	0.03333	1.0
0.29864	1	9.8	0.03333	1.0
0.38241	0	12.8	0.66667	1.0
0.36182	0	14.3	0.13333	0.0
0.42364	0	13.1	0.4	0.0
0.27802	0	12.8	0.06667	1.0
0.24979	0	13.1	0.03333	0.0
0.48849	1	3.0	0.66667	0.0
0.30135	0	13.8	0.26667	0.0
0.62123	1	3.4	0.96667	0.0
0.3895	0	12.7	0.73333	0.0
0.40118	1	5.0	0.66667	0.0
0.2707	1	0.2	0.1	0.0
0.38478	0	14.3	0.1	0.0
0.28486	1	11.9	0.13333	1.0
0.57475	1	3.3	0.76667	0.0
0.42543	1	9.3	0.53333	1.0
0.34103	1	4.7	0.53333	0.0
0.45784	1	3.6	0.86667	0.0
0.31096	0	13.9	0.36667	0.0
0.26593	0	14.3	0.06667	0.0
0.46955	0	14.0	0.83333	0.0
0.31863	0	13.7	0.23333	0.0
0.28803	1	3.5	0.36667	1.0
0.38307	0	13.3	0.6	0.0
0.34554	1	10.4	0.83333	0.0
0.21913	0	13.7	0.06667	1.0
0.39245	0	13.9	0.73333	0.0
0.37008	0	13.0	0.7	0.0
0.35261	0	12.8	0.1	1.0
0.39361	1	5.5	0.86667	0.0
0.25695	1	9.2	0.3	0.0
0.51469	0	12.8	1.0	0.0
0.33966	0	12.9	0.7	0.0
0.42285	1	4.7	0.43333	1.0
0.43228	0	13.5	0.7	0.0
0.35789	0	12.9	0.53333	0.0
0.27539	1	10.7	0.23333	0.0
0.32414	1	11.1	0.6	0.0
0.38871	0	13.0	0.83333	0.0
0.47266	0	13.3	0.73333	0.0
0.33997	0	12.7	0.56667	0.0
0.37445	1	4.1	0.66667	0.0
0.48562	0	13.0	0.63333	0.0
0.58778	0	13.4	0.63333	1.0
0.29285	0	13.8	0.26667	0.0
0.22589	0	13.4	0.26667	0.0
0.3439	1	6.0	0.7	1.0
0.42152	1	8.7	0.83333	0.0
0.4591	1	2.3	0.73333	1.0
0.29011	0	14.0	0.16667	1.0
0.46634	0	12.7	0.6	0.0
0.26856	0	13.0	0.43333	0.0
0.36574	1	0.4	0.0	1.0
0.38928	0	13.6	0.36667	1.0
0.42135	1	9.1	0.93333	0.0
0.35991	0	13.1	0.26667	0.0
0.22281	1	4.8	0.3	0.0
0.29811	1	0.8	0.13333	0.0
0.45573	0	12.7	0.76667	0.0
0.46372	0	13.8	0.73333	0.0
0.32059	1	8.6	0.06667	1.0
0.50123	0	13.5	0.56667	1.0
0.45669	1	9.4	0.8	0.0
0.32863	0	13.0	0.33333	0.0
0.4391	1	0.8	0.66667	1.0
0.30574	0	13.6	0.03333	1.0
0.39509	0	12.8	0.23333	1.0
0.54906	1	10.0	0.9	1.0
0.38482	1	4.2	0.6	0.0
0.48785	0	13.3	0.96667	1.0
0.28918	0	13.8	0.16667	1.0
0.3969	1	0.1	0.23333	0.0
0.44386	0	13.3	0.7	0.0
0.36009	1	2.9	0.63333	0.0
0.61535	0	13.6	0.1	0.0
0.52036	0	13.7	0.66667	1.0
0.35126	0	13.2	0.43333	1.0
0.46455	1	6.4	0.53333	1.0
0.56015	1	5.5	0.76667	0.0
0.29278	1	6.6	0.26667	1.0
0.53629	0	13.3	0.9	0.0
0.55113	0	13.4	0.43333	1.0
0.53054	1	2.2	0.43333	1.0
0.26148	1	7.5	0.23333	1.0
0.36436	0	13.2	0.56667	0.0
0.25311	1	4.6	0.36667	0.0
0.43611	0	12.7	0.83333	0.0
0.47533	0	13.0	0.76667	1.0
0.30773	1	3.2	0.6	0.0
0.32303	1	10.8	0.03333	1.0
0.48048	1	1.6	0.7	0.0
0.34349	1	5.1	0.5	1.0
0.35006	0	6.5	0.8	0.0
0.41223	1	2.2	0.6	1.0
0.70595	1	11.6	0.76667	1.0
0.36365	1	0.2	0.73333	0.0
0.45903	1	11.1	0.83333	1.0
0.43468	1	9.5	0.4	1.0
0.41301	1	6.9	1.0	0.0
0.32197	0	13.6	0.1	1.0
0.34415	0	14.1	0.4	1.0
0.44612	0	12.8	0.66667	1.0
0.59685	1	1.3	0.6	1.0
0.29608	1	1.0	0.63333	0.0
0.42256	1	7.5	0.6	1.0
0.36954	1	6.0	0.96667	1.0
0.491	1	8.9	0.63333	1.0
0.42202	0	14.0	0.16667	1.0
0.28524	0	13.5	0.23333	0.0
0.55294	1	8.0	0.7	0.0
0.29703	0	12.7	0.63333	0.0
0.34495	0	12.9	0.5	0.0
0.40294	0	12.7	0.8	0.0
0.40501	0	13.7	0.23333	1.0
0.3844	0	12.8	0.9	1.0
0.46312	0	13.6	0.1	1.0
0.45586	0	14.0	0.76667	0.0
0.40577	0	12.7	0.83333	0.0
0.47574	1	8.0	0.9	0.0
0.28296	1	7.8	0.36667	1.0
0.49448	0	13.7	0.9	0.0
0.6215	1	4.7	0.36667	0.0
0.37508	1	5.7	0.26667	0.0
0.32272	0	13.3	0.6	1.0
0.39485	1	0.5	0.2	0.0
0.5132	1	5.8	0.9	1.0
0.41487	0	13.3	0.43333	0.0
0.46002	0	12.8	0.33333	0.0
0.43503	1	3.1	0.7	1.0
0.33979	0	13.9	0.26667	0.0
0.39626	0	13.3	0.73333	1.0
0.29814	0	13.6	0.33333	0.0
0.41697	0	14.0	0.7	1.0
0.23635	0	13.1	0.06667	1.0
0.42788	0	12.9	0.7	1.0
0.60799	0	12.8	0.76667	0.0
0.3063	1	9.5	0.56667	0.0
0.55388	0	13.0	0.66667	1.0
0.36692	0	13.6	0.23333	0.0
0.38184	1	10.6	0.73333	0.0
0.41613	0	13.1	0.8	0.0
0.30001	0	13.7	0.7	0.0
0.24368	0	14.1	0.23333	0.0
0.28407	0	14.5	0.0	1.0
0.2925	1	3.0	0.33333	1.0
0.31537	1	7.9	0.23333	1.0
0.27568	1	12.2	0.03333	0.0
0.37232	0	13.0	0.3	1.0
0.42164	0	14.1	0.46667	1.0
0.55577	0	13.3	0.73333	1.0
0.52214	1	10.9	0.83333	0.0
0.35639	1	2.4	0.33333	0.0
0.53265	1	10.1	0.73333	0.0
0.35645	0	13.6	0.46667	1.0
0.4342	1	5.1	0.73333	1.0
0.35712	1	1.5	0.16667	1.0
0.38837	0	12.8	0.8	0.0
0.36147	1	6.9	0.53333	0.0
0.44052	0	5.7	0.16667	0.0
0.28615	0	13.8	0.2	0.0
0.28609	0	13.1	0.13333	0.0
0.54168	0	13.8	0.46667	0.0
0.43075	0	14.0	0.8	0.0
0.31284	0	12.9	0.4	1.0
0.26232	0	12.9	0.2	1.0
0.23705	1	5.4	0.3	1.0
0.36134	1	11.3	0.5	1.0
0.55661	0	12.9	0.83333	1.0
0.35655	1	9.8	0.86667	0.0
0.38532	0	13.4	0.76667	0.0
0.43209	1	8.5	0.73333	1.0
0.24642	0	13.1	0.33333	0.0
0.26522	0	13.2	0.6	0.0
0.30511	0	14.0	0.26667	1.0
0.29333	1	6.3	0.56667	0.0
0.29701	0	13.1	0.0	1.0
0.27489	0	13.3	0.36667	1.0
0.4019	1	2.0	0.83333	0.0
0.33859	0	13.2	0.43333	0.0
0.28199	0	12.7	0.36667	0.0
0.30779	0	14.5	0.26667	0.0
0.36493	0	13.4	0.56667	0.0
0.45306	1	4.6	0.93333	1.0
0.26401	0	14.4	0.06667	1.0
0.27331	0	13.5	0.03333	0.0
0.63788	1	2.5	0.8	0.0
0.52529	1	7.5	0.8	0.0
0.38468	0	13.0	0.66667	1.0
0.23129	0	13.1	0.46667	0.0
0.27436	0	13.8	0.23333	0.0
0.32677	0	14.1	0.26667	0.0
0.23082	0	14.2	0.2	0.0
0.39778	0	14.3	0.46667	1.0
0.38148	1	3.1	0.03333	1.0
0.42483	1	11.0	0.83333	1.0
0.27399	0	12.8	0.13333	0.0
0.36086	1	0.4	0.83333	0.0
0.35038	0	13.9	0.5	0.0
0.24418	0	13.0	0.06667	0.0
0.45846	1	13.4	0.4	1.0
0.36283	1	0.8	0.86667	1.0
0.38069	0	13.3	0.53333	1.0
0.34083	1	2.5	0.36667	0.0
0.29251	0	13.7	0.13333	1.0
0.39663	0	12.9	0.53333	0.0
0.38673	1	8.7	0.33333	1.0
0.31205	1	1.5	0.13333	1.0
0.50924	0	14.1	0.4	0.0
0.29424	1	2.8	0.8	0.0
0.30586	0	12.9	0.43333	0.0
0.39501	1	6.3	0.23333	0.0
0.43567	1	10.8	0.86667	1.0
0.34751	1	2.1	0.26667	1.0
0.34021	1	2.2	0.36667	0.0
0.49141	1	9.2	0.9	0.0
0.4905	1	5.8	0.36667	1.0
0.35483	0	13.3	0.73333	0.0
0.32542	0	13.2	0.76667	0.0
0.50304	1	5.2	0.03333	1.0
0.37031	1	12.9	0.93333	0.0
0.68249	1	1.1	0.53333	1.0
0.32721	0	13.4	0.43333	0.0
0.25615	1	13.1	0.63333	0.0
0.35935	0	12.7	0.66667	0.0
0.3505	1	12.6	0.76667	1.0
0.33245	0	12.8	0.13333	1.0
0.5321	0	12.7	0.96667	0.0
0.32344	0	12.7	0.43333	0.0
0.33502	0	13.1	0.1	0.0
0.39624	0	12.8	0.56667	0.0
0.26632	0	13.7	0.03333	1.0
0.46738	0	12.8	0.0	1.0
0.45069	1	3.1	0.46667	0.0
0.50892	1	4.1	0.86667	1.0
0.34457	0	13.5	0.36667	1.0
0.50743	1	0.8	0.43333	0.0
0.56024	0	12.8	0.76667	1.0
0.66538	1	4.4	0.8	1.0
0.36133	0	12.8	0.46667	1.0
0.34851	1	3.1	0.6	1.0
0.43737	1	5.8	0.76667	0.0
0.40964	1	3.8	0.13333	1.0
0.39264	0	13.4	0.8	1.0
0.33244	1	6.7	0.4	1.0
0.33157	0	13.1	0.56667	0.0
0.25841	0	12.8	0.2	0.0
0.26439	0	13.6	0.13333	0.0
0.47101	0	12.9	0.8	1.0
0.46897	0	13.8	0.9	0.0
0.5556	0	13.5	0.8	1.0
0.37681	1	12.0	0.73333	1.0
0.37313	0	9.5	0.36667	0.0
0.50812	0	12.8	0.9	1.0
0.29565	0	13.1	0.13333	1.0
0.2797	0	13.1	0.0	0.0
0.57362	1	12.0	0.83333	0.0
0.24229	1	7.3	0.16667	1.0
0.49562	0	13.3	0.73333	1.0
0.47714	1	5.1	0.83333	0.0
0.38701	1	2.6	0.63333	1.0
0.39944	1	9.5	0.73333	0.0
0.3392	1	7.9	0.23333	1.0
0.50171	0	13.2	0.63333	0.0
0.48664	0	14.4	0.63333	0.0
0.33749	0	13.1	0.16667	1.0
0.29974	0	12.7	0.66667	0.0
0.36773	1	1.9	0.56667	0.0
0.31003	0	14.4	0.43333	1.0
0.32534	0	13.3	0.63333	0.0
0.23213	0	13.8	0.03333	0.0
0.27557	0	12.8	0.0	0.0
0.24422	0	13.0	0.23333	1.0
0.41983	0	12.9	0.5	1.0
0.49537	1	1.2	0.76667	1.0
0.36002	0	14.3	0.36667	0.0
0.299	0	12.8	0.4	0.0
0.25783	0	13.5	0.16667	0.0
0.51304	0	13.2	0.93333	0.0
0.43148	0	13.2	0.7	0.0
0.38648	0	6.2	0.16667	0.0
0.38134	1	2.9	0.93333	0.0
0.65372	0	13.0	0.8	1.0
0.34765	0	13.4	0.06667	0.0
0.25356	0	13.6	0.23333	0.0
0.46852	1	5.9	0.73333	1.0
0.46821	1	8.7	0.73333	0.0
0.25429	0	13.3	0.23333	0.0
0.53003	1	4.6	0.93333	1.0
0.34737	0	13.3	0.6	0.0
0.50365	0	13.3	0.46667	1.0
0.56402	1	7.4	0.86667	0.0
0.31025	0	13.9	0.33333	0.0
0.43218	0	12.9	0.63333	0.0
0.41902	1	11.1	0.66667	1.0
0.52504	0	13.5	0.1	0.0
0.31096	1	2.6	0.7	0.0
0.36925	0	13.6	0.46667	0.0
0.43986	1	4.2	0.8	1.0
0.29177	0	13.3	0.56667	1.0
0.50425	0	13.0	0.5	0.0
0.34126	0	12.9	0.1	1.0
0.37909	1	7.1	0.86667	0.0
0.31105	1	5.4	0.3	1.0
0.36123	0	12.8	0.36667	1.0
0.39153	1	0.8	0.3	0.0
0.39115	0	14.3	0.86667	0.0
0.39715	0	14.2	0.53333	1.0
0.5208	1	11.8	0.6	0.0
0.27994	0	13.9	0.1	0.0
0.24763	0	12.7	0.0	0.0
0.3607	1	6.8	0.13333	1.0
0.3415	1	1.1	0.36667	0.0
0.33797	0	13.3	0.43333	1.0
0.3625	0	12.8	0.1	1.0
0.51488	1	6.3	0.63333	0.0
0.31243	0	13.9	0.3	1.0
0.45735	0	12.8	0.63333	1.0
0.45295	0	12.7	0.4	1.0
0.40672	0	13.7	0.8	1.0
0.31139	0	12.8	0.7	0.0
0.26608	1	4.4	0.56667	0.0
0.33984	1	9.8	0.33333	0.0
0.40962	1	2.1	0.53333	1.0
0.26703	1	2.8	0.33333	0.0
0.55268	0	13.4	0.66667	1.0
0.53153	0	13.6	0.6	1.0
0.41647	0	12.8	0.76667	1.0
0.37427	1	4.1	0.26667	1.0
0.42736	1	5.8	0.43333	0.0
0.26946	0	13.5	0.13333	0.0
0.32524	0	14.4	0.63333	0.0
0.41448	0	12.9	0.43333	0.0
0.23672	0	13.0	0.06667	0.0
0.60024	0	14.1	0.76667	0.0
0.44139	1	9.4	0.03333	0.0
0.44634	1	4.5	0.73333	1.0
0.37696	0	13.9	0.13333	1.0
0.42668	0	12.9	1.0	0.0
0.48287	0	13.2	0.36667	0.0
0.40485	0	13.9	0.3	1.0
0.40583	1	3.7	0.56667	1.0
0.44656	1	12.0	0.86667	0.0
0.38667	0	12.9	0.5	0.0
0.33034	0	13.6	0.53333	0.0
0.38884	0	13.5	0.56667	1.0
0.31169	0	13.6	0.43333	0.0
0.40272	1	2.8	0.7	0.0
0.29951	0	12.8	0.06667	1.0
0.25168	0	13.1	0.16667	0.0
0.3833	1	7.7	0.26667	0.0
0.25294	0	12.8	0.36667	0.0
0.38019	1	1.8	0.36667	0.0
0.43728	1	0.5	0.86667	1.0
0.36509	1	8.8	0.33333	0.0
0.24545	0	13.9	0.13333	0.0
0.47221	0	13.7	0.63333	0.0
0.38438	1	5.5	0.73333	1.0
0.33274	0	13.6	0.66667	0.0
0.34546	0	13.8	0.23333	1.0
0.34639	1	5.9	0.8	0.0
0.43416	0	12.7	0.6	1.0
0.37551	0	12.8	0.63333	1.0
0.39372	0	14.3	0.63333	0.0
0.47461	1	0.9	0.96667	1.0
0.51823	1	4.8	0.73333	1.0
0.38752	0	13.4	0.5	0.0
0.39458	1	13.0	0.7	0.0
0.48432	1	13.4	0.76667	1.0
0.27496	1	10.9	0.06667	1.0
0.64384	1	3.4	0.56667	1.0
0.29379	1	8.1	0.1	0.0
0.2803	0	13.3	0.3	0.0
0.30331	0	12.7	0.23333	0.0
0.4026	0	12.8	0.8	0.0
0.64522	1	5.6	0.93333	0.0
0.42142	1	1.3	0.53333	0.0
0.45646	1	8.4	0.76667	1.0
0.42495	1	8.2	0.4	1.0
0.44476	1	1.6	0.86667	0.0
0.47949	0	13.2	0.9	1.0
0.32921	0	13.0	0.2	0.0
0.25188	0	13.3	0.3	0.0
0.34646	0	12.9	0.23333	1.0
0.4206	1	10.8	0.83333	1.0
0.3114	0	13.3	0.73333	0.0
0.37627	1	4.7	0.76667	1.0
0.38833	0	12.8	0.46667	1.0
0.34009	0	12.9	0.56667	0.0
0.60223	1	3.3	0.53333	1.0
0.37599	0	13.3	0.66667	0.0
0.43355	0	13.1	0.66667	0.0
0.36321	0	14.4	0.06667	1.0
0.3786	1	7.5	0.76667	0.0
0.56414	1	1.8	0.76667	1.0
0.36077	1	12.4	0.96667	0.0
0.47687	0	1.7	0.83333	1.0
0.29261	0	13.4	0.06667	1.0
0.38521	0	14.4	0.4	0.0
0.31735	1	10.0	0.33333	0.0
0.41559	0	13.4	0.26667	0.0
0.52911	1	9.0	0.83333	1.0
0.3027	0	13.9	0.43333	0.0
0.34682	0	12.9	0.36667	1.0
0.41629	1	0.1	0.46667	1.0
0.39692	0	12.7	0.96667	0.0
0.53816	1	12.7	0.6	1.0
0.45309	0	12.7	0.83333	0.0
0.39482	1	5.5	0.26667	0.0
0.36005	0	13.0	1.0	0.0
0.42866	0	13.3	0.6	1.0
0.43839	1	1.8	0.56667	1.0
0.32427	1	1.9	0.26667	0.0
0.51937	0	12.8	0.6	1.0
0.29748	1	9.5	0.06667	1.0
0.39129	1	11.3	0.26667	0.0
0.22265	0	13.9	0.03333	1.0
0.27245	0	12.8	0.13333	1.0
0.42501	0	13.1	0.6	1.0
0.37121	0	12.7	0.86667	0.0
0.35984	1	7.7	0.8	1.0
0.41269	1	2.7	0.76667	0.0
0.31665	0	12.9	0.36667	0.0
0.47639	1	5.2	0.8	1.0
0.41206	0	13.1	0.73333	1.0
0.45366	0	13.0	0.8	0.0
0.46379	1	9.9	0.83333	0.0
0.35163	1	9.5	0.56667	0.0
0.3052	0	14.5	0.03333	0.0
0.31349	0	13.5	0.56667	0.0
0.35321	0	13.6	0.5	0.0
0.40189	0	13.3	0.73333	0.0
0.47643	1	2.4	0.93333	0.0
0.58798	1	8.0	0.96667	0.0
0.37331	0	13.4	0.53333	0.0
0.40967	0	13.3	0.66667	0.0
0.45649	1	6.1	0.83333	1.0
0.26319	0	13.3	0.1	0.0
0.36387	1	1.1	0.66667	0.0
0.39886	1	8.9	0.36667	1.0
0.33187	1	1.3	0.36667	0.0
0.54368	0	12.9	0.73333	1.0
0.34276	0	12.8	0.46667	1.0
0.34317	0	13.5	0.3	0.0
0.353	0	13.9	0.23333	0.0
0.45308	1	0.6	0.5	0.0
0.39301	1	5.7	0.7	1.0
0.26987	1	12.3	0.23333	0.0
0.42683	1	3.1	0.7	0.0
0.26506	1	8.0	0.16667	0.0
0.45383	1	6.6	0.3	0.0
0.31954	1	8.6	0.7	0.0
0.41294	1	4.8	0.5	1.0
0.62292	0	2.3	0.96667	0.0
0.31391	0	13.3	0.23333	1.0
0.28095	0	12.9	0.13333	0.0
0.23957	0	12.7	0.03333	0.0
0.4968	0	12.7	0.93333	1.0
0.30113	1	1.2	0.3	0.0
0.34822	0	12.8	0.63333	0.0
0.39652	1	1.4	0.66667	0.0
0.31101	0	12.7	0.3	0.0
0.34853	0	13.7	0.23333	1.0
0.36352	1	7.9	0.53333	0.0
0.31651	0	14.4	0.36667	0.0
0.39964	0	13.3	0.46667	0.0
0.3054	1	4.7	0.3	0.0
0.31795	0	12.8	0.23333	0.0
0.62586	1	6.0	0.63333	1.0
0.30206	0	13.5	0.66667	0.0
0.39983	0	13.6	0.66667	0.0
0.5397	0	3.4	0.33333	1.0
0.32819	0	12.8	0.33333	0.0
0.33387	0	13.0	0.63333	0.0
0.35675	1	6.4	0.0	0.0
0.25543	0	14.1	0.0	1.0
0.334	1	5.8	0.3	0.0
0.32443	0	12.8	0.53333	0.0
0.56809	0	12.8	0.96667	1.0
0.43003	1	1.2	0.83333	0.0
0.52146	0	5.5	0.93333	0.0
0.35595	1	11.9	0.73333	0.0
0.31232	0	14.1	0.36667	1.0
0.40126	1	7.4	0.66667	1.0
0.29114	1	9.1	0.2	1.0
0.27476	1	1.1	0.3	0.0
0.36088	1	1.9	0.46667	1.0
0.36239	1	13.0	0.76667	0.0
0.33817	1	10.3	0.76667	1.0
0.33845	0	12.9	0.0	1.0
0.42379	1	12.7	0.56667	0.0
0.36958	0	14.1	0.86667	0.0
0.31095	1	9.5	0.6	1.0
0.27386	0	13.1	0.5	0.0
0.31161	1	7.6	0.23333	0.0
0.39629	1	2.6	0.56667	1.0
0.3291	1	6.0	0.3	0.0
0.5487	0	13.3	0.63333	1.0
0.38018	1	12.1	0.2	1.0
0.39532	0	13.1	0.7	0.0
0.36399	1	11.6	0.63333	1.0
0.28324	0	12.8	0.16667	1.0
0.31495	0	12.8	0.1	1.0
0.35508	0	13.1	0.13333	0.0
0.30348	1	6.1	0.13333	0.0
0.32371	0	14.0	0.13333	0.0
0.5159	1	4.9	0.73333	1.0
0.23393	0	13.6	0.7	0.0
0.36811	0	13.2	0.76667	1.0
0.40679	0	13.1	0.63333	0.0
0.41891	1	1.2	0.53333	1.0
0.33788	0	13.6	0.23333	0.0
0.47682	0	13.5	0.83333	0.0
0.31452	1	6.2	0.63333	0.0
0.35569	1	7.0	0.76667	0.0
0.28708	0	12.8	0.13333	1.0
0.47542	0	12.7	0.9	0.0
0.57034	1	4.5	0.93333	1.0
0.5202	1	12.4	0.33333	1.0
0.55067	1	6.8	0.53333	1.0
0.38603	0	13.7	0.1	0.0
0.35024	0	12.7	0.23333	1.0
0.44268	1	7.4	0.93333	0.0
0.51188	1	1.2	0.83333	0.0
0.29726	1	8.5	0.63333	0.0
0.54496	0	12.7	0.93333	0.0
0.49261	0	13.7	0.96667	0.0
0.31374	1	11.0	0.66667	0.0
0.36852	0	13.1	0.8	0.0
0.40632	0	12.7	0.76667	1.0
0.51796	0	12.9	0.73333	0.0
0.61274	1	1.9	0.83333	0.0
0.44969	1	13.1	0.9	0.0
0.48965	0	13.4	0.8	0.0
0.4347	0	13.1	0.36667	1.0
0.36197	0	14.0	0.4	1.0
0.5225	1	12.5	1.0	0.0
0.2987	0	13.3	0.3	0.0
0.60741	0	13.0	0.66667	0.0
0.32166	1	2.8	0.73333	0.0
0.33355	0	13.7	0.36667	1.0
0.51833	0	13.1	0.96667	1.0
0.40015	1	6.9	0.9	1.0
0.30863	0	14.1	0.8	0.0
0.27402	0	13.1	0.33333	0.0
0.51807	0	13.0	0.86667	1.0
0.36506	1	1.5	0.43333	0.0
0.5532	1	6.3	0.2	0.0
0.36657	0	13.6	0.66667	0.0
0.32282	0	12.8	0.63333	1.0
0.48764	1	5.5	0.93333	1.0
0.48179	1	4.5	0.66667	0.0
0.31303	0	13.5	0.0	0.0
0.32725	1	12.7	0.46667	0.0
0.46578	0	13.1	0.96667	0.0
0.41251	1	5.6	0.96667	1.0
0.61389	1	9.0	0.76667	0.0
0.49106	1	9.4	0.93333	0.0
0.29244	1	6.9	0.16667	0.0
0.34203	0	13.4	0.06667	1.0
0.28091	0	14.5	0.3	0.0
0.36447	1	1.7	0.9	1.0
0.41332	1	11.5	0.76667	1.0
0.40011	0	13.0	0.66667	1.0
0.39768	0	12.8	0.13333	1.0
0.26909	0	12.9	0.2	0.0
0.3002	0	13.1	0.4	1.0
0.55576	1	8.8	0.9	1.0
0.39803	0	13.6	0.43333	0.0
0.45297	0	13.3	0.83333	0.0
0.24489	0	12.9	0.0	0.0
0.39674	0	13.1	0.46667	0.0
0.30537	0	13.7	0.2	0.0
0.49277	0	13.0	0.4	1.0
0.3882	1	5.6	0.8	0.0
0.31674	0	13.2	0.36667	0.0
0.37091	1	6.5	0.86667	1.0
0.43486	0	14.2	0.43333	1.0
0.28079	1	2.8	0.3	1.0
0.3245	1	6.6	0.3	0.0
0.36099	0	13.4	0.9	1.0
0.35406	0	13.1	0.9	0.0
0.40273	1	9.0	0.7	1.0
0.38687	1	7.7	0.46667	0.0
0.23814	0	13.0	0.2	0.0
0.39067	1	2.5	0.76667	1.0
0.57829	0	12.8	0.83333	1.0
0.43213	0	12.9	0.3	1.0
0.26661	1	4.2	0.33333	0.0
0.36747	0	12.8	0.83333	0.0
0.4563	1	9.2	0.96667	0.0
0.35966	0	13.6	0.16667	0.0
0.38462	1	7.1	0.4	0.0
0.44754	1	1.4	0.73333	1.0
0.38988	0	13.1	0.5	1.0
[truncated: 29,702 more rows]
