# Supplementary material for: Plasma proteomic profiles predict individual future health risk
Source: Nat Commun. 2023 Nov 28;14:7817. doi: 10.1038/s41467-023-43575-7 (PMC10684756; doi:10.1038/s41467-023-43575-7)
Supplement: Supplementary file 15 — Source Data [file 41467_2023_43575_MOESM15_ESM.zip › SourceData/Figure2_SourceData/Diseases of Infections.csv]

ProRS	incident_event	censored_years	Age	Sex
0.17496	0	14.3	0.5	0.0
0.11085	0	13.5	0.43333	1.0
0.22813	0	13.4	0.4	1.0
0.09541	0	13.6	0.56667	1.0
0.32122	0	13.1	0.76667	1.0
0.37917	0	13.3	0.33333	0.0
0.21255	1	2.4	0.6	0.0
0.1592	0	13.4	0.83333	1.0
0.07215	0	12.9	0.23333	1.0
0.10643	0	13.7	0.06667	0.0
0.11801	0	13.6	0.63333	0.0
0.07282	0	13.2	0.03333	1.0
0.08473	0	14.2	0.4	1.0
0.18571	0	12.9	0.86667	0.0
0.16446	0	14.1	0.76667	1.0
0.13254	0	14.4	0.76667	1.0
0.27304	0	13.4	0.46667	1.0
0.25603	0	13.0	0.5	1.0
0.12416	0	13.1	0.63333	0.0
0.13703	0	13.9	0.63333	0.0
0.11511	0	13.0	0.46667	1.0
0.24289	1	1.4	0.96667	1.0
0.08661	0	12.9	0.46667	0.0
0.15931	0	13.3	0.9	0.0
0.10853	0	14.0	0.3	1.0
0.0933	0	12.9	0.0	0.0
0.11843	0	12.9	0.4	0.0
0.10815	1	7.0	0.83333	0.0
0.25328	0	13.4	0.73333	1.0
0.15371	0	13.6	0.86667	1.0
0.16008	0	13.5	0.66667	0.0
0.23161	0	13.2	0.7	1.0
0.09592	0	13.0	0.03333	0.0
0.19774	1	8.4	0.8	1.0
0.17004	0	12.8	0.96667	0.0
0.19775	0	13.0	0.63333	0.0
0.12495	1	10.2	0.83333	0.0
0.19171	1	6.2	0.23333	0.0
0.15827	1	5.1	0.53333	0.0
0.10692	0	13.4	0.73333	0.0
0.09106	0	12.8	0.4	1.0
0.07006	0	13.2	0.13333	0.0
0.0986	1	3.9	0.73333	1.0
0.23792	0	13.9	0.86667	1.0
0.11047	0	13.8	0.4	0.0
0.09681	0	13.0	0.63333	1.0
0.08795	0	13.0	0.16667	1.0
0.084	0	13.0	0.33333	0.0
0.20715	0	12.9	0.76667	0.0
0.11041	0	12.7	0.16667	1.0
0.10552	0	14.1	0.6	0.0
0.12307	0	14.2	0.1	0.0
0.19963	0	13.2	0.73333	1.0
0.12352	0	12.7	0.2	0.0
0.09507	0	13.2	0.1	0.0
0.13097	0	13.0	0.23333	0.0
0.11393	0	13.1	0.0	0.0
0.14586	0	12.8	1.0	1.0
0.2079	0	14.1	0.53333	1.0
0.12242	0	13.0	0.43333	1.0
0.11914	0	14.1	0.36667	0.0
0.21496	0	13.6	0.36667	0.0
0.14433	0	13.4	0.86667	0.0
0.25271	0	12.8	0.86667	1.0
0.20759	0	12.8	0.73333	1.0
0.15792	0	13.7	0.7	1.0
0.09718	0	12.7	0.1	0.0
0.23032	1	4.4	0.7	1.0
0.14246	0	13.6	0.73333	0.0
0.08225	0	12.9	0.03333	0.0
0.08166	0	13.8	0.23333	0.0
0.10171	0	13.3	0.2	0.0
0.23668	0	13.6	0.63333	0.0
0.10933	0	13.0	0.06667	0.0
0.09926	0	13.0	0.3	1.0
0.1958	0	13.0	0.76667	0.0
0.11322	0	12.7	0.76667	0.0
0.10221	0	13.0	0.16667	1.0
0.11327	1	5.6	0.7	0.0
0.18127	0	12.8	0.86667	1.0
0.11149	1	1.7	0.6	0.0
0.15949	0	12.8	0.23333	1.0
0.14746	0	13.5	0.56667	0.0
0.10247	0	12.7	0.86667	1.0
0.30874	0	13.4	0.93333	0.0
0.2358	0	13.0	0.93333	1.0
0.2039	0	14.3	0.76667	0.0
0.15669	0	10.4	0.16667	1.0
0.09284	0	13.2	0.93333	1.0
0.13254	0	12.8	0.13333	1.0
0.11951	0	13.0	0.86667	0.0
0.11459	0	12.7	0.33333	0.0
0.26283	0	13.1	0.3	0.0
0.31627	1	0.0	0.6	1.0
0.24066	1	10.3	0.86667	0.0
0.14867	0	13.2	0.33333	0.0
0.09417	0	13.4	0.26667	0.0
0.23823	0	13.8	0.9	0.0
0.21915	0	12.9	0.83333	1.0
0.2145	0	13.3	0.46667	1.0
0.11816	0	13.3	0.83333	0.0
0.16093	0	13.6	0.76667	1.0
0.17054	0	14.0	0.63333	1.0
0.17075	0	13.7	0.56667	1.0
0.06888	0	12.8	0.06667	0.0
0.14526	0	13.4	1.0	0.0
0.11365	1	1.1	0.46667	0.0
0.07299	0	14.4	0.13333	1.0
0.14716	1	3.7	0.13333	0.0
0.12716	0	13.0	0.8	1.0
0.13784	1	6.2	0.73333	0.0
0.08938	0	13.2	0.53333	0.0
0.09109	0	14.0	0.36667	1.0
0.10271	0	13.3	0.8	0.0
0.13969	0	13.4	0.63333	1.0
0.35638	1	4.1	0.96667	0.0
0.11155	0	13.6	0.06667	1.0
0.27822	0	13.0	0.96667	1.0
0.10943	0	13.6	0.06667	0.0
0.21423	0	13.0	0.8	1.0
0.24869	0	13.5	0.96667	1.0
0.12627	0	13.7	0.73333	1.0
0.11608	0	13.9	0.4	0.0
0.08352	0	12.8	0.33333	1.0
0.18242	1	11.0	0.73333	0.0
0.11016	0	13.3	0.66667	1.0
0.15977	0	14.3	0.93333	0.0
0.19177	0	13.0	0.86667	1.0
0.08674	0	12.7	0.03333	1.0
0.2428	0	12.8	0.6	0.0
0.08175	0	12.7	0.3	0.0
0.15931	0	13.2	0.7	1.0
0.1816	0	12.8	0.8	1.0
0.09881	0	12.7	0.6	1.0
0.18784	1	11.8	0.83333	0.0
0.1171	0	13.1	0.8	1.0
0.12293	0	13.5	0.63333	0.0
0.2221	0	14.2	0.63333	1.0
0.10879	0	12.9	0.2	1.0
0.06864	0	12.7	0.16667	0.0
0.27836	0	13.3	0.93333	0.0
0.12603	0	12.8	0.43333	0.0
0.20496	0	13.6	0.63333	1.0
0.12713	0	12.8	0.73333	0.0
0.11469	0	13.4	0.76667	1.0
0.11604	0	13.0	0.36667	0.0
0.13565	0	13.2	0.9	1.0
0.08199	0	14.1	0.46667	1.0
0.2042	0	13.4	0.53333	0.0
0.1357	0	13.9	0.83333	0.0
0.15365	0	13.3	0.96667	0.0
0.28885	0	13.0	0.93333	0.0
0.19974	0	12.9	0.03333	0.0
0.32885	1	7.9	0.83333	0.0
0.11656	1	5.9	0.33333	1.0
0.08831	0	12.8	0.5	1.0
0.12964	0	13.4	0.33333	0.0
0.1193	1	6.9	0.7	1.0
0.13269	0	13.5	0.1	0.0
0.27554	0	12.7	1.0	1.0
0.15388	0	12.9	0.63333	0.0
0.11049	0	12.7	0.7	0.0
0.15637	0	14.4	0.43333	1.0
0.1411	0	12.7	0.46667	0.0
0.28482	1	11.5	0.43333	1.0
0.15119	0	12.9	0.83333	1.0
0.08179	0	13.4	0.03333	0.0
0.14149	0	12.8	0.73333	0.0
0.12573	0	13.5	0.63333	0.0
0.20548	1	10.6	0.73333	1.0
0.08914	0	13.2	0.7	1.0
0.11876	0	12.8	0.83333	0.0
0.16739	0	12.7	0.36667	0.0
0.19138	0	13.3	0.66667	1.0
0.17004	0	13.4	0.56667	1.0
0.13791	0	12.8	0.76667	0.0
0.27722	0	8.8	0.46667	0.0
0.08045	0	12.8	0.36667	0.0
0.10562	0	12.3	0.83333	1.0
0.10988	0	13.3	0.63333	1.0
0.06481	1	6.5	0.13333	1.0
0.10877	0	13.4	0.5	1.0
0.26229	1	6.3	0.86667	1.0
0.14689	1	2.9	0.53333	0.0
0.13998	1	4.3	0.9	1.0
0.19839	1	8.9	0.9	1.0
0.12008	0	12.8	0.86667	0.0
0.12435	0	13.2	0.76667	1.0
0.11306	0	13.0	0.43333	0.0
0.14846	0	14.4	0.3	1.0
0.19002	0	12.7	0.8	0.0
0.14177	0	13.4	0.26667	1.0
0.21052	0	13.2	0.83333	0.0
0.21655	0	12.9	0.6	1.0
0.19145	1	11.9	0.86667	0.0
0.09052	0	13.1	0.43333	0.0
0.21946	0	12.7	0.6	0.0
0.15091	0	13.4	0.8	0.0
0.0723	0	13.1	0.13333	1.0
0.15778	0	13.3	0.7	1.0
0.18703	0	13.1	0.43333	1.0
0.10821	0	12.8	0.7	1.0
0.16264	0	13.6	0.9	1.0
0.09514	0	13.0	0.16667	0.0
0.20579	0	12.8	0.8	1.0
0.10112	0	12.7	0.33333	1.0
0.28873	0	13.0	0.76667	0.0
0.14535	0	12.8	0.66667	0.0
0.09722	0	12.7	0.43333	0.0
0.12633	0	12.7	0.5	0.0
0.18838	0	13.1	0.86667	0.0
0.15064	0	13.3	0.4	0.0
0.23936	0	14.3	0.9	1.0
0.20976	0	10.8	0.8	0.0
0.1894	1	5.3	0.46667	1.0
0.13953	0	13.2	0.8	1.0
0.13565	0	13.2	0.76667	1.0
0.11422	0	13.6	0.13333	1.0
0.18508	0	13.7	0.63333	0.0
0.15372	0	13.4	0.73333	0.0
0.39648	1	5.2	0.5	1.0
0.1334	0	13.0	0.53333	1.0
0.10784	0	12.7	0.4	1.0
0.11777	0	13.6	0.26667	0.0
0.10099	0	12.9	0.73333	0.0
0.09672	0	12.7	0.43333	0.0
0.08464	0	13.1	0.06667	0.0
0.13609	1	9.3	0.63333	1.0
0.1165	0	13.5	0.83333	0.0
0.16307	0	12.8	0.76667	1.0
0.10602	0	12.7	0.36667	0.0
0.09708	0	12.7	0.36667	1.0
0.2368	1	0.3	0.56667	1.0
0.16263	0	13.5	0.93333	0.0
0.09803	0	13.2	0.96667	0.0
0.28168	0	14.0	0.7	1.0
0.08139	0	14.5	0.56667	1.0
0.16452	0	12.7	0.83333	0.0
0.0847	0	13.5	0.16667	1.0
0.09273	0	13.6	0.43333	0.0
0.30323	1	2.2	0.9	1.0
0.10236	0	12.8	0.73333	0.0
0.1638	0	12.7	0.73333	1.0
0.25851	1	6.1	0.8	1.0
0.11394	0	7.7	0.13333	0.0
0.28367	0	12.9	0.83333	0.0
0.27493	1	10.0	0.83333	1.0
0.10926	0	12.9	0.76667	1.0
0.09623	0	12.9	0.13333	0.0
0.10985	0	13.6	0.4	1.0
0.07302	0	14.1	0.13333	1.0
0.08794	1	0.3	0.26667	0.0
0.08084	0	12.8	0.3	0.0
0.23954	0	13.6	0.33333	1.0
0.13064	0	14.4	0.43333	0.0
0.0675	0	13.4	0.2	0.0
0.11075	0	13.7	0.03333	0.0
0.18082	1	4.0	0.76667	0.0
0.08854	0	13.0	0.2	0.0
0.10301	1	4.1	0.16667	0.0
0.23939	0	13.5	0.5	1.0
0.07288	0	12.7	0.06667	1.0
0.11863	0	13.1	0.66667	0.0
0.46602	0	13.1	0.9	1.0
0.15338	1	2.2	0.06667	1.0
0.08411	0	13.1	0.16667	0.0
0.22039	0	14.3	0.4	0.0
0.1852	1	12.6	0.83333	0.0
0.09274	0	13.1	0.36667	1.0
0.07119	1	4.1	0.33333	0.0
0.14987	0	13.2	0.6	0.0
0.13701	0	12.7	0.2	1.0
0.11526	0	13.6	0.1	0.0
0.12376	0	14.4	0.86667	1.0
0.12516	0	12.8	0.56667	1.0
0.1189	0	14.2	0.03333	1.0
0.07607	0	12.9	0.53333	1.0
0.21311	0	13.7	0.96667	1.0
0.18066	0	12.7	0.53333	1.0
0.17715	0	13.7	0.66667	0.0
0.15372	0	9.7	0.53333	0.0
0.09075	0	13.5	0.13333	0.0
0.17299	1	10.5	0.73333	0.0
0.15656	0	12.8	0.7	0.0
0.07365	0	14.1	0.06667	1.0
0.22844	1	10.3	0.73333	1.0
0.1254	0	13.3	0.3	0.0
0.09771	0	12.8	0.06667	1.0
0.16675	0	12.7	0.76667	1.0
0.12678	0	13.4	0.73333	0.0
0.10736	0	14.3	0.3	0.0
0.07772	0	13.0	0.13333	1.0
0.10918	0	13.0	0.4	1.0
0.12163	0	13.8	0.16667	0.0
0.13632	0	13.4	0.9	1.0
0.09175	0	14.2	0.56667	1.0
0.08178	0	12.7	0.3	1.0
0.1238	1	2.7	0.3	0.0
0.13343	0	13.6	0.03333	0.0
0.16959	0	13.1	0.73333	0.0
0.08954	0	13.0	0.1	0.0
0.13949	0	14.3	0.33333	0.0
0.16502	0	13.6	0.73333	0.0
0.14106	0	14.1	0.93333	0.0
0.2712	1	5.5	0.96667	0.0
0.25599	0	13.1	0.66667	1.0
0.08013	0	14.5	0.06667	0.0
0.1514	0	12.8	0.26667	1.0
0.15841	0	13.4	0.5	1.0
0.40671	1	6.0	0.76667	1.0
0.10473	0	13.0	0.13333	0.0
0.06898	0	13.5	0.33333	1.0
0.33227	0	13.5	0.73333	1.0
0.09457	0	12.8	0.3	0.0
0.12891	0	12.3	0.93333	0.0
0.18913	0	13.8	0.26667	0.0
0.18598	0	14.4	0.26667	1.0
0.11126	0	12.8	0.1	1.0
0.2705	0	13.1	0.9	1.0
0.10956	0	12.8	0.76667	0.0
0.13603	0	14.4	0.53333	0.0
0.14186	0	7.2	0.76667	1.0
0.16895	0	11.2	0.63333	1.0
0.21792	1	4.4	0.23333	0.0
0.13906	0	9.8	0.83333	1.0
0.12258	0	13.7	0.2	1.0
0.13261	1	7.7	0.76667	1.0
0.12967	0	12.8	0.36667	1.0
0.10508	0	13.4	0.53333	0.0
0.22135	0	13.6	0.8	0.0
0.0941	0	9.3	0.8	1.0
0.17563	0	7.6	0.83333	0.0
0.10535	0	13.2	0.16667	1.0
0.12746	1	2.7	0.33333	1.0
0.0784	0	12.8	0.16667	0.0
0.11063	0	12.7	0.7	0.0
0.17426	0	12.7	0.93333	0.0
0.16443	1	7.8	0.3	0.0
0.12559	0	14.2	0.8	0.0
0.21272	0	13.4	0.7	0.0
0.15011	0	12.9	0.76667	1.0
0.18103	0	12.9	0.93333	0.0
0.17672	1	2.1	0.53333	0.0
0.09527	0	13.7	0.26667	1.0
0.09234	0	12.7	0.03333	0.0
0.07993	0	12.9	0.06667	1.0
0.33774	1	1.7	0.7	0.0
0.1622	1	3.0	0.2	1.0
0.07829	0	13.0	0.23333	1.0
0.09512	0	13.5	0.33333	0.0
0.12495	0	12.9	0.83333	1.0
0.12275	0	14.0	0.13333	1.0
0.11469	0	13.1	1.0	1.0
0.20422	0	13.1	0.73333	0.0
0.11578	0	12.8	0.8	0.0
0.13638	1	5.3	0.6	0.0
0.13651	0	13.8	0.36667	0.0
0.15478	0	12.7	0.73333	0.0
0.1804	1	6.3	0.76667	0.0
0.22987	0	12.8	0.53333	1.0
0.33165	0	10.7	0.66667	0.0
0.13476	0	10.6	0.86667	1.0
0.17666	0	13.6	0.7	1.0
0.15035	0	12.8	0.9	0.0
0.07437	1	1.7	0.0	1.0
0.09676	0	14.4	0.33333	0.0
0.09756	0	12.8	0.36667	0.0
0.12827	0	13.7	0.7	1.0
0.06655	0	13.9	0.33333	0.0
0.16304	0	13.6	0.86667	0.0
0.08524	0	12.7	0.23333	1.0
0.25335	0	12.8	0.73333	0.0
0.16918	0	12.9	0.83333	1.0
0.22556	0	12.8	0.7	0.0
0.10196	0	13.3	0.16667	0.0
0.12013	0	13.7	0.36667	0.0
0.14077	0	13.8	0.13333	0.0
0.09028	0	13.3	0.56667	0.0
0.08533	0	12.7	0.3	1.0
0.08114	1	9.3	0.63333	1.0
0.11243	0	14.3	0.33333	1.0
0.06366	0	13.7	0.13333	1.0
0.11776	0	12.8	0.7	0.0
0.1088	0	12.9	0.33333	0.0
0.08743	0	12.8	0.16667	1.0
0.16106	0	13.3	0.63333	0.0
0.11195	0	12.7	0.83333	0.0
0.11013	0	14.3	0.03333	0.0
0.19024	0	13.7	0.1	0.0
0.14155	0	13.7	0.3	1.0
0.22061	0	12.7	0.53333	1.0
0.15586	1	4.2	0.73333	0.0
0.21737	0	13.3	0.8	0.0
0.06983	0	12.7	0.23333	0.0
0.21551	1	4.3	0.66667	0.0
0.13102	0	13.6	0.83333	1.0
0.17325	0	13.0	0.76667	0.0
0.06263	0	14.5	0.36667	1.0
0.14174	0	13.8	0.16667	1.0
0.2624	0	12.5	0.8	1.0
0.10925	0	12.9	0.1	0.0
0.08613	0	12.8	0.36667	0.0
0.08406	0	13.6	0.13333	1.0
0.18307	0	13.8	0.86667	1.0
0.08253	0	13.3	0.0	1.0
0.15033	1	2.4	0.86667	1.0
0.15526	0	13.5	0.7	0.0
0.08598	0	12.9	0.53333	1.0
0.28853	0	9.9	0.26667	0.0
0.0935	0	14.0	0.06667	1.0
0.06952	0	13.7	0.16667	1.0
0.07544	0	13.2	0.5	0.0
0.26168	0	11.0	0.96667	1.0
0.1184	0	14.0	0.43333	1.0
0.1139	0	14.4	0.8	1.0
0.18678	0	13.2	0.73333	0.0
0.21693	1	11.9	0.96667	1.0
0.1162	1	9.1	0.76667	1.0
0.25707	0	12.5	0.86667	0.0
0.09548	0	13.0	0.06667	0.0
0.09545	0	13.4	0.56667	1.0
0.16345	0	12.7	0.7	1.0
0.29389	0	14.3	0.63333	0.0
0.18026	1	3.6	0.96667	1.0
0.26342	0	0.4	0.93333	0.0
0.14735	0	13.4	0.8	0.0
0.09054	0	13.1	0.26667	0.0
0.09473	0	13.1	0.56667	0.0
0.08105	0	12.8	0.3	1.0
0.10216	0	12.7	0.36667	1.0
0.07098	0	13.6	0.2	1.0
0.1215	1	0.0	0.4	0.0
0.10576	0	12.7	0.43333	0.0
0.06595	0	12.8	0.23333	0.0
0.12912	0	14.3	0.9	1.0
0.14852	0	12.8	0.73333	0.0
0.16174	0	12.9	0.73333	0.0
0.18405	1	9.7	0.7	0.0
0.24861	0	13.4	0.96667	0.0
0.1492	0	13.6	0.46667	1.0
0.13798	0	14.3	0.9	0.0
0.32579	0	11.5	0.93333	1.0
0.09962	0	13.6	0.3	1.0
0.08165	0	13.9	0.1	0.0
0.1381	0	13.7	0.7	0.0
0.21658	0	14.1	0.66667	1.0
0.45897	1	10.6	0.96667	0.0
0.11844	0	14.2	0.33333	1.0
0.11938	0	14.0	0.13333	0.0
0.15394	1	2.7	0.73333	1.0
0.08471	0	13.4	0.53333	0.0
0.11824	1	4.3	0.36667	0.0
0.1702	1	6.6	0.56667	0.0
0.08682	0	13.5	0.13333	0.0
0.11127	0	12.9	0.4	1.0
0.1088	1	14.0	0.23333	0.0
0.16905	0	13.2	0.7	1.0
0.12044	0	13.7	0.46667	1.0
0.11564	0	13.6	0.53333	1.0
0.15551	0	12.8	0.2	1.0
0.14501	0	13.5	0.9	0.0
0.15073	0	13.6	0.4	0.0
0.16191	0	12.7	0.76667	1.0
0.25965	0	13.3	0.1	1.0
0.14681	0	12.8	0.83333	0.0
0.09607	0	12.9	0.36667	0.0
0.06144	0	12.8	0.36667	0.0
0.10818	0	12.8	0.36667	1.0
0.19865	0	14.3	0.2	0.0
0.14904	0	13.1	0.53333	1.0
0.24411	0	12.8	0.8	1.0
0.10842	0	12.7	0.7	0.0
0.13725	0	13.7	0.3	0.0
0.23305	0	12.8	0.86667	0.0
0.1256	0	13.4	0.56667	0.0
0.10462	0	14.4	0.26667	0.0
0.10991	0	13.0	0.23333	0.0
0.10614	0	14.3	0.46667	0.0
0.0897	0	12.8	0.13333	1.0
0.08954	0	13.2	0.36667	0.0
0.0726	0	12.9	0.16667	1.0
0.11855	0	14.5	0.1	1.0
0.1436	0	13.3	0.4	0.0
0.09278	0	13.3	0.5	0.0
0.27088	0	13.2	0.7	1.0
0.09297	0	13.1	0.3	0.0
0.11056	0	12.8	0.73333	1.0
0.16066	1	7.9	0.7	1.0
0.08544	0	13.5	0.03333	0.0
0.14425	0	13.2	0.56667	0.0
0.05733	0	12.7	0.03333	0.0
0.1881	0	13.8	0.86667	1.0
0.09204	0	13.1	0.6	0.0
0.18362	0	12.8	0.96667	0.0
0.1034	0	14.4	0.06667	0.0
0.15563	0	13.4	0.9	1.0
0.11968	0	13.4	0.9	1.0
0.23371	0	13.3	0.93333	0.0
0.1145	0	13.0	0.26667	1.0
0.17213	0	12.9	0.6	0.0
0.11287	0	13.2	0.86667	0.0
0.12129	0	12.8	0.9	0.0
0.13397	0	13.7	0.66667	1.0
0.08144	0	13.7	0.4	0.0
0.15639	0	12.9	0.83333	0.0
0.16681	1	10.1	0.76667	0.0
0.13038	0	13.4	0.13333	0.0
0.1624	0	12.9	0.8	1.0
0.09943	0	13.5	0.43333	1.0
0.16001	1	3.4	0.06667	0.0
0.19123	1	8.2	0.36667	0.0
0.4782	0	3.5	0.63333	1.0
0.12969	1	2.9	0.56667	0.0
0.11402	0	10.8	0.83333	1.0
0.08856	0	12.9	0.13333	0.0
0.10105	0	13.3	0.03333	0.0
0.19683	0	14.0	0.63333	0.0
0.10865	0	13.3	0.43333	0.0
0.11111	0	14.1	0.53333	1.0
0.09169	0	12.7	0.36667	0.0
0.09273	0	12.9	0.13333	0.0
0.12331	0	12.8	0.56667	1.0
0.19748	0	12.7	0.7	1.0
0.23708	1	8.1	0.96667	1.0
0.27832	0	9.7	0.66667	1.0
0.08961	0	13.4	0.16667	0.0
0.12631	0	12.7	0.96667	1.0
0.10118	0	13.0	0.0	1.0
0.07893	0	13.1	0.2	0.0
0.08738	0	13.0	0.63333	0.0
0.12537	0	13.0	0.53333	0.0
0.08815	0	13.5	0.03333	0.0
0.11401	0	13.3	0.53333	1.0
0.12591	0	14.2	0.13333	1.0
0.14963	0	12.7	0.8	0.0
0.246	1	8.6	0.9	0.0
0.15309	0	13.7	0.5	0.0
0.10647	1	0.7	0.43333	0.0
0.33806	1	4.8	0.83333	1.0
0.2439	0	12.9	0.63333	0.0
0.11878	0	12.7	0.56667	0.0
0.0994	0	12.9	0.1	0.0
0.21457	0	5.0	0.76667	0.0
0.10676	0	13.3	0.16667	1.0
0.32075	0	13.2	0.73333	0.0
0.1375	0	12.9	0.73333	0.0
0.10426	0	12.9	0.76667	1.0
0.07496	0	13.6	0.16667	1.0
0.55759	1	5.2	0.96667	1.0
0.08955	0	12.7	0.13333	1.0
0.20443	0	13.7	0.86667	1.0
0.0743	1	2.9	0.66667	1.0
0.12438	0	13.0	0.3	0.0
0.11972	0	13.0	0.03333	0.0
0.17165	0	12.9	0.83333	1.0
0.14355	1	6.0	0.6	1.0
0.07926	0	13.0	0.03333	1.0
0.13598	0	13.0	0.7	1.0
0.09389	0	14.1	0.46667	0.0
0.10347	0	12.9	0.66667	0.0
0.22108	0	13.6	0.76667	0.0
0.06918	0	12.7	0.13333	0.0
0.06318	0	12.8	0.16667	1.0
0.07647	0	14.1	0.03333	1.0
0.07745	0	13.3	0.36667	0.0
0.14825	0	12.7	0.93333	1.0
0.1453	0	13.1	0.66667	0.0
0.27939	0	13.1	1.0	0.0
0.14587	0	14.3	0.4	1.0
0.22713	0	14.1	0.96667	0.0
0.32436	0	13.6	0.46667	1.0
0.36732	1	8.8	0.9	1.0
0.08665	0	13.0	0.3	1.0
0.09559	0	13.6	0.03333	0.0
0.20484	0	13.4	0.4	0.0
0.26711	0	13.0	0.6	0.0
0.09882	0	13.4	0.4	1.0
0.08703	0	13.3	0.06667	1.0
0.088	0	13.3	0.26667	1.0
0.11544	0	12.8	0.46667	0.0
0.11868	0	13.6	0.6	1.0
0.18618	0	13.6	0.9	0.0
0.10051	0	12.7	0.3	0.0
0.17585	0	12.7	0.9	1.0
0.12769	0	13.3	0.23333	0.0
0.12625	0	13.2	0.86667	1.0
0.16084	0	13.1	0.36667	1.0
0.09057	0	13.1	0.16667	1.0
0.10909	0	12.9	0.16667	0.0
0.14649	0	13.1	0.86667	1.0
0.1058	0	14.5	0.43333	0.0
0.08363	0	13.4	0.36667	0.0
0.11054	0	13.7	0.1	0.0
0.29765	0	10.2	0.8	1.0
0.07542	0	14.0	0.06667	1.0
0.09274	0	12.7	0.66667	0.0
0.13719	0	12.8	0.56667	0.0
0.24198	0	13.2	0.76667	0.0
0.15854	0	12.8	0.66667	0.0
0.20831	0	14.3	0.73333	1.0
0.13121	0	12.8	0.63333	0.0
0.10669	0	12.7	0.4	1.0
0.12309	0	13.7	0.46667	1.0
0.09629	0	13.3	0.2	0.0
0.21653	0	13.3	0.9	1.0
0.10123	0	13.0	0.5	1.0
0.09119	0	13.2	0.16667	1.0
0.12648	0	13.4	0.66667	1.0
0.09569	0	12.9	0.46667	0.0
0.09003	0	13.1	0.33333	0.0
0.08511	0	13.7	0.3	0.0
0.38169	1	2.1	0.2	0.0
0.07556	0	13.2	0.03333	0.0
0.14846	0	13.1	0.86667	0.0
0.07961	0	13.7	0.13333	0.0
0.12828	0	8.8	0.6	0.0
0.10081	0	14.4	0.13333	1.0
0.22475	0	12.7	0.9	0.0
0.15853	0	13.2	0.86667	1.0
0.15264	0	13.8	0.73333	0.0
0.26936	0	12.8	0.9	0.0
0.10878	1	12.7	0.7	1.0
0.11656	0	13.0	0.06667	1.0
0.10272	0	13.5	0.66667	0.0
0.15107	0	14.1	0.36667	1.0
0.11905	0	13.3	0.93333	1.0
0.18941	0	13.6	0.3	0.0
0.31838	0	14.1	0.76667	1.0
0.09691	0	13.0	0.13333	0.0
0.12449	0	14.2	0.6	0.0
0.09072	0	12.8	0.7	1.0
0.09146	0	12.8	0.13333	1.0
0.18349	1	3.3	0.9	1.0
0.08352	1	11.0	0.4	0.0
0.23871	0	13.2	0.73333	0.0
0.12439	0	13.3	0.53333	0.0
0.0747	0	13.1	0.06667	1.0
0.07229	0	13.3	0.0	0.0
0.27928	0	13.2	0.7	1.0
0.14138	0	4.6	0.93333	1.0
0.10611	1	1.6	0.23333	0.0
0.08738	0	12.8	0.5	0.0
0.26667	0	13.5	0.13333	0.0
0.18037	0	13.1	0.76667	1.0
0.11404	0	12.8	0.23333	1.0
0.10709	0	12.8	0.46667	1.0
0.19764	0	14.4	0.93333	0.0
0.14272	0	13.2	0.83333	1.0
0.0928	0	14.3	0.06667	0.0
0.46797	1	8.9	0.76667	1.0
0.06554	0	12.8	0.43333	1.0
0.20727	0	13.0	0.6	0.0
0.13497	0	13.6	0.23333	0.0
0.10824	1	6.5	0.33333	0.0
0.27462	0	13.4	0.63333	0.0
0.1369	0	13.7	0.26667	0.0
0.16512	0	13.2	0.53333	0.0
0.09406	0	14.0	0.1	0.0
0.09796	0	13.3	0.2	0.0
0.16493	0	10.8	0.7	1.0
0.14232	0	13.2	0.7	1.0
0.07192	0	12.8	0.23333	0.0
0.11675	0	14.3	0.76667	0.0
0.09752	0	13.4	0.66667	1.0
0.09061	0	13.2	0.1	1.0
0.19127	1	12.3	0.83333	1.0
0.09523	0	13.3	0.23333	0.0
0.18414	0	13.6	0.4	1.0
0.10653	0	12.7	0.73333	0.0
0.21853	0	13.1	0.7	0.0
0.11374	0	13.4	0.83333	1.0
0.14242	0	13.3	0.56667	0.0
0.14762	0	13.1	0.76667	0.0
0.07811	0	13.4	0.06667	1.0
0.26274	0	13.4	0.8	0.0
0.36716	0	13.2	0.66667	1.0
0.09213	0	12.8	0.53333	0.0
0.07872	0	14.3	0.03333	1.0
0.15669	1	0.3	0.7	0.0
0.1559	0	12.7	0.7	0.0
0.10361	0	13.3	0.3	0.0
0.15525	0	13.8	0.56667	0.0
0.21744	1	2.4	0.23333	1.0
0.11474	1	0.0	0.5	0.0
0.17134	1	6.4	0.6	0.0
0.38745	0	13.3	0.8	1.0
0.14221	1	7.9	0.46667	0.0
0.12358	0	12.9	0.16667	0.0
0.12318	0	13.3	0.83333	0.0
0.13334	0	12.8	0.93333	0.0
0.1323	0	13.3	0.5	0.0
0.2055	0	8.9	0.73333	1.0
0.3845	0	12.7	1.0	1.0
0.07684	0	13.0	0.13333	1.0
0.28819	0	12.8	0.36667	0.0
0.21366	0	13.4	0.66667	0.0
0.12204	0	12.9	0.36667	0.0
0.18288	0	12.2	0.66667	1.0
0.10578	0	13.2	0.26667	1.0
0.2473	0	12.7	0.53333	1.0
0.25139	0	12.7	0.5	1.0
0.26543	1	5.0	0.73333	0.0
0.12877	0	13.7	0.26667	0.0
0.10367	0	13.1	0.86667	1.0
0.10389	0	12.8	0.36667	0.0
0.09368	0	12.7	0.03333	0.0
0.09277	1	3.3	0.36667	0.0
0.28134	0	13.0	0.6	0.0
0.13809	0	13.3	0.76667	0.0
0.11454	0	14.4	0.23333	1.0
0.21321	0	13.2	0.93333	1.0
0.15776	0	13.0	0.76667	0.0
0.11758	0	13.2	0.26667	1.0
0.36392	0	12.8	0.83333	0.0
0.27891	0	12.7	0.86667	0.0
0.0696	0	12.8	0.33333	1.0
0.20609	0	14.3	0.46667	0.0
0.09776	0	13.3	0.06667	1.0
0.11222	0	12.9	0.83333	1.0
0.29617	0	13.4	0.9	1.0
0.16558	1	6.4	0.9	0.0
0.23184	0	14.0	0.6	1.0
0.09265	0	13.0	0.43333	0.0
0.21424	0	12.7	0.93333	0.0
0.18954	0	13.1	0.76667	0.0
0.09909	0	13.6	0.43333	0.0
0.13382	0	13.0	0.56667	1.0
0.08767	0	14.4	0.2	1.0
0.11436	0	13.6	0.53333	0.0
0.1822	1	12.2	0.73333	0.0
0.14292	0	13.3	0.3	1.0
0.18983	1	6.1	0.43333	0.0
0.26338	0	13.4	0.76667	1.0
0.11588	0	14.0	0.03333	1.0
0.1833	0	12.7	0.93333	0.0
0.23927	0	13.3	0.96667	1.0
0.35732	0	12.8	0.83333	1.0
0.11262	0	12.7	0.23333	0.0
0.09122	0	14.5	0.3	1.0
0.16398	1	0.6	0.46667	0.0
0.13937	0	13.3	0.53333	1.0
0.17308	0	13.4	0.5	1.0
0.30382	0	11.1	0.73333	1.0
0.21922	0	13.2	0.66667	0.0
0.10371	0	12.7	0.76667	1.0
0.09992	0	12.8	0.2	1.0
0.10501	0	12.8	0.96667	0.0
0.139	1	6.7	0.56667	1.0
0.1659	0	13.3	0.5	1.0
0.12608	0	13.8	0.6	0.0
0.19023	0	13.6	0.73333	0.0
0.12445	0	13.4	0.16667	1.0
0.15947	0	13.7	0.9	0.0
0.07997	0	12.9	0.66667	1.0
0.11198	1	4.5	0.46667	1.0
0.16463	1	4.5	0.76667	1.0
0.09355	0	13.3	0.56667	0.0
0.11962	0	13.6	0.4	0.0
0.07879	1	12.8	0.7	1.0
0.13475	0	12.8	0.8	1.0
0.11042	0	12.8	0.4	1.0
0.09675	0	13.1	0.63333	1.0
0.17326	0	13.7	0.86667	1.0
0.41803	1	3.3	0.96667	0.0
0.26012	0	13.7	0.93333	0.0
0.13011	0	13.1	0.06667	1.0
0.14308	1	3.3	0.83333	1.0
0.11406	0	13.3	0.3	0.0
0.10906	0	12.7	0.56667	0.0
0.0852	0	14.0	0.13333	1.0
0.07931	1	6.6	0.16667	1.0
0.16213	0	12.9	0.5	0.0
0.10227	0	12.8	0.43333	1.0
0.10218	0	13.3	0.06667	0.0
0.11025	0	12.9	0.76667	1.0
0.18333	0	13.4	0.76667	0.0
0.30326	0	13.1	0.9	1.0
0.08764	0	13.1	0.23333	1.0
0.19596	0	13.2	0.8	1.0
0.26686	1	10.4	0.93333	0.0
0.19757	0	12.8	0.86667	1.0
0.11858	0	12.7	0.03333	0.0
0.18421	0	12.8	0.7	0.0
0.11434	1	6.0	0.36667	1.0
0.17084	0	12.9	0.93333	1.0
0.1235	0	13.1	0.4	0.0
0.22827	0	13.6	0.5	0.0
0.19927	1	1.1	0.43333	0.0
0.31813	1	1.4	0.63333	1.0
0.1165	0	13.5	0.2	1.0
0.21597	0	13.3	0.83333	1.0
0.0818	0	14.1	0.33333	1.0
0.11915	0	13.7	0.76667	1.0
0.07686	0	14.4	0.13333	0.0
0.18974	0	13.8	0.56667	1.0
0.19964	0	12.9	0.86667	1.0
0.07909	0	12.7	0.2	0.0
0.08542	0	12.7	0.26667	0.0
0.17072	0	13.0	0.43333	1.0
0.11483	0	14.0	0.06667	0.0
0.15293	0	14.0	0.86667	0.0
0.40397	0	13.8	0.76667	0.0
0.11387	0	12.9	0.63333	0.0
0.09867	0	12.9	0.4	1.0
0.15616	0	12.9	0.66667	1.0
0.08455	0	12.7	0.2	1.0
0.22849	0	12.7	0.2	0.0
0.13002	0	12.7	0.73333	1.0
0.30393	0	8.6	0.7	0.0
0.23588	0	13.7	0.8	1.0
0.16558	0	11.1	0.23333	1.0
0.20539	0	12.7	0.66667	0.0
0.17049	0	13.6	0.83333	0.0
0.1452	0	14.2	0.06667	1.0
0.10399	0	13.3	0.2	0.0
0.2127	0	13.1	0.73333	1.0
0.08679	0	14.0	0.26667	0.0
0.07944	0	14.0	0.23333	0.0
0.39908	1	12.0	0.86667	0.0
0.18751	0	12.8	0.8	1.0
0.16111	0	12.9	0.9	1.0
0.19174	0	13.0	0.73333	0.0
0.12386	0	13.0	0.66667	0.0
0.26971	1	5.3	0.6	0.0
0.16094	0	13.4	0.76667	0.0
0.10464	0	13.2	0.03333	1.0
0.17116	0	14.4	0.56667	0.0
0.18718	0	13.0	0.46667	1.0
0.09804	0	14.2	0.03333	0.0
0.09721	1	9.4	0.23333	0.0
0.06346	0	12.7	0.06667	1.0
0.08698	0	12.8	0.16667	1.0
0.10712	0	12.8	0.33333	1.0
0.09545	0	13.8	0.53333	0.0
0.09826	0	13.0	0.03333	1.0
0.11853	0	13.2	0.66667	1.0
0.08179	0	14.0	0.2	0.0
0.17865	0	13.3	0.73333	0.0
0.1863	0	13.3	0.83333	1.0
0.13667	0	14.1	0.5	1.0
0.12324	0	12.8	0.73333	0.0
0.10706	0	13.2	0.7	1.0
0.10615	0	14.0	0.13333	1.0
0.1038	0	13.6	0.4	1.0
0.11995	0	12.8	0.56667	0.0
0.18371	0	13.4	0.6	1.0
0.14734	0	13.2	0.93333	1.0
0.18508	0	13.9	0.66667	0.0
0.19266	1	6.6	0.96667	0.0
0.10145	0	12.7	0.03333	1.0
0.12139	0	12.7	0.2	1.0
0.20703	0	12.9	0.96667	1.0
0.14726	0	12.9	0.56667	0.0
0.09368	0	13.9	0.03333	1.0
0.15527	0	13.7	0.03333	0.0
0.14875	0	13.0	0.7	0.0
0.09705	0	13.0	0.03333	0.0
0.09909	0	13.3	0.56667	1.0
0.1561	0	13.3	0.73333	1.0
0.22492	0	13.5	0.8	0.0
0.09255	0	12.7	0.26667	1.0
0.1355	1	2.7	0.03333	1.0
0.09841	0	13.6	0.53333	1.0
0.09353	0	12.8	0.06667	0.0
0.11305	0	12.9	0.13333	0.0
0.19304	0	11.0	0.66667	1.0
0.13639	0	13.0	0.83333	1.0
0.16713	0	13.4	0.96667	0.0
0.0969	1	11.5	0.66667	1.0
0.151	0	13.7	0.56667	0.0
0.12905	0	13.1	0.46667	1.0
0.10871	0	13.3	0.36667	0.0
0.11912	0	13.2	0.73333	0.0
0.10733	0	13.0	0.46667	0.0
0.10324	0	14.0	0.1	1.0
0.07609	0	13.8	0.03333	0.0
0.08775	0	13.6	0.4	0.0
0.07473	0	13.1	0.2	1.0
0.16878	0	13.9	0.93333	0.0
0.12597	0	12.9	0.4	1.0
0.09729	0	13.1	0.33333	0.0
0.10877	0	13.6	0.2	0.0
0.23939	0	13.0	0.86667	1.0
0.1044	0	14.4	0.03333	0.0
0.10414	0	13.3	0.63333	0.0
0.08868	0	14.0	0.26667	0.0
0.09863	0	13.1	0.3	0.0
0.14364	0	13.3	0.7	1.0
0.16075	0	13.1	0.83333	1.0
0.09638	0	13.4	0.53333	0.0
0.10736	0	12.8	0.03333	0.0
0.15027	0	12.9	0.3	0.0
0.46874	0	0.9	0.8	1.0
0.1189	0	13.0	0.06667	1.0
0.19832	0	12.7	0.8	0.0
0.09056	0	12.7	0.1	1.0
0.2738	0	14.1	0.7	0.0
0.11481	0	13.3	0.63333	0.0
0.16022	0	12.7	0.76667	1.0
0.116	0	14.5	0.23333	1.0
0.20722	1	12.2	0.86667	1.0
0.12401	0	14.0	0.43333	0.0
0.15914	0	13.1	0.76667	0.0
0.12896	0	13.0	0.63333	0.0
0.21865	0	12.7	0.56667	1.0
0.09166	0	12.8	0.3	1.0
0.10437	0	12.7	0.46667	0.0
0.20802	0	13.2	0.1	0.0
0.16939	1	3.6	0.96667	1.0
0.17868	0	12.7	0.93333	0.0
0.24015	0	4.2	0.83333	1.0
0.13286	0	12.9	0.76667	0.0
0.07805	0	13.3	0.1	1.0
0.14314	1	2.8	0.23333	0.0
0.14947	0	13.1	0.63333	0.0
0.16644	0	13.3	0.86667	0.0
0.09187	0	12.7	0.6	1.0
0.13163	0	13.3	0.9	1.0
0.16133	0	13.0	0.66667	0.0
0.15275	1	5.1	0.66667	1.0
0.23399	1	10.4	0.66667	0.0
0.20385	0	12.8	0.8	0.0
0.16331	0	13.6	0.66667	0.0
0.09202	0	12.8	0.7	0.0
0.2193	0	14.0	0.86667	1.0
0.1229	0	13.8	0.36667	1.0
0.24501	1	11.1	0.96667	1.0
0.08428	0	13.0	0.7	0.0
0.13854	0	13.8	0.7	1.0
0.16448	0	12.9	0.86667	1.0
0.11083	0	9.1	0.7	1.0
0.21783	0	13.6	0.53333	0.0
0.09888	0	12.8	0.8	1.0
0.13711	0	12.7	0.3	1.0
0.24629	0	7.6	0.7	1.0
0.1769	0	13.7	0.66667	1.0
0.16369	0	14.3	0.8	1.0
0.20308	1	1.4	0.96667	1.0
0.13883	0	13.2	0.46667	0.0
0.11845	0	14.3	0.2	0.0
0.08216	0	13.6	0.4	1.0
0.16808	0	6.2	0.7	1.0
0.08558	0	14.1	0.36667	1.0
0.14381	0	13.0	0.56667	0.0
0.22405	0	13.0	0.8	1.0
0.12358	0	13.8	0.6	1.0
0.12434	0	14.3	0.7	0.0
0.08875	0	14.3	0.1	0.0
0.17698	0	13.4	0.86667	1.0
0.16275	1	2.4	0.76667	1.0
0.15304	0	12.9	0.9	0.0
0.14957	0	13.0	0.93333	0.0
0.14554	0	13.5	0.6	1.0
0.20743	0	12.9	0.7	0.0
0.14425	1	2.7	0.33333	0.0
0.12445	0	13.4	0.66667	0.0
0.10341	0	14.4	0.23333	1.0
0.15138	0	12.9	0.86667	0.0
0.09086	0	12.7	0.3	1.0
0.09631	0	12.7	0.76667	1.0
0.0972	0	13.3	0.46667	0.0
0.19018	0	11.1	0.96667	1.0
0.06421	0	12.8	0.23333	0.0
0.09154	0	13.8	0.13333	1.0
0.16103	0	12.6	0.93333	0.0
0.1844	0	14.5	0.16667	0.0
0.09653	0	12.9	0.4	0.0
0.12135	0	13.3	0.43333	0.0
0.05384	0	13.4	0.1	0.0
0.18075	0	13.1	0.7	0.0
0.31664	0	14.1	0.63333	0.0
0.15546	1	0.4	0.76667	0.0
0.3089	1	3.9	1.0	1.0
0.13513	0	13.2	0.36667	1.0
0.15082	0	12.7	0.8	0.0
0.13187	0	12.7	0.33333	0.0
0.06538	0	13.8	0.3	1.0
0.15352	0	13.4	0.76667	0.0
0.315	0	13.8	0.53333	0.0
0.13636	1	6.8	0.4	1.0
0.09112	1	8.8	0.46667	0.0
0.08828	1	3.0	0.63333	1.0
0.33106	0	13.5	0.3	0.0
0.21662	0	13.4	0.76667	0.0
0.12489	0	13.1	0.53333	0.0
0.08752	0	13.4	0.2	1.0
0.21251	0	13.6	0.56667	0.0
0.14962	0	12.8	0.9	1.0
0.17201	0	13.0	0.83333	0.0
0.27064	0	13.7	0.13333	0.0
0.08572	0	13.0	0.53333	0.0
0.48667	1	4.3	0.93333	1.0
0.11574	0	12.8	0.4	0.0
0.15884	0	13.4	0.73333	0.0
0.11551	0	14.0	0.43333	0.0
0.12569	0	13.4	0.83333	0.0
0.18197	0	14.0	0.66667	0.0
0.16818	0	14.3	0.86667	0.0
0.06315	0	14.1	0.2	0.0
0.12335	0	14.5	0.4	0.0
0.39524	1	7.6	0.93333	1.0
0.16511	0	12.7	0.56667	0.0
0.11052	0	13.3	0.36667	1.0
0.16764	0	12.8	0.66667	1.0
0.1776	0	12.8	0.76667	0.0
0.17488	0	12.9	0.9	1.0
0.09728	0	12.7	0.7	0.0
0.10796	0	13.3	0.63333	0.0
0.12054	0	12.7	0.73333	0.0
0.17354	0	12.7	0.53333	0.0
0.12774	0	12.7	0.5	0.0
0.10035	0	12.9	0.4	0.0
0.16282	0	12.8	0.7	0.0
0.49359	1	5.0	0.76667	1.0
0.14158	1	11.0	0.76667	0.0
0.12318	0	12.8	1.0	0.0
0.09145	0	13.7	0.1	1.0
0.29402	1	9.8	0.9	0.0
0.29007	0	12.9	0.83333	1.0
0.37515	0	13.7	0.76667	1.0
0.09781	0	12.8	0.9	1.0
0.11419	0	13.4	0.6	0.0
0.10654	0	13.0	0.6	0.0
0.16273	0	13.0	0.66667	0.0
0.1335	0	14.5	0.53333	1.0
0.09097	0	13.2	0.66667	1.0
0.15246	0	13.8	0.5	1.0
0.22631	0	5.7	0.6	0.0
0.13778	0	13.6	0.6	0.0
0.09549	0	12.9	0.76667	1.0
0.11697	0	12.9	0.8	0.0
0.35219	0	12.9	0.76667	1.0
0.11371	1	4.4	0.13333	0.0
0.13866	0	12.7	0.76667	0.0
0.21258	0	13.5	0.16667	0.0
0.17587	0	12.8	0.53333	1.0
0.14737	0	9.4	0.8	0.0
0.10004	0	13.0	0.2	1.0
0.14468	0	12.7	0.63333	0.0
0.16465	0	13.0	0.9	0.0
0.11057	0	13.2	0.63333	0.0
0.38821	1	7.9	0.93333	1.0
0.11646	0	13.6	0.56667	0.0
0.28237	0	13.0	0.96667	0.0
0.09749	0	13.0	0.26667	1.0
0.10255	0	12.8	0.76667	0.0
0.10686	0	14.2	0.46667	0.0
0.2264	1	6.8	0.8	1.0
0.08607	0	13.4	0.43333	0.0
0.07341	1	11.4	0.4	1.0
0.12321	0	12.9	0.4	1.0
0.15084	0	13.9	0.86667	1.0
0.10536	1	3.3	0.56667	0.0
0.15283	0	12.7	0.7	1.0
0.17867	1	8.6	0.66667	1.0
0.18901	0	13.3	0.83333	0.0
0.11855	0	13.3	0.7	1.0
0.09151	0	13.7	0.4	1.0
0.13259	0	12.8	0.9	1.0
0.32107	0	13.1	0.46667	0.0
0.0886	0	13.2	0.8	0.0
0.12771	0	13.6	0.46667	0.0
0.10504	0	13.0	0.33333	1.0
0.15617	0	13.1	0.7	1.0
0.15417	0	13.6	0.93333	0.0
0.08452	0	13.3	0.5	0.0
0.09382	0	12.8	0.73333	0.0
0.20433	1	9.4	0.83333	1.0
0.12495	1	3.8	0.33333	1.0
0.12527	0	13.6	0.9	1.0
0.08855	0	13.7	0.06667	1.0
0.12998	0	12.7	0.46667	0.0
0.08152	0	13.0	0.36667	0.0
0.11737	1	7.4	0.2	1.0
0.0846	0	12.7	0.1	0.0
0.08708	0	12.7	0.23333	1.0
0.23803	0	13.1	0.56667	0.0
0.08113	0	12.7	0.4	0.0
0.22761	1	6.3	0.53333	0.0
0.074	0	13.5	0.46667	1.0
0.17284	0	13.5	0.7	1.0
0.07817	0	12.9	0.1	0.0
0.16982	0	14.2	0.36667	1.0
0.17554	0	12.8	0.96667	0.0
0.14364	0	12.9	0.43333	0.0
0.15803	0	13.2	0.76667	0.0
0.14595	0	13.0	0.0	0.0
0.09021	0	14.4	0.3	1.0
0.09158	0	14.4	0.16667	0.0
0.12786	0	13.8	0.23333	1.0
0.34977	1	8.3	0.8	0.0
0.12341	0	14.4	0.26667	0.0
0.17152	0	12.8	0.9	0.0
0.09582	0	13.3	0.16667	0.0
0.10016	0	13.3	0.06667	0.0
0.15802	0	13.3	0.56667	0.0
0.12991	1	11.8	0.5	1.0
0.11731	0	13.4	0.1	1.0
0.16921	1	1.2	0.4	0.0
0.07554	1	12.4	0.1	1.0
0.24887	1	3.3	0.43333	1.0
0.1066	0	12.9	0.73333	0.0
0.12382	0	13.6	0.3	1.0
0.09603	1	0.8	0.33333	1.0
0.11751	1	2.7	0.5	0.0
0.23272	0	13.4	0.9	0.0
0.19087	0	13.0	0.7	1.0
0.07447	0	13.6	0.56667	0.0
0.14125	0	13.9	0.36667	0.0
0.32763	1	0.7	0.8	1.0
0.12367	0	13.4	0.66667	0.0
0.30979	1	10.4	0.46667	0.0
0.10535	0	13.2	0.5	1.0
0.31895	1	11.8	0.93333	1.0
0.08835	0	12.9	0.26667	0.0
0.10403	0	13.3	0.16667	0.0
0.12589	0	13.6	0.43333	0.0
0.07662	0	13.2	0.4	0.0
0.09349	0	13.7	0.06667	0.0
0.12304	0	13.4	0.46667	0.0
0.15338	0	12.7	0.6	0.0
0.1356	0	12.7	0.5	0.0
0.2174	0	13.4	0.7	0.0
0.21065	0	13.1	0.76667	1.0
0.32672	0	14.4	0.66667	1.0
0.12437	0	13.4	0.16667	0.0
0.10126	0	13.7	0.5	1.0
0.08919	0	14.1	0.7	0.0
0.15426	0	12.8	0.73333	0.0
0.07826	0	14.5	0.13333	0.0
0.09411	0	13.3	0.4	0.0
0.13442	0	13.4	0.53333	1.0
0.27029	1	0.1	0.96667	0.0
0.17981	0	13.4	0.96667	1.0
0.14335	1	0.5	0.33333	0.0
0.12604	1	4.2	0.76667	0.0
0.2213	0	12.9	0.76667	1.0
0.10254	0	12.8	0.53333	1.0
0.09748	0	13.7	0.16667	0.0
0.21908	0	4.5	0.73333	1.0
0.11657	0	13.1	0.8	1.0
0.16822	0	13.0	0.9	1.0
0.16795	1	11.6	0.23333	0.0
0.12161	0	14.3	0.3	1.0
0.08483	0	14.3	0.03333	0.0
0.18142	1	1.9	0.76667	1.0
0.25734	0	12.9	0.76667	0.0
0.0819	0	13.1	0.23333	1.0
0.16986	0	13.1	0.7	0.0
0.09467	0	13.3	0.26667	0.0
0.36491	1	2.6	0.56667	1.0
0.39038	1	12.8	0.8	1.0
0.12685	0	14.0	0.13333	1.0
0.40883	0	14.0	0.73333	1.0
0.07733	0	12.9	0.46667	0.0
0.17957	0	13.4	0.7	0.0
0.08867	0	13.4	0.4	0.0
0.10204	0	12.9	0.36667	0.0
0.17289	0	13.3	0.66667	0.0
0.27595	1	10.2	0.4	0.0
0.25529	0	13.8	0.66667	0.0
0.08501	1	11.5	0.33333	1.0
0.20948	0	13.4	0.63333	0.0
0.14307	0	13.7	0.86667	0.0
0.08782	0	14.0	0.43333	0.0
0.1259	0	13.5	0.66667	0.0
0.14917	0	12.7	0.8	0.0
0.06226	0	13.2	0.36667	0.0
0.1496	0	12.8	0.66667	1.0
0.19089	0	12.9	0.83333	0.0
0.12619	0	13.2	0.86667	0.0
0.06115	0	12.8	0.33333	0.0
0.12932	0	13.3	0.7	0.0
0.12981	0	13.7	0.1	0.0
0.19467	0	12.7	0.8	0.0
0.15648	0	12.9	0.76667	1.0
0.15772	0	12.8	0.93333	0.0
0.07547	0	13.1	0.26667	0.0
0.15285	0	12.9	0.96667	0.0
0.10578	0	12.7	0.56667	1.0
0.16599	0	12.8	0.63333	0.0
0.11935	0	13.0	0.76667	0.0
0.1151	0	12.7	0.7	1.0
0.09171	0	12.7	0.6	0.0
0.11483	0	13.4	0.2	0.0
0.12232	0	13.3	0.33333	0.0
0.18649	0	2.9	0.73333	0.0
0.25538	0	13.7	0.73333	0.0
0.17047	0	14.1	0.76667	0.0
0.18334	0	13.4	0.76667	0.0
0.09617	0	12.7	0.5	0.0
0.08344	0	13.1	0.5	1.0
0.06322	0	12.8	0.16667	0.0
0.2285	0	12.9	0.8	1.0
0.10932	0	12.8	0.4	0.0
0.08603	1	3.2	0.06667	1.0
0.18476	1	5.2	0.7	0.0
0.08796	0	12.8	0.63333	1.0
0.11873	0	13.3	0.03333	0.0
0.25326	0	12.8	0.76667	0.0
0.17977	0	13.4	0.4	1.0
0.29117	1	3.8	0.43333	0.0
0.10634	0	12.8	0.26667	0.0
0.15873	0	9.4	0.43333	1.0
0.08301	0	12.7	0.66667	0.0
0.11751	1	3.7	0.6	0.0
0.07439	0	14.0	0.0	1.0
0.13566	0	12.8	0.66667	0.0
0.3274	1	2.0	0.86667	0.0
0.23123	0	13.0	0.96667	0.0
0.10746	0	13.4	0.36667	0.0
0.13434	0	13.3	0.8	0.0
0.13742	0	14.0	0.3	0.0
0.11204	0	13.0	0.43333	0.0
0.16653	0	13.0	0.83333	1.0
0.16307	0	13.6	0.66667	0.0
0.10313	0	12.8	0.66667	0.0
0.08957	0	13.9	0.3	0.0
0.17457	0	14.5	0.36667	0.0
0.26529	0	13.7	0.86667	0.0
0.06615	0	12.8	0.23333	0.0
0.12342	0	13.0	0.4	1.0
0.23287	1	10.9	0.03333	1.0
0.20482	0	13.1	0.83333	1.0
0.16651	1	6.8	0.7	1.0
0.16029	0	11.2	0.66667	1.0
0.11726	0	12.8	0.93333	1.0
0.08984	0	13.7	0.36667	1.0
0.22469	0	13.4	0.13333	0.0
0.13141	0	13.3	0.93333	0.0
0.12411	0	13.5	0.33333	0.0
0.24115	0	13.3	0.66667	1.0
0.13598	0	13.2	0.83333	1.0
0.2634	1	1.3	0.4	0.0
0.16861	0	12.7	0.83333	1.0
0.102	0	12.7	0.6	1.0
0.07239	0	13.2	0.66667	0.0
0.17158	0	13.1	0.0	1.0
0.2052	0	12.7	0.73333	0.0
0.37455	0	12.8	0.83333	1.0
0.1322	0	12.7	0.63333	0.0
0.13503	1	3.8	0.63333	0.0
0.14249	1	0.4	0.03333	0.0
0.08781	0	13.3	0.03333	1.0
0.10956	0	13.0	0.66667	0.0
0.15754	0	13.2	0.63333	0.0
0.20425	0	13.3	0.66667	0.0
0.20651	0	13.3	0.16667	1.0
0.28158	0	4.0	0.93333	0.0
0.15469	0	13.0	0.56667	0.0
0.14318	0	13.3	0.2	1.0
0.14474	0	12.8	0.26667	1.0
0.19508	0	12.1	0.73333	1.0
0.09349	0	12.8	0.66667	0.0
0.1203	0	13.8	0.4	1.0
0.07264	0	13.3	0.16667	1.0
0.12704	0	13.2	0.13333	0.0
0.53695	0	1.4	0.43333	1.0
0.13209	0	14.2	0.63333	0.0
0.17792	0	13.3	0.6	1.0
0.15497	0	13.7	0.63333	1.0
0.22101	0	13.4	0.9	0.0
0.1415	0	14.0	0.3	1.0
0.14708	0	12.9	0.13333	1.0
0.1929	0	13.9	0.7	0.0
0.08322	1	5.2	0.16667	1.0
0.18085	0	13.9	0.46667	0.0
0.09847	0	12.7	0.8	1.0
0.1083	0	12.7	0.0	1.0
0.18978	1	7.7	0.9	0.0
0.10312	0	13.2	0.0	0.0
0.19059	0	13.2	0.66667	1.0
0.09137	0	14.1	0.1	0.0
0.13639	1	3.8	0.73333	0.0
0.24912	0	13.1	0.76667	0.0
0.1234	0	13.3	0.76667	1.0
0.11346	0	12.9	0.33333	0.0
0.08382	0	13.6	0.5	0.0
0.12008	0	13.5	0.16667	1.0
0.10488	0	13.0	0.03333	0.0
0.06785	0	12.9	0.23333	1.0
0.18853	0	13.7	0.33333	1.0
0.08854	0	13.1	0.2	0.0
0.10929	0	14.4	0.7	1.0
0.13616	0	13.0	0.7	1.0
0.17864	0	13.3	0.83333	1.0
0.61065	1	0.9	0.73333	1.0
0.13442	0	13.9	0.66667	0.0
0.17917	0	14.5	0.46667	0.0
0.10556	0	13.6	0.13333	0.0
0.12398	0	14.4	0.46667	1.0
0.13021	0	14.3	0.23333	1.0
0.10968	0	12.7	0.13333	0.0
0.09038	0	13.4	0.23333	1.0
0.06685	1	6.3	0.56667	0.0
0.10898	0	13.0	0.33333	0.0
0.10806	0	13.1	0.3	1.0
0.15304	0	13.1	0.46667	1.0
0.12327	0	13.0	0.8	0.0
0.11909	0	13.0	0.26667	0.0
0.1291	0	13.3	0.7	0.0
0.26746	0	14.0	0.83333	0.0
0.14965	0	12.7	0.93333	0.0
0.0962	0	12.7	0.16667	0.0
0.15234	1	6.6	0.53333	0.0
0.15891	0	13.0	0.5	1.0
0.13029	0	13.3	0.73333	0.0
0.08427	0	12.7	0.06667	1.0
0.07884	0	12.7	0.53333	1.0
0.20926	0	12.8	0.8	0.0
0.1026	0	13.0	0.8	1.0
0.13382	1	0.4	0.6	0.0
0.29543	0	13.6	0.23333	0.0
0.11449	0	12.8	0.13333	1.0
0.17183	0	12.7	0.86667	0.0
0.27798	0	13.4	0.53333	1.0
0.18734	0	12.8	0.96667	1.0
0.10081	0	14.0	0.03333	0.0
0.25028	0	10.1	0.73333	1.0
0.14719	0	13.0	0.76667	1.0
0.15677	0	14.2	0.43333	0.0
0.198	0	13.5	0.83333	1.0
0.1262	0	12.7	0.33333	0.0
0.39235	0	6.0	0.7	0.0
0.09582	0	13.1	0.46667	1.0
0.24529	0	13.4	0.3	0.0
0.12604	0	13.7	0.1	1.0
0.1545	0	13.1	0.36667	0.0
0.10122	0	12.7	0.53333	1.0
0.15389	0	13.6	0.7	1.0
0.14104	0	13.6	0.36667	0.0
0.30478	0	12.2	0.96667	1.0
0.16098	0	12.7	0.73333	1.0
0.12128	0	13.9	0.36667	0.0
0.18871	0	13.2	0.56667	1.0
0.10559	0	12.7	0.1	0.0
0.14243	0	14.1	0.7	0.0
0.21698	0	13.7	0.9	1.0
0.13864	0	13.3	0.93333	0.0
0.09729	0	14.2	0.33333	0.0
0.39836	0	1.6	0.53333	1.0
0.12553	0	12.7	0.6	1.0
0.19874	0	12.8	0.2	0.0
0.20451	0	13.7	0.73333	1.0
0.36809	1	5.0	0.96667	1.0
0.07883	0	13.6	0.2	0.0
0.18363	0	13.4	0.86667	0.0
0.14322	0	12.7	0.96667	0.0
0.44976	0	12.8	0.8	0.0
0.23709	0	14.3	0.73333	0.0
0.15077	0	12.8	0.9	0.0
0.15315	0	13.0	0.6	0.0
0.30615	1	0.2	0.96667	1.0
0.23744	0	13.2	0.66667	0.0
0.16774	0	14.5	0.76667	0.0
0.09712	0	12.9	0.73333	0.0
0.20729	0	12.8	0.9	0.0
0.12057	0	13.0	0.73333	0.0
0.16618	0	4.1	0.83333	0.0
0.1921	0	12.8	0.86667	1.0
0.11567	0	13.5	0.26667	0.0
0.26839	0	1.7	0.83333	1.0
0.17932	0	1.1	0.6	1.0
0.10868	0	14.3	0.5	0.0
0.24456	0	1.9	0.66667	0.0
0.23257	0	13.1	0.83333	0.0
0.10804	0	13.4	0.3	0.0
0.14418	0	13.6	0.83333	0.0
0.09689	1	9.4	0.06667	1.0
0.3385	0	13.7	0.8	0.0
0.10248	0	13.4	0.23333	1.0
0.14193	1	3.0	0.8	0.0
0.3807	1	5.5	1.0	1.0
0.10176	0	13.2	0.43333	0.0
0.29009	0	12.7	0.63333	1.0
0.14779	0	13.5	0.8	0.0
0.08154	0	13.0	0.43333	1.0
0.08116	0	12.7	0.26667	1.0
0.15189	0	9.1	0.9	1.0
0.11008	0	12.8	0.56667	0.0
0.1108	0	13.0	0.66667	1.0
0.0951	1	6.2	0.1	1.0
0.09673	0	13.8	0.46667	0.0
0.14419	0	14.0	0.56667	1.0
0.10489	0	12.7	0.7	0.0
0.10484	0	14.0	0.43333	1.0
0.12279	0	14.0	0.86667	0.0
0.19735	0	13.3	0.36667	0.0
0.05927	0	12.8	0.3	0.0
0.12378	0	12.8	0.13333	0.0
0.16056	0	13.7	0.7	0.0
0.09692	0	13.0	0.2	0.0
0.13739	0	13.6	0.66667	0.0
0.11074	0	13.4	0.73333	0.0
0.14047	0	13.7	0.73333	0.0
0.12318	0	13.6	0.63333	0.0
0.3211	0	12.8	0.8	1.0
0.0745	0	13.7	0.23333	1.0
0.11526	0	12.7	0.2	0.0
0.20287	1	8.8	0.93333	0.0
0.13514	1	7.8	0.63333	0.0
0.20624	0	13.4	0.8	0.0
0.11872	0	13.5	0.2	1.0
0.12357	0	13.4	0.66667	0.0
0.14388	0	13.2	0.7	0.0
0.30057	1	9.1	0.46667	0.0
0.08283	0	14.3	0.2	0.0
0.09522	0	13.0	0.73333	1.0
0.1157	0	13.0	0.43333	1.0
0.11041	0	13.8	0.53333	0.0
0.11765	1	6.8	0.13333	1.0
0.08141	0	13.3	0.3	0.0
0.07495	0	13.2	0.43333	1.0
0.09934	0	13.0	0.3	1.0
0.11394	1	13.2	0.3	0.0
0.12871	0	14.4	0.8	0.0
0.22974	0	13.4	0.23333	0.0
0.10936	0	13.6	0.36667	0.0
0.16282	0	12.8	0.56667	0.0
0.2476	0	13.0	0.76667	1.0
0.10697	0	13.4	0.36667	0.0
0.11597	0	14.0	0.36667	0.0
0.10107	0	14.4	0.6	1.0
0.2143	1	7.8	0.6	1.0
0.11126	1	11.9	0.53333	0.0
0.1805	0	13.9	0.8	0.0
0.29765	0	12.8	0.76667	0.0
0.13563	0	13.7	0.3	0.0
0.16475	0	12.9	0.46667	0.0
0.08325	0	13.3	0.16667	1.0
0.27372	0	7.3	0.86667	0.0
0.41995	0	4.4	0.53333	0.0
0.21919	1	7.2	0.8	1.0
0.18129	1	9.7	0.83333	1.0
0.20798	1	7.1	0.86667	0.0
0.13277	0	13.7	0.53333	0.0
0.11361	0	14.1	0.33333	1.0
0.08261	0	13.3	0.36667	0.0
0.12906	0	13.1	0.13333	0.0
0.31306	0	13.2	1.0	0.0
0.07578	0	12.7	0.5	0.0
0.33342	1	11.9	0.9	1.0
0.18519	0	7.4	0.86667	0.0
0.14203	0	13.0	0.2	0.0
0.1951	0	13.3	0.63333	1.0
0.07236	1	1.2	0.16667	0.0
0.29935	0	4.2	0.33333	0.0
0.10329	0	13.6	0.03333	1.0
0.12642	0	13.6	0.8	0.0
0.09448	0	13.5	0.63333	0.0
0.0778	0	12.9	0.0	0.0
0.1838	0	6.4	0.96667	0.0
0.08377	0	14.4	0.3	1.0
0.09275	0	13.3	0.63333	1.0
0.0932	0	13.3	0.46667	1.0
0.08081	0	12.8	0.13333	1.0
0.08062	0	12.8	0.03333	0.0
0.22443	0	13.4	0.86667	0.0
0.19157	0	13.2	0.7	1.0
0.13246	0	13.4	0.43333	1.0
0.15246	1	4.4	0.76667	0.0
0.09711	0	13.3	0.2	0.0
0.2621	0	14.3	0.66667	1.0
0.17346	0	13.2	0.96667	1.0
0.1199	0	13.0	0.5	1.0
0.12224	0	14.2	0.3	0.0
0.15018	0	13.7	0.73333	1.0
0.10444	0	12.7	0.26667	1.0
0.17096	1	0.9	0.66667	1.0
0.12103	0	12.7	0.4	0.0
0.13601	0	13.2	0.5	1.0
0.42745	0	13.8	0.8	0.0
0.1212	0	12.8	0.63333	0.0
0.20828	0	14.2	0.06667	0.0
0.10463	0	13.4	0.23333	0.0
0.3053	0	12.9	0.96667	0.0
0.17184	0	12.8	0.8	0.0
0.17856	0	5.0	0.7	1.0
0.08862	0	13.6	0.76667	1.0
0.12949	0	13.3	0.9	0.0
0.14405	0	13.5	0.16667	1.0
0.24704	0	13.3	0.56667	1.0
0.15704	0	13.6	0.8	1.0
0.16535	0	12.8	0.83333	0.0
0.16672	0	11.5	0.43333	1.0
0.10032	0	13.0	0.66667	0.0
0.10424	0	13.2	0.2	0.0
0.11497	0	12.8	0.5	1.0
0.22749	0	12.7	0.63333	0.0
0.18983	0	13.1	0.63333	0.0
0.10209	1	5.1	0.43333	0.0
0.11602	0	14.0	0.2	1.0
0.25148	0	11.9	0.56667	1.0
0.11473	0	12.8	0.2	1.0
0.19436	0	13.3	0.7	0.0
0.08085	0	13.3	0.36667	1.0
0.12292	0	13.6	0.66667	1.0
0.12543	0	13.2	0.03333	0.0
0.11747	0	13.3	0.53333	1.0
0.15534	0	13.4	0.33333	1.0
0.23774	0	13.1	0.96667	1.0
0.08127	0	12.9	0.06667	1.0
0.08356	0	14.3	0.26667	1.0
0.10193	0	13.0	0.16667	0.0
0.14559	0	13.4	0.43333	1.0
0.16615	0	12.7	0.76667	0.0
0.16993	0	13.2	0.33333	0.0
0.11918	0	14.5	0.46667	1.0
0.10546	0	12.9	0.23333	0.0
0.14742	0	12.8	0.53333	1.0
0.10516	1	0.1	0.6	0.0
0.14506	0	13.1	0.73333	1.0
0.12623	0	13.6	0.33333	0.0
0.0853	0	13.4	0.16667	0.0
0.13078	1	2.4	0.56667	1.0
0.11645	0	14.5	0.6	1.0
0.1209	0	12.7	0.43333	0.0
0.06961	0	12.8	0.2	1.0
0.15224	0	12.7	0.73333	1.0
0.28932	0	13.4	0.86667	1.0
0.1162	0	13.1	0.2	0.0
0.09322	0	13.7	0.16667	0.0
0.10095	0	13.7	0.4	1.0
0.11207	0	13.4	0.8	1.0
0.12908	0	12.7	0.96667	1.0
0.1283	0	13.3	0.43333	0.0
0.12553	0	13.2	0.8	1.0
0.13295	0	13.3	0.23333	0.0
0.16639	0	13.4	0.9	1.0
0.20373	1	8.4	0.66667	1.0
0.21501	0	13.8	0.83333	1.0
0.25514	0	14.2	0.96667	1.0
0.39694	0	0.0	0.66667	1.0
0.13668	0	12.8	0.86667	1.0
0.57471	0	7.8	0.76667	0.0
0.13758	0	13.2	0.6	1.0
0.09404	1	2.3	0.13333	0.0
0.11925	0	12.7	0.53333	0.0
0.13586	0	13.3	0.66667	0.0
0.16376	0	14.2	0.96667	1.0
0.23603	1	2.3	0.63333	1.0
0.18382	0	13.3	0.7	0.0
0.07238	0	12.7	0.6	1.0
0.15105	0	13.0	0.9	0.0
0.27523	0	12.8	0.93333	1.0
0.40893	0	12.8	0.9	0.0
0.07804	0	14.0	0.16667	1.0
0.10201	0	9.7	0.83333	0.0
0.14073	0	12.8	0.43333	0.0
0.11953	0	12.7	0.4	1.0
0.11175	0	12.9	0.46667	1.0
0.10733	0	13.0	0.3	0.0
0.12712	0	13.4	0.53333	1.0
0.1362	0	13.6	0.36667	1.0
0.29558	0	12.8	0.93333	1.0
0.09734	0	13.3	0.1	0.0
0.16466	0	13.4	0.96667	1.0
0.09714	1	1.7	0.3	0.0
0.09565	0	14.2	0.1	1.0
0.12907	0	13.6	0.63333	1.0
0.17462	0	12.9	0.16667	0.0
0.08312	0	12.8	0.06667	0.0
0.15008	0	13.6	0.86667	0.0
0.14087	0	12.7	0.6	0.0
0.12813	0	13.8	0.16667	0.0
0.14986	0	12.7	0.66667	0.0
0.26963	0	12.9	0.96667	1.0
0.09244	0	13.2	0.4	1.0
0.12294	0	13.4	0.66667	1.0
0.11226	0	13.5	0.7	0.0
0.11771	0	14.3	0.46667	0.0
0.29591	1	4.5	0.93333	1.0
0.07678	0	13.7	0.16667	1.0
0.14927	0	12.8	0.73333	1.0
0.17921	0	13.0	1.0	0.0
0.17934	0	13.4	0.93333	0.0
0.19289	0	14.3	1.0	0.0
0.1102	0	12.8	0.06667	1.0
0.09309	0	13.3	0.7	1.0
0.12137	0	13.4	0.06667	0.0
0.10551	0	13.8	0.73333	0.0
0.08326	0	12.8	0.26667	1.0
0.08932	0	13.1	0.53333	0.0
0.17033	0	13.2	0.53333	0.0
0.07904	0	12.7	0.6	1.0
0.07639	0	13.3	0.06667	1.0
0.14264	0	13.0	0.06667	0.0
0.08755	1	5.8	0.36667	0.0
0.10473	0	12.8	0.73333	0.0
0.19251	1	3.8	0.73333	0.0
0.18226	0	5.2	0.6	1.0
0.08257	0	13.3	0.36667	0.0
0.13794	0	13.8	0.83333	1.0
0.2069	0	13.3	0.3	0.0
0.34876	0	13.6	0.63333	1.0
0.128	0	13.2	0.8	0.0
0.17925	0	13.8	0.76667	0.0
0.11723	0	13.0	0.23333	0.0
0.27043	1	1.6	0.93333	0.0
0.10724	0	14.3	0.5	1.0
0.1787	0	12.8	0.8	0.0
0.08329	0	12.9	0.16667	0.0
0.1052	1	6.4	0.36667	0.0
0.12449	0	13.6	0.2	0.0
0.07257	0	12.8	0.06667	1.0
0.10326	0	12.9	0.76667	1.0
0.2073	0	13.6	0.83333	0.0
0.20206	0	9.0	0.96667	0.0
0.1452	0	12.9	0.3	0.0
0.47265	0	14.4	0.53333	1.0
0.12276	0	13.4	0.63333	0.0
0.06906	0	13.6	0.43333	1.0
0.11346	0	13.0	0.2	1.0
0.16371	0	13.0	0.7	1.0
0.5072	0	4.6	0.8	1.0
0.09362	0	12.9	0.26667	0.0
0.18986	0	12.9	0.46667	1.0
0.09834	0	13.2	0.6	0.0
0.17644	1	5.9	0.73333	0.0
0.30439	1	2.8	0.93333	0.0
0.13977	1	9.8	0.86667	1.0
0.10415	0	12.8	0.03333	0.0
0.10791	0	12.7	0.36667	1.0
0.07555	0	13.3	0.03333	1.0
0.10364	1	11.0	0.73333	1.0
0.33073	0	12.7	0.93333	0.0
0.14814	0	13.6	0.73333	0.0
0.09778	0	13.5	0.26667	0.0
0.23684	0	13.2	0.66667	0.0
0.10422	0	12.8	0.36667	0.0
0.1645	0	13.1	0.56667	0.0
0.17253	0	13.6	0.66667	0.0
0.11712	1	1.6	0.76667	0.0
0.14107	0	12.9	0.2	0.0
0.26102	0	13.8	0.86667	1.0
0.13782	0	13.1	0.36667	1.0
0.18433	0	13.4	0.66667	0.0
0.18605	0	13.1	0.5	1.0
0.17849	0	13.6	0.46667	0.0
0.09603	0	14.2	0.96667	1.0
0.11516	0	13.6	0.23333	0.0
0.12993	0	13.5	0.36667	0.0
0.19178	0	13.1	0.9	1.0
0.16921	0	13.2	0.76667	0.0
0.24374	0	13.3	0.96667	0.0
0.08877	0	13.0	0.0	0.0
0.14597	0	13.3	0.23333	0.0
0.10116	0	13.3	0.93333	0.0
0.12972	0	13.1	0.46667	1.0
0.09757	0	13.8	0.16667	1.0
0.34556	0	13.3	0.93333	1.0
0.14635	0	12.7	0.73333	0.0
0.11264	0	12.9	0.93333	1.0
0.09609	0	12.9	0.56667	1.0
0.08398	0	13.6	0.23333	1.0
0.1132	0	12.8	0.7	0.0
0.12234	0	13.3	0.36667	1.0
0.19232	0	13.6	0.8	1.0
0.186	0	12.7	0.7	1.0
0.09609	0	5.6	0.4	0.0
0.10236	0	12.8	0.5	0.0
0.19951	0	13.0	0.7	1.0
0.15609	0	14.3	0.4	1.0
0.13458	0	13.7	0.63333	0.0
0.23577	1	4.0	0.93333	1.0
0.1213	0	14.5	0.23333	0.0
0.11505	0	13.0	0.6	0.0
0.22597	0	13.7	0.76667	0.0
0.17791	0	6.1	0.76667	1.0
0.12483	0	13.9	0.53333	0.0
0.09226	1	3.8	0.4	0.0
0.16063	0	13.5	0.06667	1.0
0.1289	0	13.1	0.1	1.0
0.12144	0	13.4	0.36667	0.0
0.16416	1	9.1	0.86667	0.0
0.13652	0	14.2	0.83333	1.0
0.15402	0	12.9	0.73333	1.0
0.09107	0	12.9	0.0	0.0
0.18665	0	13.6	0.83333	0.0
0.16515	0	14.0	0.53333	0.0
0.32583	0	13.6	0.56667	0.0
0.16787	0	13.8	0.53333	0.0
0.14936	0	12.7	0.53333	0.0
0.20378	0	12.7	0.5	0.0
0.21008	0	13.6	0.4	0.0
0.08944	0	14.1	0.1	0.0
0.11818	0	13.0	0.33333	0.0
0.10983	0	13.3	0.43333	1.0
0.14081	0	13.2	0.73333	0.0
0.20424	0	13.4	0.96667	0.0
0.13154	0	13.1	0.53333	0.0
0.16747	0	13.9	0.6	0.0
0.14678	1	4.2	0.86667	0.0
0.11227	0	13.1	0.7	1.0
0.09643	0	12.8	0.73333	1.0
0.28853	1	12.3	0.9	0.0
0.12345	0	14.4	0.66667	0.0
0.08076	0	13.3	0.13333	1.0
0.12966	1	11.0	0.06667	0.0
0.19095	1	7.2	0.3	1.0
0.2518	0	12.8	0.93333	1.0
0.11951	0	12.8	0.46667	1.0
0.23089	0	13.4	0.63333	0.0
0.17988	0	12.8	0.66667	0.0
0.14424	0	13.0	0.8	0.0
0.0959	0	7.4	0.46667	0.0
0.1451	0	13.8	0.73333	1.0
0.12016	0	13.6	0.4	1.0
0.21583	0	13.5	0.5	1.0
0.14646	0	14.1	0.6	0.0
0.11577	0	14.0	0.73333	0.0
0.13199	0	13.1	0.46667	0.0
0.11942	0	14.2	0.83333	0.0
0.16101	0	13.2	0.33333	1.0
0.08416	0	13.7	0.66667	0.0
0.09998	0	14.0	0.2	0.0
0.10449	1	8.6	0.43333	0.0
0.24419	1	7.2	0.9	1.0
0.38397	1	9.8	0.96667	1.0
0.17189	0	12.9	0.76667	1.0
0.09374	0	12.8	0.5	0.0
0.10834	0	13.4	0.7	0.0
0.09174	0	13.4	0.3	0.0
0.14483	0	12.8	0.03333	1.0
0.11582	0	12.8	0.66667	1.0
0.14447	0	14.3	0.13333	0.0
0.1541	0	13.1	0.4	0.0
0.06708	0	12.8	0.06667	1.0
0.08207	0	13.1	0.03333	0.0
0.17069	0	12.9	0.66667	0.0
0.1439	0	13.8	0.26667	0.0
0.1207	0	12.7	0.73333	0.0
0.18901	0	14.3	0.66667	0.0
0.3546	0	12.8	0.76667	1.0
0.09517	0	13.9	0.1	0.0
0.12388	0	14.3	0.1	0.0
0.10238	1	12.4	0.13333	1.0
0.12385	0	13.0	0.33333	1.0
0.19517	0	12.8	0.76667	0.0
0.11974	0	12.0	0.53333	1.0
0.13922	0	13.7	0.53333	0.0
0.20428	0	13.3	0.86667	0.0
0.11101	0	13.9	0.36667	0.0
0.22635	0	13.7	0.7	0.0
0.19798	0	14.0	0.83333	0.0
0.0677	0	14.3	0.3	0.0
0.09543	1	4.2	0.23333	0.0
0.15542	1	7.5	0.76667	0.0
0.16506	0	13.5	0.83333	0.0
0.10405	0	13.3	0.6	0.0
0.09495	0	13.1	0.36667	0.0
0.15485	0	12.7	0.83333	0.0
0.15236	0	13.2	0.9	1.0
0.1237	0	13.9	0.73333	0.0
0.08312	0	13.2	0.6	1.0
0.12434	0	13.0	0.7	0.0
0.12357	0	12.8	0.1	1.0
0.1581	0	14.2	0.86667	0.0
0.1427	0	13.0	0.33333	0.0
0.10665	0	13.7	0.66667	1.0
0.07613	0	13.7	0.3	0.0
0.25023	0	12.8	1.0	0.0
0.14779	0	13.3	0.86667	1.0
0.10535	0	12.9	0.7	0.0
0.13689	0	12.7	0.43333	1.0
0.09231	0	13.3	0.63333	1.0
0.13227	0	12.9	0.53333	0.0
0.09403	0	13.4	0.23333	0.0
0.09141	1	11.1	0.6	0.0
0.10914	0	13.0	0.83333	0.0
0.14419	0	13.3	0.73333	0.0
0.13611	0	12.7	0.56667	0.0
0.08704	0	12.7	0.5	1.0
0.19439	0	13.0	0.63333	0.0
0.26762	1	8.8	0.63333	1.0
0.11229	0	13.8	0.26667	0.0
0.07256	0	13.4	0.26667	0.0
0.12575	0	12.7	0.7	1.0
0.16416	0	13.9	0.83333	0.0
0.17583	0	13.0	0.73333	1.0
0.0838	0	13.2	0.5	1.0
0.07426	1	10.2	0.16667	1.0
0.27062	0	7.0	0.4	1.0
0.19369	0	12.7	0.6	0.0
0.18452	0	13.7	0.66667	0.0
0.09895	0	13.0	0.43333	0.0
0.15236	1	2.5	0.0	1.0
0.1604	1	7.9	0.93333	0.0
0.14066	0	13.4	0.5	0.0
0.23567	0	13.0	0.56667	0.0
0.10529	0	12.7	0.36667	1.0
0.06449	0	12.8	0.1	1.0
0.13515	0	13.1	0.26667	0.0
0.55683	1	1.9	0.83333	1.0
0.09234	0	12.8	0.4	0.0
0.12421	0	13.9	0.13333	0.0
0.18743	0	12.7	0.76667	0.0
0.15668	0	13.8	0.73333	0.0
0.10945	0	13.8	0.06667	1.0
0.34661	0	13.6	0.6	1.0
0.18261	0	10.8	0.83333	1.0
0.17977	0	13.5	0.56667	1.0
0.20954	0	14.1	0.8	0.0
0.1303	0	13.2	0.66667	1.0
0.11042	0	13.6	0.03333	1.0
0.14973	0	12.8	0.23333	1.0
0.15139	0	13.1	0.4	0.0
0.14013	1	1.3	0.3	0.0
0.14245	0	13.3	0.96667	1.0
0.12208	1	1.0	0.16667	1.0
0.11013	0	14.5	0.23333	0.0
0.19357	1	4.0	0.7	0.0
0.12357	0	13.3	0.63333	0.0
0.28208	1	3.4	0.1	0.0
0.17303	0	13.7	0.66667	1.0
0.12996	0	13.2	0.43333	1.0
0.1842	0	13.7	0.86667	0.0
0.10285	1	6.6	0.26667	1.0
0.21194	0	13.3	0.9	0.0
0.1966	1	5.0	0.43333	1.0
0.20021	0	13.4	0.43333	1.0
0.07869	0	13.3	0.23333	1.0
0.09253	0	13.2	0.56667	0.0
0.11788	0	12.7	0.83333	0.0
0.12516	0	13.0	0.76667	1.0
0.09242	0	12.8	0.6	0.0
0.14486	0	13.2	0.63333	1.0
0.36697	0	12.7	1.0	1.0
0.2227	1	9.3	0.7	0.0
0.12774	0	13.0	0.53333	1.0
0.10473	0	13.9	0.5	1.0
0.13494	0	6.5	0.8	0.0
0.09006	0	13.6	0.06667	0.0
0.14104	0	13.9	0.6	1.0
0.11426	1	11.4	0.3	0.0
0.44537	1	10.1	0.76667	1.0
0.22685	0	13.9	0.5	0.0
0.11793	0	13.9	0.7	1.0
0.13742	0	12.9	0.73333	0.0
0.09977	0	12.9	0.43333	0.0
0.19922	0	12.8	0.83333	1.0
0.14156	0	13.6	0.4	1.0
0.18753	0	13.6	1.0	0.0
0.19095	0	12.9	0.8	1.0
0.08549	0	13.6	0.1	1.0
0.10796	0	14.1	0.4	1.0
0.11109	0	12.8	0.66667	1.0
0.27779	0	13.3	0.6	1.0
0.08404	0	13.3	0.63333	0.0
0.10266	0	13.2	0.6	1.0
0.1778	0	14.4	0.96667	1.0
0.18633	1	9.1	0.63333	1.0
0.14696	0	14.0	0.16667	1.0
0.13831	0	13.3	0.6	0.0
0.10062	0	13.5	0.23333	0.0
0.24004	1	13.3	0.7	0.0
0.11635	0	12.7	0.63333	0.0
0.08223	0	13.5	0.06667	1.0
0.13456	0	12.9	0.5	0.0
0.09441	0	12.7	0.8	0.0
0.13685	0	13.7	0.23333	1.0
0.14059	0	12.8	0.9	1.0
0.11927	0	13.6	0.1	1.0
0.20957	0	14.0	0.76667	0.0
0.19005	0	12.7	0.83333	0.0
0.1745	0	12.8	0.9	0.0
0.0903	0	12.7	0.36667	1.0
0.07364	0	13.3	0.4	0.0
0.27079	0	12.7	0.36667	0.0
0.11854	0	13.0	0.26667	0.0
0.26104	0	10.5	0.86667	0.0
0.08012	0	13.3	0.6	1.0
0.11854	0	13.6	0.36667	1.0
0.11193	0	13.2	0.2	0.0
0.18756	0	12.8	0.9	1.0
0.18906	0	14.1	0.66667	0.0
0.13083	0	13.3	0.43333	0.0
0.15175	0	13.5	0.83333	0.0
0.18925	0	12.8	0.33333	0.0
0.14103	0	13.4	0.7	1.0
0.12679	0	13.9	0.26667	0.0
0.08445	0	14.1	0.46667	0.0
0.12755	0	13.3	0.73333	1.0
0.11353	0	13.6	0.33333	0.0
0.17354	0	13.6	0.6	1.0
0.12254	0	14.0	0.7	1.0
0.08809	1	6.4	0.36667	0.0
0.09513	0	13.3	0.36667	1.0
0.05784	0	13.1	0.06667	1.0
0.15049	0	12.9	0.7	1.0
0.2717	0	12.8	0.76667	0.0
0.08897	0	13.3	0.56667	0.0
0.271	0	13.0	0.66667	1.0
0.12135	0	13.6	0.23333	0.0
0.40677	1	11.8	0.9	1.0
0.09805	0	10.7	0.73333	0.0
0.14022	0	13.0	0.26667	0.0
0.47672	0	13.9	0.5	0.0
0.15038	0	13.1	0.8	0.0
0.08324	1	4.4	0.23333	0.0
0.10621	0	14.5	0.0	1.0
0.07121	0	12.7	0.33333	1.0
0.07503	0	13.4	0.23333	1.0
0.17142	0	13.0	0.96667	0.0
0.24619	0	12.7	0.96667	0.0
0.18689	0	12.7	0.76667	0.0
0.10475	0	13.8	0.03333	0.0
0.15091	0	13.0	0.3	1.0
0.1446	0	14.1	0.46667	1.0
0.19096	0	13.3	0.73333	1.0
0.12499	0	13.1	0.76667	0.0
0.32162	0	12.9	0.76667	0.0
0.28675	0	13.0	0.83333	0.0
0.21505	0	13.0	0.96667	1.0
0.14091	0	14.4	0.33333	0.0
0.1618	1	11.4	0.8	0.0
0.18773	0	13.4	0.73333	0.0
0.13483	0	13.6	0.46667	1.0
0.12586	0	14.0	0.73333	1.0
0.12051	0	12.8	0.8	0.0
0.0668	0	12.8	0.13333	1.0
0.1822	0	5.7	0.16667	0.0
0.09128	0	13.8	0.2	0.0
0.1035	0	13.1	0.13333	0.0
0.23813	0	13.2	0.26667	1.0
0.24329	0	13.8	0.46667	0.0
0.11109	1	3.6	0.5	0.0
0.20107	1	4.0	0.8	0.0
0.07442	0	13.1	0.46667	0.0
0.12238	0	13.1	0.4	1.0
0.10212	0	13.1	0.63333	1.0
0.07642	0	12.9	0.2	1.0
0.05522	0	13.0	0.3	1.0
0.13605	0	14.4	0.5	1.0
0.16968	0	14.4	0.66667	0.0
0.16205	0	13.3	0.96667	1.0
0.29126	0	12.9	0.83333	1.0
0.15949	0	13.1	0.86667	0.0
0.14004	0	13.4	0.76667	0.0
0.14463	0	12.8	0.73333	1.0
0.06806	0	13.2	0.6	0.0
0.09484	0	14.0	0.26667	1.0
0.09596	1	11.7	0.46667	1.0
0.09389	0	13.1	0.56667	0.0
0.05195	0	13.1	0.0	1.0
0.07756	0	13.3	0.36667	1.0
0.07219	0	13.3	0.43333	0.0
0.17154	0	14.3	0.83333	0.0
0.14915	0	13.2	0.43333	0.0
0.08321	0	14.5	0.26667	0.0
0.13144	0	13.4	0.56667	0.0
0.20418	1	3.0	0.66667	0.0
0.13522	0	13.2	0.93333	1.0
0.07682	0	14.4	0.06667	1.0
0.1056	0	13.5	0.03333	0.0
0.38541	0	12.8	0.8	0.0
0.17891	0	12.9	0.8	0.0
0.56979	0	8.7	0.96667	1.0
0.12311	1	10.2	0.1	0.0
0.1421	0	13.0	0.66667	1.0
0.18403	0	13.2	0.7	0.0
0.06854	0	13.1	0.46667	0.0
0.09675	0	13.2	0.86667	0.0
0.11231	0	13.8	0.23333	0.0
0.11966	0	14.1	0.26667	0.0
0.07608	0	14.2	0.2	0.0
0.1207	0	13.0	0.36667	0.0
0.1584	1	12.0	0.46667	1.0
0.09551	1	0.0	0.86667	0.0
0.1508	0	12.8	0.83333	1.0
0.19615	1	0.1	0.7	0.0
0.07338	0	12.8	0.13333	0.0
0.07899	0	13.3	0.3	0.0
0.17465	0	12.8	0.83333	0.0
0.1199	0	13.9	0.5	0.0
0.11534	0	13.0	0.06667	0.0
0.16428	0	14.0	0.4	1.0
0.11976	0	13.3	0.53333	1.0
0.13773	0	13.8	0.46667	0.0
0.12559	0	14.2	0.36667	0.0
0.07224	0	12.9	0.16667	1.0
0.13966	0	12.9	0.53333	0.0
0.13658	0	13.1	0.7	0.0
0.08055	0	14.5	0.13333	1.0
0.16481	0	14.1	0.4	0.0
0.10099	0	13.8	0.8	0.0
0.12277	0	12.8	0.23333	0.0
0.16346	0	13.1	0.86667	1.0
0.23169	0	12.8	0.7	1.0
0.09475	1	3.7	0.73333	1.0
0.08732	1	3.7	0.26667	1.0
0.11049	0	13.1	0.36667	0.0
0.11571	0	13.3	0.66667	0.0
0.1911	1	9.4	0.73333	0.0
0.14346	0	13.5	0.9	0.0
0.0921	0	12.8	0.8	1.0
0.09338	0	12.9	0.03333	1.0
0.16935	0	12.7	0.36667	1.0
0.14467	0	13.3	0.73333	0.0
[truncated: 39,364 more rows]
