# Supplementary material for: Plasma proteomic profiles predict individual future health risk
Source: Nat Commun. 2023 Nov 28;14:7817. doi: 10.1038/s41467-023-43575-7 (PMC10684756; doi:10.1038/s41467-023-43575-7)
Supplement: Supplementary file 15 — Source Data [file 41467_2023_43575_MOESM15_ESM.zip › SourceData/Figure2_SourceData/Ear disorders.csv]

ProRS	incident_event	censored_years	Age	Sex
0.11637	0	14.3	0.5	0.0
0.078	0	13.5	0.43333	1.0
0.11169	0	13.4	0.4	1.0
0.08002	0	13.6	0.56667	1.0
0.15175	0	13.1	0.76667	1.0
0.13686	0	13.3	0.33333	0.0
0.1341	1	5.0	0.6	0.0
0.1437	0	13.4	0.83333	1.0
0.09357	0	12.9	0.23333	1.0
0.0819	0	13.7	0.06667	0.0
0.0444	0	13.2	0.03333	1.0
0.1079	1	5.4	0.4	1.0
0.11051	0	12.9	0.86667	0.0
0.13028	0	14.1	0.76667	1.0
0.08526	0	14.4	0.76667	1.0
0.06309	0	13.5	0.36667	0.0
0.07675	1	1.7	0.46667	1.0
0.16693	0	13.0	0.5	1.0
0.13462	0	13.4	0.86667	1.0
0.07107	0	13.1	0.63333	0.0
0.06137	0	14.4	0.13333	0.0
0.03394	0	12.8	0.13333	1.0
0.09928	0	13.9	0.63333	0.0
0.14126	0	13.0	0.46667	1.0
0.10937	0	13.6	0.96667	0.0
0.1636	0	3.7	0.96667	1.0
0.09505	0	12.9	0.46667	0.0
0.10976	0	13.9	0.26667	1.0
0.1151	0	13.3	0.9	0.0
0.05988	0	12.8	0.1	0.0
0.10369	0	14.0	0.3	1.0
0.08032	1	9.7	0.0	0.0
0.06864	0	12.8	0.66667	1.0
0.07087	0	12.9	0.4	0.0
0.08199	0	13.2	0.83333	0.0
0.16054	0	13.4	0.73333	1.0
0.17895	0	13.6	0.86667	1.0
0.06868	0	13.3	0.53333	0.0
0.10877	0	13.5	0.66667	0.0
0.1403	0	13.2	0.7	1.0
0.10214	0	13.0	0.03333	0.0
0.1096	0	14.4	0.8	1.0
0.15827	0	12.8	0.96667	0.0
0.11189	0	13.0	0.63333	0.0
0.07815	0	13.3	0.23333	0.0
0.14629	0	12.8	0.53333	0.0
0.07982	0	12.7	0.06667	0.0
0.05117	0	12.8	0.4	1.0
0.08743	0	13.3	0.23333	1.0
0.09285	0	13.2	0.13333	0.0
0.04392	0	13.5	0.2	0.0
0.12364	0	12.8	0.73333	1.0
0.15137	0	13.9	0.86667	1.0
0.07432	0	13.8	0.4	0.0
0.08619	0	13.0	0.63333	1.0
0.05369	0	13.0	0.16667	1.0
0.11774	0	13.4	0.66667	0.0
0.10141	0	13.8	0.76667	0.0
0.12688	0	13.2	0.83333	0.0
0.05192	0	13.0	0.33333	0.0
0.13212	0	12.9	0.76667	0.0
0.11588	0	12.7	0.16667	1.0
0.06446	0	14.1	0.6	0.0
0.06652	0	14.2	0.1	0.0
0.12026	0	13.2	0.73333	1.0
0.08313	0	12.7	0.2	0.0
0.06884	0	13.2	0.1	0.0
0.06749	0	13.0	0.23333	0.0
0.07749	0	13.1	0.0	0.0
0.13352	0	12.8	1.0	1.0
0.08673	0	14.1	0.53333	1.0
0.04559	0	13.0	0.43333	1.0
0.05421	0	14.1	0.36667	0.0
0.0977	0	13.6	0.36667	0.0
0.06651	1	5.2	0.73333	0.0
0.13459	0	12.8	0.86667	1.0
0.1007	1	11.1	0.73333	1.0
0.08	0	12.8	0.6	0.0
0.11071	0	13.7	0.7	1.0
0.09632	0	13.2	0.9	1.0
0.05797	0	12.7	0.1	0.0
0.15699	0	13.0	0.7	1.0
0.10444	1	1.5	0.73333	0.0
0.04129	0	12.9	0.03333	0.0
0.14397	0	13.6	0.46667	0.0
0.15631	0	2.0	0.93333	1.0
0.06099	0	13.8	0.23333	0.0
0.09495	0	13.3	0.2	0.0
0.13198	0	13.6	0.63333	0.0
0.06272	0	13.0	0.06667	0.0
0.13193	0	13.0	0.3	1.0
0.13616	0	13.0	0.76667	0.0
0.0649	0	12.7	0.76667	0.0
0.10975	0	12.7	0.73333	1.0
0.07647	0	13.0	0.16667	1.0
0.10124	0	13.3	0.63333	1.0
0.07704	0	13.2	0.7	0.0
0.15079	0	12.8	0.86667	1.0
0.08935	0	13.1	0.6	0.0
0.0635	0	12.8	0.23333	1.0
0.11842	0	13.5	0.56667	0.0
0.1323	0	12.7	0.86667	1.0
0.18346	0	13.4	0.93333	0.0
0.18804	1	10.9	0.93333	1.0
0.13936	0	14.3	0.76667	0.0
0.05583	0	10.4	0.16667	1.0
0.08534	1	12.3	0.93333	1.0
0.10492	0	12.8	0.13333	1.0
0.09533	0	13.0	0.86667	0.0
0.07117	0	12.7	0.33333	0.0
0.11522	0	4.0	0.3	0.0
0.12329	0	13.1	0.3	0.0
0.10907	0	12.7	0.66667	1.0
0.10807	0	13.0	0.16667	1.0
0.14752	1	12.4	0.86667	0.0
0.07296	0	13.2	0.33333	0.0
0.06022	0	13.4	0.26667	0.0
0.13073	0	13.6	0.8	0.0
0.12424	1	3.2	0.3	1.0
0.14876	0	12.9	0.83333	1.0
0.1741	0	13.3	0.46667	1.0
0.09429	0	13.3	0.83333	0.0
0.06808	0	13.2	0.56667	0.0
0.1166	0	13.6	0.76667	1.0
0.10715	0	14.0	0.63333	1.0
0.15047	0	13.7	0.56667	1.0
0.06997	0	12.8	0.06667	0.0
0.09844	0	13.4	1.0	0.0
0.05301	0	13.4	0.46667	0.0
0.06111	0	14.4	0.13333	1.0
0.10096	0	13.0	0.13333	0.0
0.12659	0	13.0	0.8	1.0
0.13582	0	13.1	0.73333	0.0
0.12695	1	2.0	0.73333	1.0
0.06643	0	13.2	0.53333	0.0
0.08568	0	14.0	0.36667	1.0
0.08604	0	13.3	0.8	0.0
0.11855	0	13.4	0.63333	1.0
0.17149	0	9.3	0.96667	0.0
0.09657	0	13.6	0.06667	1.0
0.15488	0	13.0	0.96667	1.0
0.09829	0	13.6	0.06667	0.0
0.20887	0	13.0	0.8	1.0
0.10096	0	13.7	0.73333	1.0
0.06158	0	13.9	0.4	0.0
0.0896	0	12.8	0.33333	1.0
0.13586	0	13.6	0.6	1.0
0.125	0	13.0	0.73333	0.0
0.10301	0	13.3	0.66667	1.0
0.16745	1	5.6	0.93333	0.0
0.19316	0	13.0	0.86667	1.0
0.08069	0	12.7	0.03333	1.0
0.12503	0	12.8	0.6	0.0
0.05623	0	12.7	0.3	0.0
0.16659	0	13.2	0.7	1.0
0.10493	0	12.8	0.8	1.0
0.085	0	13.6	0.83333	0.0
0.08647	0	12.7	0.7	1.0
0.09956	0	13.5	0.56667	1.0
0.10608	0	13.5	0.63333	0.0
0.15763	0	14.2	0.63333	1.0
0.06874	0	12.9	0.2	1.0
0.05369	0	12.7	0.16667	0.0
0.13871	0	13.3	0.93333	0.0
0.09639	0	12.8	0.43333	0.0
0.08921	0	13.6	0.63333	1.0
0.09089	0	12.8	0.73333	0.0
0.0594	0	13.6	0.06667	0.0
0.09428	0	13.4	0.76667	1.0
0.0729	0	13.0	0.36667	0.0
0.13241	0	13.2	0.9	1.0
0.08534	0	14.1	0.46667	1.0
0.09527	0	13.4	0.53333	0.0
0.1102	0	13.9	0.83333	0.0
0.17474	0	13.0	0.93333	0.0
0.08595	0	12.9	0.03333	0.0
0.14896	0	11.1	0.83333	0.0
0.06098	0	13.6	0.33333	1.0
0.10671	0	12.8	0.5	1.0
0.08604	0	13.4	0.33333	0.0
0.10903	1	6.9	0.7	1.0
0.07233	0	13.5	0.1	0.0
0.10823	0	12.7	1.0	1.0
0.07775	0	12.9	0.63333	0.0
0.15985	0	4.0	0.96667	0.0
0.11492	0	12.9	0.23333	1.0
0.1268	0	12.7	0.7	0.0
0.06574	0	14.2	0.0	0.0
0.13696	0	14.4	0.43333	1.0
0.09166	0	12.7	0.46667	0.0
0.07552	1	10.6	0.43333	1.0
0.12902	0	12.9	0.83333	1.0
0.09797	0	13.4	0.03333	0.0
0.05333	0	12.7	0.23333	0.0
0.08377	0	12.8	0.73333	0.0
0.07721	0	13.5	0.63333	0.0
0.13607	1	10.8	0.73333	1.0
0.10484	0	12.8	0.63333	1.0
0.11355	0	13.2	0.7	1.0
0.09899	0	12.8	0.3	1.0
0.14684	0	12.8	0.83333	0.0
0.06887	0	13.4	0.36667	0.0
0.09037	0	13.1	0.7	0.0
0.07844	0	13.6	0.83333	1.0
0.08936	0	12.7	0.36667	0.0
0.1117	0	13.4	0.56667	1.0
0.12601	0	12.8	0.76667	0.0
0.1289	0	8.8	0.46667	0.0
0.16142	0	14.4	0.8	0.0
0.09619	0	12.8	0.36667	0.0
0.07173	0	12.3	0.83333	1.0
0.07288	0	13.3	0.63333	1.0
0.06707	0	12.7	0.13333	1.0
0.11489	0	13.4	0.5	1.0
0.1434	0	6.5	0.86667	1.0
0.09791	1	6.1	0.53333	0.0
0.12668	0	10.0	0.9	1.0
0.11755	0	13.3	0.73333	1.0
0.14643	0	8.9	0.9	1.0
0.09627	0	13.3	0.56667	0.0
0.07945	0	12.8	0.86667	0.0
0.1298	1	11.6	0.76667	1.0
0.05221	0	13.0	0.43333	0.0
0.09353	0	14.4	0.3	1.0
0.10077	0	13.4	0.26667	1.0
0.1667	0	14.5	0.86667	1.0
0.11775	0	13.2	0.83333	0.0
0.12831	0	12.9	0.6	1.0
0.12506	0	14.1	0.86667	0.0
0.07652	0	13.1	0.43333	0.0
0.13882	0	12.7	0.6	0.0
0.07707	0	13.3	0.46667	0.0
0.07675	0	13.2	0.16667	0.0
0.13737	0	13.4	0.8	0.0
0.0489	0	13.1	0.13333	1.0
0.09406	0	13.3	0.7	1.0
0.10685	0	13.1	0.43333	1.0
0.09938	0	12.8	0.7	1.0
0.14859	0	13.6	0.9	1.0
0.0645	0	13.0	0.16667	0.0
0.06093	0	13.6	0.23333	0.0
0.05438	0	14.1	0.16667	1.0
0.11405	0	12.8	0.8	1.0
0.06127	0	12.7	0.33333	1.0
0.07556	0	13.0	0.76667	0.0
0.11056	0	12.8	0.66667	0.0
0.0765	0	12.7	0.43333	0.0
0.0748	0	13.3	0.23333	0.0
0.10365	0	12.7	0.5	0.0
0.09717	0	13.1	0.86667	0.0
0.09467	0	13.3	0.4	0.0
0.12739	0	10.8	0.8	0.0
0.13276	0	13.3	0.6	0.0
0.09629	0	13.0	0.46667	1.0
0.11377	0	13.2	0.76667	1.0
0.09382	0	13.6	0.13333	1.0
0.18139	1	2.8	0.63333	0.0
0.08034	1	5.5	0.73333	0.0
0.10416	0	13.5	0.5	1.0
0.1517	0	13.0	0.53333	1.0
0.06345	0	12.9	0.53333	1.0
0.12414	1	11.4	0.4	1.0
0.10653	0	13.6	0.26667	0.0
0.08018	0	12.9	0.73333	0.0
0.10375	0	12.7	0.43333	0.0
0.0886	0	13.1	0.06667	0.0
0.11726	0	13.3	0.63333	1.0
0.0982	0	13.6	0.83333	0.0
0.08396	0	13.5	0.83333	0.0
0.11242	0	12.8	0.76667	1.0
0.08935	0	12.9	0.6	1.0
0.0782	0	12.7	0.36667	0.0
0.08814	0	12.7	0.36667	1.0
0.10332	0	10.3	0.56667	1.0
0.12671	1	10.1	0.93333	0.0
0.0882	0	13.2	0.96667	0.0
0.13538	0	14.0	0.7	1.0
0.07793	0	14.5	0.56667	1.0
0.13668	0	12.7	0.83333	0.0
0.07925	0	13.5	0.16667	1.0
0.08315	0	13.6	0.43333	0.0
0.13143	0	14.5	0.33333	1.0
0.16314	1	1.9	0.96667	1.0
0.10517	0	14.0	0.9	1.0
0.07563	0	12.8	0.73333	0.0
0.13609	0	12.7	0.73333	1.0
0.09442	0	12.7	0.8	1.0
0.07901	0	7.7	0.13333	0.0
0.09319	1	3.6	0.83333	0.0
0.20016	0	13.3	0.83333	1.0
0.1125	0	12.9	0.76667	1.0
0.06955	0	12.9	0.13333	0.0
0.10249	0	13.6	0.4	1.0
0.06068	0	14.1	0.13333	1.0
0.05558	0	12.9	0.26667	0.0
0.06389	0	12.8	0.3	0.0
0.12612	0	13.6	0.33333	1.0
0.09005	0	14.4	0.43333	0.0
0.05978	0	13.7	0.03333	0.0
0.1174	1	3.4	0.76667	0.0
0.04759	0	13.0	0.2	0.0
0.0772	0	13.0	0.16667	0.0
0.11275	0	13.5	0.5	1.0
0.05124	0	12.7	0.06667	1.0
0.05815	0	13.1	0.66667	0.0
0.12004	0	13.1	0.9	1.0
0.06472	0	12.9	0.06667	1.0
0.0804	0	13.1	0.16667	0.0
0.09732	0	14.3	0.4	0.0
0.12226	0	13.0	0.83333	0.0
0.09869	0	13.1	0.36667	1.0
0.08977	0	10.6	0.33333	0.0
0.10054	0	13.2	0.6	0.0
0.07425	0	12.7	0.2	1.0
0.07981	0	13.6	0.1	0.0
0.14967	0	14.4	0.86667	1.0
0.08693	0	12.8	0.56667	1.0
0.10375	1	8.0	0.53333	1.0
0.10879	0	14.2	0.03333	1.0
0.05762	0	12.9	0.53333	1.0
0.17353	1	12.4	0.96667	1.0
0.10526	0	12.7	0.53333	1.0
0.17897	0	13.7	0.66667	0.0
0.06904	0	9.7	0.53333	0.0
0.06036	0	13.5	0.13333	0.0
0.17236	0	12.7	0.73333	0.0
0.11516	0	12.8	0.7	0.0
0.06189	0	14.1	0.06667	1.0
0.12072	0	10.5	0.73333	1.0
0.07013	0	13.3	0.3	0.0
0.05264	0	12.8	0.06667	1.0
0.16083	0	12.7	0.76667	1.0
0.0636	0	13.4	0.73333	0.0
0.0848	0	14.3	0.3	0.0
0.0479	0	13.0	0.13333	1.0
0.09072	0	13.0	0.4	1.0
0.10488	0	13.7	0.76667	0.0
0.15549	0	14.5	0.63333	0.0
0.07377	0	13.8	0.16667	0.0
0.11403	0	13.4	0.9	1.0
0.05472	0	14.2	0.56667	1.0
0.11931	0	13.1	0.6	1.0
0.05849	0	12.7	0.3	1.0
0.11042	1	3.7	0.8	1.0
0.08881	1	5.7	0.03333	0.0
0.1208	0	9.4	0.83333	0.0
0.09427	0	13.1	0.73333	0.0
0.11652	0	13.0	0.1	0.0
0.08035	0	14.3	0.33333	0.0
0.14102	0	13.6	0.73333	0.0
0.10321	0	14.1	0.93333	0.0
0.13706	1	5.5	0.96667	0.0
0.1561	0	13.1	0.66667	1.0
0.044	0	14.5	0.06667	0.0
0.08915	0	12.8	0.26667	1.0
0.12014	0	13.4	0.5	1.0
0.13662	0	13.2	0.76667	1.0
0.06437	0	13.0	0.13333	0.0
0.05671	0	13.5	0.33333	1.0
0.12398	0	13.5	0.73333	1.0
0.09589	0	12.3	0.93333	0.0
0.0935	0	13.8	0.26667	0.0
0.09705	0	13.6	0.3	1.0
0.09084	0	14.4	0.26667	1.0
0.08184	0	12.8	0.1	1.0
0.18817	0	13.1	0.9	1.0
0.08319	0	12.8	0.76667	0.0
0.08491	0	14.4	0.53333	0.0
0.12724	0	7.2	0.76667	1.0
0.11249	0	11.2	0.63333	1.0
0.12628	0	13.4	0.23333	0.0
0.08822	1	4.2	0.83333	1.0
0.12252	0	6.4	0.9	1.0
0.12528	1	5.6	0.2	1.0
0.15954	0	13.9	0.76667	1.0
0.08099	0	12.8	0.36667	1.0
0.17931	0	13.6	0.8	0.0
0.07295	0	9.3	0.8	1.0
0.06615	0	13.2	0.16667	1.0
0.0727	0	12.8	0.16667	0.0
0.10021	0	12.7	0.7	0.0
0.12855	0	12.7	0.93333	0.0
0.07729	0	8.4	0.3	0.0
0.05885	0	14.2	0.8	0.0
0.16416	0	13.4	0.7	0.0
0.06734	0	12.7	0.16667	1.0
0.08284	0	12.7	0.86667	1.0
0.13924	0	12.9	0.76667	1.0
0.12126	0	12.9	0.93333	0.0
0.11368	0	12.7	0.53333	0.0
0.08522	0	13.7	0.26667	1.0
0.10123	0	12.7	0.03333	0.0
0.16473	0	12.9	0.93333	1.0
0.0541	0	12.9	0.06667	1.0
0.09722	1	3.3	0.7	0.0
0.1215	0	9.7	0.73333	1.0
0.08495	0	13.0	0.23333	1.0
0.07732	0	13.5	0.33333	0.0
0.11775	0	12.9	0.83333	1.0
0.0786	0	14.0	0.13333	1.0
0.10121	1	8.2	1.0	1.0
0.12066	0	13.1	0.73333	0.0
0.15034	0	12.8	0.8	0.0
0.12356	0	11.1	0.6	0.0
0.09955	0	13.8	0.36667	0.0
0.07838	0	13.3	0.3	0.0
0.14795	1	5.6	0.76667	0.0
0.13847	0	12.8	0.53333	1.0
0.12711	0	10.7	0.66667	0.0
0.09718	0	13.3	0.76667	1.0
0.15014	0	13.1	0.83333	1.0
0.12389	0	10.6	0.86667	1.0
0.1264	0	13.6	0.7	1.0
0.11518	0	12.8	0.9	0.0
0.04751	0	13.0	0.0	1.0
0.085	0	14.4	0.33333	0.0
0.09131	0	12.8	0.36667	0.0
0.15399	0	13.7	0.7	1.0
0.05666	0	13.9	0.33333	0.0
0.136	0	13.6	0.86667	0.0
0.0511	0	12.7	0.23333	1.0
0.10227	0	13.4	0.8	0.0
0.14294	0	12.8	0.73333	0.0
0.19731	0	12.9	0.83333	1.0
0.07167	0	13.5	0.26667	0.0
0.11374	0	13.2	0.73333	1.0
0.12672	0	12.8	0.7	0.0
0.08782	1	3.1	0.16667	0.0
0.10921	0	13.7	0.36667	0.0
0.13812	0	13.8	0.13333	0.0
0.07633	0	13.3	0.56667	0.0
0.05094	0	12.7	0.3	1.0
0.10669	0	14.3	0.33333	1.0
0.0547	0	13.7	0.13333	1.0
0.06868	0	12.8	0.7	0.0
0.08773	0	12.9	0.33333	0.0
0.05397	0	12.8	0.16667	1.0
0.09524	0	13.3	0.63333	0.0
0.10091	1	10.3	0.83333	0.0
0.16761	1	1.8	0.86667	1.0
0.07221	0	14.3	0.03333	0.0
0.10408	0	13.7	0.1	0.0
0.12453	0	13.7	0.3	1.0
0.12089	0	12.7	0.53333	1.0
0.06869	0	13.3	0.73333	0.0
0.08568	0	13.2	0.16667	0.0
0.13414	0	13.3	0.8	0.0
0.05105	0	12.7	0.23333	0.0
0.12638	0	13.1	0.66667	0.0
0.12199	0	13.6	0.83333	1.0
0.0856	0	14.5	0.36667	1.0
0.11788	0	13.8	0.16667	1.0
0.14814	0	12.5	0.8	1.0
0.06542	0	12.9	0.1	0.0
0.10281	0	12.8	0.36667	0.0
0.06371	1	6.8	0.13333	1.0
0.14546	0	13.8	0.86667	1.0
0.13783	0	13.2	0.8	0.0
0.10637	0	13.1	0.96667	0.0
0.04958	0	13.3	0.0	1.0
0.14908	0	13.0	0.86667	1.0
0.13161	0	13.5	0.7	0.0
0.09017	0	12.9	0.53333	1.0
0.08735	0	9.9	0.26667	0.0
0.09351	0	14.0	0.06667	1.0
0.06854	0	13.7	0.16667	1.0
0.06205	0	13.2	0.5	0.0
0.12085	0	11.0	0.96667	1.0
0.09758	0	14.0	0.43333	1.0
0.09901	0	14.4	0.8	1.0
0.13543	0	13.2	0.73333	0.0
0.09239	1	1.4	0.6	0.0
0.13188	0	12.7	0.76667	1.0
0.11754	0	12.5	0.86667	0.0
0.07405	0	13.0	0.06667	0.0
0.10685	0	13.4	0.56667	1.0
0.07997	0	12.7	0.7	1.0
0.17547	1	5.0	0.63333	0.0
0.20699	0	13.0	0.96667	1.0
0.0656	0	13.3	0.2	0.0
0.09408	0	13.5	0.46667	0.0
0.13101	0	0.4	0.93333	0.0
0.08343	0	13.4	0.8	0.0
0.07978	0	13.1	0.26667	0.0
0.06856	0	13.1	0.56667	0.0
0.05605	0	12.8	0.3	1.0
0.1054	0	12.7	0.36667	1.0
0.04987	0	13.6	0.2	1.0
0.11971	0	13.4	0.46667	0.0
0.09815	1	8.5	0.4	0.0
0.08056	0	12.7	0.43333	0.0
0.06505	0	12.8	0.23333	0.0
0.1126	0	14.3	0.9	1.0
0.12343	0	13.9	0.93333	0.0
0.08746	0	12.8	0.73333	0.0
0.10141	0	12.9	0.73333	0.0
0.09431	0	13.9	0.43333	0.0
0.06438	0	9.8	0.7	0.0
0.14039	0	13.4	0.96667	0.0
0.08853	1	9.9	0.46667	1.0
0.123	0	5.2	0.46667	1.0
0.2074	0	11.5	0.93333	1.0
0.0685	0	13.6	0.3	1.0
0.05055	0	13.9	0.1	0.0
0.11631	0	13.7	0.2	1.0
0.11433	0	13.7	0.7	0.0
0.11497	0	14.1	0.66667	1.0
0.0819	0	14.5	0.06667	0.0
0.14244	0	13.0	0.96667	0.0
0.11029	0	14.2	0.33333	1.0
0.06636	0	12.8	0.33333	0.0
0.13132	0	13.4	0.73333	1.0
0.07392	0	13.4	0.53333	0.0
0.06049	0	13.9	0.36667	0.0
0.04657	0	13.5	0.13333	0.0
0.08224	0	12.9	0.4	1.0
0.07314	0	14.5	0.23333	0.0
0.13252	0	13.2	0.7	1.0
0.08064	0	13.6	0.53333	1.0
0.07542	0	12.8	0.2	1.0
0.08894	0	13.5	0.9	0.0
0.1406	0	14.1	0.73333	0.0
0.08862	0	13.6	0.4	0.0
0.07257	0	12.7	0.76667	1.0
0.09352	0	13.3	0.1	1.0
0.15981	0	12.8	0.83333	0.0
0.05594	0	12.9	0.36667	0.0
0.06332	0	12.8	0.36667	0.0
0.09338	0	12.8	0.36667	1.0
0.08638	0	14.3	0.2	0.0
0.10039	0	13.1	0.53333	1.0
0.1475	0	12.8	0.8	1.0
0.13449	0	12.7	0.7	0.0
0.05129	0	13.1	0.23333	1.0
0.13233	0	13.7	0.3	0.0
0.10259	0	12.8	0.86667	0.0
0.09861	0	13.4	0.56667	0.0
0.12048	0	14.4	0.26667	0.0
0.09182	0	13.0	0.23333	0.0
0.10504	0	14.3	0.46667	0.0
0.06307	0	12.8	0.13333	1.0
0.11842	0	13.2	0.36667	0.0
0.09709	0	12.9	0.16667	1.0
0.11987	0	12.8	0.93333	0.0
0.08259	0	14.5	0.1	1.0
0.08222	0	13.3	0.4	0.0
0.07115	0	13.3	0.5	0.0
0.15165	0	13.2	0.7	1.0
0.13136	0	13.1	0.7	1.0
0.04452	0	12.8	0.3	1.0
0.09314	0	12.8	0.73333	1.0
0.13315	0	8.3	0.7	1.0
0.07596	0	13.2	0.56667	0.0
0.06135	0	12.7	0.03333	0.0
0.09958	0	12.7	0.23333	0.0
0.11032	1	6.0	0.86667	1.0
0.06432	0	13.1	0.6	0.0
0.12792	0	12.8	0.96667	0.0
0.0824	0	14.4	0.06667	0.0
0.13611	1	8.2	0.9	1.0
0.13	0	13.4	0.9	1.0
0.15104	0	13.3	0.93333	0.0
0.05465	0	13.0	0.26667	1.0
0.12477	0	0.8	0.7	0.0
0.08498	0	13.1	0.1	1.0
0.1055	1	2.1	0.86667	0.0
0.09895	0	12.9	0.6	0.0
0.0967	1	1.9	0.86667	0.0
0.10719	0	12.8	0.9	0.0
0.11117	0	13.0	0.6	1.0
0.10858	0	13.7	0.4	0.0
0.12581	0	12.9	0.83333	0.0
0.12781	0	13.6	0.76667	0.0
0.05409	0	13.4	0.13333	0.0
0.14478	0	12.9	0.8	1.0
0.09977	0	13.5	0.43333	1.0
0.07751	0	13.3	0.06667	0.0
0.09265	0	13.3	0.63333	0.0
0.10249	0	13.7	0.36667	0.0
0.12954	0	12.7	0.7	0.0
0.12343	0	3.5	0.63333	1.0
0.09986	1	6.0	0.56667	0.0
0.03426	0	12.9	0.13333	0.0
0.06106	0	13.3	0.03333	0.0
0.12935	0	14.0	0.63333	0.0
0.07826	0	13.3	0.43333	0.0
0.08979	0	14.1	0.53333	1.0
0.1054	0	12.7	0.36667	0.0
0.05517	0	12.9	0.13333	0.0
0.06357	1	9.6	0.56667	1.0
0.14427	0	12.7	0.7	1.0
0.13664	0	8.7	0.96667	1.0
0.10808	0	9.7	0.66667	1.0
0.05004	0	12.7	0.1	0.0
0.08533	0	13.4	0.16667	0.0
0.11291	1	12.2	0.96667	1.0
0.08619	0	13.0	0.0	1.0
0.15781	0	13.9	0.33333	1.0
0.09985	0	12.9	0.83333	0.0
0.08012	0	13.1	0.2	0.0
0.08418	0	13.4	0.6	1.0
0.08936	0	13.0	0.63333	0.0
0.10508	0	13.0	0.53333	0.0
0.05473	0	13.5	0.03333	0.0
0.13136	0	13.3	0.53333	1.0
0.16615	1	12.4	0.76667	0.0
0.05464	0	14.2	0.13333	1.0
0.11164	0	13.6	0.53333	1.0
0.10943	0	12.7	0.8	0.0
0.15455	0	10.6	0.9	0.0
0.0884	0	13.7	0.5	0.0
0.10293	1	9.0	0.63333	0.0
0.07498	0	12.7	0.56667	0.0
0.07604	0	12.9	0.1	0.0
0.10871	0	5.0	0.76667	0.0
0.09524	0	13.3	0.16667	1.0
0.06871	0	12.9	0.73333	0.0
0.11766	0	12.9	0.76667	1.0
0.0666	0	13.6	0.16667	1.0
0.14132	0	7.2	0.96667	1.0
0.08028	0	12.7	0.13333	1.0
0.07955	1	0.9	0.66667	1.0
0.08556	0	13.0	0.3	0.0
0.069	0	13.0	0.03333	0.0
0.15654	0	12.9	0.83333	1.0
0.04932	0	12.8	0.6	1.0
0.06561	0	13.0	0.03333	1.0
0.14033	0	13.0	0.7	1.0
0.08856	0	14.1	0.46667	0.0
0.08055	0	13.4	0.46667	0.0
0.12567	0	13.3	0.43333	1.0
0.07145	0	12.9	0.66667	0.0
0.07832	0	13.9	0.36667	1.0
0.12036	0	13.6	0.76667	0.0
0.05258	0	12.7	0.13333	0.0
0.08743	0	12.8	0.16667	1.0
0.06984	0	14.1	0.03333	1.0
0.05364	0	12.8	0.43333	0.0
0.13928	0	12.7	0.93333	1.0
0.07271	0	13.1	0.66667	0.0
0.07965	0	12.8	0.16667	1.0
0.13277	0	13.1	1.0	0.0
0.09443	0	14.3	0.4	1.0
0.09314	0	14.1	0.96667	0.0
0.11776	0	8.9	0.9	1.0
0.09197	0	13.0	0.3	1.0
0.10058	0	13.6	0.03333	0.0
0.11943	0	13.4	0.4	0.0
0.169	0	13.0	0.6	0.0
0.04896	0	13.4	0.4	1.0
0.05624	0	13.3	0.06667	1.0
0.04956	0	12.9	0.0	1.0
0.08325	0	14.2	0.26667	0.0
0.0888	0	13.3	0.26667	1.0
0.08788	0	12.9	0.1	0.0
0.08129	0	12.8	0.46667	0.0
0.07749	0	13.6	0.6	1.0
0.0775	0	13.6	0.9	0.0
0.06144	0	12.7	0.3	0.0
0.09441	0	13.3	0.23333	0.0
0.10062	0	13.2	0.86667	1.0
0.1006	0	13.1	0.36667	1.0
0.15731	0	4.6	0.9	0.0
0.08363	0	13.1	0.16667	1.0
0.05632	0	12.9	0.16667	0.0
0.09734	0	14.5	0.43333	0.0
0.0911	0	13.4	0.36667	0.0
0.04829	1	1.4	0.1	0.0
0.09576	0	13.1	0.16667	0.0
0.07032	0	14.0	0.06667	1.0
0.09135	0	12.7	0.66667	0.0
0.06672	1	7.0	0.56667	0.0
0.0429	0	12.8	0.33333	0.0
0.10447	0	13.2	0.76667	0.0
0.13769	0	12.8	0.66667	0.0
0.12629	0	14.3	0.73333	1.0
0.09407	0	12.8	0.63333	0.0
0.07998	0	12.7	0.4	1.0
0.05368	0	13.3	0.2	0.0
0.11007	0	13.2	1.0	0.0
0.1344	0	13.3	0.9	1.0
0.08814	0	13.0	0.5	1.0
0.10703	0	13.4	0.3	1.0
0.05497	0	13.2	0.16667	1.0
0.06138	0	13.4	0.66667	1.0
0.07816	0	12.9	0.46667	0.0
0.06944	0	13.1	0.33333	0.0
0.04566	1	3.9	0.3	0.0
0.05666	0	13.2	0.03333	0.0
0.09643	0	13.1	0.86667	0.0
0.06443	0	13.7	0.13333	0.0
0.12732	0	8.8	0.6	0.0
0.10913	0	14.4	0.13333	1.0
0.09983	0	13.7	0.3	0.0
0.07923	0	12.9	0.3	0.0
0.1073	0	12.7	0.9	0.0
0.1139	0	13.2	0.86667	1.0
0.12694	0	13.8	0.73333	0.0
0.08631	0	13.5	0.63333	0.0
0.11185	0	12.7	0.63333	1.0
0.09712	0	12.7	0.76667	0.0
0.13712	1	4.2	0.9	0.0
0.12904	0	13.6	0.7	1.0
0.05658	0	13.0	0.06667	1.0
0.07966	0	13.5	0.66667	0.0
0.11462	0	14.1	0.36667	1.0
0.10989	0	13.3	0.93333	1.0
0.10799	1	2.7	0.3	0.0
0.15297	0	14.1	0.76667	1.0
0.05665	0	13.0	0.13333	0.0
0.09673	1	13.8	0.6	0.0
0.11468	0	12.8	0.7	1.0
0.05909	0	12.8	0.13333	1.0
0.11323	1	1.6	0.66667	1.0
0.06945	0	7.1	0.9	1.0
0.08659	0	14.4	0.4	0.0
0.14649	0	13.2	0.73333	0.0
0.07668	0	13.3	0.53333	0.0
0.09747	0	13.1	0.06667	1.0
0.07708	0	13.3	0.0	0.0
0.13396	0	13.2	0.7	1.0
0.09947	0	4.6	0.93333	1.0
0.07327	0	10.7	0.86667	0.0
0.0454	0	12.8	0.5	0.0
0.18462	0	13.5	0.13333	0.0
0.15261	0	13.1	0.76667	1.0
0.10142	0	13.4	0.7	1.0
0.07258	0	12.8	0.23333	1.0
0.10553	0	12.8	0.46667	1.0
0.11969	0	14.4	0.93333	0.0
0.11974	0	13.2	0.83333	1.0
0.08925	0	13.4	0.73333	1.0
0.07554	0	14.3	0.06667	0.0
0.20152	0	13.2	0.76667	1.0
0.07706	0	13.7	0.2	1.0
0.04805	0	12.8	0.43333	1.0
0.12833	0	13.0	0.6	0.0
0.07836	0	13.6	0.23333	0.0
0.07993	0	6.7	0.33333	0.0
0.11196	1	9.2	0.63333	0.0
0.12201	0	13.7	0.26667	0.0
0.11303	0	10.8	0.7	1.0
0.12664	0	13.2	0.7	1.0
0.06652	0	12.8	0.23333	0.0
0.13609	0	14.3	0.76667	0.0
0.07199	0	13.4	0.66667	1.0
0.08869	0	13.2	0.1	1.0
0.12361	0	13.6	0.13333	0.0
0.13774	0	0.3	0.73333	1.0
0.07907	0	13.3	0.23333	0.0
0.09749	0	13.6	0.4	1.0
0.09038	0	12.7	0.73333	0.0
0.09689	0	12.7	0.3	1.0
0.13463	0	13.1	0.7	0.0
0.13489	0	13.1	0.2	1.0
0.13443	0	13.4	0.83333	1.0
0.10403	1	5.8	0.56667	0.0
0.07806	0	13.7	0.1	0.0
0.14452	0	13.1	0.76667	0.0
0.05889	0	13.4	0.06667	1.0
0.14697	0	13.4	0.8	0.0
0.11885	0	13.2	0.66667	1.0
0.0465	0	12.8	0.53333	0.0
0.11568	1	4.3	0.53333	1.0
0.10458	1	11.6	0.86667	1.0
0.04941	0	14.3	0.03333	1.0
0.12153	0	13.1	0.7	0.0
0.11686	0	12.7	0.7	0.0
0.06995	0	13.3	0.3	0.0
0.10538	0	13.8	0.56667	0.0
0.12698	1	5.0	0.23333	1.0
0.12566	0	13.3	0.5	0.0
0.08423	0	6.9	0.6	0.0
0.15616	0	13.3	0.8	1.0
0.08749	0	14.1	0.46667	0.0
0.05664	0	12.9	0.16667	0.0
0.06928	0	13.3	0.83333	0.0
0.07993	0	12.8	0.93333	0.0
0.13535	0	13.3	0.5	0.0
0.15787	1	1.8	0.73333	1.0
0.17567	0	12.7	1.0	1.0
0.08704	0	12.9	0.66667	0.0
0.07044	0	13.2	0.33333	0.0
0.07052	0	13.0	0.13333	1.0
0.10299	1	10.5	0.36667	0.0
0.13796	0	13.4	0.66667	0.0
0.07142	0	12.9	0.36667	0.0
0.13822	1	0.5	0.66667	1.0
0.0463	1	10.2	0.26667	1.0
0.10293	0	12.7	0.53333	1.0
0.11239	0	13.3	0.46667	1.0
0.13795	0	12.7	0.5	1.0
0.15275	0	13.4	0.73333	0.0
0.08973	0	13.1	0.86667	1.0
0.05878	0	12.8	0.36667	0.0
0.06303	0	12.7	0.03333	0.0
0.12974	0	13.3	0.76667	0.0
0.10295	0	14.4	0.23333	1.0
0.07433	0	12.7	0.33333	1.0
0.09361	0	13.2	0.93333	1.0
0.11876	0	13.0	0.76667	0.0
0.05236	0	13.2	0.26667	1.0
0.14799	0	12.8	0.83333	0.0
0.14512	0	12.7	0.86667	0.0
0.06846	0	12.8	0.33333	1.0
0.14387	1	11.2	0.46667	0.0
0.09211	0	13.3	0.06667	1.0
0.08513	0	14.3	0.43333	0.0
0.11199	0	12.9	0.83333	1.0
0.08465	0	13.6	0.93333	1.0
0.15864	0	8.3	0.9	0.0
0.07904	1	1.1	0.2	1.0
0.13741	0	14.0	0.6	1.0
0.0597	0	13.0	0.43333	0.0
0.14875	0	12.7	0.93333	0.0
0.15157	0	13.1	0.76667	0.0
0.04856	0	13.6	0.43333	0.0
0.12382	0	13.0	0.56667	1.0
0.1215	0	13.5	0.83333	0.0
0.10982	0	13.5	0.73333	0.0
0.13273	0	13.3	0.3	1.0
0.10118	0	13.2	0.43333	0.0
0.12439	0	13.4	0.76667	1.0
0.08914	0	14.0	0.03333	1.0
0.14017	0	12.7	0.93333	0.0
0.11155	0	13.3	0.96667	1.0
0.11752	0	12.8	0.83333	1.0
0.06628	0	12.7	0.23333	0.0
0.10256	0	14.5	0.3	1.0
0.12422	0	13.4	0.46667	0.0
0.10483	0	13.3	0.53333	1.0
0.10673	0	13.4	0.5	1.0
0.12639	0	11.1	0.73333	1.0
0.12812	0	13.2	0.66667	0.0
0.14365	0	12.7	0.76667	1.0
0.0917	0	12.8	0.36667	1.0
0.09696	0	12.8	0.2	1.0
0.06215	0	12.8	0.96667	0.0
0.07031	0	13.0	0.56667	1.0
0.12308	0	13.3	0.5	1.0
0.10616	0	13.8	0.6	0.0
0.12362	0	13.4	0.16667	1.0
0.10136	0	13.7	0.9	0.0
0.09322	0	12.9	0.66667	1.0
0.07123	0	13.6	0.46667	1.0
0.12296	0	13.5	0.76667	1.0
0.09015	0	13.3	0.56667	0.0
0.06868	0	13.6	0.4	0.0
0.08252	1	9.4	0.7	1.0
0.13845	0	12.8	0.8	1.0
0.12226	0	12.8	0.4	1.0
0.11922	0	13.1	0.63333	1.0
0.12351	1	0.9	0.86667	1.0
0.1216	1	12.9	0.93333	0.0
0.10862	0	13.1	0.06667	1.0
0.14743	0	11.0	0.83333	1.0
0.06624	0	13.3	0.3	0.0
0.08358	0	12.8	0.36667	1.0
0.1222	0	12.7	0.56667	0.0
0.06173	0	13.4	0.43333	1.0
0.09242	0	14.0	0.13333	1.0
0.07885	0	12.8	0.26667	0.0
0.04159	0	13.5	0.16667	1.0
0.15208	0	12.9	0.5	0.0
0.11	1	12.6	0.8	0.0
0.14068	0	12.8	0.43333	1.0
0.04877	0	13.3	0.06667	0.0
0.12514	0	12.9	0.76667	1.0
0.08611	1	3.7	0.06667	1.0
0.08641	0	13.4	0.76667	0.0
0.16314	0	13.1	0.9	1.0
0.088	0	13.1	0.23333	1.0
0.15998	0	13.9	0.93333	0.0
0.08071	0	12.7	0.66667	1.0
0.08143	0	12.8	0.86667	1.0
0.07989	0	12.7	0.03333	0.0
0.13763	0	12.8	0.7	0.0
0.08085	0	6.4	0.36667	1.0
0.1204	0	12.9	0.93333	1.0
0.0621	0	13.1	0.4	0.0
0.12685	0	13.6	0.5	0.0
0.14254	0	10.8	0.63333	1.0
0.11919	0	13.5	0.2	1.0
0.13959	0	13.3	0.83333	1.0
0.07966	0	14.1	0.33333	1.0
0.10052	0	13.7	0.76667	1.0
0.11525	0	14.4	0.13333	0.0
0.11772	0	13.8	0.56667	1.0
0.13329	0	12.9	0.86667	1.0
0.10569	0	13.0	0.53333	1.0
0.06996	0	12.7	0.2	0.0
0.04631	0	12.7	0.26667	0.0
0.10629	0	13.0	0.43333	1.0
0.11186	0	14.0	0.06667	0.0
0.14211	0	14.0	0.86667	0.0
0.13371	0	13.3	0.6	0.0
0.17416	1	3.0	0.76667	0.0
0.1312	0	12.9	0.63333	0.0
0.05237	0	12.8	0.1	0.0
0.05697	0	12.9	0.4	1.0
0.09365	0	12.9	0.66667	1.0
0.12546	0	13.7	0.63333	0.0
0.07286	0	12.7	0.2	1.0
0.0797	0	12.7	0.2	0.0
0.14747	0	12.7	0.73333	1.0
0.07184	1	5.1	0.36667	0.0
0.1046	0	13.7	0.8	1.0
0.0763	0	11.1	0.23333	1.0
0.09886	0	12.7	0.66667	0.0
0.08708	1	5.3	0.83333	0.0
0.09731	0	14.2	0.06667	1.0
0.06868	0	13.3	0.2	0.0
0.0944	0	14.0	0.26667	0.0
0.08993	0	14.0	0.23333	0.0
0.16894	1	12.0	0.86667	0.0
0.12803	0	12.8	0.8	1.0
0.15536	0	12.9	0.9	1.0
0.11043	0	13.0	0.73333	0.0
0.1282	0	13.0	0.66667	0.0
0.1033	0	14.0	0.6	0.0
0.13835	0	13.4	0.76667	0.0
0.10389	0	12.9	0.73333	0.0
0.09291	0	13.2	0.03333	1.0
0.14598	0	14.4	0.56667	0.0
0.13736	0	13.0	0.46667	1.0
0.05051	0	14.2	0.03333	0.0
0.06747	0	12.3	0.23333	0.0
0.05484	0	12.7	0.06667	1.0
0.0921	0	12.8	0.16667	1.0
0.10872	0	12.8	0.33333	1.0
0.08133	0	13.8	0.53333	0.0
0.06637	0	13.0	0.03333	1.0
0.08832	0	13.2	0.66667	1.0
0.06857	0	14.0	0.2	0.0
0.07112	1	2.9	0.73333	0.0
0.07525	0	13.3	0.83333	1.0
0.10579	0	14.1	0.5	1.0
0.10276	0	12.8	0.73333	0.0
0.11943	0	13.2	0.7	1.0
0.07507	1	13.7	0.13333	1.0
0.08902	0	13.6	0.4	1.0
0.08982	0	12.8	0.56667	0.0
0.13813	1	1.7	0.73333	0.0
0.08698	0	13.4	0.6	1.0
0.16967	0	13.2	0.93333	1.0
0.0965	0	13.9	0.66667	0.0
0.08125	0	11.2	0.96667	0.0
0.07789	0	12.7	0.2	1.0
0.14216	1	12.5	0.96667	1.0
0.11864	0	12.9	0.56667	0.0
0.08948	0	13.9	0.03333	1.0
0.077	0	13.7	0.03333	0.0
0.10826	0	13.0	0.7	0.0
0.05135	0	13.0	0.03333	0.0
0.09318	0	13.3	0.56667	1.0
0.11915	0	13.3	0.73333	1.0
0.05347	0	13.7	0.16667	1.0
0.12059	0	13.5	0.8	0.0
0.05873	0	12.7	0.26667	1.0
0.07827	0	13.0	0.03333	1.0
0.14344	0	13.6	0.53333	1.0
0.09547	0	12.8	0.06667	0.0
0.0976	0	12.9	0.13333	0.0
0.19248	0	11.0	0.66667	1.0
0.11183	0	13.0	0.83333	1.0
0.14173	0	13.4	0.96667	0.0
0.1125	0	12.2	0.66667	1.0
0.11788	1	4.5	0.56667	0.0
0.08155	0	13.1	0.46667	1.0
0.05114	0	13.3	0.36667	0.0
0.11514	0	13.2	0.73333	0.0
0.12122	0	13.0	0.46667	0.0
0.04932	0	14.0	0.1	1.0
0.04192	0	13.8	0.03333	0.0
0.05777	0	13.6	0.4	0.0
0.06131	0	13.1	0.2	1.0
0.11183	0	13.9	0.93333	0.0
0.10066	1	11.6	0.4	1.0
0.0598	0	13.1	0.33333	0.0
0.06229	0	13.6	0.2	0.0
0.1276	0	13.6	0.63333	0.0
0.11662	0	13.0	0.86667	1.0
0.05025	0	14.4	0.03333	0.0
0.04773	0	14.0	0.26667	0.0
0.10595	0	13.4	0.36667	1.0
0.0604	0	13.1	0.3	0.0
0.12865	0	13.6	0.96667	1.0
0.1295	0	14.0	0.86667	1.0
0.12999	0	13.3	0.7	1.0
0.12859	0	13.1	0.83333	1.0
0.06448	0	13.4	0.53333	0.0
0.12807	0	8.4	0.1	1.0
0.06938	0	12.8	0.03333	0.0
0.11481	0	12.9	0.3	0.0
0.06324	0	14.3	0.06667	1.0
0.17839	0	0.9	0.8	1.0
0.1036	0	13.0	0.06667	1.0
0.11825	0	12.7	0.8	0.0
0.0747	0	12.7	0.1	1.0
0.13884	0	14.1	0.7	0.0
0.12345	0	13.3	0.63333	0.0
0.13931	0	12.7	0.76667	1.0
0.06715	0	14.5	0.23333	1.0
0.1355	0	12.9	0.86667	1.0
0.06386	0	14.0	0.43333	0.0
0.11308	0	13.1	0.76667	0.0
0.07858	0	13.0	0.63333	0.0
0.10669	0	12.7	0.56667	1.0
0.07231	0	12.8	0.3	1.0
0.0752	0	13.0	0.46667	0.0
0.07978	0	12.7	0.46667	0.0
0.11332	0	13.2	0.1	0.0
0.14336	0	13.7	0.96667	1.0
0.10487	0	12.7	0.93333	0.0
0.13204	0	4.2	0.83333	1.0
0.16057	0	12.9	0.76667	0.0
0.05118	0	13.3	0.1	1.0
0.0488	0	4.9	0.23333	0.0
0.08296	0	13.1	0.63333	0.0
0.10316	0	13.3	0.86667	0.0
0.07548	0	12.7	0.6	1.0
0.08181	0	13.0	0.2	1.0
0.12641	0	13.3	0.9	1.0
0.1129	0	12.7	0.66667	1.0
0.11905	1	5.2	0.66667	0.0
0.0862	0	12.8	0.8	0.0
0.10782	0	13.1	0.26667	1.0
0.11939	0	12.8	0.7	0.0
0.12808	0	14.0	0.86667	1.0
0.0817	0	13.3	0.53333	0.0
0.08004	0	13.4	0.3	0.0
0.06965	0	13.8	0.36667	1.0
0.13234	0	14.3	0.96667	1.0
0.05416	0	13.0	0.7	0.0
0.12763	0	13.8	0.7	1.0
0.15533	1	9.3	0.86667	1.0
0.12614	0	9.1	0.7	1.0
0.11196	0	13.6	0.53333	0.0
0.07622	1	3.7	0.8	1.0
0.10399	0	7.6	0.7	1.0
0.0709	0	12.9	0.1	0.0
0.18157	0	13.7	0.66667	1.0
0.15347	0	14.3	0.8	1.0
0.10276	1	7.2	0.76667	1.0
0.08941	0	13.2	0.46667	0.0
0.07887	0	14.3	0.2	0.0
0.06382	0	13.6	0.4	1.0
0.09859	0	6.2	0.7	1.0
0.10322	0	14.1	0.36667	1.0
0.10762	0	12.8	0.9	0.0
0.09816	0	13.3	0.5	0.0
0.07919	0	13.0	0.56667	0.0
0.10969	0	13.0	0.8	1.0
0.09483	0	13.8	0.6	1.0
0.09299	1	1.2	0.23333	0.0
0.06855	0	14.3	0.7	0.0
0.07451	0	14.3	0.1	0.0
0.1783	0	13.4	0.86667	1.0
0.10533	0	12.9	0.9	0.0
0.13001	0	13.0	0.93333	0.0
0.11582	0	13.0	0.4	1.0
0.07405	0	13.5	0.6	1.0
0.17081	0	12.9	0.7	0.0
0.10581	1	2.7	0.33333	0.0
0.11697	0	13.4	0.66667	0.0
0.09126	0	14.4	0.23333	1.0
0.09785	0	12.9	0.86667	0.0
0.10399	0	12.8	0.56667	0.0
0.09481	0	12.7	0.76667	1.0
0.0602	0	13.3	0.46667	0.0
0.14802	0	11.1	0.96667	1.0
0.05861	0	12.8	0.23333	0.0
0.05665	0	13.8	0.13333	1.0
0.04092	0	13.2	0.03333	0.0
0.12438	0	12.6	0.93333	0.0
0.06858	0	14.5	0.16667	0.0
0.1448	0	9.0	0.93333	1.0
0.06484	0	12.9	0.4	0.0
0.03347	1	6.8	0.1	0.0
0.11286	0	13.1	0.7	0.0
0.15968	0	14.1	0.63333	0.0
0.11266	1	3.8	0.76667	0.0
0.17764	0	4.1	1.0	1.0
0.04128	0	13.2	0.36667	1.0
0.09814	0	12.7	0.8	0.0
0.18558	0	14.3	0.93333	0.0
0.10223	0	12.7	0.33333	0.0
0.04611	0	13.8	0.3	1.0
0.10578	0	12.9	0.9	1.0
0.10424	0	13.4	0.76667	0.0
0.12052	0	13.8	0.53333	0.0
0.1233	0	13.2	0.4	1.0
0.04503	0	12.8	0.46667	0.0
0.09121	1	1.4	0.63333	1.0
0.10299	0	13.5	0.3	0.0
0.12782	0	13.4	0.76667	0.0
0.07719	0	13.1	0.53333	0.0
0.13223	0	13.6	0.56667	0.0
0.15609	0	12.8	0.9	1.0
0.12251	0	13.0	0.83333	0.0
0.08455	0	13.7	0.13333	0.0
0.07419	0	13.0	0.53333	0.0
0.11859	0	4.4	0.93333	1.0
0.10007	0	12.8	0.4	0.0
0.1026	0	13.4	0.73333	0.0
0.09036	0	13.4	0.53333	1.0
0.06481	0	14.0	0.43333	0.0
0.11517	0	13.4	0.83333	0.0
0.11541	0	14.0	0.66667	0.0
0.07816	1	8.2	0.86667	0.0
0.05567	0	14.1	0.2	0.0
0.0598	0	14.5	0.4	0.0
0.12136	0	13.4	0.93333	1.0
0.10561	0	12.7	0.56667	0.0
0.10034	0	13.3	0.36667	1.0
0.09473	0	12.8	0.66667	1.0
0.10746	0	12.8	0.76667	0.0
0.16856	0	12.9	0.9	1.0
0.11105	0	12.7	0.7	0.0
0.12695	0	12.7	0.73333	0.0
0.13579	0	12.7	0.53333	0.0
0.0821	0	12.7	0.5	0.0
0.05689	0	12.9	0.4	0.0
0.09223	0	12.8	0.7	0.0
0.08579	1	2.7	0.6	0.0
0.15777	0	5.9	0.76667	1.0
0.09892	0	12.8	0.76667	0.0
0.11643	0	12.8	1.0	0.0
0.06576	0	13.7	0.1	1.0
0.1109	1	2.7	0.9	0.0
0.11982	0	12.7	0.23333	0.0
0.1292	0	12.9	0.83333	1.0
0.09916	0	12.8	0.9	1.0
0.14963	1	5.6	0.66667	1.0
0.10543	0	13.4	0.6	0.0
0.09125	0	13.0	0.6	0.0
0.08951	0	13.0	0.66667	0.0
0.11032	0	14.3	0.23333	1.0
0.11705	0	14.5	0.53333	1.0
0.09287	0	13.2	0.66667	1.0
0.06652	0	13.8	0.5	1.0
0.10601	0	5.7	0.6	0.0
0.11028	0	12.9	0.76667	1.0
0.09969	1	7.6	0.23333	0.0
0.11463	0	13.3	0.76667	0.0
0.12002	0	12.9	0.8	0.0
0.08225	0	13.6	0.46667	0.0
0.11011	0	12.9	0.76667	1.0
0.09933	0	3.8	0.56667	0.0
0.06903	0	13.6	0.56667	0.0
0.06545	0	13.4	0.13333	0.0
0.09655	0	12.7	0.76667	0.0
0.11605	0	12.8	0.6	0.0
0.12512	0	13.5	0.16667	0.0
0.13087	0	12.8	0.53333	1.0
0.07351	0	9.4	0.8	0.0
0.079	0	13.0	0.2	1.0
0.07549	0	12.7	0.63333	0.0
0.13444	0	13.0	0.9	0.0
0.08277	0	13.2	0.63333	0.0
0.16661	0	13.1	0.93333	1.0
0.12904	0	13.6	0.56667	0.0
0.12282	0	13.0	0.96667	0.0
0.1081	0	12.8	0.76667	0.0
0.06599	0	14.2	0.46667	0.0
0.13416	0	13.3	0.8	1.0
0.16574	0	13.0	0.73333	1.0
0.09134	0	13.4	0.43333	0.0
0.05093	0	13.0	0.4	1.0
0.09965	0	12.9	0.4	1.0
0.12178	0	13.9	0.86667	1.0
0.07647	0	13.1	0.56667	0.0
0.09683	0	12.7	0.7	1.0
0.10976	0	14.0	0.66667	1.0
0.1308	0	13.3	0.83333	0.0
0.10985	0	13.3	0.7	1.0
0.10186	0	13.3	0.6	0.0
0.08264	0	13.7	0.4	1.0
0.1183	0	12.8	0.9	1.0
0.1506	0	13.1	0.46667	0.0
0.06967	0	13.5	0.73333	0.0
0.10517	0	13.6	0.46667	0.0
0.08611	0	13.0	0.33333	1.0
0.11388	1	9.2	0.7	1.0
0.07314	0	13.4	0.26667	1.0
0.13894	1	4.0	0.93333	0.0
0.08975	0	13.3	0.5	0.0
0.17082	0	13.3	0.96667	1.0
0.09889	0	12.8	0.73333	0.0
0.08372	0	12.8	0.33333	0.0
0.16323	0	13.1	0.83333	1.0
0.1037	0	12.9	0.33333	1.0
0.10441	0	13.6	0.9	1.0
0.09052	0	13.7	0.06667	1.0
0.1014	0	14.5	0.2	0.0
0.11462	0	12.7	0.46667	0.0
0.07463	0	13.0	0.36667	0.0
0.07038	0	13.7	0.2	1.0
0.06965	0	12.7	0.1	0.0
0.05763	0	12.7	0.23333	1.0
0.12173	0	13.1	0.56667	0.0
0.07587	0	12.7	0.4	0.0
0.1219	0	13.4	0.3	1.0
0.06287	0	13.6	0.13333	0.0
0.12639	0	13.7	0.53333	0.0
0.09769	0	13.5	0.46667	1.0
0.1184	0	13.5	0.7	1.0
0.03972	0	12.9	0.1	0.0
0.16937	0	14.2	0.36667	1.0
0.15551	0	12.8	0.96667	0.0
0.10907	0	12.9	0.43333	0.0
0.09628	0	13.2	0.76667	0.0
0.08956	0	13.0	0.0	0.0
0.05246	0	14.4	0.3	1.0
0.09553	0	14.4	0.16667	0.0
0.06748	0	13.8	0.23333	1.0
0.06157	0	13.7	0.63333	0.0
0.11828	0	13.2	0.63333	1.0
0.11696	1	1.4	0.96667	0.0
0.12179	0	13.3	0.8	0.0
0.09076	0	14.4	0.26667	0.0
0.16827	0	12.8	0.9	0.0
0.05451	0	13.3	0.16667	0.0
0.08486	0	13.3	0.06667	0.0
0.11692	0	13.3	0.56667	0.0
0.08404	0	13.8	0.5	1.0
0.09022	0	13.4	0.1	1.0
0.08184	1	1.2	0.4	0.0
0.05383	0	12.8	0.1	1.0
0.12595	0	12.9	0.73333	0.0
0.10838	0	13.6	0.3	1.0
0.07913	0	13.6	0.33333	1.0
0.06893	0	13.2	0.5	0.0
0.14054	0	13.4	0.9	0.0
0.16278	0	13.0	0.7	1.0
0.09363	0	13.6	0.56667	0.0
0.09999	0	13.9	0.36667	0.0
0.09226	0	12.9	0.6	1.0
0.07321	0	13.4	0.66667	0.0
0.13567	0	13.0	0.46667	0.0
0.08962	0	13.2	0.5	1.0
0.18486	0	12.1	0.93333	1.0
0.06371	0	12.9	0.26667	0.0
0.09266	0	13.6	0.53333	0.0
0.0843	0	13.6	0.43333	0.0
0.06695	0	13.2	0.4	0.0
0.13545	0	1.5	0.9	1.0
0.05521	0	13.7	0.06667	0.0
0.09196	0	13.4	0.46667	0.0
0.12682	0	12.7	0.6	0.0
0.08466	1	5.7	0.5	0.0
0.09764	0	13.7	0.43333	0.0
0.10078	0	13.1	0.76667	1.0
0.18961	0	14.4	0.66667	1.0
0.07005	0	13.4	0.16667	0.0
0.06064	0	13.7	0.5	1.0
0.09821	0	14.1	0.7	0.0
0.07944	0	12.8	0.73333	0.0
0.0492	0	14.5	0.13333	0.0
0.04083	1	0.8	0.4	0.0
0.07592	0	13.4	0.53333	1.0
0.10999	0	13.4	0.96667	1.0
0.12173	0	13.6	0.76667	0.0
0.15044	0	12.9	0.76667	1.0
0.08017	0	12.8	0.53333	1.0
0.15266	0	4.5	0.73333	1.0
0.13517	0	13.1	0.8	1.0
0.16887	0	13.0	0.9	1.0
0.0747	0	13.6	0.06667	0.0
0.11487	0	14.3	0.23333	0.0
0.07142	1	7.1	0.3	1.0
0.07233	0	14.3	0.03333	0.0
0.0759	0	13.3	0.93333	1.0
0.12082	0	12.9	0.76667	1.0
0.11729	1	1.5	0.53333	0.0
0.13901	0	12.9	0.76667	0.0
0.06917	0	13.1	0.23333	1.0
0.1002	0	13.1	0.7	0.0
0.07587	0	13.3	0.26667	0.0
0.08037	0	2.6	0.56667	1.0
0.10249	0	13.7	0.8	1.0
0.07207	0	13.3	0.26667	1.0
0.06073	0	14.0	0.13333	1.0
0.10479	0	14.0	0.73333	1.0
0.05766	0	12.9	0.46667	0.0
0.11047	0	13.4	0.7	0.0
0.09079	0	13.4	0.4	0.0
0.06216	0	12.9	0.36667	0.0
0.12453	0	13.3	0.66667	0.0
0.07017	0	13.2	0.4	0.0
0.0841	1	12.3	0.66667	0.0
0.07757	0	13.4	0.33333	1.0
0.12738	0	13.4	0.63333	0.0
0.12516	0	13.7	0.86667	0.0
0.09167	0	14.0	0.43333	0.0
0.07545	0	13.5	0.66667	0.0
0.08848	0	12.7	0.8	0.0
0.06122	0	13.0	0.2	0.0
0.06718	0	13.2	0.36667	0.0
0.15686	0	13.7	0.93333	1.0
0.0586	0	12.8	0.66667	1.0
0.11662	0	12.9	0.83333	0.0
0.0718	0	13.2	0.86667	0.0
0.04523	0	12.8	0.33333	0.0
0.08244	0	13.3	0.7	0.0
0.10042	0	13.0	0.8	1.0
0.13096	1	0.3	0.86667	0.0
0.08675	0	13.7	0.1	0.0
0.13562	0	12.7	0.8	0.0
0.15515	0	12.9	0.76667	1.0
0.12624	0	12.8	0.93333	0.0
0.06377	0	13.1	0.26667	0.0
0.09881	0	12.9	0.96667	0.0
0.11112	0	12.7	0.56667	1.0
0.12037	0	12.8	0.63333	0.0
0.09661	0	13.7	0.4	0.0
0.10553	0	13.0	0.76667	0.0
0.1366	0	12.7	0.7	1.0
0.11821	0	13.0	0.7	1.0
0.08289	0	12.7	0.6	0.0
0.08837	0	13.4	0.2	0.0
0.12373	0	13.3	0.33333	0.0
0.16267	0	2.9	0.73333	0.0
0.11921	0	13.7	0.73333	0.0
0.14024	0	14.1	0.76667	0.0
0.11235	0	13.5	0.03333	1.0
0.10767	1	2.6	0.76667	0.0
0.05897	0	12.7	0.5	0.0
0.07867	0	13.1	0.5	1.0
0.05826	0	12.8	0.16667	0.0
0.14943	0	12.9	0.8	1.0
0.08377	0	12.8	0.4	0.0
0.06164	0	12.8	0.06667	1.0
0.12794	1	0.4	0.7	0.0
0.10824	0	12.8	0.63333	1.0
0.07014	0	13.3	0.03333	0.0
0.13212	0	12.8	0.76667	0.0
0.1393	0	13.4	0.4	1.0
0.13751	0	13.1	0.43333	0.0
0.04784	0	12.8	0.26667	0.0
0.11025	0	9.4	0.43333	1.0
0.12302	0	13.9	0.7	0.0
0.09419	0	12.7	0.66667	0.0
0.10403	0	13.1	0.6	0.0
0.06894	0	14.0	0.0	1.0
0.1096	0	12.8	0.66667	0.0
0.15063	0	4.9	0.86667	0.0
0.16505	0	13.0	0.96667	0.0
0.09174	0	13.4	0.36667	0.0
0.07956	1	9.2	0.8	0.0
0.12079	0	14.0	0.3	0.0
0.08385	0	13.0	0.43333	0.0
0.16062	0	13.0	0.83333	1.0
0.13051	0	13.6	0.66667	0.0
0.08827	0	13.7	0.33333	0.0
0.12127	0	12.8	0.66667	0.0
0.05968	0	13.9	0.3	0.0
0.09383	0	14.5	0.36667	0.0
0.11083	1	2.8	0.7	0.0
0.14675	0	13.7	0.86667	0.0
0.04863	0	12.8	0.23333	0.0
0.10509	0	13.0	0.4	1.0
0.05615	0	14.1	0.03333	1.0
0.13662	1	2.0	0.83333	1.0
0.12782	1	1.2	0.7	1.0
0.12577	0	11.2	0.66667	1.0
0.13637	0	12.8	0.93333	1.0
0.08846	0	13.7	0.36667	1.0
0.06962	0	13.4	0.06667	0.0
0.11025	0	13.4	0.13333	0.0
0.0946	1	7.0	0.93333	0.0
0.09374	0	13.5	0.33333	0.0
0.14727	0	13.3	0.66667	1.0
0.11589	0	13.2	0.83333	1.0
0.12758	0	13.7	0.73333	0.0
0.13373	1	10.1	0.83333	1.0
0.14114	0	12.7	0.6	1.0
0.11503	0	13.3	0.53333	1.0
0.06619	0	13.2	0.66667	0.0
0.14646	0	13.1	0.0	1.0
0.15793	0	12.7	0.73333	0.0
0.0425	0	12.8	0.0	0.0
0.16134	0	12.8	0.83333	1.0
0.10058	0	12.7	0.63333	0.0
0.05988	0	12.9	0.03333	0.0
0.06265	0	13.3	0.03333	1.0
0.1047	0	13.0	0.66667	0.0
0.12147	0	13.2	0.63333	0.0
0.12318	0	13.3	0.66667	0.0
0.13732	0	13.3	0.16667	1.0
0.07169	0	13.8	0.33333	1.0
0.13629	0	4.0	0.93333	0.0
0.12921	0	13.0	0.56667	0.0
0.06182	0	13.3	0.2	1.0
0.1273	0	12.8	0.26667	1.0
0.10411	0	14.1	0.46667	1.0
0.17019	0	13.0	0.66667	0.0
0.16101	0	12.1	0.73333	1.0
0.09313	0	13.0	0.33333	1.0
0.12576	0	12.8	0.66667	0.0
0.09691	0	13.8	0.4	1.0
0.06313	0	13.3	0.16667	1.0
0.08496	0	13.2	0.13333	0.0
0.18593	0	1.4	0.43333	1.0
0.11677	0	13.7	0.4	0.0
0.08517	0	13.3	0.53333	1.0
0.08097	0	14.2	0.63333	0.0
0.11196	0	13.3	0.6	1.0
0.10804	0	13.7	0.63333	1.0
0.13232	0	13.4	0.9	0.0
0.09674	0	14.0	0.3	1.0
0.07103	0	12.9	0.13333	1.0
0.11647	0	13.9	0.7	0.0
0.08928	0	13.3	0.16667	1.0
0.13014	0	13.9	0.46667	0.0
0.09266	0	12.7	0.8	1.0
0.14089	1	5.3	0.46667	1.0
0.03215	0	12.7	0.0	1.0
0.11558	0	14.0	0.9	0.0
0.06967	0	13.2	0.0	0.0
0.1009	0	13.2	0.66667	1.0
0.06192	0	14.1	0.1	0.0
0.09992	1	1.6	0.73333	0.0
0.14797	0	13.1	0.76667	0.0
0.13178	0	13.3	0.76667	1.0
0.09947	0	12.9	0.33333	0.0
0.0811	0	13.6	0.5	0.0
0.08185	0	13.5	0.16667	1.0
0.10542	0	13.0	0.03333	0.0
0.06823	0	12.9	0.23333	1.0
0.11114	0	13.7	0.33333	1.0
0.08331	0	13.1	0.2	0.0
0.14432	0	14.4	0.7	1.0
0.16471	1	3.5	0.2	1.0
0.12231	0	13.0	0.7	1.0
0.16743	0	13.3	0.83333	1.0
0.15167	0	0.9	0.73333	1.0
0.15031	0	13.9	0.66667	0.0
0.0888	0	13.3	0.43333	1.0
0.089	0	14.5	0.46667	0.0
0.05817	0	13.6	0.13333	0.0
0.08375	0	14.4	0.46667	1.0
0.12105	0	14.3	0.23333	1.0
0.05732	0	12.7	0.13333	0.0
0.09992	0	13.0	0.36667	0.0
0.05923	0	13.1	0.0	1.0
0.1077	0	13.4	0.23333	1.0
0.07676	0	13.4	0.56667	0.0
0.08207	0	13.0	0.33333	0.0
0.07571	0	13.1	0.3	1.0
0.08941	0	13.1	0.46667	1.0
0.14734	0	13.0	0.8	0.0
0.14082	0	13.0	0.26667	0.0
0.09269	0	13.3	0.7	0.0
0.13421	0	14.0	0.83333	0.0
0.08109	0	12.7	0.93333	0.0
0.15537	0	13.0	0.43333	0.0
0.06639	1	2.7	0.53333	0.0
0.13534	0	13.0	0.5	1.0
0.0813	0	13.3	0.73333	0.0
0.06527	0	12.7	0.06667	1.0
0.07482	0	12.7	0.53333	1.0
0.10635	0	12.8	0.8	0.0
0.11685	0	13.0	0.8	1.0
0.11026	0	13.6	0.23333	0.0
0.08852	0	12.8	0.13333	1.0
0.10703	0	12.7	0.86667	0.0
0.15006	1	3.8	0.53333	1.0
0.15179	0	12.8	0.96667	1.0
0.0767	0	14.0	0.03333	0.0
0.17562	1	6.6	0.73333	1.0
0.12364	0	13.0	0.76667	1.0
0.08853	0	14.2	0.43333	0.0
0.12058	0	13.5	0.83333	1.0
0.10612	0	13.1	0.43333	1.0
0.10902	0	12.7	0.33333	0.0
0.11237	0	6.0	0.7	0.0
0.14313	0	13.1	0.46667	1.0
0.12351	0	13.4	0.3	0.0
0.08464	0	13.7	0.1	1.0
0.09789	0	13.1	0.36667	0.0
0.05845	0	13.4	0.4	1.0
0.06834	0	12.7	0.53333	1.0
0.07828	0	14.3	0.2	0.0
0.08299	0	13.6	0.36667	0.0
0.14459	0	12.2	0.96667	1.0
0.16494	0	12.7	0.73333	1.0
0.0844	0	13.8	0.73333	0.0
0.1022	0	13.9	0.36667	0.0
0.1156	0	13.2	0.56667	1.0
0.07307	1	5.9	0.1	0.0
0.1204	0	14.1	0.7	0.0
0.12949	0	13.7	0.9	1.0
0.06002	1	2.7	0.03333	1.0
0.08987	0	13.3	0.93333	0.0
0.0945	0	14.2	0.33333	0.0
0.14447	0	1.6	0.53333	1.0
0.10197	0	12.7	0.6	1.0
0.11102	0	12.8	0.2	0.0
0.18604	1	2.4	0.73333	1.0
0.14371	0	12.8	0.96667	1.0
0.05503	0	13.6	0.2	0.0
0.10448	0	13.4	0.86667	0.0
0.08901	0	12.7	0.96667	0.0
0.13852	0	12.8	0.8	0.0
0.09197	0	14.3	0.73333	0.0
0.11705	0	12.8	0.8	0.0
0.08253	0	13.0	0.6	0.0
0.14116	0	10.7	0.96667	1.0
0.13501	0	13.2	0.66667	0.0
0.15781	0	14.5	0.76667	0.0
0.08887	0	12.9	0.73333	0.0
0.16773	0	12.8	0.9	0.0
0.11411	0	13.0	0.73333	0.0
0.10675	0	4.1	0.83333	0.0
0.1015	0	13.5	0.33333	1.0
0.1288	0	12.8	0.86667	1.0
0.06746	0	13.5	0.26667	0.0
0.12207	0	1.7	0.83333	1.0
0.16588	0	14.3	0.8	1.0
0.13558	0	1.1	0.6	1.0
0.09648	0	14.3	0.5	0.0
0.09621	0	13.1	0.83333	0.0
0.07493	0	13.4	0.3	0.0
0.13857	0	13.6	0.83333	0.0
0.05014	0	12.7	0.06667	1.0
0.14215	1	11.9	0.8	0.0
0.09389	0	13.4	0.1	1.0
0.07443	0	13.4	0.23333	1.0
0.0784	0	13.1	0.8	0.0
0.20024	0	7.9	1.0	1.0
0.16465	0	12.7	0.63333	1.0
0.1199	0	13.5	0.8	0.0
0.09539	0	13.0	0.43333	1.0
0.07704	0	12.7	0.26667	1.0
0.11381	0	14.4	0.9	1.0
0.11468	0	9.1	0.9	1.0
0.06061	1	0.8	0.1	0.0
0.11792	0	12.8	0.56667	0.0
0.12101	0	13.3	0.8	0.0
0.11387	0	13.0	0.66667	1.0
0.06358	0	13.1	0.03333	0.0
0.08097	0	13.3	0.1	1.0
0.06244	0	13.8	0.46667	0.0
0.09778	0	14.0	0.56667	1.0
0.07991	0	12.7	0.7	0.0
0.10128	1	6.5	0.43333	1.0
0.10261	0	13.6	0.1	1.0
0.11157	0	14.0	0.86667	0.0
0.09802	0	13.4	0.6	0.0
0.10803	0	13.3	0.36667	0.0
0.06908	0	12.8	0.3	0.0
0.07176	0	12.8	0.13333	0.0
0.11448	0	13.7	0.46667	0.0
0.12469	0	13.7	0.7	0.0
0.09982	0	13.0	0.2	0.0
0.17066	0	13.6	0.66667	0.0
0.0871	0	12.9	0.33333	0.0
0.08402	0	13.4	0.73333	0.0
0.11031	0	13.7	0.73333	0.0
0.09059	0	13.6	0.63333	0.0
0.18526	0	12.8	0.8	1.0
0.07566	0	13.7	0.23333	1.0
0.06982	0	12.7	0.2	0.0
0.09549	0	13.6	0.63333	0.0
0.11383	0	13.4	0.8	0.0
0.09403	0	13.2	0.53333	0.0
0.07718	0	13.5	0.2	1.0
0.07614	0	13.4	0.66667	0.0
0.09926	0	13.2	0.7	0.0
0.11752	0	12.8	0.46667	0.0
0.07891	0	14.3	0.2	0.0
0.12125	0	13.0	0.73333	1.0
0.09926	0	13.0	0.43333	1.0
0.08498	0	13.8	0.53333	0.0
0.12333	0	14.4	0.13333	1.0
0.0636	0	13.3	0.3	0.0
0.05788	0	13.2	0.43333	1.0
0.1588	0	13.1	0.93333	1.0
0.10333	0	13.0	0.3	1.0
0.13757	0	13.0	0.83333	0.0
0.0569	0	14.0	0.3	0.0
0.05863	0	13.7	0.4	0.0
0.10391	0	14.4	0.8	0.0
0.09718	0	13.4	0.23333	0.0
0.10512	1	2.3	0.36667	0.0
0.09887	0	12.8	0.56667	0.0
0.13969	0	13.0	0.76667	1.0
0.08043	0	13.4	0.36667	0.0
0.06318	0	14.0	0.36667	0.0
0.10388	0	14.4	0.6	1.0
0.09895	0	13.0	0.23333	0.0
0.0743	0	8.6	0.6	1.0
0.04895	0	12.0	0.53333	0.0
0.15649	0	12.8	0.76667	0.0
0.07143	0	13.7	0.3	0.0
0.07623	0	12.9	0.46667	0.0
0.08145	0	12.8	0.73333	0.0
0.06812	0	13.3	0.16667	1.0
0.18155	0	7.3	0.86667	0.0
0.13555	0	4.4	0.53333	0.0
0.10469	0	13.3	0.8	1.0
0.04014	0	13.0	0.13333	0.0
0.06774	0	12.7	0.83333	1.0
0.1416	0	13.9	0.86667	0.0
0.07377	1	0.9	0.53333	0.0
0.07308	0	14.1	0.33333	1.0
0.09269	0	13.3	0.36667	0.0
0.1344	0	13.1	0.13333	0.0
0.15597	0	13.2	1.0	0.0
0.06283	0	12.7	0.5	0.0
0.17598	0	13.0	0.9	1.0
0.1168	0	7.4	0.86667	0.0
0.09862	0	13.0	0.2	0.0
0.15764	0	13.3	0.63333	1.0
0.08324	0	13.4	0.23333	1.0
0.05314	0	12.7	0.16667	0.0
0.08642	0	13.2	0.06667	0.0
0.1242	0	4.2	0.33333	0.0
0.08702	0	13.6	0.03333	1.0
0.10864	0	13.6	0.8	0.0
0.0966	0	13.5	0.63333	0.0
0.04592	0	12.9	0.0	0.0
0.11867	0	6.4	0.96667	0.0
0.06783	0	14.4	0.3	1.0
0.08914	0	13.3	0.63333	1.0
0.07056	0	13.6	0.1	0.0
0.09499	0	13.3	0.46667	1.0
0.0526	0	12.8	0.13333	1.0
0.09126	0	12.8	0.03333	0.0
0.14679	0	13.4	0.86667	0.0
0.11701	0	13.2	0.7	1.0
0.09176	0	13.4	0.43333	1.0
0.16597	0	13.4	0.76667	0.0
0.07813	0	13.3	0.2	0.0
0.11359	0	14.3	0.66667	1.0
0.14935	0	13.2	0.96667	1.0
0.0908	0	13.0	0.5	1.0
0.11022	0	13.1	0.13333	0.0
0.11234	0	14.2	0.3	0.0
0.10585	0	13.7	0.73333	1.0
0.1125	0	12.7	0.26667	1.0
0.08452	0	13.3	0.66667	1.0
0.09308	0	12.8	0.93333	0.0
0.09715	0	12.7	0.4	0.0
0.11255	0	13.0	0.9	0.0
0.12181	0	13.2	0.5	1.0
0.10266	0	13.8	0.8	0.0
0.0609	0	12.8	0.63333	0.0
0.12684	0	10.5	0.23333	1.0
0.07205	0	14.2	0.06667	0.0
0.1335	0	12.9	0.96667	0.0
0.12049	0	12.8	0.8	0.0
0.08297	0	5.0	0.7	1.0
0.12516	0	13.6	0.76667	1.0
0.10914	0	6.1	0.96667	1.0
0.06925	1	1.7	0.9	0.0
0.06704	0	13.5	0.16667	1.0
0.13279	0	13.3	0.56667	1.0
0.10161	0	13.6	0.8	1.0
0.12721	0	12.8	0.83333	0.0
0.10601	0	11.5	0.43333	1.0
0.11496	0	13.0	0.66667	0.0
0.0951	0	13.2	0.2	0.0
0.09207	0	12.8	0.5	1.0
0.08066	0	12.7	0.63333	0.0
0.07615	0	13.1	0.63333	0.0
0.08631	0	12.7	0.03333	1.0
0.09566	0	13.7	0.23333	0.0
0.05788	0	13.5	0.43333	0.0
0.06327	0	14.0	0.2	1.0
0.14951	0	11.9	0.56667	1.0
0.07644	0	12.8	0.2	1.0
0.11195	0	13.3	0.7	0.0
0.06678	0	13.3	0.36667	1.0
0.12806	0	13.6	0.66667	1.0
0.06371	0	13.2	0.03333	0.0
0.07125	0	13.3	0.53333	1.0
0.06851	0	13.4	0.33333	1.0
0.17872	0	13.1	0.96667	1.0
0.07381	0	12.9	0.06667	1.0
0.04336	0	14.3	0.26667	1.0
0.06678	0	13.0	0.16667	0.0
0.05953	0	13.4	0.36667	0.0
0.11894	0	13.4	0.43333	1.0
0.08468	0	12.7	0.76667	0.0
0.0821	0	14.4	0.03333	1.0
0.07916	0	13.2	0.33333	0.0
0.07863	0	14.5	0.46667	1.0
0.09426	0	12.9	0.23333	0.0
0.08251	0	12.8	0.53333	1.0
0.10818	0	13.1	0.73333	1.0
0.10014	0	13.6	0.33333	0.0
0.05392	0	13.4	0.16667	0.0
0.0806	0	13.4	0.56667	1.0
0.11755	0	14.5	0.6	1.0
0.09227	0	12.7	0.43333	0.0
0.13395	1	3.6	0.73333	1.0
0.03728	0	12.8	0.2	1.0
0.06807	1	11.8	0.73333	1.0
0.05361	0	12.8	0.06667	1.0
0.10713	0	12.9	0.8	0.0
0.18394	0	13.4	0.86667	1.0
0.07824	0	13.1	0.2	0.0
0.10827	0	13.1	0.66667	0.0
0.04002	0	13.7	0.16667	0.0
0.09958	0	13.4	0.8	1.0
0.10683	0	12.7	0.96667	1.0
0.07166	0	13.3	0.43333	0.0
0.09384	0	13.3	0.23333	0.0
0.10422	0	13.4	0.9	1.0
0.11357	0	9.9	0.66667	1.0
0.11449	0	13.8	0.83333	1.0
0.06425	1	2.6	0.13333	0.0
0.14172	0	14.2	0.96667	1.0
0.16882	0	0.0	0.66667	1.0
0.1332	0	12.8	0.86667	1.0
0.05574	0	13.4	0.1	0.0
0.17922	0	7.8	0.76667	0.0
0.11654	0	13.2	0.6	1.0
0.04836	0	12.8	0.13333	0.0
0.09537	0	12.7	0.53333	0.0
0.11997	0	13.3	0.66667	0.0
0.1515	0	14.2	0.96667	1.0
0.13258	0	12.8	0.63333	1.0
0.15069	0	13.3	0.7	0.0
0.10036	0	12.7	0.6	1.0
0.13628	0	13.0	0.9	0.0
0.15882	0	12.8	0.93333	1.0
0.16221	0	12.8	0.9	0.0
0.06604	0	14.0	0.16667	1.0
0.07742	0	9.7	0.83333	0.0
0.07465	0	12.8	0.43333	0.0
0.05992	0	12.7	0.4	1.0
0.14184	0	12.9	0.46667	1.0
0.06026	0	13.6	0.36667	1.0
0.15448	0	12.8	0.93333	1.0
0.07126	0	13.3	0.1	0.0
0.1228	0	13.4	0.96667	1.0
0.06498	0	13.3	0.3	0.0
0.04003	0	12.8	0.23333	0.0
0.08475	0	14.2	0.1	1.0
0.11543	0	13.6	0.63333	1.0
0.0987	0	13.0	0.7	0.0
0.07409	0	12.9	0.16667	0.0
0.05831	0	12.8	0.06667	0.0
0.12846	0	13.6	0.86667	0.0
0.11943	0	12.7	0.6	0.0
0.07132	0	13.8	0.16667	0.0
0.10917	0	12.7	0.66667	0.0
0.15158	0	12.9	0.96667	1.0
0.07173	0	13.2	0.4	1.0
0.13811	0	13.4	0.66667	1.0
0.0867	0	13.5	0.7	0.0
0.10523	0	14.3	0.46667	0.0
0.17521	0	13.4	1.0	0.0
0.0828	0	13.7	0.16667	1.0
0.15804	0	12.8	0.73333	1.0
0.08283	0	13.0	1.0	0.0
0.11	0	13.4	0.93333	0.0
0.15028	0	14.3	1.0	0.0
0.05056	0	12.8	0.06667	1.0
0.13147	0	13.3	0.7	1.0
0.04986	0	13.4	0.06667	0.0
0.12419	0	13.8	0.73333	0.0
0.07836	0	12.8	0.26667	1.0
0.06475	0	13.1	0.53333	0.0
0.1011	0	13.1	0.33333	1.0
0.0973	0	13.6	0.4	1.0
0.11696	0	13.2	0.53333	0.0
0.07622	0	12.7	0.6	1.0
0.0394	0	13.3	0.06667	1.0
0.0428	0	13.0	0.06667	0.0
0.07414	0	13.5	0.36667	0.0
0.09611	0	12.8	0.73333	0.0
0.10461	0	5.2	0.6	1.0
0.07544	0	13.3	0.36667	0.0
0.11721	0	13.8	0.83333	1.0
0.13155	0	13.3	0.3	0.0
0.1429	0	13.6	0.63333	1.0
0.12126	0	13.2	0.8	0.0
0.12121	0	13.8	0.76667	0.0
0.10795	0	14.3	0.5	1.0
0.12525	0	12.8	0.8	0.0
0.1418	0	13.9	0.63333	0.0
0.06359	1	2.7	0.23333	1.0
0.07677	0	12.9	0.16667	0.0
0.06951	0	12.7	0.36667	0.0
0.04603	0	13.6	0.2	0.0
0.07583	0	12.8	0.06667	1.0
0.10753	0	12.9	0.76667	1.0
0.18819	1	5.3	0.83333	0.0
0.12664	0	9.0	0.96667	0.0
0.06997	1	3.0	0.3	0.0
0.12494	1	1.8	0.53333	1.0
0.09845	1	6.9	0.63333	0.0
0.09693	0	13.6	0.43333	1.0
0.11807	0	13.4	0.46667	1.0
0.08043	0	13.0	0.2	1.0
0.11146	0	13.0	0.7	1.0
0.07773	0	12.9	0.26667	0.0
0.10234	0	12.9	0.46667	1.0
0.05111	0	13.2	0.6	0.0
0.11479	1	4.2	0.73333	0.0
0.16636	1	1.1	0.93333	0.0
0.08485	1	4.7	0.86667	1.0
0.06225	0	12.8	0.03333	0.0
0.0652	0	12.7	0.36667	1.0
0.05464	0	13.3	0.03333	1.0
0.10213	0	13.3	0.73333	1.0
0.1366	0	12.7	0.93333	0.0
0.09054	0	13.6	0.73333	0.0
0.08841	0	13.5	0.26667	0.0
0.12865	0	13.2	0.66667	0.0
0.08533	0	12.8	0.36667	0.0
0.09134	0	13.1	0.56667	0.0
0.13667	1	12.2	0.66667	0.0
0.12813	0	12.7	0.76667	0.0
0.06301	0	13.4	0.03333	0.0
0.08411	0	12.9	0.2	0.0
0.1432	0	13.8	0.86667	1.0
0.06655	0	13.1	0.36667	1.0
0.12829	0	13.4	0.66667	0.0
0.10895	0	13.1	0.5	1.0
0.1674	0	13.6	0.46667	0.0
0.08597	0	14.2	0.96667	1.0
0.12373	0	8.0	0.7	0.0
0.09203	0	13.6	0.23333	0.0
0.13708	0	13.1	0.9	1.0
0.0874	0	13.2	0.76667	0.0
0.12778	0	13.3	0.96667	0.0
0.08278	0	13.0	0.0	0.0
0.07914	0	12.8	0.66667	0.0
0.06277	0	14.3	0.0	0.0
0.08961	0	13.3	0.23333	0.0
0.07425	1	8.0	0.93333	0.0
0.103	1	12.6	0.46667	1.0
0.07324	0	13.8	0.16667	1.0
0.1546	0	13.3	0.93333	1.0
0.13252	0	14.3	0.63333	0.0
0.12679	0	12.7	0.73333	0.0
0.14841	0	12.9	0.93333	1.0
0.07487	0	12.9	0.56667	1.0
0.07331	0	13.6	0.23333	1.0
0.06358	0	12.8	0.7	0.0
0.0795	0	13.3	0.36667	1.0
0.18093	0	13.6	0.8	1.0
0.15364	0	12.7	0.7	1.0
0.08804	0	5.6	0.4	0.0
0.04849	0	12.8	0.5	0.0
0.10174	0	13.0	0.7	1.0
0.1239	0	14.3	0.4	1.0
0.13557	1	4.0	0.63333	0.0
0.1402	0	13.2	0.93333	1.0
0.06995	0	14.5	0.23333	0.0
0.10285	0	13.0	0.6	0.0
0.10983	0	13.7	0.76667	0.0
0.15302	0	6.1	0.76667	1.0
0.09219	0	13.9	0.53333	0.0
0.07754	0	13.3	0.4	0.0
0.07076	0	13.5	0.06667	1.0
0.09561	0	13.1	0.1	1.0
0.09087	0	13.4	0.36667	0.0
0.19011	0	9.1	0.86667	0.0
0.0975	0	14.2	0.83333	1.0
0.1193	0	12.9	0.73333	1.0
0.06721	0	12.9	0.0	0.0
0.1393	0	13.6	0.83333	0.0
0.11094	0	14.0	0.53333	0.0
0.09301	0	14.3	0.76667	0.0
0.13123	0	13.6	0.56667	0.0
0.11338	0	13.8	0.53333	0.0
0.08341	0	12.7	0.53333	0.0
0.09715	0	12.7	0.5	0.0
0.1036	0	11.0	0.86667	0.0
0.10202	1	3.5	0.4	0.0
0.0934	0	14.1	0.1	0.0
0.09079	0	13.5	0.23333	1.0
0.1223	0	13.3	0.43333	1.0
0.13818	0	13.4	0.96667	0.0
0.10445	0	13.1	0.53333	0.0
0.11437	0	13.9	0.6	0.0
0.12545	0	13.2	0.7	1.0
0.13277	0	12.7	0.86667	0.0
0.11908	0	13.1	0.7	1.0
0.06711	0	12.8	0.73333	1.0
0.20248	0	13.2	0.9	0.0
0.08696	0	13.4	0.43333	0.0
0.09683	0	14.4	0.66667	0.0
0.05557	0	13.3	0.13333	1.0
0.10167	0	14.3	0.06667	0.0
0.12663	1	8.3	0.3	1.0
0.16275	0	8.3	0.96667	1.0
0.05614	0	12.8	0.46667	1.0
0.11186	0	12.8	0.93333	0.0
0.12188	0	13.4	0.63333	0.0
0.12393	0	13.0	0.36667	1.0
0.15647	0	12.8	0.66667	0.0
0.05261	0	13.1	0.26667	0.0
0.12849	0	13.0	0.8	0.0
0.1022	0	12.7	0.46667	0.0
0.11164	0	7.4	0.46667	0.0
0.10773	0	13.8	0.73333	1.0
0.14887	0	14.1	0.83333	0.0
0.17792	1	4.7	0.5	1.0
0.09843	0	13.7	0.06667	1.0
0.10986	0	14.1	0.6	0.0
0.11186	0	14.0	0.73333	0.0
0.092	0	13.4	0.56667	0.0
0.08853	0	13.1	0.46667	0.0
0.10234	0	14.2	0.83333	0.0
0.10364	0	13.2	0.33333	1.0
0.10312	1	6.4	0.66667	0.0
0.08081	0	14.0	0.2	0.0
0.13919	0	13.3	0.86667	1.0
0.06649	0	12.7	0.43333	0.0
0.19247	0	7.3	0.9	1.0
0.17821	1	9.8	0.96667	1.0
0.13808	0	12.9	0.76667	1.0
0.0506	0	12.9	0.13333	0.0
0.09801	0	12.8	0.5	0.0
0.04422	0	13.4	0.7	0.0
0.12871	1	7.5	0.46667	1.0
0.05112	0	13.4	0.3	0.0
0.13366	0	12.8	0.03333	1.0
0.09447	0	14.4	0.03333	1.0
0.08712	0	12.8	0.66667	1.0
0.07217	0	14.3	0.13333	0.0
0.11663	0	13.1	0.4	0.0
0.05812	0	12.8	0.06667	1.0
0.07656	0	13.1	0.03333	0.0
0.14051	0	12.9	0.66667	0.0
0.0665	0	13.8	0.26667	0.0
0.14293	0	9.1	0.96667	0.0
0.1055	0	12.7	0.73333	0.0
0.09737	0	14.3	0.66667	0.0
0.14394	0	12.8	0.76667	1.0
0.06162	0	13.9	0.1	0.0
0.06698	0	14.3	0.1	0.0
0.09432	0	13.3	0.13333	1.0
0.07434	0	13.0	0.33333	1.0
0.15452	0	12.8	0.76667	0.0
0.07939	0	12.0	0.53333	1.0
0.07612	0	13.7	0.53333	0.0
0.15897	0	13.3	0.86667	0.0
0.09166	0	13.9	0.36667	0.0
0.1097	1	4.0	0.4	1.0
0.14744	0	13.7	0.7	0.0
0.08683	0	14.3	0.06667	0.0
0.09242	0	14.0	0.83333	0.0
0.06889	0	14.3	0.3	0.0
0.06421	0	13.7	0.23333	0.0
0.10582	0	9.2	0.76667	0.0
0.08059	0	13.1	0.36667	1.0
0.08413	0	13.5	0.83333	0.0
0.11918	0	13.3	0.6	0.0
0.08	0	13.1	0.36667	0.0
0.08458	0	12.7	0.83333	0.0
0.05415	0	13.7	0.06667	1.0
0.07611	0	13.2	0.9	1.0
0.09274	1	5.1	0.73333	0.0
0.0847	0	13.2	0.6	1.0
0.11507	0	13.0	0.7	0.0
0.09285	0	12.8	0.1	1.0
0.09941	1	2.8	0.86667	0.0
0.09261	0	13.0	0.33333	0.0
0.07987	0	13.7	0.66667	1.0
0.14254	0	12.8	1.0	0.0
0.12799	0	13.3	0.86667	1.0
0.11986	0	12.9	0.7	0.0
0.10205	0	12.7	0.43333	1.0
0.08261	0	13.3	0.63333	1.0
0.07404	0	12.9	0.53333	0.0
0.05865	0	13.4	0.23333	0.0
0.07308	0	12.7	0.6	0.0
0.05748	0	13.0	0.83333	0.0
0.14511	0	13.3	0.73333	0.0
0.09505	0	12.7	0.56667	0.0
0.11012	1	1.8	0.66667	0.0
0.09221	0	12.7	0.5	1.0
0.12829	0	13.0	0.63333	0.0
0.1444	0	13.4	0.9	1.0
0.14254	0	13.4	0.63333	1.0
0.06015	0	13.8	0.26667	0.0
0.05817	0	13.4	0.26667	0.0
0.09092	0	12.7	0.7	1.0
0.11143	0	13.9	0.83333	0.0
0.16527	0	13.0	0.73333	1.0
0.04546	0	13.2	0.5	1.0
0.08041	0	14.0	0.16667	1.0
0.08192	0	12.7	0.6	0.0
0.08374	0	13.7	0.66667	0.0
0.05195	0	13.0	0.43333	0.0
0.08283	0	12.8	0.0	1.0
0.06694	0	13.6	0.36667	1.0
0.08754	1	10.0	0.93333	0.0
0.08662	0	13.4	0.5	0.0
0.13052	0	13.0	0.56667	0.0
0.04935	0	12.7	0.36667	1.0
[truncated: 42,836 more rows]
